# Supplementary material for: Ammonium triggered the response mechanism of lysine crotonylome in tea plants
Source: BMC Genomics. 2019 May 6;20:340. doi: 10.1186/s12864-019-5716-z (PMC6501322; doi:10.1186/s12864-019-5716-z)
Supplement: Supplementary file 1 — The nutrient solution formula. (XLSX 10 kb) [file 12864_2019_5716_MOESM1_ESM.xlsx]

## Sheet: Full nutrition 
Full nutrition
(NH4)2SO4	22 g/L	The pH was adjusted to 4.2 by H2SO4.
CaCl2	16.65 g/L
KH2PO4	3.8 g/L
K2SO4	17.84615 g/L
MgSO4•7H2O	51.25 g/L
Al2(SO4)3•18H2O	26.6572 g/L
FeSO4•7H2O	1.7375g/L
EDTA-Na2•2H2O	2.325 g/L
MnSO4•2H2O	3.7272 g/L
CuSO4·5H2O	0.097656 g/L
Na2MoO4•2H2O	0.116641 g/L
H3BO3	0.5722 g/L
H3BO3	0.441538 g/L
