# Supplementary material for: Ammonium triggered the response mechanism of lysine crotonylome in tea plants
Source: BMC Genomics. 2019 May 6;20:340. doi: 10.1186/s12864-019-5716-z (PMC6501322; doi:10.1186/s12864-019-5716-z)
Supplement: Supplementary file 5 — The information of lysine crotonylome. (XLSX 3355 kb) [file 12864_2019_5716_MOESM5_ESM.xlsx]

## Sheet: Summary
Header line description of table 1			Table 1. MS/MS spetrum database search analysis summary
Total spectrums	Number of spectrums produced by mass spectrometer
Matched spetrums	Number of spectrums matched with alignment protein		Total spectrums	Matched spetrums	Peptides	Modified peptides	Identified proteins	Quantifiable proteins	Identified sites	Quantifiable sites
Peptides	Number of peptides whitch spetrums hit		145452	21530	3636	2260	971	945	2288	2164
Modified peptides	Total number of modified peptides identified
Identified proteins	Number of proteins detected by spetrum search analysis
Quantifiable proteins	Number of proteins quantifiable		Table 2. Differentially modified modification sites (modified proteins) summary (Filtered whith threshold value of expression fold change)
Identified sites	Number of modification sites detected by spetrum search analysis
Quantifiable sites	Number of modification sites quantifiable		Compare group	Regulated type	fold change >1.5
			3d/3h	up-regulated	39(33)
Header line description of worksheet "Quant"				down-regulated	71(50)
Protein accession	Protein accession number of database used for search		3h/N	up-regulated	232(183)
Position	Modification site localization in protein			down-regulated	72(63)
Amino acid	The amino acid that modification site modified		3d/N	up-regulated	218(172)
Protein description	Protein functional description			down-regulated	57(52)
Gene name	Indicates the name of the gene that code for the protein sequence
Localization probability	Probability of a certain amino acid containing this modification in this peptide
PEP	The maximal posterior error probability for peptides
Score	A simple rule to be used to judge whether a result is significant or not
Modified sequence	Identified peptide sequence marked with modification sites localization probabilities
Charge	Carried charge of peptide
Mass error [ppm]	Parts per million ratio of peptide mass error between the theory and practice
MS/MS Count	Number of spectrum matched with peptide
Header line description of worksheet "pep_quant"
ID	Identified peptide index number
Sequence	Identified peptide amino acid sequence
Length	Identified peptide amino acid length
Modifications	identified peptide with modification markers
Modified sequence	Identified peptide sequence marked with modification sites localization probabilities
Protein accession	Protein accession number of database used for search
Protein description	Protein functional description
Charge	Carried charge of peptide
m/z	Mass-to-charge ratio of peptide
Mass error [ppm]	Parts per million ratio of peptide mass error between the theory and practice
PEP	The maximal posterior error probability for peptides
Score	A simple rule to be used to judge whether a result is significant or not
MS/MS Count	Number of spectrum matched with peptide

## Sheet:  crotonylome and proteome
Identified Kcr protein information											Crotonylation									Proteomics									Normalized with proteomics									Quantitation of sample
Protein accession	Position	Amino acid	Protein description	Localization probability	PEP	Score	Modified sequence	Charge	Mass error [ppm]	MS/MS Count	Cro+L:ALtonylation	3dN-2	3dN-3	3hN-1	3hN-2	3hN-3	DN-1	DN-2	DN-3	3dN-1	3dN-2	3dN-3	3hN-1	3hN-2	3hN-3	DN-1	DN-2	DN-3	3dN-1	3dN-2	3dN-3	3hN-1	3hN-2	3hN-3	DN-1	DN-2	DN-3	3dN/3hN Ratio	3dN/3hN P value	3hN/DN Ratio	3hN/DN P value	3dN/DN Ratio	3dN/DN P value
CSA000028.1	28	K	PREDICTED: proteasome subunit beta type-7-A [Sesamum indicum]	1	9.51064e-05	59.709	ATEGPIVADK(1)NCEK	2	0.11689	3		0.787	0.852	1.175	0.918	1.101		1.058	1.045	0.998	0.998	0.994	0.999	0.998	1.007	1.002	1.002	1.002		0.788	0.857	1.176	0.92	1.093		1.056	1.043	0.774	0.0969	1.013	0.897	0.784	0.0228
CSA000036.1	713	K	PREDICTED: pyrophosphate-energized vacuolar membrane proton pump-like [Ipomoea nil]	1	0.00780689	44.847	TLGPK(1)GSDAHK	2	2.4486	4	1.039	1.063	0.707	1.16	0.997	1.02	1.175	1.079	0.665	0.995	0.996	0.997	1.001	1.001	1.001	1.002	1.004	1.002	1.044	1.067	0.709	1.159	0.996	1.019	1.173	1.074	0.663	0.888	0.403	1.091	0.621	0.969	0.884
CSA000036.1	357	K	PREDICTED: pyrophosphate-energized vacuolar membrane proton pump-like [Ipomoea nil]	1	0.00509244	57.347	AVK(1)DIEPTLK	2	4.3146	1	0.953	0.829	1.148	1.323	0.965	1.164	1.081	0.721		0.995	0.996	0.997	1.001	1.001	1.001	1.002	1.004	1.002	0.958	0.832	1.151	1.322	0.964	1.162	1.079	0.718		0.853	0.29	1.28	0.277	1.091	0.68
CSA000036.1	364	K	PREDICTED: pyrophosphate-energized vacuolar membrane proton pump-like [Ipomoea nil]	1	0.00833219	73.665	DIEPTLK(1)K	2	2.384	3	0.9	1.03	1.064	1.036	1.511	0.818	0.935	1.056	0.675	0.995	0.996	0.997	1.001	1.001	1.001	1.002	1.004	1.002	0.904	1.034	1.067	1.035	1.51	0.817	0.933	1.051	0.673	0.894	0.602	1.265	0.371	1.131	0.397
CSA000036.1	601	K	PREDICTED: pyrophosphate-energized vacuolar membrane proton pump-like [Ipomoea nil]	1	0.0134285	63.565	SVGK(1)AALK	2	-0.11837	4	1.337	1.09	0.807	1.333	1.098	1.21	0.554	0.749	1.055	0.995	0.996	0.997	1.001	1.001	1.001	1.002	1.004	1.002	1.343	1.094	0.809	1.332	1.097	1.208	0.553	0.746	1.053	0.893	0.483	1.547	0.0557	1.381	0.232
CSA000036.1	719	K	PREDICTED: pyrophosphate-energized vacuolar membrane proton pump-like [Ipomoea nil]	1	1.69891e-10	63.488	GSDAHK(1)AAVIGDTVGDPLK	3	0.32421	4	0.619		1.823	0.866	1.047	1.279				0.995	0.996	0.997	1.001	1.001	1.001	1.002	1.004	1.002	0.622		1.829	0.865	1.046	1.277				1.153	0.755
CSA000042.1	246	K	PREDICTED: glucan endo-1,3-beta-glucosidase 14 isoform X2 [Brassica rapa]	1	0.00715429	61.78	DVEEK(1)QEVR	2	1.1961	6	1.159	0.958	0.867	1.007	1.477	1.055		0.925		0.995	0.995	1.002	1.002	1.004	1.003	0.991	1.003	1.006	1.165	0.963	0.865	1.005	1.471	1.052		0.922		0.848	0.359	1.276		1.083
CSA000107.1	119	K	PREDICTED: photosystem I reaction center subunit III, chloroplastic-like [Daucus carota subsp. sativus]	1	0.000445293	43.208	LYAPDSAPALAIK(1)ATMEK	2	-0.31818	1								0.769	0.919	1.008	1.006	1.003	1.007	1.002	1.005	0.989	0.988	0.992								0.778	0.926
CSA000107.1	124	K	PREDICTED: photosystem I reaction center subunit III, chloroplastic-like [Daucus carota subsp. sativus]	1	0.00126781	111.74	ATMEK(1)TSR	2	-0.22016	27	1.637	1.139	1.296	0.914	1.045	1.005	0.826	0.801	0.774	1.008	1.006	1.003	1.007	1.002	1.005	0.989	0.988	0.992	1.624	1.132	1.292	0.908	1.043	1	0.835	0.811	0.78	1.372	0.0719	1.216	0.0151	1.668	0.0208
CSA000107.1	88	K	PREDICTED: photosystem I reaction center subunit III, chloroplastic-like [Daucus carota subsp. sativus]	1	0.00646818	94.262	DSK(1)QFAK	2	1.1635	5	1.014	1.33	0.821	1.183	1.164	1.187				1.008	1.006	1.003	1.007	1.002	1.005	0.989	0.988	0.992	1.006	1.321	0.818	1.175	1.162	1.181				0.894	0.446
CSA000107.1	188	K	PREDICTED: photosystem I reaction center subunit III, chloroplastic-like [Daucus carota subsp. sativus]	0.999086	0.00441205	108.81	DDK(0.999)K(0.001)PTQK	2	-0.69461	7	1.572	1.105	1.832	1.054			0.6	1.336	0.245	1.008	1.006	1.003	1.007	1.002	1.005	0.989	0.988	0.992	1.56	1.098	1.826	1.047			0.607	1.352	0.247	1.427		1.424		2.033	0.123
CSA000133.1	18	K	PREDICTED: putative formamidase C869.04 isoform X1 [Jatropha curcas]	1	0.0147598	56.916	MVFPIDLK(1)K	2	-0.10524	3	0.581	1.38	1.128	0.837	1.105	1.19	1.158	0.771	0.857	1.002	1.003	1	0.997	1.006	0.994	0.995	1.007	0.996	0.58	1.376	1.128	0.839	1.098	1.197	1.164	0.766	0.86	0.984	0.952	1.123	0.514	1.105	0.729
CSA000133.1	546	K	PREDICTED: putative formamidase C869.04 isoform X1 [Jatropha curcas]	1	0.011444	56.632	TNK(1)VPVGPR	2	2.0003	2	1.177	1.164	0.838	1.086	1.089	1.263	0.713	0.974	0.835	1.002	1.003	1	0.997	1.006	0.994	0.995	1.007	0.996	1.175	1.16	0.838	1.089	1.082	1.27	0.716	0.968	0.838	0.922	0.518	1.364	0.0323	1.258	0.175
CSA000133.1	62	K	PREDICTED: putative formamidase C869.04 isoform X1 [Jatropha curcas]	1	0.00215586	62.338	ITK(1)EYSAEDIK	2	1.5079	6	1.092	1.452	0.81	0.822	1.986	0.891	0.977	0.625	0.498	1.002	1.003	1	0.997	1.006	0.994	0.995	1.007	0.996	1.09	1.448	0.81	0.824	1.973	0.896	0.982	0.621	0.5	0.906	0.795	1.757	0.254	1.592	0.151
CSA000133.1	336	K	PREDICTED: putative formamidase C869.04 isoform X1 [Jatropha curcas]	1	8.92977e-13	102.9	PLASLPTPK(1)GCLLGK	2	-0.85299	7	0.199	0.859	0.604	0.506	1.43	1.28	1.66	0.824	1.023	1.002	1.003	1	0.997	1.006	0.994	0.995	1.007	0.996	0.199	0.856	0.604	0.507	1.421	1.287	1.668	0.819	1.027	0.516	0.205	0.915	0.808	0.472	0.125
CSA000172.1	123	K	PREDICTED: hydroxyacylglutathione hydrolase cytoplasmic [Nicotiana sylvestris]	1	1.93756e-08	78.69	VYGGSLDNVK(1)GSTNK	2	1.3432	6	0.726			1.474	0.854	1.106	0.95	0.628	0.794	0.998	0.999	0.996	0.999	0.998	1.003	1.005	1.003	0.999	0.728			1.476	0.856	1.102	0.946	0.626	0.795	0.636		1.451	0.154	0.922
CSA000172.1	74	K	PREDICTED: hydroxyacylglutathione hydrolase cytoplasmic [Nicotiana sylvestris]	1	1.69515e-06	67.136	EAAVVDPVEPEK(1)VLR	2	2.4088	8	0.854	1.252		1.217	1.23	1.137	0.82	0.663	0.676	0.998	0.999	0.996	0.999	0.998	1.003	1.005	1.003	0.999	0.856	1.253		1.219	1.232	1.133	0.816	0.661	0.677	0.882	0.427	1.664	0.00121	1.468	0.128
CSA000172.1	106	K	PREDICTED: hydroxyacylglutathione hydrolase cytoplasmic [Nicotiana sylvestris]	1	0.00357344	68.657	IK(1)ELVPGIK	2	0.48457	3	1.231	1.014	0.949	1.441	1.287	1.005	0.696	0.64	0.956	0.998	0.999	0.996	0.999	0.998	1.003	1.005	1.003	0.999	1.234	1.015	0.952	1.443	1.289	1.002	0.693	0.638	0.957	0.857	0.315	1.632	0.0413	1.399	0.0797
CSA000231.1	231	K	PREDICTED: haloacid dehalogenase-like hydrolase domain-containing protein At3g48420 [Pyrus x bretschneideri]	1	0.00687454	52.247	IK(1)IFAGDVVPR	2	0.085527	5	1.014	1.363	1.45	1.116	1.219	0.781	0.985	0.62	0.793	0.999	1.001	1.006	1.001	0.997	1.002	0.999	0.995	1	1.015	1.362	1.441	1.115	1.222	0.78	0.986	0.623	0.793	1.225	0.279	1.298	0.232	1.59	0.0479
CSA000231.1	154	K	PREDICTED: haloacid dehalogenase-like hydrolase domain-containing protein At3g48420 [Pyrus x bretschneideri]	1	0.00132686	111.95	APK(1)SEEER	2	0.37794	9	1.21	1.266	1.277	0.839	1.162	1.038	0.703	0.939	0.884	0.999	1.001	1.006	1.001	0.997	1.002	0.999	0.995	1	1.211	1.265	1.269	0.838	1.165	1.036	0.704	0.944	0.884	1.232	0.0718	1.201	0.228	1.48	0.00558
CSA000242.1	237	K	PREDICTED: malate dehydrogenase [Sesamum indicum]	1	0.00757818	70.67	GAAIIK(1)AR	2	1.0441	5	0.912	0.877	0.676	1.116	1.083	1.147	0.888	1.135	1.004	1.005	0.999	0.999	0.996	1.001	0.998	1.002	0.998	1.002	0.907	0.878	0.677	1.12	1.082	1.15	0.886	1.137	1.002	0.734	0.0168	1.108	0.221	0.814	0.141
CSA000242.1	151	K	PREDICTED: malate dehydrogenase [Sesamum indicum]	1	2.48077e-09	74.141	EFAPSISEK(1)NITCLTR	2	1.6023	1					0.184		1.207	0.948	0.902	1.005	0.999	0.999	0.996	1.001	0.998	1.002	0.998	1.002					0.184		1.204	0.95	0.9			0.181
CSA000260.1	83	K	PREDICTED: 60S ribosomal protein L13a-4 [Sesamum indicum]	1	0.00209985	89.142	APAK(1)ILWR	2	0.071586	9	1.121	0.879	1.145	1.062	1.399	1.071	0.78	0.735	0.967	1.001	1.003	1.001	0.999	1.002	0.995	1	1.002	0.998	1.12	0.876	1.144	1.063	1.397	1.077	0.78	0.734	0.969	0.888	0.395	1.424	0.0548	1.265	0.121
CSA000260.1	188	K	PREDICTED: 60S ribosomal protein L13a-4 [Sesamum indicum]	1	0.00151831	114.89	AEK(1)IAEEK	2	0.44525	9	1.494	1.012	1.039	1.265	1.347	1.305	0.555	0.728	0.632	1.001	1.003	1.001	0.999	1.002	0.995	1	1.002	0.998	1.493	1.009	1.038	1.266	1.345	1.312	0.555	0.727	0.633	0.902	0.465	2.049	0.000254	1.848	0.03
CSA000306.1	560	K	PREDICTED: LOW QUALITY PROTEIN: heat shock cognate 70 kDa protein 2-like [Jatropha curcas]	1	0.00142954	107.9	NTVK(1)DEK	2	0.59628	8	1.175	1.277	1.283	0.97	1.025	0.977	0.724	0.772	1.118	0.989	1.002	0.989	1.002	1.001	1.001	1.005	1.007	1.005	1.188	1.274	1.298	0.969	1.024	0.976	0.721	0.767	1.113	1.267	0.00216	1.141	0.382	1.446	0.0393
CSA000306.1	563	K	PREDICTED: LOW QUALITY PROTEIN: heat shock cognate 70 kDa protein 2-like [Jatropha curcas]	1	0.000250434	71.153	DEK(1)ISAK	2	-0.61528	3	1.815	1.283	1.06	1.016	1.204	1.166	0.68	0.628	0.672	0.989	1.002	0.989	1.002	1.001	1.001	1.005	1.007	1.005	1.835	1.28	1.072	1.014	1.202	1.165	0.677	0.624	0.669	1.238	0.316	1.717	0.0014	2.126	0.0317
CSA000306.1	532	K	PREDICTED: LOW QUALITY PROTEIN: heat shock cognate 70 kDa protein 2-like [Jatropha curcas]	1	8.71699e-10	138.25	YK(1)SEDEEHKK	3	1.0632	25	1.028	1.019	1.773	1.124	0.923	1.064	0.647	0.922	0.913	0.989	1.002	0.989	1.002	1.001	1.001	1.005	1.007	1.005	1.039	1.017	1.794	1.122	0.922	1.063	0.644	0.916	0.909	1.239	0.398	1.259	0.119	1.559	0.164
CSA000306.1	539	K	PREDICTED: LOW QUALITY PROTEIN: heat shock cognate 70 kDa protein 2-like [Jatropha curcas]	1	0.000875405	73.248	SEDEEHK(1)K	3	-0.81366	4	1.612	1.366	1.702	0.984			0.594	0.909	0.639	0.989	1.002	0.989	1.002	1.001	1.001	1.005	1.007	1.005	1.63	1.363	1.722	0.983			0.591	0.903	0.636	1.599		1.384		2.213	0.00404
CSA000306.1	603	K	PREDICTED: LOW QUALITY PROTEIN: heat shock cognate 70 kDa protein 2-like [Jatropha curcas]	1	5.04584e-05	60.55	MK(1)ELESICNPIIAK	2	-0.2939	10		0.636	1.209	0.621	0.855	0.86	1.388	1.179	0.832	0.989	1.002	0.989	1.002	1.001	1.001	1.005	1.007	1.005		0.635	1.223	0.62	0.854	0.859	1.381	1.171	0.828	1.194	0.576	0.69	0.123	0.824	0.559
CSA000407.1	214	K	PREDICTED: elongation factor 1-delta-like [Juglans regia]	1	0.00988056	53.751	LVPVGYGIK(1)K	2	0.98372	1	0.944	0.917	1.085	1.306	1.068	1.059	1.098	0.724	0.842	0.998	1.001	0.999	1.001	1.001	1	1.001	1.001	0.999	0.946	0.916	1.086	1.305	1.067	1.059	1.097	0.723	0.843	0.859	0.17	1.288	0.135	1.107	0.481
CSA000480.1	159	K	PREDICTED: 50S ribosomal protein L12, chloroplastic [Solanum lycopersicum]	1	0.00377785	118.67	FK(1)EGVSK	2	0.33572	11	1.036	1.244		0.86	1.018	0.945	0.915	1.037	0.74	0.987	0.992	0.999	0.995	0.997	0.996	1.008	1.013	1.013	1.05	1.254		0.865	1.021	0.949	0.908	1.023	0.73	1.219	0.119	1.065	0.582	1.298	0.142
CSA000480.1	164	K	PREDICTED: 50S ribosomal protein L12, chloroplastic [Solanum lycopersicum]	1	0.000326012	73.273	EGVSK(1)EEAEEAK	2	-3.3608	9	1.961	1.053	0.775	1.122	0.966	1.089	0.766	0.757		0.987	0.992	0.999	0.995	0.997	0.996	1.008	1.013	1.013	1.987	1.061	0.776	1.128	0.969	1.094	0.76	0.747		1.199	0.597	1.411	0.0159	1.692	0.35
CSA000480.1	171	K	PREDICTED: 50S ribosomal protein L12, chloroplastic [Solanum lycopersicum]	1	0.00160343	113.71	EEAEEAK(1)K	2	1.2537	9	1.259	1.086	1.163	0.922	0.895	1.146	0.649	0.935	1.191	0.987	0.992	0.999	0.995	0.997	0.996	1.008	1.013	1.013	1.276	1.095	1.164	0.927	0.897	1.151	0.644	0.923	1.175	1.188	0.123	1.085	0.677	1.289	0.179
CSA000531.1	109	K	PREDICTED: 20 kDa chaperonin, chloroplastic-like [Nicotiana tabacum]	1	0.00124494	94.85	NK(1)VDISVK	2	-0.75223	17	1.173	0.803	1	1.016	1.159	1.108	0.927	1.169	0.671	1.001	1.001	1.001	0.998	0.998	1.002	1	0.998	1.001	1.172	0.802	0.999	1.018	1.161	1.105	0.927	1.172	0.67	0.905	0.417	1.186	0.319	1.073	0.726
CSA000531.1	158	K	PREDICTED: 20 kDa chaperonin, chloroplastic-like [Nicotiana tabacum]	1	0.00283044	76.064	DMK(1)PLNDR	2	0.21465	4				0.968				0.85		1.001	1.001	1.001	0.998	0.998	1.002	1	0.998	1.001				0.969				0.852				1.138
CSA000531.1	103	K	PREDICTED: 20 kDa chaperonin, chloroplastic-like [Nicotiana tabacum]	1	9.89743e-28	109.04	PQGGEVVAVGEGK(1)TMGK	2	1.5414	17	1.426	1.024	1.558	0.831	0.88	0.962	1.287	0.632	0.745	1.001	1.001	1.001	0.998	0.998	1.002	1	0.998	1.001	1.425	1.023	1.556	0.832	0.882	0.96	1.287	0.634	0.744	1.497	0.0546	1.003	0.99	1.502	0.159
CSA000531.1	155	K	PREDICTED: 20 kDa chaperonin, chloroplastic-like [Nicotiana tabacum]	0.986685	8.88952e-42	99.11	EDDIVGILETDDVK(0.987)DMK(0.013)PLNDR	3	-0.49428	3							0.462	1.086	0.918	1.001	1.001	1.001	0.998	0.998	1.002	1	0.998	1.001							0.462	1.089	0.917
CSA000531.1	174	K	PREDICTED: 20 kDa chaperonin, chloroplastic-like [Nicotiana tabacum]	1	2.77076e-32	103.71	VAEAEEK(1)TAGGLLLTEASK	3	0.58017	8	0.12	0.337			0.653	0.804	1.202	1.699	1.239	1.001	1.001	1.001	0.998	0.998	1.002	1	0.998	1.001	0.12	0.337			0.654	0.802	1.202	1.703	1.238	0.313	0.0624	0.527	0.0563	0.165	0.0141
CSA000531.1	71	K	PREDICTED: 20 kDa chaperonin, chloroplastic-like [Nicotiana tabacum]	1	0.00421038	98.523	IK(1)TAEEK	2	-1.3385	5	0.981			0.862	1.019	1.155	0.67	0.955	0.936	1.001	1.001	1.001	0.998	0.998	1.002	1	0.998	1.001	0.98			0.863	1.021	1.152	0.67	0.957	0.935	0.968		1.185	0.273	1.147
CSA000531.1	207	K	PREDICTED: 20 kDa chaperonin, chloroplastic-like [Nicotiana tabacum]	1	6.71343e-54	116.45	EKPSIGTVVAVGPGPLDEEGK(1)R	3	-1.29	8	0.302		1.15	0.586	0.961	0.792	1.447	1.01	1.222	1.001	1.001	1.001	0.998	0.998	1.002	1	0.998	1.001	0.302		1.149	0.587	0.963	0.79	1.448	1.013	1.221	0.93	0.884	0.636	0.0546	0.591	0.252
CSA000531.1	230	K	PREDICTED: 20 kDa chaperonin, chloroplastic-like [Nicotiana tabacum]	1	2.69678e-05	49.537	YAGNDFK(1)GADGSEYIALR	2	-0.78083	1							0.753			1.001	1.001	1.001	0.998	0.998	1.002	1	0.998	1.001							0.753
CSA000531.1	167	K	PREDICTED: 20 kDa chaperonin, chloroplastic-like [Nicotiana tabacum]	1	1.49113e-06	113.22	VLIK(1)VAEAEEK	2	0.54144	16	1.177	1.282	1.465	1.086	0.899	0.961	1.062	0.725	0.699	1.001	1.001	1.001	0.998	0.998	1.002	1	0.998	1.001	1.176	1.28	1.463	1.088	0.901	0.959	1.062	0.727	0.698	1.33	0.0322	1.185	0.302	1.576	0.0295
CSA000547.1	5	K	PREDICTED: FAM10 family protein At4g22670-like [Musa acuminata subsp. malaccensis]	1	0.0106624	46.844	MDAAK(1)LDQLK	2	-0.84809	1	0.765		1.233	0.807	1.24	1.419				1	1.001	0.995	1.001	0.998	0.996	1.003	1.007	1	0.765		1.239	0.807	1.243	1.425				0.865	0.634
CSA000547.1	126	K	PREDICTED: FAM10 family protein At4g22670-like [Musa acuminata subsp. malaccensis]	1	0.000645994	83.948	DAAQEAK(1)AK	2	2.8924	6	0.978	1.149	1.117	1.194	1.046	0.946	0.795	0.83	1.1	1	1.001	0.995	1.001	0.998	0.996	1.003	1.007	1	0.978	1.147	1.122	1.193	1.048	0.95	0.793	0.824	1.1	1.018	0.84	1.175	0.26	1.195	0.186
CSA000579.1	23	K		1	0.00384089	61.344	YK(1)SAAEIVNK	2	-0.11887	3	0.848	0.84	1.03	1.337		1.663		1.036	0.609
CSA000627.1	243	K	PREDICTED: oxygen-evolving enhancer protein 1, chloroplastic [Ziziphus jujuba]	1	0.00116022	71.03	GSSFLDPK(1)GR	2	-0.464	11	1.057	1.182	1.197	1.122	1.007	1.252	0.822	0.736		1.007	1.006	1.004	1.002	1.001	1.005	0.991	0.991	0.993	1.049	1.175	1.192	1.12	1.006	1.246	0.83	0.743		1.013	0.865	1.43	0.0382	1.449	0.0131
CSA000627.1	274	K	PREDICTED: oxygen-evolving enhancer protein 1, chloroplastic [Ziziphus jujuba]	1	0.000224132	77.185	ENIK(1)NTASSTGK	2	-0.96266	4		0.725		1.133	1.108	1.131	0.686	0.794	0.91	1.007	1.006	1.004	1.002	1.001	1.005	0.991	0.991	0.993		0.721		1.131	1.107	1.126	0.692	0.801	0.917	0.643		1.395	0.00819	0.897
CSA000627.1	144	K	PREDICTED: oxygen-evolving enhancer protein 1, chloroplastic [Ziziphus jujuba]	1	1.65092e-16	77.899	FCLEPTSFTVK(1)ADSVSK	3	-0.6522	6				0.052	0.108	0.107	1.308	1.644	1.712	1.007	1.006	1.004	1.002	1.001	1.005	0.991	0.991	0.993				0.052	0.108	0.106	1.32	1.659	1.724			0.057	0.000307
CSA000627.1	270	K	PREDICTED: oxygen-evolving enhancer protein 1, chloroplastic [Ziziphus jujuba]	1	3.44891e-15	136.53	GDEEELVK(1)ENIK	3	-0.58595	41	1.035	1.078	1.478	1.16	1.169	1.238	0.899	0.638	0.636	1.007	1.006	1.004	1.002	1.001	1.005	0.991	0.991	0.993	1.027	1.072	1.472	1.158	1.168	1.232	0.907	0.644	0.641	1.004	0.976	1.623	0.00761	1.629	0.0509
CSA000627.1	121	K	PREDICTED: oxygen-evolving enhancer protein 1, chloroplastic [Ziziphus jujuba]	1	4.64382e-74	128.88	GTGTANQCPTIEGGVDK(1)FAFK	3	-0.052301	11	0.114	0.345		0.346	0.779	1.029	1.508	1.586	1.255	1.007	1.006	1.004	1.002	1.001	1.005	0.991	0.991	0.993	0.113	0.343		0.345	0.778	1.024	1.522	1.6	1.264	0.319	0.169	0.49	0.0286	0.156	0.00426
CSA000627.1	150	K	PREDICTED: oxygen-evolving enhancer protein 1, chloroplastic [Ziziphus jujuba]	1	4.28937e-49	162.67	ADSVSK(1)NAPPEFQR	3	-1.0475	35	0.764	0.884	1.154	1.261	1.313	1.129	1.059	0.627	0.832	1.007	1.006	1.004	1.002	1.001	1.005	0.991	0.991	0.993	0.758	0.879	1.149	1.258	1.311	1.124	1.069	0.633	0.838	0.754	0.078	1.454	0.0493	1.097	0.655
CSA000649.1	508	K	PREDICTED: stachyose synthase-like [Prunus mume]	1	0.0129885	63.816	VELAK(1)AYYK	2	-0.27525	5	0.957	0.948	1.228	0.962	0.758	1.006	1.172	1.205	0.765	0.999	1.001	1	1.008	1.006	1.006	0.994	0.995	0.991	0.958	0.947	1.229	0.954	0.754	1	1.178	1.211	0.772	1.157	0.3	0.857	0.399	0.991	0.958
CSA000652.1	88	K		1	0.00885428	46.796	IAGAAK(1)AAGGAK	2	2.252	2	1.312	1.125	1.089	1.137	0.981	1.218	0.681	0.877
CSA000660.1	89	K	PREDICTED: glutaredoxin-like [Juglans regia]	1	0.0174138	42.864	TMAMHK(1)EGK	3	0.87054	1	1.185	0.963	1.245	0.972	1.079		0.847	0.92	1.016	1	0.983	0.998	0.999	0.999	1.008	1.004	1.003	1.008	1.185	0.98	1.248	0.973	1.08		0.844	0.917	1.008	1.108	0.394	1.113	0.251	1.233	0.084
CSA000790.1	39	K	PREDICTED: methyl-CpG-binding domain-containing protein 11 [Citrus sinensis]	1	2.29171e-08	79.614	IVFIAPTGEEINNK(1)K	2	-1.1383	8	0.551	1.553	1.376	0.979	1.363	1.105		0.735	0.83	0.997	1	0.997	0.998	1.003	1.002	1	1.001	1.001	0.553	1.552	1.38	0.981	1.358	1.103		0.734	0.829	1.012	0.967	1.468	0.0895	1.486	0.412
CSA000790.1	276	K	PREDICTED: methyl-CpG-binding domain-containing protein 11 [Citrus sinensis]	1	0.0078572	59.198	VDDK(1)VNQPER	2	1.1888	4	1.181	1.088	0.943	1.21	1.291	1.245	0.603	0.857	0.796	0.997	1	0.997	0.998	1.003	1.002	1	1.001	1.001	1.185	1.088	0.946	1.213	1.287	1.242	0.603	0.856	0.795	0.86	0.0739	1.66	0.0033	1.428	0.0356
CSA000790.1	102	K	PREDICTED: methyl-CpG-binding domain-containing protein 11 [Citrus sinensis]	1	1.4986e-10	94.487	DSK(1)DTEATAEEIEGK	2	0.050678	8	1.085	1.423	1.24		0.998	1.127	0.905	0.822	0.693	0.997	1	0.997	0.998	1.003	1.002	1	1.001	1.001	1.088	1.423	1.243		0.995	1.124	0.905	0.821	0.692	1.181	0.247	1.314	0.0733	1.552	0.0179
CSA000790.1	346	K	PREDICTED: methyl-CpG-binding domain-containing protein 11 [Citrus sinensis]	1	0.017086	79.451	GEK(1)VDGK	2	-0.056111	8	1.129	1.143	1.264	1.076	0.945	1.146	0.614	0.868	1.106	0.997	1	0.997	0.998	1.003	1.002	1	1.001	1.001	1.132	1.143	1.268	1.079	0.942	1.143	0.614	0.867	1.104	1.12	0.162	1.224	0.278	1.37	0.0975
CSA000790.1	114	K	PREDICTED: methyl-CpG-binding domain-containing protein 11 [Citrus sinensis]	1	5.55266e-08	101.53	DTEATAEEIEGK(1)K	2	0.7844	8	1.089	0.907	1	0.976	1.096	1.147	1.019	0.986	0.798	0.997	1	0.997	0.998	1.003	1.002	1	1.001	1.001	1.092	0.907	1.003	0.978	1.092	1.144	1.019	0.985	0.797	0.934	0.383	1.148	0.179	1.072	0.487
CSA000790.1	313	K	PREDICTED: methyl-CpG-binding domain-containing protein 11 [Citrus sinensis]	1	0.00135787	69.721	VDGK(1)VNQPER	2	0.48489	1	1.282	1.2		0.835	1.081	0.995	0.933	0.836	0.729	0.997	1	0.997	0.998	1.003	1.002	1	1.001	1.001	1.286	1.2		0.837	1.077	0.993	0.933	0.835	0.728	1.282	0.0656	1.165	0.211	1.493	0.0159
CSA000790.1	668	K	PREDICTED: methyl-CpG-binding domain-containing protein 11 [Citrus sinensis]	1	9.92885e-12	68.243	VDGK(1)VNQPEQAEAIEETR	3	-0.98777	6			1.02	1.151	1.749	0.706	0.844	0.708	0.488	0.997	1	0.997	0.998	1.003	1.002	1	1.001	1.001			1.023	1.154	1.743	0.704	0.844	0.707	0.487	0.852		1.766	0.177	1.505
CSA000790.1	269	K	PREDICTED: methyl-CpG-binding domain-containing protein 11 [Citrus sinensis]	1	9.977e-09	129.82	FNLQVEEK(1)GEK	2	0.88319	13	1.291	1.191	1.23	1.138	0.891	1.081	1.175	0.619	0.668	0.997	1	0.997	0.998	1.003	1.002	1	1.001	1.001	1.295	1.191	1.233	1.141	0.888	1.079	1.175	0.618	0.667	1.197	0.0675	1.263	0.328	1.511	0.0811
CSA000790.1	529	K	PREDICTED: methyl-CpG-binding domain-containing protein 11 [Citrus sinensis]	1	3.04593e-28	112.34	ATGDK(1)QTDEASGVEVTR	2	-0.47476	9	0.992	0.897	1.43	1.17	1.216	1.353	0.708	0.656	0.857	0.997	1	0.997	0.998	1.003	1.002	1	1.001	1.001	0.995	0.897	1.434	1.173	1.212	1.35	0.708	0.655	0.856	0.89	0.476	1.683	0.0033	1.499	0.104
CSA000795.1	401	K	PREDICTED: phosphoribulokinase, chloroplastic-like [Populus euphratica]	1	0.00549311	59.153	AAAPLEATK(1)A	2	0.35231	7	1.072	1.51	1.057	1.205		0.806	1.071	0.708		1	0.998	0.998	0.999	1	1.003	1.002	1	1.001	1.072	1.513	1.06	1.206		0.804	1.069	0.708		1.209	0.453	1.131	0.709	1.367	0.259
CSA000795.1	272	K	PREDICTED: phosphoribulokinase, chloroplastic-like [Populus euphratica]	1	0.00174736	84.498	LIMK(1)EGVK	2	0.57115	25	1.234	1.365	1.024	0.905	0.906	1.031	0.82	0.9	1.046	1	0.998	0.998	0.999	1	1.003	1.002	1	1.001	1.234	1.368	1.026	0.906	0.906	1.028	0.819	0.9	1.045	1.278	0.0706	1.028	0.76	1.313	0.073
CSA000795.1	207	K	PREDICTED: phosphoribulokinase, chloroplastic-like [Populus euphratica]	1	7.38053e-14	122.15	FAWK(1)IQR	2	0.082815	16	1.32	1.413	1.499		1.016	0.867	0.8	0.762	0.805	1	0.998	0.998	0.999	1	1.003	1.002	1	1.001	1.32	1.416	1.503		1.016	0.865	0.799	0.762	0.804	1.503	0.0128	1.193	0.0814	1.792	0.000327
CSA000795.1	144	K	PREDICTED: phosphoribulokinase, chloroplastic-like [Populus euphratica]	1	0.00560628	48.998	AIK(1)DGVAVDK	2	1.0401	4	1.163		0.898		0.985			0.986	1.118	1	0.998	0.998	0.999	1	1.003	1.002	1	1.001	1.163		0.9		0.985			0.986	1.116	1.048		0.937		0.981	0.905
CSA000795.1	223	K	PREDICTED: phosphoribulokinase, chloroplastic-like [Populus euphratica]	1	3.47956e-07	68.277	GHSLESIK(1)ASIEAR	3	0.75197	2		0.274	0.407			0.367	1.7	1.525		1	0.998	0.998	0.999	1	1.003	1.002	1	1.001		0.275	0.408			0.366	1.697	1.526		0.932		0.227		0.212	0.00725
CSA000795.1	121	K	PREDICTED: phosphoribulokinase, chloroplastic-like [Populus euphratica]	1	0.00334261	61.815	EK(1)GVTALDPR	2	-1.1817	7	1.088	1.193	1.094	1.014	1.026	0.817	0.915	1.033	0.95	1	0.998	0.998	0.999	1	1.003	1.002	1	1.001	1.088	1.196	1.097	1.015	1.026	0.815	0.914	1.033	0.949	1.184	0.0848	0.986	0.87	1.167	0.0311
CSA000855.1	282	K	PREDICTED: aldose 1-epimerase-like [Nicotiana tabacum]	1	0.00143783	67.385	VAVVQDNK(1)SGR	2	0.84536	5	1.013		0.642	1.528	1.282	1.342	0.538	0.749	0.79	0.995	1.002	0.998	1.003	1.003	1.001	1	0.998	1	1.018		0.643	1.523	1.279	1.341	0.538	0.75	0.79	0.602	0.0472	1.993	0.00303	1.199	0.482
CSA000860.1	140	K	PREDICTED: probable glutathione S-transferase [Vitis vinifera]	1	0.000729186	73.887	YIEEQLK(1)GNK	2	-1.8668	4	1.122	0.803	0.839	1.213	0.934	1.539	1.039		0.695	0.998	0.999	0.999	0.992	0.998	1.001	0.995	1.001	1.017	1.124	0.804	0.84	1.223	0.936	1.537	1.044		0.683	0.749	0.199	1.426	0.253	1.068	0.773
CSA000918.1	16	K	PREDICTED: glutamate--glyoxylate aminotransferase 2 [Jatropha curcas]	1	2.44916e-05	80.96	ALDYESLNENVK(1)K	2	0.069864	9	0.871	0.962	1.289	1.191	0.876	1.29	1.146	0.736	0.739	1	1	0.999	0.998	0.998	1	1	1	1.003	0.871	0.962	1.29	1.193	0.877	1.29	1.146	0.736	0.736	0.929	0.68	1.284	0.252	1.193	0.418
CSA000931.1	52	K	PREDICTED: cinnamoyl-CoA reductase 1 [Ipomoea nil]	1	3.52577e-08	79.885	ETK(1)HLEALEGAESR	3	1.3488	3		0.689		0.847	1.09	1.236		1.259	0.527	1.003	0.997	1.006	0.993	0.999	1.003	1.004	0.998	0.998		0.691		0.853	1.091	1.233		1.261	0.528	0.653		1.184	0.631	0.773
CSA000931.1	323	K	PREDICTED: cinnamoyl-CoA reductase 1 [Ipomoea nil]	1	0.00792402	60.398	ETVESLK(1)SK	2	-2.9686	5	0.964	1.038	0.783	1.274	1.309	1.232				1.003	0.997	1.006	0.993	0.999	1.003	1.004	0.998	0.998	0.961	1.041	0.778	1.283	1.311	1.229				0.727	0.0131
CSA000931.1	285	K	PREDICTED: cinnamoyl-CoA reductase 1 [Ipomoea nil]	1	0.00753095	51.286	LPK(1)DTQPGLLR	2	0.86397	5	1.409		1.251		1.147	1.085	0.817	0.708	0.711	1.003	0.997	1.006	0.993	0.999	1.003	1.004	0.998	0.998	1.405		1.243		1.149	1.082	0.814	0.709	0.713	1.187	0.139	1.497	0.00535	1.776	0.00449
CSA000963.1	74	K	PREDICTED: heat shock cognate 70 kDa protein 2-like [Nicotiana tabacum]	1	2.84842e-37	134.14	NQVAMNPTNTVFDAK(1)R	2	0.8673	26	0.804	1.191	1.435	0.828	1.147	1.011	1.034	0.915	0.789	0.999	0.997	0.999	1.002	1	1.002	1.001	0.999	1.001	0.805	1.195	1.436	0.826	1.147	1.009	1.033	0.916	0.788	1.152	0.504	1.09	0.522	1.255	0.303
CSA000963.1	560	K	PREDICTED: heat shock cognate 70 kDa protein 2-like [Nicotiana tabacum]	1	0.00322591	81.296	NTIK(1)DEK	2	-0.94448	4	1.191	0.948	0.903	0.871	1.162	1.196		1.159		0.999	0.997	0.999	1.002	1	1.002	1.001	0.999	1.001	1.192	0.951	0.904	0.869	1.162	1.194		1.16		0.945	0.686	0.926		0.875
CSA000963.1	563	K	PREDICTED: heat shock cognate 70 kDa protein 2-like [Nicotiana tabacum]	1	0.000540204	84.821	DEK(1)ISAK	2	-0.61528	16	1.815	1.283	1.06	1.016	1.204	1.166	0.68	0.628	0.672	0.999	0.997	0.999	1.002	1	1.002	1.001	0.999	1.001	1.817	1.287	1.061	1.014	1.204	1.164	0.679	0.629	0.671	1.231	0.323	1.709	0.00146	2.104	0.0316
CSA000963.1	532	K	PREDICTED: heat shock cognate 70 kDa protein 2-like [Nicotiana tabacum]	1	7.2551e-05	108.31	YK(1)AEDEEHKK	3	0.24965	14	1.109	1.181	1.273	1.161	1.295	0.739	0.785	1.053	0.662	0.999	0.997	0.999	1.002	1	1.002	1.001	0.999	1.001	1.11	1.185	1.274	1.159	1.295	0.738	0.784	1.054	0.661	1.118	0.51	1.277	0.322	1.428	0.0467
CSA000963.1	539	K	PREDICTED: heat shock cognate 70 kDa protein 2-like [Nicotiana tabacum]	1	0.00542336	69.812	AEDEEHK(1)K	2	-1.5398	4	1.305	1.083	1.293	0.917	1.057	0.809	0.733	0.869	1.219	0.999	0.997	0.999	1.002	1	1.002	1.001	0.999	1.001	1.306	1.087	1.294	0.915	1.057	0.808	0.732	0.87	1.218	1.326	0.0407	0.986	0.937	1.307	0.148
CSA001005.1	53	K	bifunctional bis(5'-adenosyl)-triphosphatase/adenylylsulfatase FHIT [Cajanus cajan]	1	5.68079e-05	70.889	SDDAYDAIDEK(1)EK	2	0.27643	8	0.906	1.072	1.498	1.071	0.932	1.062	1.029	0.769	0.874	1.013	0.995	0.996	1.022	1.012	0.916	1.026	1.012	1.007	0.895	1.077	1.504	1.048	0.921	1.159	1.003	0.76	0.868	1.111	0.58	1.189	0.168	1.321	0.22
CSA001107.1	71	K	PREDICTED: 26S proteasome non-ATPase regulatory subunit 6 homolog [Nelumbo nucifera]	1	0.0145645	62.546	AK(1)IDEQLK	2	-1.5031	2	0.829		0.826	1.267	1.509	0.609	0.742		1.168	0.898	1.041	1.042	1.034	0.848	1.044	1.036	1.041	1.017	0.923		0.793	1.225	1.78	0.584	0.716		1.148	0.718	0.506	1.283	0.617	0.92	0.774
CSA001114.1	327	K	PREDICTED: glutamine synthetase leaf isozyme, chloroplastic [Juglans regia]	1	0.00552608	59.067	EDGGFEVIK(1)K	2	-0.45224	3	1.298	0.938	0.918	1.464	0.84	1.294				1	1.001	0.998	1	0.999	0.999	1.003	1	1	1.298	0.937	0.92	1.464	0.841	1.295				0.876	0.542
CSA001114.1	169	K	PREDICTED: glutamine synthetase leaf isozyme, chloroplastic [Juglans regia]	1	0.000297163	86.923	YK(1)AAEIFSNK	2	0.93741	8	0.95	1.313	1.431	1.001	0.89	0.929	1.209	0.782	0.722	1	1.001	0.998	1	0.999	0.999	1.003	1	1	0.95	1.312	1.433	1.001	0.891	0.93	1.205	0.782	0.722	1.309	0.122	1.042	0.821	1.364	0.193
CSA001114.1	338	K	PREDICTED: glutamine synthetase leaf isozyme, chloroplastic [Juglans regia]	1	2.63674e-08	80.632	HK(1)EHISAYGEGNER	2	0.33569	25	1.569	1.316	0.543	1	1.215	1.169	0.528	1.341	0.522	1	1.001	0.998	1	0.999	0.999	1.003	1	1	1.568	1.315	0.544	1	1.216	1.17	0.526	1.341	0.522	1.012	0.968	1.418	0.301	1.434	0.447
CSA001114.1	177	K	PREDICTED: glutamine synthetase leaf isozyme, chloroplastic [Juglans regia]	1	0.000823423	102.07	AAEIFSNK(1)K	2	-0.54374	9	0.897	1.152	0.999	1.341	1.158	0.88	1.034	0.827	0.774	1	1.001	0.998	1	0.999	0.999	1.003	1	1	0.897	1.151	1.001	1.341	1.159	0.881	1.031	0.827	0.774	0.901	0.508	1.285	0.182	1.158	0.267
CSA001114.1	386	K	PREDICTED: glutamine synthetase leaf isozyme, chloroplastic [Juglans regia]	1	0.00109078	76.228	QGK(1)GYLEDR	2	1.8775	8	0.832	1.009	0.775	1.137	0.823	1.177	0.756	1.129	1.262	1	1.001	0.998	1	0.999	0.999	1.003	1	1	0.832	1.008	0.776	1.137	0.824	1.178	0.754	1.129	1.263	0.833	0.257	0.998	0.993	0.832	0.352
CSA001114.1	105	K	PREDICTED: glutamine synthetase leaf isozyme, chloroplastic [Juglans regia]	1	0.000449134	57.174	PVK(1)HPSELPK	3	3.0683	6	0.944		0.767	1.149	0.793	1.262	0.961	1.044	0.816	1	1.001	0.998	1	0.999	0.999	1.003	1	1	0.944		0.768	1.149	0.794	1.263	0.958	1.044	0.816	0.801	0.353	1.138	0.454	0.911	0.495
CSA001114.1	355	K	PREDICTED: glutamine synthetase leaf isozyme, chloroplastic [Juglans regia]	1	5.68528e-16	75.533	LTGK(1)HETASINTFSWGVANR	3	-0.078693	1					0.205		1.247		0.977	1	1.001	0.998	1	0.999	0.999	1.003	1	1					0.205		1.243		0.977			0.185
CSA001213.1	51	K	PREDICTED: putative quinone-oxidoreductase homolog, chloroplastic [Ricinus communis]	1	2.1678e-41	151.56	LEATSLNPVDWK(1)IQK	2	0.25608	5		0.291	0.323	0.233	1.022	0.683	1.605	1.435	1.403	1	1	0.998	0.999	0.996	1.001	1.001	1.002	1.002		0.291	0.324	0.233	1.026	0.682	1.603	1.432	1.4	0.475	0.335	0.438	0.0251	0.208	0.000753
CSA001216.1	297	K	PREDICTED: protein FREE1 [Eucalyptus grandis]	1	0.00117362	70.942	LSNAK(1)EAASK	2	-0.013015	3	1.09	0.917		1.079	1.179	1.087	0.903	0.752	0.781	0.987	1.015	1.005	0.999	0.995	0.993	1.001	1.016	0.99	1.104	0.904		1.08	1.185	1.095	0.902	0.74	0.789	0.897	0.271	1.381	0.006	1.239	0.14
CSA001234.1	25	K	PREDICTED: diphosphomevalonate decarboxylase MVD2-like [Nicotiana attenuata]	1	0.00519217	67.704	ASDVEDEK(1)K	2	-0.52379	2	1.227	0.654	0.667	1.614	1.078	1.233	0.953	0.961	0.575	0.993	0.997	0.998	1.003	0.996	1.004	1.001	1.005	1.003	1.236	0.656	0.668	1.609	1.082	1.229	0.952	0.956	0.574	0.653	0.141	1.579	0.0765	1.032	0.915
CSA001272.1	495	K	catalase isozyme 3 [Nicotiana tabacum]	1	0.00166904	74.464	SLGQK(1)IANR	2	-0.84539	7	1.004	0.684	1.027	1.199	0.876	1.181	0.986	1.281	0.696	0.994	0.997	1.001	1.001	1.004	0.999	1.001	1.002	1.003	1.01	0.686	1.026	1.198	0.873	1.183	0.985	1.279	0.694	0.837	0.312	1.1	0.647	0.92	0.716
CSA001272.1	247	K	catalase isozyme 3 [Nicotiana tabacum]	1	4.5907e-24	130.01	PTCGVK(1)CLLDDEAIK	2	-0.80507	6		0.423	0.42	0.333	0.937	0.941	1.641	1.146	1.283	0.994	0.997	1.001	1.001	1.004	0.999	1.001	1.002	1.003		0.424	0.42	0.333	0.934	0.942	1.64	1.144	1.279	0.573	0.314	0.544	0.0689	0.312	0.0165
CSA001295.1	432	K		1	0.0114033	87.582	VAGK(1)YGR	2	0.054039	11	1.118	1.799	0.866	0.959	0.965	1.03	0.84	0.757	0.941
CSA001297.1	59	K	plant/F21F14-40 protein [Medicago truncatula]	1	0.000367475	84.479	TTQDEINELK(1)K	2	-2.9329	5		0.787	0.755		1.293	0.854	1.269	0.661	0.944	1.006	0.99	1.003	0.994	1	1	1.008	1.001	0.997		0.795	0.753		1.294	0.854	1.258	0.66	0.947	0.721	0.308	1.124	0.697	0.81	0.476
CSA001302.1	170	K	PREDICTED: non-functional NADPH-dependent codeinone reductase 2-like [Gossypium arboreum]	1	0.00213375	66.267	SIGVSNFTPK(1)K	2	0.026784	6	1.238	0.888	1.002	1.308	1.11	1.052	1	0.756	0.773	1.003	0.998	0.998	1	0.997	1	1.003	1.001	1	1.235	0.89	1.004	1.308	1.113	1.052	0.997	0.755	0.773	0.901	0.419	1.376	0.0447	1.239	0.19
CSA001325.1	179	K	PREDICTED: argininosuccinate synthase, chloroplastic isoform X1 [Theobroma cacao]	1	0.0105374	40.941	ASGACQLVVK(1)DLR	2	2.0019	2		1.285	1.364		1.268			0.541	0.897	1.002	1.001	0.997	1.002	1	1.001	1.002	1	0.995		1.283	1.368		1.268			0.541	0.901	1.045		1.759		1.838	0.0823
CSA001325.1	263	K	PREDICTED: argininosuccinate synthase, chloroplastic isoform X1 [Theobroma cacao]	0.999957	0.0117493	44.612	KHNVPVPVTK(1)K	3	0.19626	2	1.472	1.332	0.755				0.692	1.192		1.002	1.001	0.997	1.002	1	1.001	1.002	1	0.995	1.469	1.33	0.757				0.691	1.192						1.259	0.523
CSA001325.1	438	K	PREDICTED: argininosuccinate synthase, chloroplastic isoform X1 [Theobroma cacao]	1	0.00350765	57.175	LYK(1)GSVTVTGR	2	-1.2293	7	0.878	1.022	1.227	0.876	1.145	1.018	0.897	1.282	0.701	1.002	1.001	0.997	1.002	1	1.001	1.002	1	0.995	0.876	1.021	1.23	0.874	1.145	1.017	0.895	1.282	0.704	1.03	0.827	1.054	0.797	1.085	0.702
CSA001357.1	109	K		1	0.0106321	66.073	YK(1)VGAPAR	2	-0.46375	3	0.975	1.481	0.734	1.042	1.142	1.194	0.89	0.717	0.927
CSA001379.1	25	K	PREDICTED: short-chain dehydrogenase TIC 32, chloroplastic-like isoform X1 [Nicotiana tabacum]	1	0.000690096	76.332	NAISK(1)EIPAAK	2	0.66105	12	1.223	1.212	1.029	0.965	1.103	0.954	0.897	1.005	0.788	0.998	0.999	1.001	1.005	0.995	1.011	0.993	0.993	1.005	1.225	1.214	1.028	0.96	1.109	0.944	0.904	1.012	0.784	1.151	0.141	1.116	0.283	1.284	0.0495
CSA001379.1	17	K	PREDICTED: short-chain dehydrogenase TIC 32, chloroplastic-like isoform X1 [Nicotiana tabacum]	1	0.000759368	80.755	SVSAGK(1)EVK	2	0.42233	8	1.526	1.301	0.956	0.914	1.048	0.966	0.945	0.846	0.779	0.998	0.999	1.001	1.005	0.995	1.011	0.993	0.993	1.005	1.529	1.303	0.955	0.909	1.054	0.956	0.952	0.852	0.775	1.297	0.168	1.132	0.164	1.468	0.0823
CSA001404.1	345	K	PREDICTED: ATP synthase gamma chain, chloroplastic [Nelumbo nucifera]	1	5.81576e-14	92.773	MSAMSNATDNAVELK(1)K	2	0.47988	29	0.946	1.095	1.391	0.939	1.135	1.068	1.001	0.771	0.844	1.005	1.002	1.004	0.998	1.001	1.001	0.995	0.998	0.996	0.941	1.093	1.385	0.941	1.133	1.067	1.006	0.772	0.847	1.088	0.55	1.197	0.126	1.302	0.147
CSA001404.1	274	K	PREDICTED: ATP synthase gamma chain, chloroplastic [Nelumbo nucifera]	1	0.00404603	72.928	EGK(1)LTVER	2	0.22178	4	1.326	1.789	0.906		0.923	0.87		0.912		1.005	1.002	1.004	0.998	1.001	1.001	0.995	0.998	0.996	1.319	1.786	0.902		0.922	0.87		0.913		1.492	0.275	0.98		1.462
CSA001404.1	173	K	PREDICTED: ATP synthase gamma chain, chloroplastic [Nelumbo nucifera]	1	4.66234e-07	73.834	NLGLDYTVISVGK(1)K	2	0.45503	3						0.194	1.292	1.037	0.704	1.005	1.002	1.004	0.998	1.001	1.001	0.995	0.998	0.996						0.194	1.299	1.039	0.707			0.191
CSA001404.1	70	K	PREDICTED: ATP synthase gamma chain, chloroplastic [Nelumbo nucifera]	1	0.00153668	68.536	NTQK(1)ITEAMK	2	0.98308	6	0.819	0.878	0.977	1.025	1.147	1.2	0.887	1.341	0.636	1.005	1.002	1.004	0.998	1.001	1.001	0.995	0.998	0.996	0.815	0.877	0.973	1.027	1.145	1.199	0.892	1.343	0.638	0.79	0.0262	1.174	0.477	0.927	0.758
CSA001404.1	76	K	PREDICTED: ATP synthase gamma chain, chloroplastic [Nelumbo nucifera]	1	8.57367e-06	102.4	ITEAMK(1)LVAAAK	2	2.3285	4	0.954			1.028			0.978			1.005	1.002	1.004	0.998	1.001	1.001	0.995	0.998	0.996	0.949			1.03			0.983			0.921		1.048		0.965
CSA001404.1	82	K	PREDICTED: ATP synthase gamma chain, chloroplastic [Nelumbo nucifera]	1	0.00127301	107.32	LVAAAK(1)VR	2	-0.12891	15	1.135	1.073	0.82	1.094	1.07	1.154	0.762	1.005	0.954	1.005	1.002	1.004	0.998	1.001	1.001	0.995	0.998	0.996	1.129	1.071	0.816	1.097	1.068	1.153	0.766	1.007	0.958	0.909	0.369	1.215	0.0648	1.105	0.474
CSA001408.1	414	K	PREDICTED: starch synthase 3, chloroplastic/amyloplastic [Vitis vinifera]	1	0.00109797	62.088	IEAEK(1)AASEADR	2	1.4777	1		0.915	1.472		0.956		1.003	0.75		1.007	1.015	1.012	1.011	1.014	1.022	0.874	1.019	1.025		0.901	1.454		0.943		1.147	0.736		1.249		1.001		1.251	0.564
CSA001463.1	431	K	PREDICTED: uncharacterized GTP-binding protein YjiA [Ricinus communis]	1	0.0110465	56.916	TNK(1)IVFIGK	2	-0.32562	4	1.376			1.126	1.089		0.746	0.684	0.776	0.998	0.997	1	0.998	1.003	1.006	1	0.999	1	1.379			1.128	1.086		0.746	0.685	0.776	1.245		1.505	0.00227	1.874
CSA001463.1	446	K	PREDICTED: uncharacterized GTP-binding protein YjiA [Ricinus communis]	1	5.21618e-07	109.72	NLNAQELEK(1)GFK	2	1.6924	3	0.727		1.196				1.257			0.998	0.997	1	0.998	1.003	1.006	1	0.999	1	0.728		1.196				1.257							0.765
CSA001546.1	341	K	PREDICTED: histone H1 [Vitis vinifera]	1	0.00260389	71.614	NK(1)IAHFQSR	2	-0.24393	7	1.237	1.352	0.585	0.813	1.1	0.832		1.226	1.118	1.002	0.997	1.006	1.001	1.001	0.999	0.999	0.99	1.003	1.234	1.356	0.581	0.813	1.098	0.833		1.238	1.114	1.156	0.609	0.778	0.133	0.899	0.73
CSA001605.1	33	K		0.999813	0.010366	59.84	KLPK(1)EASTEK	2	0.17286	2	1.175	0.972	1.122	1.005	1.011	1.026	0.851	1.02	0.951
CSA001605.1	18	K		1	1.15483e-07	122.39	PAAEK(1)APAEK	2	-0.28436	22	1.107	0.704	1.561	1.373	1.385	0.803	0.746	0.743	0.87
CSA001605.1	7	K		0.999386	0.00381156	125.71	ADK(0.999)K(0.001)PAEK	2	1.0255	4	1.466	1.333	1.919	0.945	0.747	0.962	0.652	0.868	0.801
CSA001605.1	23	K		0.964905	0.00335865	99.136	APAEK(0.965)K(0.035)PK	2	-0.28672	8	0.874	1.073	1.179	1.156	1.126	1.204	0.664	0.744	1.146
CSA001605.1	12	K		0.996914	0.00135857	81.676	K(0.001)PAEK(0.997)K(0.002)PAAEK	3	-0.76271	4	1.472	1.115	1.715	1.258	0.621	0.947
CSA001606.1	8	K		0.994581	0.000522316	108.43	TAEK(0.995)K(0.005)PAEK	3	0.70512	7	1.339	1.309	1.218	1.23	0.815	1.346	0.506	0.812	0.88
CSA001606.1	49	K		1	0.0107595	60.167	EGGAAGDK(1)K	2	-0.65143	6	1.22	1.182	1.422	0.903	0.972	1.228	0.612	0.832	1.02
CSA001606.1	26	K		1	3.01621e-12	124.51	TTAAEK(1)APAEK	2	0.12231	27	1.122	1.494	1.268	0.783	1.131	1.118	0.652	0.992	0.795
CSA001606.1	13	K		0.999867	1.92385e-13	148.96	KPAEK(1)KPAEEK	3	-0.39325	20	1.575	1.4	2.167	1.007	0.611	0.672	1.094	1.214	0.002
CSA001606.1	41	K		1	4.35363e-07	77.124	LPK(1)EGGAAGDK	2	-0.18025	30	1.223	1.315	1.212	0.872	1.112	1.162	0.776		0.834
CSA001606.1	31	K		0.964905	0.00335865	99.136	APAEK(0.965)K(0.035)PK	2	-0.28672	8	0.874	1.073	1.179	1.156	1.126	1.204	0.664	0.744	1.146
CSA001667.1	373	K	PREDICTED: elongation factor 1-alpha [Juglans regia]	1	2.90809e-05	125.31	SGK(1)ELEK	2	-0.047458	17	1.392	1.111	1.285	1.021	1.296	1.119	0.78	0.771	0.607	1	0.999	1	1.002	1.005	1.001	0.995	1	0.999	1.392	1.112	1.286	1.019	1.29	1.118	0.784	0.771	0.608	1.106	0.347	1.584	0.0124	1.752	0.0055
CSA001667.1	161	K	PREDICTED: elongation factor 1-alpha [Juglans regia]	1	0.00619295	50.786	MDATTPK(1)YSK	2	3.8478	4	1.501	1.045	0.944	1.275		1.334		0.866	0.645	1	0.999	1	1.002	1.005	1.001	0.995	1	0.999	1.502	1.046	0.944	1.272		1.333		0.866	0.646	0.894	0.578	1.723	0.0411	1.54	0.182
CSA001667.1	51	K	PREDICTED: elongation factor 1-alpha [Juglans regia]	1	0.00194786	93.429	EAAEMNK(1)R	2	-0.79793	8	1.281	1.244	1.699	0.868	0.813	1.125	0.69	0.921	0.864	1	0.999	1	1.002	1.005	1.001	0.995	1	0.999	1.281	1.245	1.7	0.866	0.809	1.124	0.694	0.921	0.865	1.51	0.0531	1.129	0.42	1.704	0.0225
CSA001667.1	441	K	PREDICTED: elongation factor 1-alpha [Juglans regia]	1	0.00463589	97.602	VTK(1)AAQK	2	-2.0692	7	0.924	0.848	1.323	1.306	1.07	1.158	0.661	0.912	0.975	1	0.999	1	1.002	1.005	1.001	0.995	1	0.999	0.924	0.849	1.324	1.303	1.065	1.157	0.664	0.912	0.976	0.879	0.43	1.381	0.0512	1.213	0.36
CSA001667.1	438	K	PREDICTED: elongation factor 1-alpha [Juglans regia]	1	0.000582	95.523	DPSGAK(1)VTK	2	-0.35938	27	1.246	1.064	1.191	1.122	0.965	1.177	0.83	0.904	0.755	1	0.999	1	1.002	1.005	1.001	0.995	1	0.999	1.246	1.065	1.191	1.119	0.96	1.176	0.834	0.904	0.756	1.076	0.382	1.305	0.0306	1.404	0.00808
CSA001667.1	243	K	PREDICTED: elongation factor 1-alpha [Juglans regia]	1	1.60179e-20	80.316	LPLQDVYK(1)IGGIGTVPVGR	2	0.035041	2								0.82	0.864	1	0.999	1	1.002	1.005	1.001	0.995	1	0.999								0.82	0.865
CSA001667.1	427	K	PREDICTED: elongation factor 1-alpha [Juglans regia]	1	6.94764e-05	68.044	QTVAVGVIK(1)SVEK	2	2.5301	3	0.637	0.827	1.101	0.744	1.15	0.952	1.324	0.942	1.096	1	0.999	1	1.002	1.005	1.001	0.995	1	0.999	0.637	0.828	1.101	0.742	1.144	0.951	1.331	0.942	1.097	0.904	0.638	0.842	0.335	0.761	0.202
CSA001667.1	172	K	PREDICTED: elongation factor 1-alpha [Juglans regia]	1	2.14928e-05	79.875	YDEIVK(1)EVSSYLK	2	-0.073096	2							0.333	0.965	1.195	1	0.999	1	1.002	1.005	1.001	0.995	1	0.999							0.335	0.965	1.196
CSA001667.1	179	K	PREDICTED: elongation factor 1-alpha [Juglans regia]	1	0.00664779	76.478	EVSSYLK(1)K	2	0.44872	15	0.943	1.324	1.132	1.007	1.187	1.108	0.828	1.063	0.587	1	0.999	1	1.002	1.005	1.001	0.995	1	0.999	0.943	1.325	1.132	1.005	1.181	1.107	0.832	1.063	0.588	1.033	0.782	1.326	0.139	1.37	0.157
CSA001667.1	366	K	PREDICTED: elongation factor 1-alpha [Juglans regia]	1	0.00835147	53.08	FAEILTK(1)IDR	2	1.2122	2	0.419	0.784	0.82	0.572	0.936	0.827	1.376		1.966	1	0.999	1	1.002	1.005	1.001	0.995	1	0.999	0.419	0.785	0.82	0.571	0.932	0.826	1.383		1.968	0.869	0.577	0.463	0.0399	0.403	0.0353
CSA001667.1	318	K	PREDICTED: elongation factor 1-alpha [Juglans regia]	1	6.46129e-18	123.95	GFVASNSK(1)DDPAK	2	-0.12686	23	1.237	1.092	0.913	0.951	1.092	1.321	0.728	0.864	0.963	1	0.999	1	1.002	1.005	1.001	0.995	1	0.999	1.237	1.093	0.913	0.949	1.087	1.32	0.732	0.864	0.964	0.967	0.808	1.311	0.106	1.267	0.119
CSA001667.1	44	K	PREDICTED: elongation factor 1-alpha [Juglans regia]	1	0.013846	42.21	FEK(1)EAAEMNK	2	0.41185	1	1.081	1.296	1.036		0.771		1.039	0.976	0.949	1	0.999	1	1.002	1.005	1.001	0.995	1	0.999	1.081	1.297	1.036		0.767		1.044	0.976	0.95	1.484		0.775		1.15	0.157
CSA001723.1	246	K	PREDICTED: probable ribose-5-phosphate isomerase 3, chloroplastic [Nicotiana tomentosiformis]	1	0.0002114	88.338	TPIK(1)DSEAAGR	2	0.54203	9	1.131	1.453	0.851	1.127	0.95	0.918	0.953	0.902	0.867	1	0.995	1	0.997	0.995	1.001	1.004	1.001	1.006	1.131	1.46	0.851	1.13	0.955	0.917	0.949	0.901	0.862	1.147	0.479	1.107	0.242	1.269	0.243
CSA001723.1	212	K	PREDICTED: probable ribose-5-phosphate isomerase 3, chloroplastic [Nicotiana tomentosiformis]	1	7.23115e-10	110.92	LQELFK(1)GEGVDAK	2	-1.5426	17	1.554	1.494	1.387	1.102	0.955	0.867	0.743	0.668	0.814	1	0.995	1	0.997	0.995	1.001	1.004	1.001	1.006	1.554	1.501	1.386	1.105	0.96	0.866	0.74	0.667	0.809	1.515	0.00414	1.322	0.042	2.004	0.00032
CSA001723.1	67	K	PREDICTED: probable ribose-5-phosphate isomerase 3, chloroplastic [Nicotiana tomentosiformis]	1	0.00159694	66.267	LAADK(1)AVEYVR	2	-0.41912	10	1.1	1.254	1.446	1.066	1	0.886	1.023	0.85	0.681	1	0.995	1	0.997	0.995	1.001	1.004	1.001	1.006	1.1	1.26	1.445	1.069	1.005	0.885	1.019	0.849	0.677	1.286	0.0677	1.163	0.288	1.495	0.0403
CSA001723.1	219	K	PREDICTED: probable ribose-5-phosphate isomerase 3, chloroplastic [Nicotiana tomentosiformis]	1	0.00207278	73.233	GEGVDAK(1)LR	2	0.070282	17	0.815	1.192	0.919	1.079	1.03	1.172	0.863	1.124	0.804	1	0.995	1	0.997	0.995	1.001	1.004	1.001	1.006	0.815	1.198	0.919	1.082	1.035	1.171	0.86	1.123	0.799	0.892	0.382	1.182	0.19	1.054	0.758
CSA001723.1	162	K	PREDICTED: probable ribose-5-phosphate isomerase 3, chloroplastic [Nicotiana tomentosiformis]	1	8.05483e-05	88.596	EK(1)MVEAASDK	2	0.63745	21	1.039	1.219	1.055	0.937	0.982	0.939	0.794	1.067	1.086	1	0.995	1	0.997	0.995	1.001	1.004	1.001	1.006	1.039	1.225	1.055	0.94	0.987	0.938	0.791	1.066	1.079	1.159	0.07	0.976	0.814	1.13	0.316
CSA001741.1	99	K	PREDICTED: 2-oxoglutarate-Fe(II) type oxidoreductase isoform X3 [Vitis vinifera]	1	0.00112808	59.116	SFFDLPVSEK(1)MK	2	0.18831	5	0.41	1.001	1.36	0.772	1.403		1.136		1.051	1.014	0.992	0.917	0.962	0.99	1.197	0.995	0.945	0.989	0.404	1.009	1.484	0.803	1.417		1.142		1.063	0.87	0.776	1.007	0.983	0.876	0.758
CSA001757.1	263	K	catalytic/ coenzyme binding protein [Arabidopsis lyrata subsp. lyrata]	1	0.0117825	67.903	PGFIYGK(1)R	2	-0.127	5	0.99	1.055	1.468	1.012	0.937	1.093	0.986	0.895	0.785	1.002	1.002	1.003	1.002	1.003	0.999	0.997	0.996	0.995	0.988	1.053	1.464	1.01	0.935	1.094	0.989	0.898	0.789	1.153	0.375	1.135	0.178	1.31	0.159
CSA001777.1	174	K	PREDICTED: phosphoglycolate phosphatase 1B, chloroplastic-like [Cicer arietinum]	1	0.00141687	101.54	SIDFPK(1)DK	2	-0.53389	20	1.004	1.286	1.046	0.995	1.241	0.948	1	0.801	0.811	0.998	1.003	1.001	1.003	1	1	0.995	1	0.999	1.006	1.283	1.045	0.992	1.241	0.948	1.005	0.801	0.812	1.048	0.707	1.215	0.171	1.273	0.0941
CSA001777.1	135	K	PREDICTED: phosphoglycolate phosphatase 1B, chloroplastic-like [Cicer arietinum]	1	3.26542e-13	130.1	LVFVTNNSTK(1)SR	2	0.53536	9	1.003	1.237	0.952	1.01	1.048	1.004	1.077	0.834	0.894	0.998	1.003	1.001	1.003	1	1	0.995	1	0.999	1.005	1.234	0.951	1.007	1.048	1.004	1.083	0.834	0.895	1.043	0.647	1.088	0.339	1.135	0.333
CSA001786.1	62	K	PREDICTED: 3-oxoacyl-[acyl-carrier-protein] reductase 4 isoform X2 [Juglans regia]	1	0.00156388	68.355	SSK(1)EAEEVSK	2	4.3629	6	1.234	1	0.829	1.206	0.969	1.096	1.03		0.882	0.992	0.996	1	1	1.003	0.99	1.008	1.009	1.002	1.244	1.004	0.829	1.206	0.967	1.107	1.021		0.88	0.938	0.653	1.15	0.265	1.079	0.678
CSA001794.1	42	K		1	0.0146932	41.825	EVAEAEK(1)GSSVEHK	3	-0.54632	1	1.028	0.963		0.844	0.769	1.014	1.522	0.617
CSA001818.1	136	K	PREDICTED: indole-3-glycerol phosphate synthase, chloroplastic [Vitis vinifera]	1	0.00117362	70.942	DVEVSHMK(1)EK	2	0.13727	6		0.692	0.907	1.217	1.356	1.219	0.619	1.08	0.657	1.001	1	1.001	1.003	1	1.003	1	0.996	0.996		0.692	0.906	1.214	1.356	1.216	0.619	1.084	0.66	0.633	0.0191	1.602	0.0384	1.014	0.961
CSA001818.1	71	K	PREDICTED: indole-3-glycerol phosphate synthase, chloroplastic [Vitis vinifera]	1	0.0104123	66.27	IK(1)EWEVGR	2	1.7482	5	0.804	1.116	1.215	1.284	0.872	1.249		0.808	1.055	1.001	1	1.001	1.003	1	1.003	1	0.996	0.996	0.803	1.115	1.213	1.28	0.872	1.246		0.811	1.059	0.922	0.648	1.211	0.381	1.116	0.597
CSA001820.1	63	K	PREDICTED: mitochondrial outer membrane protein porin of 34 kDa [Nicotiana attenuata]	1	0.000439429	117.31	NK(1)NVTTDIK	2	0.85092	8	1.127	0.94	0.664	1.094	1.032	1.199	0.823	1.017	1.053	1.002	1.001	1.004	0.998	0.993	1.001	1.003	0.998	1	1.124	0.939	0.661	1.096	1.039	1.197	0.821	1.019	1.053	0.818	0.227	1.152	0.164	0.942	0.732
CSA001820.1	21	K	PREDICTED: mitochondrial outer membrane protein porin of 34 kDa [Nicotiana attenuata]	1	2.27683e-15	138.24	DLLYK(1)DYQSDHK	2	-0.91756	26	1.246	1.125	1.179	1.313	1.13	1.006	0.935	0.539	0.823	1.002	1.001	1.004	0.998	0.993	1.001	1.003	0.998	1	1.243	1.124	1.174	1.316	1.138	1.005	0.933	0.54	0.823	1.024	0.788	1.506	0.0585	1.542	0.0271
CSA001820.1	97	K	PREDICTED: mitochondrial outer membrane protein porin of 34 kDa [Nicotiana attenuata]	1	0.00282618	58.172	TILSFK(1)VPDQR	2	2.6132	9	1.104	1.13	1.646	1.064	1.073	0.983	0.82	0.814	0.765	1.002	1.001	1.004	0.998	0.993	1.001	1.003	0.998	1	1.101	1.129	1.639	1.066	1.08	0.982	0.818	0.816	0.765	1.237	0.236	1.304	0.00234	1.613	0.0493
CSA001820.1	13	K	PREDICTED: mitochondrial outer membrane protein porin of 34 kDa [Nicotiana attenuata]	1	5.40675e-06	112.13	GPGLYTDIGK(1)K	2	-1.3562	9	1.178	1.112	0.946	1.055	0.89	0.945	1.251	0.97	0.691	1.002	1.001	1.004	0.998	0.993	1.001	1.003	0.998	1	1.175	1.111	0.942	1.057	0.896	0.944	1.248	0.972	0.691	1.114	0.26	0.995	0.979	1.109	0.578
CSA001820.1	264	K	PREDICTED: mitochondrial outer membrane protein porin of 34 kDa [Nicotiana attenuata]	1	0.00274719	101.69	AVDK(1)SAK	2	2.914	4	1.04	0.934	1.082	0.861	0.893	1.019	0.891	1.182	1.105	1.002	1.001	1.004	0.998	0.993	1.001	1.003	0.998	1	1.038	0.933	1.078	0.863	0.899	1.018	0.889	1.185	1.105	1.097	0.232	0.874	0.254	0.959	0.682
CSA001864.1	650	K	PREDICTED: heat shock protein 90-5, chloroplastic [Ziziphus jujuba]	1	0.00448785	78.192	VAK(1)VQVSK	2	-1.1884	4	1.141	1.157	0.879	1.196	1.067	1.428	0.655	0.926	0.732	1.002	1.002	1.002	1.001	1.001	1.001	0.996	0.998	0.997	1.139	1.154	0.878	1.195	1.066	1.427	0.657	0.928	0.734	0.86	0.281	1.59	0.0263	1.367	0.0782
CSA001864.1	365	K	PREDICTED: heat shock protein 90-5, chloroplastic [Ziziphus jujuba]	0.999498	8.79111e-08	70.47	NHK(0.999)EVEK(0.001)DEYNEFYK	3	1.8225	8	1.423	1.372	0.761	1.291	0.963	0.786		1.014		1.002	1.002	1.002	1.001	1.001	1.001	0.996	0.998	0.997	1.42	1.369	0.76	1.29	0.962	0.785		1.016		1.168	0.546	0.997		1.164
CSA001864.1	369	K	PREDICTED: heat shock protein 90-5, chloroplastic [Ziziphus jujuba]	1	0.00306021	54.343	EVEK(1)DEYNEFYK	2	-0.084448	5	0.874	0.849	1.373	0.985	1.483	1.091	0.819	0.862	0.796	1.002	1.002	1.002	1.001	1.001	1.001	0.996	0.998	0.997	0.872	0.847	1.371	0.984	1.482	1.09	0.822	0.864	0.799	0.869	0.533	1.431	0.0793	1.244	0.304
CSA001864.1	567	K	PREDICTED: heat shock protein 90-5, chloroplastic [Ziziphus jujuba]	1	5.33837e-05	63.185	AIYYLATDSLK(1)SAK	2	0.91759	6	0.292	0.893	1.08		1.145	1.066	0.951	1.235	1.069	1.002	1.002	1.002	1.001	1.001	1.001	0.996	0.998	0.997	0.291	0.891	1.078		1.144	1.065	0.954	1.237	1.072	0.682	0.337	1.015	0.89	0.692	0.253
CSA001864.1	265	K	PREDICTED: heat shock protein 90-5, chloroplastic [Ziziphus jujuba]	1	0.0176152	44.847	EETDPEK(1)LLPR	2	-1.3171	1	1.356	0.722	1.484			1.515		0.71		1.002	1.002	1.002	1.001	1.001	1.001	0.996	0.998	0.997	1.353	0.72	1.482			1.514		0.711		0.783		2.128		1.666
CSA001864.1	725	K	PREDICTED: heat shock protein 90-5, chloroplastic [Ziziphus jujuba]	1	0.017953	40.154	NAPDSTDAK(1)R	2	-2.374	1										1.002	1.002	1.002	1.001	1.001	1.001	0.996	0.998	0.997
CSA001864.1	325	K	PREDICTED: heat shock protein 90-5, chloroplastic [Ziziphus jujuba]	0.999493	1.77986e-20	76.492	TVEVEEEEEPK(0.999)EGEETK(0.001)PEGEK	3	0.27143	4	1.161		0.971		1.288	1.111			0.835	1.002	1.002	1.002	1.001	1.001	1.001	0.996	0.998	0.997	1.159		0.969		1.287	1.11			0.838	0.888	0.409	1.431		1.27
CSA001864.1	126	K	PREDICTED: heat shock protein 90-5, chloroplastic [Ziziphus jujuba]	1	7.30574e-07	68.972	EIVSNASDALDK(1)LR	2	-1.2608	1							0.784		0.834	1.002	1.002	1.002	1.001	1.001	1.001	0.996	0.998	0.997							0.787		0.837
CSA002026.1	36	K	PREDICTED: nucleoside diphosphate kinase 1 [Daucus carota subsp. sativus]	1	0.000816421	79.148	GLK(1)LVSVER	2	-1.4363	1	1.212	1.091	1.342	1.101	0.93	1.131	0.957	0.718	0.816	1.001	1	0.999	0.998	0.998	1	0.999	1.002	1.002	1.21	1.091	1.343	1.103	0.932	1.131	0.958	0.717	0.814	1.151	0.172	1.272	0.0739	1.464	0.019
CSA002026.1	47	K	PREDICTED: nucleoside diphosphate kinase 1 [Daucus carota subsp. sativus]	1	2.04006e-08	74.987	AFAEK(1)HYADLSAK	3	0.13481	9	1.074	0.984	1.511		1.317	1.037	0.836	0.851	0.674	1.001	1	0.999	0.998	0.998	1	0.999	1.002	1.002	1.072	0.984	1.512		1.319	1.037	0.837	0.85	0.673	1.009	0.966	1.499	0.0551	1.513	0.0803
CSA002108.1	304	K	PREDICTED: carbonic anhydrase 2 isoform X1 [Vitis vinifera]	1	2.73184e-06	88.075	TLSLK(1)GGYYDFVK	2	-0.12949	5		0.092	0.114		0.546	0.415	1.579	1.619	1.519	1	0.997	0.998	0.999	0.997	0.999	1.003	1.003	1.006		0.092	0.114		0.547	0.416	1.575	1.615	1.511	0.214	0.0298	0.307	0.000423	0.066	4.5e-05
CSA002108.1	127	K	PREDICTED: carbonic anhydrase 2 isoform X1 [Vitis vinifera]	1	0.000339911	88.37	MK(1)NGFIHFK	3	-0.82559	11	0.673	0.613	0.75	1.608	1.082	1.702	1.078	0.621	0.692	1	0.997	0.998	0.999	0.997	0.999	1.003	1.003	1.006	0.673	0.615	0.752	1.61	1.085	1.704	1.075	0.619	0.688	0.464	0.0162	1.846	0.0484	0.856	0.481
CSA002108.1	194	K	PREDICTED: carbonic anhydrase 2 isoform X1 [Vitis vinifera]	1	4.90276e-11	106.32	NVANMVPPFDK(1)TK	2	0.031292	52	0.626	0.683	0.755	1.607	1.303	1.339	1.115	0.598	0.778	1	0.997	0.998	0.999	0.997	0.999	1.003	1.003	1.006	0.626	0.685	0.757	1.609	1.306	1.341	1.112	0.596	0.774	0.486	0.00208	1.715	0.0298	0.833	0.426
CSA002108.1	134	K	PREDICTED: carbonic anhydrase 2 isoform X1 [Vitis vinifera]	1	0.0145888	65.252	NGFIHFK(1)R	3	-0.81834	3	0.725	0.808	1.006	1.568	1.168	1.451	0.945	0.635	0.697	1	0.997	0.998	0.999	0.997	0.999	1.003	1.003	1.006	0.725	0.81	1.008	1.57	1.171	1.453	0.943	0.633	0.693	0.607	0.0193	1.848	0.0133	1.121	0.509
CSA002108.1	92	K	PREDICTED: carbonic anhydrase 2 isoform X1 [Vitis vinifera]	1	6.73155e-13	127.71	EK(1)SELEPIAATK	2	0.29581	20	0.758	0.599	0.555	1.821	1.273	1.336	0.891	0.996	0.549	1	0.997	0.998	0.999	0.997	0.999	1.003	1.003	1.006	0.758	0.601	0.556	1.823	1.276	1.338	0.889	0.993	0.546	0.432	0.0102	1.827	0.038	0.789	0.313
CSA002108.1	137	K	PREDICTED: carbonic anhydrase 2 isoform X1 [Vitis vinifera]	0.979731	4.95166e-08	73.833	EK(0.98)YEK(0.02)SPALFGELAK	3	0.77844	5	0.451	1.044	1.111	0.86	1.718	1.361	0.808	0.735		1	0.997	0.998	0.999	0.997	0.999	1.003	1.003	1.006	0.451	1.047	1.114	0.861	1.722	1.363	0.806	0.733		0.662	0.245	1.709	0.19	1.131	0.736
CSA002108.1	140	K	PREDICTED: carbonic anhydrase 2 isoform X1 [Vitis vinifera]	1	5.3651e-08	94.09	YEK(1)SPALFGELAK	2	-1.1243	21	0.296	0.938	0.886	0.661	1.712	1.405	1.134	0.796	0.869	1	0.997	0.998	0.999	0.997	0.999	1.003	1.003	1.006	0.296	0.941	0.888	0.662	1.716	1.407	1.131	0.794	0.864	0.561	0.214	1.357	0.371	0.762	0.392
CSA002108.1	150	K	PREDICTED: carbonic anhydrase 2 isoform X1 [Vitis vinifera]	1	9.83392e-60	170.42	SPALFGELAK(1)GQSPK	3	1.209	21	0.572	0.883	1.162	1.221	1.54	1.414	0.75	0.687	0.802	1	0.997	0.998	0.999	0.997	0.999	1.003	1.003	1.006	0.572	0.886	1.165	1.222	1.544	1.416	0.748	0.685	0.798	0.627	0.056	1.875	0.00277	1.175	0.496
CSA002170.1	77	K	PREDICTED: nitrilase-like protein 2 [Daucus carota subsp. sativus]	1	0.00205127	63.073	LVK(1)EAAAAGAK	2	0.99798	4	0.857		1.111	0.909	1.096	1.28	0.832		0.966	0.994	1	0.998	0.997	1.002	0.997	1.007	1.002	1.003	0.862		1.113	0.912	1.094	1.284	0.826		0.963	0.901	0.563	1.225	0.266	1.104	0.583
CSA002212.1	142	K	PREDICTED: calcium sensing receptor, chloroplastic [Eucalyptus grandis]	1	0.00467176	52.071	IASPAVSEASK(1)K	2	0.77145	2					0.814				0.976	1.001	1.003	1.002	1.003	1.001	0.999	0.996	0.995	0.999					0.813				0.977			0.832
CSA002212.1	268	K	PREDICTED: calcium sensing receptor, chloroplastic [Eucalyptus grandis]	1	0.00644085	73.208	LPSSAK(1)NR	2	-0.23203	7	1.064	0.834	0.993	0.905	1.262	1.338	0.806	0.87	0.969	1.001	1.003	1.002	1.003	1.001	0.999	0.996	0.995	0.999	1.063	0.831	0.991	0.902	1.261	1.339	0.809	0.875	0.97	0.824	0.244	1.319	0.118	1.087	0.406
CSA002213.1	21	K	PREDICTED: serpin-ZX-like [Malus domestica]	1	0.00030851	73.927	GK(1)DITELIASGR	2	-0.63932	9	0.876	1.244	1.236	1.161	1.41	1.193	0.663	0.756	0.722	1	1.003	1.002	1.002	0.999	0.998	0.998	1	0.998	0.876	1.24	1.233	1.159	1.412	1.195	0.664	0.756	0.724	0.889	0.389	1.756	0.00292	1.562	0.031
CSA002213.1	71	K	PREDICTED: serpin-ZX-like [Malus domestica]	0.982861	0.00394336	103.26	K(0.017)EEK(0.983)VEEK	2	0.5243	1				1.039		0.931				1	1.003	1.002	1.002	0.999	0.998	0.998	1	0.998				1.037		0.933
CSA002220.1	18	K	PREDICTED: 60S ribosomal protein L14-1 [Prunus mume]	1	0.00536464	49.448	VALVNYGK(1)DYGR	2	0.99666	2	1.028	1.325		0.937	1.355	1.268	0.755		0.434	0.998	0.996	1.002	0.998	1	1.006	1	0.995	1.005	1.03	1.33		0.938	1.355	1.261	0.755		0.432	0.996	0.981	1.996	0.0615	1.988	0.117
CSA002220.1	108	K	PREDICTED: 60S ribosomal protein L14-1 [Prunus mume]	1	0.00657233	88.029	FK(1)LMLAK	2	0.4558	19	1.48	0.915	1.338	1.1	0.938	1.245	0.806	0.693	0.862	0.998	0.996	1.002	0.998	1	1.006	1	0.995	1.005	1.483	0.918	1.336	1.102	0.938	1.238	0.806	0.696	0.858	1.14	0.466	1.389	0.0364	1.583	0.0593
CSA002220.1	82	K	PREDICTED: 60S ribosomal protein L14-1 [Prunus mume]	1	0.000787599	73.499	NK(1)WENSSWGR	2	2.0536	8	1.071	0.965	0.944	1.078	1.151	1.09	1.199	0.609	0.908	0.998	0.996	1.002	0.998	1	1.006	1	0.995	1.005	1.073	0.969	0.942	1.08	1.151	1.084	1.199	0.612	0.904	0.9	0.0751	1.221	0.307	1.099	0.634
CSA002229.1	172	K	rubredoxin family protein [Arabidopsis lyrata subsp. lyrata]	1	0.00580714	78.77	GADVDVK(1)R	2	-1.3118	5	1.232	1.096	0.681	1.189	1.041	1.021	0.782	1.038	0.968	1.003	1.007	1.002	1.004	1.004	1.002	0.99	0.995	0.993	1.228	1.088	0.68	1.185	1.037	1.019	0.79	1.043	0.975	0.925	0.662	1.154	0.193	1.067	0.747
CSA002335.1	97	K	PREDICTED: peptidyl-prolyl cis-trans isomerase-like [Jatropha curcas]	1	0.000863142	95.358	FADENFVK(1)K	2	-0.37916	11	0.921	1.035	0.91		1.527	1.187	1.129	0.531	0.756	0.998	0.998	1	0.999	1.001	1.004	0.999	1.002	1	0.923	1.037	0.91		1.526	1.182	1.13	0.53	0.756	0.707	0.0642	1.681	0.125	1.188	0.447
CSA002335.1	151	K	PREDICTED: peptidyl-prolyl cis-trans isomerase-like [Jatropha curcas]	1	0.00228667	61.419	AIEK(1)VGSSTGR	2	-0.27899	5	0.907	1.066	0.78	1.185	1.235	1.37	0.772	0.783	0.922	0.998	0.998	1	0.999	1.001	1.004	0.999	1.002	1	0.909	1.069	0.78	1.186	1.234	1.364	0.773	0.781	0.922	0.729	0.0259	1.528	0.00375	1.114	0.386
CSA002354.1	27	K	PREDICTED: quinone oxidoreductase-like [Nicotiana tabacum]	1	0.000772	48.405	WEDVEIGEPK(1)EGEIR	2	0.25868	2		0.744	1.033	0.376	1.4	1.269		0.976	1.138	1.002	0.997	0.996	1.004	0.997	0.996	1.006	1.003	0.998		0.746	1.037	0.374	1.404	1.274		0.973	1.141	0.876	0.789	0.962	0.931	0.843	0.427
CSA002361.1	141	K	PREDICTED: chlorophyll a-b binding protein 13, chloroplastic [Vitis vinifera]	1	0.000296342	85.355	VAFK(1)EPVWFK	2	-1.0934	10	0.458	0.931	1.609	0.638	1.108	0.979	1.145	1.072	1.013	1.003	1.002	0.999	1.002	1.001	1	1	0.994	0.999	0.457	0.929	1.61	0.637	1.107	0.979	1.146	1.078	1.014	1.1	0.815	0.841	0.304	0.925	0.822
CSA002400.1	49	K		1	0.000824445	89.047	VFK(1)NTSEIK	2	-0.91646	1	0.835	1.548	0.838	1.662	1.012	1.091	0.752	0.672	0.795
CSA002456.1	203	K	PREDICTED: proteasome subunit alpha type-4-like [Nicotiana tabacum]	1	0.00246621	42.947	VLSK(1)TMDSTSLTSDK	2	0.59222	2		0.666	1.206	1.416	1.166					0.941	0.984	0.972	0.974	0.999	1.126	0.948	1.035	1.022		0.677	1.241	1.454	1.167					0.732	0.382
CSA002466.1	145	K	PREDICTED: 2-hydroxyacyl-CoA lyase [Ipomoea nil]	1	0.0013219	96.665	FSAK(1)ATDIK	2	-1.5912	9	0.719	1.019	0.774	1.306	1.106	1.226	0.906	1.13	0.698	1.001	0.997	0.998	0.998	1.001	1	1.001	1.001	1.003	0.718	1.022	0.775	1.308	1.105	1.226	0.905	1.129	0.696	0.691	0.0275	1.333	0.0932	0.922	0.671
CSA002466.1	232	K	PREDICTED: 2-hydroxyacyl-CoA lyase [Ipomoea nil]	1	0.000374134	42.314	HAERPLIVFGK(1)GAAIAR	4	2.2875	1	0.248	0.906		0.296	0.655		1.962		1.307	1.001	0.997	0.998	0.998	1.001	1	1.001	1.001	1.003	0.248	0.909		0.297	0.654		1.959		1.304	1.216	0.81	0.291	0.0904	0.355	0.152
CSA002466.1	364	K	PREDICTED: 2-hydroxyacyl-CoA lyase [Ipomoea nil]	1	0.00796593	53.08	THPWVEAICK(1)K	3	0.49038	2		0.684	1.089	1.003	1.38	1.191				1.001	0.997	0.998	0.998	1.001	1	1.001	1.001	1.003		0.686	1.091	1.005	1.379	1.191				0.746	0.236
CSA002530.1	306	K	PREDICTED: U3 small nucleolar RNA-associated protein 25 [Jatropha curcas]	1	0.00345121	82.426	DAAEK(1)EEK	2	1.2906	5	1.188	1.378	1.243	1.018	0.917	1.154	0.748	0.678	1.037	0.998	1.001	1.003	0.997	0.999	0.993	1.009	1	1.001	1.191	1.377	1.239	1.021	0.918	1.162	0.741	0.678	1.036	1.228	0.0591	1.263	0.175	1.551	0.0218
CSA002537.1	397	K	PREDICTED: chaperonin CPN60-2, mitochondrial-like [Nelumbo nucifera]	1	0.00962767	71.501	VLELALK(1)K	2	1.7981	7	1.107	0.939	2.241	1.094	0.854	1.073	0.671	0.913	0.709	1	0.997	1	1	1	1.001	1.001	0.999	1.002	1.106	0.942	2.241	1.094	0.854	1.072	0.67	0.914	0.708	1.42	0.366	1.318	0.0872	1.871	0.184
CSA002537.1	203	K	PREDICTED: chaperonin CPN60-2, mitochondrial-like [Nelumbo nucifera]	1	5.22203e-10	92.38	NVVLEQSFGSPK(1)VTK	2	-0.64471	6	0.88	1.153	1.397	1.406	0.979	0.981		0.849		1	0.997	1	1	1	1.001	1.001	0.999	1.002	0.88	1.156	1.397	1.406	0.979	0.98		0.85		1.02	0.919	1.32		1.346
CSA002537.1	206	K	PREDICTED: chaperonin CPN60-2, mitochondrial-like [Nelumbo nucifera]	1	0.000983641	72.2	VTK(1)DGVTVAK	2	1.9836	8	1.015	0.976	0.815	1.153	1.108	1.05	0.821	0.822	1.234	1	0.997	1	1	1	1.001	1.001	0.999	1.002	1.015	0.979	0.815	1.153	1.108	1.049	0.82	0.823	1.232	0.848	0.0706	1.152	0.358	0.977	0.89
CSA002537.1	547	K	PREDICTED: chaperonin CPN60-2, mitochondrial-like [Nelumbo nucifera]	1	7.59035e-05	70.889	IGGASEAEVSEK(1)K	2	0.33445	8	1.175	1.001	0.642		1.142	1.064	0.799	1.019	1.111	1	0.997	1	1	1	1.001	1.001	0.999	1.002	1.174	1.004	0.642		1.142	1.063	0.798	1.02	1.109	0.852	0.485	1.13	0.377	0.963	0.855
CSA002537.1	432	K	PREDICTED: chaperonin CPN60-2, mitochondrial-like [Nelumbo nucifera]	1	0.00723217	44.511	VCAIK(1)APGFGENR	2	2.5357	1	1.164	1.294	1.159	0.886	1.016	0.817	1.405	0.667	0.738	1	0.997	1	1	1	1.001	1.001	0.999	1.002	1.163	1.298	1.159	0.886	1.016	0.816	1.403	0.668	0.737	1.332	0.0155	0.968	0.908	1.289	0.32
CSA002537.1	517	K	PREDICTED: chaperonin CPN60-2, mitochondrial-like [Nelumbo nucifera]	1	7.46987e-05	61.409	TSIELSTSDYDK(1)EK	2	-0.79639	1	0.868		1.256	0.854	0.592	0.853	1.622			1	0.997	1	1	1	1.001	1.001	0.999	1.002	0.868		1.256	0.854	0.592	0.852	1.62			1.386	0.205	0.473		0.655
CSA002537.1	218	K	PREDICTED: chaperonin CPN60-2, mitochondrial-like [Nelumbo nucifera]	1	0.00399169	98.997	SIEFK(1)DR	2	-0.66897	6	1.017	1.169	1.332	1.293	1.142	0.857	0.765	0.994	0.701	1	0.997	1	1	1	1.001	1.001	0.999	1.002	1.017	1.172	1.332	1.293	1.142	0.856	0.764	0.995	0.7	1.07	0.652	1.339	0.15	1.432	0.0503
CSA002549.1	397	K	PREDICTED: peptidyl-prolyl cis-trans isomerase, chloroplastic [Ziziphus jujuba]	1	0.00113415	70.942	YALPVDNK(1)AIR	2	0.25104	3	1.259	1.267		1.247	0.915	0.97	1.045	0.612	0.631	1.008	1.007	1.003	1.001	1.001	1.003	0.993	0.993	0.992	1.249	1.258		1.246	0.914	0.967	1.052	0.616	0.636	1.203	0.21	1.357	0.193	1.632	0.0773
CSA002549.1	419	K	PREDICTED: peptidyl-prolyl cis-trans isomerase, chloroplastic [Ziziphus jujuba]	1	0.00041125	70.089	IAGVK(1)ALDSVER	2	1.7226	9	1.397	1.18		1.077	0.903	1.259	0.773	0.698	0.721	1.008	1.007	1.003	1.001	1.001	1.003	0.993	0.993	0.992	1.386	1.172		1.076	0.902	1.255	0.778	0.703	0.727	1.187	0.282	1.465	0.0305	1.738	0.00776
CSA002555.1	1075	K	PREDICTED: probable leucine-rich repeat receptor-like protein kinase At5g49770 [Sesamum indicum]	1	0.0114298	47.894	LGLVFK(1)ADFEK	2	-0.82675	1	0.858	1.584	0.709	1.189	0.956	0.901	0.86	1.098	0.886	0.984	0.998	0.986	1.005	1.037	0.959	1.009	0.991	1.031	0.872	1.587	0.719	1.183	0.922	0.939	0.852	1.108	0.86	1.044	0.882	1.08	0.564	1.127	0.692
CSA002568.1	123	K	NAD-dependent epimerase/dehydratase [Zea mays]	1	0.00172673	57.175	NQIDAAK(1)AAGVK	2	0.12029	6	0.727	0.834	0.693	1.18	0.974	1.287	0.906	1.108	1.066	0.999	1	0.996	1	0.998	1	1.003	1.003	1.001	0.728	0.834	0.696	1.18	0.976	1.287	0.903	1.105	1.065	0.656	0.017	1.12	0.327	0.735	0.0218
CSA002568.1	203	K	NAD-dependent epimerase/dehydratase [Zea mays]	1	2.06286e-11	96.464	DDELLNTETK(1)TVTR	2	0.1776	4	0.965	1.082	0.912	1.026	1.329	1.329				0.999	1	0.996	1	0.998	1	1.003	1.003	1.001	0.966	1.082	0.916	1.026	1.331	1.329				0.804	0.0998
CSA002568.1	182	K	NAD-dependent epimerase/dehydratase [Zea mays]	1	0.00503452	50.149	AGGLQDK(1)EGGIR	2	2.1319	2	0.937	0.962	0.863	1.226	1.223	1.211	0.79	1.174	0.608	0.999	1	0.996	1	0.998	1	1.003	1.003	1.001	0.938	0.962	0.867	1.226	1.225	1.211	0.787	1.171	0.607	0.756	0.000505	1.427	0.0931	1.078	0.712
CSA002568.1	226	K	NAD-dependent epimerase/dehydratase [Zea mays]	1	0.000158098	76.357	FK(1)AFDLASKPER	3	-0.79713	6	1.02	1.016	1.57	1.527	1.055	1.155	0.765	0.629	0.663	0.999	1	0.996	1	0.998	1	1.003	1.003	1.001	1.021	1.016	1.577	1.526	1.057	1.155	0.763	0.627	0.662	0.967	0.869	1.821	0.0194	1.761	0.0523
CSA002568.1	193	K	NAD-dependent epimerase/dehydratase [Zea mays]	1	8.81771e-17	97.904	ELLVGK(1)DDELLNTETK	2	0.9632	5	0.09		0.567	0.423	0.789	0.816	1.575	1.544	1.258	0.999	1	0.996	1	0.998	1	1.003	1.003	1.001	0.09		0.569	0.423	0.79	0.816	1.57	1.54	1.257	0.488	0.248	0.465	0.00848	0.227	0.0145
CSA002568.1	242	K	NAD-dependent epimerase/dehydratase [Zea mays]	1	0.000816421	90.15	VGTPTK(1)DFK	2	3.0172	8	0.736	0.868	0.625	0.909		1.016	0.744	0.716	2.209	0.999	1	0.996	1	0.998	1	1.003	1.003	1.001	0.737	0.868	0.628	0.909		1.016	0.742	0.714	2.207	0.773	0.113	0.788	0.712	0.61	0.393
CSA002568.1	47	K	NAD-dependent epimerase/dehydratase [Zea mays]	1	2.38758e-08	76.82	EK(1)IGGADDVFVGDVR	2	0.72953	8	0.666	1.163	1.273	0.772	1.068	0.985	1.077	0.913	1.086	0.999	1	0.996	1	0.998	1	1.003	1.003	1.001	0.667	1.163	1.279	0.772	1.07	0.985	1.074	0.911	1.085	1.1	0.674	0.921	0.484	1.013	0.95
CSA002579.1	206	K	PREDICTED: 30S ribosomal protein 2, chloroplastic [Sesamum indicum]	1	0.00994205	66.692	NFFAEK(1)GK	2	0.078562	3	1.134	0.93	1.14	1.011	1.02	0.993	0.776	0.558	1.591	1.005	1.004	0.996	0.996	1	0.998	1.002	1.001	0.998	1.129	0.926	1.145	1.015	1.02	0.995	0.774	0.557	1.595	1.056	0.469	1.036	0.918	1.094	0.792
CSA002579.1	213	K	PREDICTED: 30S ribosomal protein 2, chloroplastic [Sesamum indicum]	1	0.00482248	76.825	VLSAK(1)VSR	2	-0.75848	8	1.196	1.087	0.992	1.17	1.131	1.156	0.698	0.942	0.822	1.005	1.004	0.996	0.996	1	0.998	1.002	1.001	0.998	1.191	1.083	0.996	1.175	1.131	1.158	0.696	0.941	0.824	0.944	0.323	1.408	0.00954	1.328	0.0405
CSA002602.1	147	K	PREDICTED: peptidyl-prolyl cis-trans isomerase [Ricinus communis]	1	5.74812e-08	97.273	IVEGMDVVK(1)AIEK	2	-0.44087	27	1.234	1.295	1.566	1.234	0.932	1.339	0.715	0.594	0.634	0.999	0.999	0.998	1.002	1.002	1.001	0.998	1.002	0.999	1.235	1.296	1.569	1.232	0.931	1.337	0.716	0.593	0.635	1.172	0.278	1.8	0.0151	2.109	0.00274
CSA002602.1	56	K	PREDICTED: peptidyl-prolyl cis-trans isomerase [Ricinus communis]	1	0.00113962	59.418	PLHFK(1)GSCFHR	3	-0.61537	4	0.79	1.771	0.583	1.385		1.045	1.056	0.95	0.531	0.999	0.999	0.998	1.002	1.002	1.001	0.998	1.002	0.999	0.79	1.772	0.584	1.383		1.043	1.058	0.948	0.532	0.865	0.76	1.434	0.227	1.24	0.638
CSA002602.1	132	K	PREDICTED: peptidyl-prolyl cis-trans isomerase [Ricinus communis]	1	0.000168437	59.227	TEWLDGK(1)HVVFGR	3	1.241	2	0.288	0.462	0.57	0.57	1.058	0.868	1.552	1.454	1.38	0.999	0.999	0.998	1.002	1.002	1.001	0.998	1.002	0.999	0.288	0.462	0.571	0.569	1.056	0.867	1.555	1.451	1.382	0.53	0.0761	0.568	0.0137	0.301	0.000452
CSA002602.1	151	K	PREDICTED: peptidyl-prolyl cis-trans isomerase [Ricinus communis]	1	0.000565518	78.548	AIEK(1)VGSSSGR	2	0.21406	16	1.092	1.191	0.752	1.24	1.155	1.167	0.708	0.913	0.884	0.999	0.999	0.998	1.002	1.002	1.001	0.998	1.002	0.999	1.093	1.192	0.754	1.238	1.153	1.165	0.709	0.911	0.885	0.854	0.271	1.419	0.00698	1.212	0.294
CSA002602.1	44	K	PREDICTED: peptidyl-prolyl cis-trans isomerase [Ricinus communis]	1	0.00213767	62.466	ALCTGEK(1)GVGK	2	-1.1762	12	1.299	1.086	0.727	1.154	1.263	1.302	0.664	0.797	0.865	0.999	0.999	0.998	1.002	1.002	1.001	0.998	1.002	0.999	1.3	1.087	0.728	1.152	1.261	1.3	0.665	0.795	0.866	0.839	0.312	1.596	0.00328	1.339	0.211
CSA002602.1	48	K	PREDICTED: peptidyl-prolyl cis-trans isomerase [Ricinus communis]	1	0.0176623	78.616	GVGK(1)SGK	2	-0.020972	3	1.299	0.929	1.2	0.962	0.962	1.177	0.968	0.83		0.999	0.999	0.998	1.002	1.002	1.001	0.998	1.002	0.999	1.3	0.93	1.202	0.96	0.961	1.175	0.97	0.828		1.108	0.444	1.148	0.3	1.272	0.207
CSA002703.1	84	K		1	0.00145679	67.252	TVNQIK(1)SLGAK	2	-0.42203	5	0.937	0.783	0.817	1.265	1.178	0.933	1.074	0.953	0.926
CSA002712.1	243	K	PREDICTED: enolase [Sesamum indicum]	1	0.000401062	48.216	EENNNGSQK(1)ISGEQLK	2	0.048271	1	0.949	1.072	0.956	1.16	1.38		0.891	0.82		0.999	1	1.003	0.998	0.997	0.998	1.004	1.001	1	0.949	1.072	0.954	1.162	1.383		0.888	0.819		0.779	0.0635	1.491	0.0687	1.162	0.0968
CSA002712.1	204	K	PREDICTED: enolase [Sesamum indicum]	1	0.000343491	83.081	AAIAK(1)AGYTGK	2	0.15575	9	0.956	0.884	0.793	1.172	1.04	1.308	0.732	0.904	1.177	0.999	1	1.003	0.998	0.997	0.998	1.004	1.001	1	0.956	0.884	0.791	1.174	1.043	1.311	0.729	0.903	1.177	0.746	0.0306	1.256	0.19	0.937	0.691
CSA002712.1	234	K	PREDICTED: enolase [Sesamum indicum]	1	0.00174582	41.695	TYDLNFK(1)EENNNGSQK	2	0.46409	1	1.252	0.748			1.434	1.126			0.685	0.999	1	1.003	0.998	0.997	0.998	1.004	1.001	1	1.253	0.748			1.438	1.129			0.685	0.78	0.44	1.873		1.46
CSA002712.1	250	K	PREDICTED: enolase [Sesamum indicum]	1	0.00023329	91.961	ISGEQLK(1)DLYK	2	-1.7143	9	0.588	0.951	1.304	0.981	1.175	1.373	0.875	1.048	0.717	0.999	1	1.003	0.998	0.997	0.998	1.004	1.001	1	0.588	0.951	1.301	0.983	1.178	1.376	0.872	1.047	0.717	0.803	0.379	1.342	0.113	1.078	0.779
CSA002712.1	61	K	PREDICTED: enolase [Sesamum indicum]	1	6.11222e-05	69.92	DGGSDYLGK(1)GVSK	2	-1.234	6	0.588		1.311	1.181	0.831	0.946	1.195	0.982	0.736	0.999	1	1.003	0.998	0.997	0.998	1.004	1.001	1	0.588		1.308	1.183	0.833	0.948	1.191	0.981	0.736	0.959	0.902	1.02	0.915	0.978	0.951
CSA002712.1	199	K	PREDICTED: enolase [Sesamum indicum]	1	0.00202057	56.551	EGLELLK(1)AAIAK	2	0.054153	1				0.165	0.411	0.45	1.134	1.218	1.675	0.999	1	1.003	0.998	0.997	0.998	1.004	1.001	1				0.165	0.412	0.451	1.13	1.216	1.675			0.256	0.00646
CSA002712.1	301	K	PREDICTED: enolase [Sesamum indicum]	1	1.59958e-09	88.561	IQIVGDDLLVTNPK(1)R	2	0.36008	5			0.506	0.303	0.64	0.592	1.355	1.39	1.343	0.999	1	1.003	0.998	0.997	0.998	1.004	1.001	1			0.505	0.304	0.642	0.593	1.35	1.388	1.343	0.984		0.377	0.00135	0.371
CSA002726.1	63	K	PREDICTED: glutathione S-transferase L3 [Vitis vinifera]	1	1.02965e-36	106.92	VPSLEHNNEVK(1)GESLDLVK	3	-0.87504	5	0.128	0.578	0.713	0.602	0.947	1.111	2.026	1.054	1.053	1.001	0.997	0.996	0.998	0.999	1.005	0.999	1.002	1.003	0.128	0.58	0.716	0.603	0.948	1.105	2.027	1.052	1.05	0.536	0.15	0.643	0.242	0.345	0.0717
CSA002726.1	44	K	PREDICTED: glutathione S-transferase L3 [Vitis vinifera]	1	5.52279e-09	67.646	LVPIDLQNRPTWYK(1)EK	3	0.29697	4		0.205		0.176		0.477	1.694	1.117	1.344	1.001	0.997	0.996	0.998	0.999	1.005	0.999	1.002	1.003		0.206		0.176		0.474	1.695	1.115	1.34	0.632		0.235	0.0228	0.149
CSA002778.1	321	K	integral membrane protein [Medicago truncatula]	1	0.00268226	64.103	ALIEK(1)LEQSK	2	-0.48529	4	1.595	0.931	1.231		1.026	1.401	0.938	0.384		1.009	1.028	0.927	0.931	0.928	1.037	1.041	1.029	1.07	1.58	0.905	1.328		1.106	1.351	0.901	0.373		1.035	0.884	1.928	0.179	1.995	0.143
CSA002800.1	209	K	PREDICTED: REF/SRPP-like protein At1g67360 [Nicotiana tabacum]	1	0.000716916	103.55	AYK(1)QVEAEK	2	0.89559	7	1.21	1.242	0.798	0.971	0.812	0.918	0.925	1.206	0.963	1.002	1.003	0.99	1.004	1.006	0.995	0.998	0.995	1.009	1.208	1.239	0.806	0.967	0.808	0.922	0.927	1.212	0.955	1.206	0.277	0.872	0.267	1.051	0.766
CSA002800.1	89	K	PREDICTED: REF/SRPP-like protein At1g67360 [Nicotiana tabacum]	1	7.57357e-05	102.4	ADEAANK(1)FDER	2	0.46772	9	1.356	0.756	1.057	1.07	0.886	1.042	0.95	1.226	0.736	1.002	1.003	0.99	1.004	1.006	0.995	0.998	0.995	1.009	1.353	0.754	1.068	1.066	0.881	1.047	0.952	1.232	0.73	1.06	0.758	1.027	0.873	1.09	0.72
CSA002810.1	165	K	PREDICTED: protein COFACTOR ASSEMBLY OF COMPLEX C SUBUNIT B CCB1, chloroplastic [Juglans regia]	1	0.0108354	43.03	IVEK(1)TYIGEGEGK	2	0.81234	3	0.823	0.946	1.177	1.157		1.486		1.04	0.778	1.003	1.004	1.001	1.002	1	0.999	1.001	0.996	0.993	0.82	0.942	1.176	1.154		1.487		1.044	0.783	0.741	0.159	1.445	0.195	1.072	0.72
CSA002837.1	191	K	PREDICTED: ATP-dependent Clp protease ATP-binding subunit CLPT2, chloroplastic [Juglans regia]	1	0.00271484	55.04	ALDWAVDEK(1)LK	2	-1.8325	3		0.584	0.725	0.498		0.519	1.866	1.098	1.035	1.007	0.999	0.998	1.002	1.002	1.005	0.988	0.997	1.002		0.584	0.727	0.497		0.516	1.888	1.102	1.033	1.294	0.174	0.378	0.0997	0.489	0.151
CSA002844.1	68	K	PREDICTED: 60S ribosomal protein L23a [Citrus sinensis]	1	0.00590339	47.971	NK(1)LDHYQILK	3	-0.20129	1	1.01	1.373	1.286		1.078	1.664	0.872	0.496	0.569	0.995	0.998	1.001	1.004	1.002	1.003	1.008	0.996	0.991	1.015	1.375	1.284		1.075	1.659	0.865	0.498	0.574	0.896	0.62	2.118	0.0699	1.897	0.0204
CSA002974.1	446	K	DPP6 N-terminal domain-like protein [Arabidopsis thaliana]	1	0.00436223	69.598	FPGLYVVK(1)R	2	0.11411	3	1.203	1.111	1.151	0.935	1.108	1.156	0.84	0.854	0.862	1	1	0.999	0.999	0.997	1.002	1	1.002	1.001	1.203	1.111	1.152	0.936	1.112	1.154	0.84	0.852	0.861	1.083	0.285	1.254	0.0317	1.358	0.000365
CSA003060.1	538	K	PREDICTED: linoleate 13S-lipoxygenase 2-1, chloroplastic-like [Pyrus x bretschneideri]	1	0.00165164	94.909	TVGHQDK(1)K	2	-1.3337	5	1.173	1.13	1.341	1.106	0.705	1.232		0.994		1.006	1.006	1.008	1.002	1.001	1.004	0.991	0.991	0.992	1.165	1.124	1.33	1.104	0.705	1.228		1.003		1.192	0.316	1.008		1.202
CSA003060.1	261	K	PREDICTED: linoleate 13S-lipoxygenase 2-1, chloroplastic-like [Pyrus x bretschneideri]	1	6.90999e-17	99.344	IYGAPESAITK(1)DLIER	3	-1.6171	6			0.144		0.388	0.39	1.441	1.321	1.342	1.006	1.006	1.008	1.002	1.001	1.004	0.991	0.991	0.992			0.143		0.388	0.389	1.454	1.334	1.353	0.368		0.281	0.000253	0.103
CSA003060.1	250	K	PREDICTED: linoleate 13S-lipoxygenase 2-1, chloroplastic-like [Pyrus x bretschneideri]	1	1.91066e-05	62.203	LDPK(1)IYGAPESAITK	2	0.43195	8		1.187	1.441		1.337	1.174	0.912	0.52	0.498	1.006	1.006	1.008	1.002	1.001	1.004	0.991	0.991	0.992		1.18	1.429		1.336	1.17	0.92	0.525	0.502	1.041	0.762	1.93	0.0476	2.01	0.0455
CSA003060.1	213	K	PREDICTED: linoleate 13S-lipoxygenase 2-1, chloroplastic-like [Pyrus x bretschneideri]	1	0.0014286	107.32	DK(1)FSWFR	2	-1.4826	1							0.753			1.006	1.006	1.008	1.002	1.001	1.004	0.991	0.991	0.992							0.76
CSA003060.1	211	K	PREDICTED: linoleate 13S-lipoxygenase 2-1, chloroplastic-like [Pyrus x bretschneideri]	1	0.00018339	98.105	FETPALVEK(1)DK	2	-0.41273	22	1.106	1.196	1.212	1.146	1.013	1.05	0.902	1.016	0.589	1.006	1.006	1.008	1.002	1.001	1.004	0.991	0.991	0.992	1.099	1.189	1.202	1.144	1.012	1.046	0.91	1.026	0.594	1.09	0.133	1.266	0.172	1.38	0.074
CSA003060.1	281	K	PREDICTED: linoleate 13S-lipoxygenase 2-1, chloroplastic-like [Pyrus x bretschneideri]	1	2.73339e-22	140.63	GMITLEEALQQK(1)K	2	1.9008	14	0.812	1.073	1.629	0.664	1.18	1.579	0.818	0.668	0.857	1.006	1.006	1.008	1.002	1.001	1.004	0.991	0.991	0.992	0.807	1.067	1.616	0.663	1.179	1.573	0.826	0.674	0.864	1.022	0.948	1.445	0.264	1.476	0.201
CSA003060.1	670	K	PREDICTED: linoleate 13S-lipoxygenase 2-1, chloroplastic-like [Pyrus x bretschneideri]	1	1.49199e-13	107.09	LK(1)ELEGVIDDR	2	-0.79953	9	1.114	1.086		1.537			0.795	0.627	0.867	1.006	1.006	1.008	1.002	1.001	1.004	0.991	0.991	0.992	1.107	1.08		1.534			0.802	0.633	0.874	0.713		1.993		1.421	0.0398
CSA003060.1	686	K	PREDICTED: linoleate 13S-lipoxygenase 2-1, chloroplastic-like [Pyrus x bretschneideri]	1	0.00176471	74.173	NANLSLK(1)NR	2	-0.17278	4	0.918	1.186	0.727	1.268	1.019	1.265	1.01	0.956	0.631	1.006	1.006	1.008	1.002	1.001	1.004	0.991	0.991	0.992	0.912	1.179	0.721	1.265	1.018	1.261	1.019	0.965	0.636	0.794	0.193	1.352	0.101	1.073	0.738
CSA003078.1	72	K	PREDICTED: 14-3-3-like protein B [Cicer arietinum]	1	8.96313e-20	149.23	ILSSIEQK(1)EESR	2	-0.64153	12	1.218	0.92	1.404	1.398	1.317	1.024	0.851	0.571	0.649	1	1	1.011	0.986	1.001	0.994	1.01	0.994	1.003	1.218	0.92	1.389	1.418	1.315	1.03	0.842	0.574	0.647	0.937	0.683	1.824	0.0159	1.709	0.037
CSA003078.1	139	K	PREDICTED: 14-3-3-like protein B [Cicer arietinum]	1	0.00229737	61.344	YLAEFK(1)SGNER	2	1.8496	4	0.996	1.19	0.873	1.114	1.016	1.169	0.872		1.025	1	1	1.011	0.986	1.001	0.994	1.01	0.994	1.003	0.996	1.19	0.864	1.13	1.015	1.176	0.863		1.022	0.919	0.444	1.175	0.15	1.079	0.623
CSA003086.1	424	K	PREDICTED: ketol-acid reductoisomerase, chloroplastic [Juglans regia]	1	0.00112981	50.897	FYEK(1)DGLPAFPMGK	2	0.32758	1							0.797	0.768		0.999	1	0.998	1.001	1.002	1.001	1.001	1	0.998							0.796	0.768
CSA003086.1	151	K	PREDICTED: ketol-acid reductoisomerase, chloroplastic [Juglans regia]	1	7.5177e-08	98.942	DSLAEAK(1)SDIVVK	2	1.4261	9		1.134	0.983	1.035	1.023	0.938	1.193	0.669	0.809	0.999	1	0.998	1.001	1.002	1.001	1.001	1	0.998		1.135	0.985	1.034	1.021	0.937	1.192	0.669	0.81	1.063	0.428	1.12	0.538	1.19	0.478
CSA003086.1	442	K	PREDICTED: ketol-acid reductoisomerase, chloroplastic [Juglans regia]	1	0.0165493	80.229	MWK(1)VGER	2	1.1398	5	1.077	0.788	1.089	1.323	0.949	0.913	1.169	0.617	1.108	0.999	1	0.998	1.001	1.002	1.001	1.001	1	0.998	1.078	0.788	1.091	1.322	0.947	0.912	1.168	0.617	1.11	0.93	0.674	1.099	0.685	1.022	0.922
CSA003086.1	96	K	PREDICTED: ketol-acid reductoisomerase, chloroplastic [Juglans regia]	1	0.000541743	50.222	EK(1)ITLAGHDEYIVR	3	-0.65349	1			0.895	0.745	0.822			1.358	0.961	0.999	1	0.998	1.001	1.002	1.001	1.001	1	0.998			0.897	0.744	0.82			1.357	0.963	1.146		0.674	0.201	0.773
CSA003118.1	182	K	PREDICTED: triosephosphate isomerase, chloroplastic [Solanum tuberosum]	1	6.36153e-13	117.93	HVIGEDDQFIGK(1)K	3	0.91128	18	1.327	1.539	0.73	1.391	1.289	0.603	1.024	0.842	0.48	1.004	0.997	1.009	0.998	1.004	0.991	1.004	0.997	0.997	1.322	1.544	0.723	1.394	1.284	0.609	1.02	0.844	0.481	1.092	0.785	1.401	0.344	1.53	0.229
CSA003118.1	318	K	PREDICTED: triosephosphate isomerase, chloroplastic [Solanum tuberosum]	1	0.00169344	50.305	GPEFATIVNSVTSK(1)K	2	3.1162	2							0.83	0.709	0.894	1.004	0.997	1.009	0.998	1.004	0.991	1.004	0.997	0.997							0.827	0.711	0.897
CSA003118.1	270	K	PREDICTED: triosephosphate isomerase, chloroplastic [Solanum tuberosum]	1	0.000204625	95.094	NVSAEVASK(1)TR	2	-1.8548	9	0.672	1.18	1.055	0.786	0.998	0.796	0.961	1.192	1.259	1.004	0.997	1.009	0.998	1.004	0.991	1.004	0.997	0.997	0.67	1.184	1.046	0.788	0.994	0.804	0.957	1.195	1.263	1.121	0.566	0.757	0.0723	0.849	0.392
CSA003143.1	486	K	PREDICTED: guanylate-binding protein 2 [Vitis vinifera]	1	0.0184125	84.244	AFEDFK(1)R	2	-0.35167	5	1.227	1.291	1.29	1.096	1.062	1.048	0.806	0.747	0.797	0.999	1.001	1	1	1	1.002	1	0.997	1.001	1.228	1.29	1.29	1.096	1.061	1.046	0.806	0.749	0.796	1.188	0.00137	1.363	0.000248	1.619	5.69e-05
CSA003143.1	788	K	PREDICTED: guanylate-binding protein 2 [Vitis vinifera]	1	0.0137803	84.244	AAESK(1)IR	2	-1.0697	3	2.345	1.131	2.198				0.352		0.408	0.999	1.001	1	1	1	1.002	1	0.997	1.001	2.347	1.13	2.197				0.352		0.408					4.98	0.0552
CSA003213.1	237	K	PREDICTED: thylakoid lumenal 29 kDa protein, chloroplastic [Vitis vinifera]	1	7.26293e-09	104.17	VPLWAK(1)ASVQEMK	2	-0.98854	13		0.388	0.733	0.528	1.089	0.81	1.386	1.148	1.224	1.002	1	1.002	1.002	1.001	1.004	0.996	0.996	0.998		0.388	0.732	0.527	1.088	0.807	1.391	1.153	1.227	0.693	0.387	0.642	0.0636	0.445	0.0213
CSA003213.1	246	K	PREDICTED: thylakoid lumenal 29 kDa protein, chloroplastic [Vitis vinifera]	1	0.00148129	67.08	DK(1)FSAIGFGPR	2	-0.12055	3				0.644	1.239	0.802	1.107	0.727	0.72	1.002	1	1.002	1.002	1.001	1.004	0.996	0.996	0.998				0.643	1.238	0.799	1.111	0.73	0.722			1.046	0.868
CSA003213.1	244	K	PREDICTED: thylakoid lumenal 29 kDa protein, chloroplastic [Vitis vinifera]	1	0.000380312	86.882	ASVQEMK(1)DK	2	-0.38431	27	1.139	0.791	1.721	0.931	0.944	1.794	0.512	0.861	0.736	1.002	1	1.002	1.002	1.001	1.004	0.996	0.996	0.998	1.137	0.791	1.718	0.929	0.943	1.787	0.514	0.865	0.738	0.996	0.991	1.729	0.163	1.723	0.153
CSA003213.1	287	K	PREDICTED: thylakoid lumenal 29 kDa protein, chloroplastic [Vitis vinifera]	1	0.000638285	77.062	DVAPWVEK(1)YQR	2	-0.16847	11	0.747	1.567	1.31	0.892	1.458	1.112	0.685	0.676	0.856	1.002	1	1.002	1.002	1.001	1.004	0.996	0.996	0.998	0.746	1.567	1.308	0.89	1.457	1.108	0.687	0.679	0.858	1.048	0.86	1.553	0.079	1.628	0.135
CSA003213.1	135	K	PREDICTED: thylakoid lumenal 29 kDa protein, chloroplastic [Vitis vinifera]	1	0.000974836	61.11	ATK(1)SGGPNGSVR	2	0.24112	2	1.238	1.238	1.24	1.251	0.892	1.108	0.71	0.805	0.876	1.002	1	1.002	1.002	1.001	1.004	0.996	0.996	0.998	1.236	1.238	1.238	1.249	0.891	1.104	0.713	0.808	0.878	1.144	0.207	1.352	0.0696	1.547	0.000804
CSA003232.1	237	K	PREDICTED: elongation factor 1-gamma [Vitis vinifera]	1	0.000208349	104.82	KPTQPK(1)EAAK	2	0.14223	8	1.191	1.348	1.28	0.899	1.026	1.351	0.634	0.722	0.941	1	1.002	1.001	0.998	0.999	1	0.998	1.002	1.001	1.191	1.345	1.279	0.901	1.028	1.351	0.635	0.721	0.94	1.163	0.275	1.428	0.113	1.662	0.00748
CSA003232.1	273	K	PREDICTED: elongation factor 1-gamma [Vitis vinifera]	0.955723	1.15605e-07	68.044	AEDVEEEEAPK(0.044)PK(0.956)AK	2	0.47073	9	1.121	1.318	0.669		1.287	1.329	0.837	0.906	0.611	1	1.002	1.001	0.998	0.999	1	0.998	1.002	1.001	1.121	1.316	0.668		1.289	1.329	0.838	0.904	0.611	0.791	0.35	1.669	0.0202	1.319	0.302
CSA003232.1	299	K	PREDICTED: elongation factor 1-gamma [Vitis vinifera]	1	0.000358602	94.692	LYSNTK(1)TNFR	2	1.4007	8	0.864	0.788	0.852	1.112	1.019	1.206	1.043	1.262	0.688	1	1.002	1.001	0.998	0.999	1	0.998	1.002	1.001	0.864	0.787	0.851	1.114	1.021	1.206	1.045	1.26	0.687	0.749	0.00892	1.117	0.543	0.836	0.388
CSA003232.1	59	K	PREDICTED: elongation factor 1-gamma [Vitis vinifera]	1	3.7326e-05	93.345	TPEFIK(1)MNPIGK	2	-0.080635	9	0.811	1.551	1.36	1.188	1.215	0.916	0.741	0.692		1	1.002	1.001	0.998	0.999	1	0.998	1.002	1.001	0.811	1.548	1.359	1.19	1.217	0.916	0.742	0.691		1.119	0.614	1.546	0.0525	1.73	0.165
CSA003232.1	219	K	PREDICTED: elongation factor 1-gamma [Vitis vinifera]	1	0.0173476	45.653	VMGEVK(1)QAEK	2	0.23594	2			0.444	1.165		0.746	0.843		1.434	1	1.002	1.001	0.998	0.999	1	0.998	1.002	1.001			0.444	1.167		0.746	0.844		1.433	0.464		0.84	0.665	0.39
CSA003232.1	409	K	PREDICTED: elongation factor 1-gamma [Vitis vinifera]	1	4.86824e-05	98.942	VDLTDEAQK(1)ER	2	0.16439	8	1.027	0.992	0.451	1.321	1.3	1.1	0.919	0.806	0.963	1	1.002	1.001	0.998	0.999	1	0.998	1.002	1.001	1.027	0.99	0.451	1.323	1.302	1.1	0.92	0.805	0.962	0.662	0.103	1.386	0.0154	0.918	0.723
CSA003232.1	24	K	PREDICTED: elongation factor 1-gamma [Vitis vinifera]	1	0.0130759	85.265	TNK(1)NAYK	2	0.31265	4	1.007	1.073	1.277	1.31	1.15	1.092	0.726	0.647	0.984	1	1.002	1.001	0.998	0.999	1	0.998	1.002	1.001	1.007	1.071	1.276	1.312	1.152	1.092	0.727	0.646	0.983	0.943	0.553	1.509	0.0298	1.423	0.0627
CSA003232.1	260	K	PREDICTED: elongation factor 1-gamma [Vitis vinifera]	0.904796	2.49388e-21	78.78	K(0.021)EPAK(0.074)PK(0.905)AEDVEEEEAPKPK	4	-0.52617	7	1.723	0.633	0.438	1.093			1.822		0.403	1	1.002	1.001	0.998	0.999	1	0.998	1.002	1.001	1.724	0.632	0.438	1.095			1.825		0.403	0.85		0.983		0.836	0.821
CSA003232.1	223	K	PREDICTED: elongation factor 1-gamma [Vitis vinifera]	1	0.00118929	58.32	QAEK(1)IIPVVSAK	2	-1.1873	2	1.27	1.167	0.857	1.155		1.032	0.98	0.666	1.086	1	1.002	1.001	0.998	0.999	1	0.998	1.002	1.001	1.27	1.165	0.856	1.157		1.032	0.982	0.665	1.085	1.002	0.989	1.202	0.357	1.205	0.352
CSA003234.1	8	K	PREDICTED: transcription factor BTF3 homolog 4 [Citrus sinensis]	1	0.00319054	69.825	LMK(1)MAGAVR	2	-1.3159	10	0.99	0.862	1.305	1.185	1.202	1.095	0.778	1.197	0.532	0.967	0.941	0.986	1.032	0.977	1.148	1.007	0.997	0.946	1.024	0.916	1.324	1.149	1.23	0.954	0.772	1.201	0.563	0.979	0.884	1.314	0.265	1.287	0.339
CSA003234.1	37	K	PREDICTED: transcription factor BTF3 homolog 4 [Citrus sinensis]	1	0.00203095	115.49	TTTTDDK(1)R	2	-0.39657	9	1.118	0.802	1.332	1.216	1.257	1.14	0.722	0.753	0.897	0.967	0.941	0.986	1.032	0.977	1.148	1.007	0.997	0.946	1.157	0.852	1.351	1.179	1.287	0.993	0.717	0.755	0.948	0.972	0.856	1.429	0.0364	1.388	0.125
CSA003234.1	30	K	PREDICTED: transcription factor BTF3 homolog 4 [Citrus sinensis]	1	2.26931e-05	94.402	AVHK(1)TTTTDDKR	3	-0.70939	21	0.787	1.093	1.307	1.3	1	1.463	0.519	0.881	0.893	0.967	0.941	0.986	1.032	0.977	1.148	1.007	0.997	0.946	0.814	1.162	1.326	1.26	1.023	1.274	0.515	0.884	0.944	0.928	0.645	1.518	0.0612	1.409	0.189
CSA003234.1	44	K	PREDICTED: transcription factor BTF3 homolog 4 [Citrus sinensis]	1	0.000876412	130.77	LQSTLK(1)R	2	-0.64391	8	1.196	1.167	0.783	1.136	1.251	1.253	0.737	0.729	0.902	0.967	0.941	0.986	1.032	0.977	1.148	1.007	0.997	0.946	1.237	1.24	0.794	1.101	1.28	1.091	0.732	0.731	0.954	0.942	0.698	1.437	0.0216	1.354	0.16
CSA003234.1	5	K	PREDICTED: transcription factor BTF3 homolog 4 [Citrus sinensis]	1	0.00188024	69.598	MNVEK(1)LMK	2	-0.2292	12	1.031	1.503	1.564	1.12	1.196	1.086	0.689	0.567	0.76	0.967	0.941	0.986	1.032	0.977	1.148	1.007	0.997	0.946	1.067	1.598	1.587	1.086	1.224	0.946	0.684	0.569	0.804	1.306	0.16	1.583	0.019	2.067	0.0176
CSA003336.1	8	K	PREDICTED: vesicle-associated membrane protein 725 [Tarenaya hassleriana]	1	0.0165493	80.229	VK(1)EDFTK	2	-1.241	4	1.159	0.91	0.983	0.829	0.991	0.882	0.781	1.098	1.384	0.966	0.978	0.977	1.023	1.003	1.031	0.969	0.993	1.06	1.2	0.931	1.007	0.811	0.988	0.855	0.806	1.105	1.305	1.182	0.17	0.825	0.292	0.975	0.882
CSA003432.1	107	K	PREDICTED: mediator of RNA polymerase II transcription subunit 36a-like [Daucus carota subsp. sativus]	1	0.00773523	46.069	NMVPGEAVYNEK(1)R	2	1.3258	1	1.068	0.765	1.509	1.302	0.91	1.282				1.001	1	1.001	0.995	0.999	0.998	1.001	1	1.006	1.067	0.765	1.507	1.308	0.911	1.285				0.953	0.837
CSA003436.1	147	K	PREDICTED: NADP-dependent D-sorbitol-6-phosphate dehydrogenase [Ricinus communis]	1	0.00391294	59.84	GTVVIPK(1)SSK	2	1.3539	5	0.768	0.951			1.082	1.194	0.864	0.928		0.999	1.001	1.005	0.998	0.999	1.004	0.996	0.993	1.006	0.769	0.95			1.084	1.189	0.867	0.935		0.756	0.119	1.261	0.0643	0.954	0.71
CSA003436.1	174	K	PREDICTED: NADP-dependent D-sorbitol-6-phosphate dehydrogenase [Ricinus communis]	1	0.00159694	66.267	EDMDLIK(1)SIDR	2	-0.85998	2			1.56	0.849	1.025					0.999	1.001	1.005	0.998	0.999	1.004	0.996	0.993	1.006			1.552	0.85	1.026					1.654
CSA003471.1	92	K	PREDICTED: glutathione S-transferase F9 [Ricinus communis]	1	8.11271e-06	110.39	LIQESEEK(1)LGK	2	1.0154	11	1.01	0.81	0.883	1.074	1.235	1.222	1.055	1.043	0.597	1.012	1.005	1.007	0.998	0.997	0.992	0.991	0.991	1.006	0.998	0.806	0.877	1.076	1.239	1.232	1.064	1.052	0.593	0.756	0.0204	1.309	0.164	0.99	0.957
CSA003471.1	32	K	PREDICTED: glutathione S-transferase F9 [Ricinus communis]	1	0.00787273	50.786	YK(1)SQGTELLGK	2	-0.040803	1	0.702	0.888	0.941	1.775	1.199	0.928	0.977	0.818	0.731	1.012	1.005	1.007	0.998	0.997	0.992	0.991	0.991	1.006	0.694	0.884	0.935	1.778	1.203	0.936	0.985	0.825	0.726	0.641	0.145	1.544	0.151	0.99	0.941
CSA003471.1	41	K	PREDICTED: glutathione S-transferase F9 [Ricinus communis]	1	5.18809e-14	109.79	SQGTELLGK(1)TIEER	2	0.4575	7		0.965		1.068	1.171	0.984	0.929	0.771	0.62	1.012	1.005	1.007	0.998	0.997	0.992	0.991	0.991	1.006		0.96		1.07	1.175	0.992	0.937	0.778	0.616	0.89		1.389	0.0474	1.236
CSA003480.1	27	K		1	0.000146265	81.017	LLQHK(1)ELESR	3	0.3893	7	1.192	0.873	0.91	1.211	1.212	1.065			1.061	0.987	1.055	1.019	1.033	0.928	0.934	1.037	0.996	1.01	1.207	0.828	0.893	1.172	1.306	1.14			1.05	0.809	0.146	1.149		0.93
CSA003557.1	129	K	PREDICTED: 60S ribosomal protein L21-1 [Daucus carota subsp. sativus]	1	0.00385328	84.743	GEVISTK(1)R	2	-1.6539	4	1.088	1.473	0.774	1.151	1.085	1.062	0.881	0.918	0.712	1.003	1.003	1.002	0.996	1.002	0.996	1	1	0.998	1.084	1.469	0.773	1.155	1.083	1.066	0.881	0.918	0.713	1.007	0.973	1.315	0.0184	1.324	0.268
CSA003650.1	112	K	PREDICTED: ferredoxin-dependent glutamate synthase, chloroplastic [Ricinus communis]	1	0.00413083	67.207	DDNLMK(1)EAK	2	-0.94675	2	1.634	1.077	1.208	1.4	0.963	0.899	0.875	0.6	0.782	1.002	1.002	0.997	1.003	1.002	1.008	0.99	0.999	0.996	1.63	1.074	1.212	1.395	0.961	0.892	0.884	0.601	0.785	1.206	0.387	1.431	0.141	1.726	0.0423
CSA003651.1	55	K	Ferredoxin-dependent glutamate synthase 2 [Morus notabilis]	1	8.69892e-10	114.72	VVK(1)DENVDDFER	2	-0.13076	11	0.95	1.033	1.532	1.124	0.931	1.143	1.007	0.74	0.795	1.003	1.001	1.001	1.006	1.004	1	0.995	0.993	0.997	0.947	1.032	1.531	1.118	0.927	1.142	1.012	0.745	0.797	1.101	0.609	1.248	0.118	1.374	0.185
CSA003654.1	365	K	PREDICTED: ferredoxin-dependent glutamate synthase, chloroplastic [Vitis vinifera]	1	0.0184348	77.496	LLHK(1)AVR	2	0.93114	5	1.284	1.506	0.586	1.298			0.781	1.163	0.649	1.002	1.001	1.001	1.003	1.002	1.003	0.996	0.996	0.997	1.281	1.505	0.586	1.294			0.784	1.167	0.651	0.868		1.492		1.296	0.464
CSA003654.1	407	K	PREDICTED: ferredoxin-dependent glutamate synthase, chloroplastic [Vitis vinifera]	1	0.000594306	45.438	APIPVGK(1)VEPAVSIVQR	2	0.33906	1			0.548		0.749	0.871		0.941	1.528	1.002	1.001	1.001	1.003	1.002	1.003	0.996	0.996	0.997			0.548		0.748	0.869		0.945	1.533	0.677		0.653	0.288	0.442
CSA003654.1	336	K	PREDICTED: ferredoxin-dependent glutamate synthase, chloroplastic [Vitis vinifera]	1	0.000870965	83.783	AFSEDTAK(1)R	2	0.85468	5	1.131	0.916	0.733	0.948	1.121	1.178	0.921	0.896	1.103	1.002	1.001	1.001	1.003	1.002	1.003	0.996	0.996	0.997	1.129	0.915	0.732	0.945	1.119	1.175	0.924	0.899	1.107	0.857	0.313	1.105	0.34	0.947	0.717
CSA003654.1	137	K	PREDICTED: ferredoxin-dependent glutamate synthase, chloroplastic [Vitis vinifera]	1	9.52221e-07	54.343	GLEGSLEK(1)TLNK	2	1.6574	5										1.002	1.001	1.001	1.003	1.002	1.003	0.996	0.996	0.997
CSA003654.1	397	K	PREDICTED: ferredoxin-dependent glutamate synthase, chloroplastic [Vitis vinifera]	1	0.00749865	61.161	DLLEFK(1)SDR	2	-0.44314	7	1.303	1.281	1.218	0.99	1.212	1.062	0.747	0.66	0.898	1.002	1.001	1.001	1.003	1.002	1.003	0.996	0.996	0.997	1.3	1.28	1.217	0.987	1.21	1.059	0.75	0.662	0.901	1.166	0.0623	1.408	0.0304	1.642	0.0026
CSA003654.1	529	K	PREDICTED: ferredoxin-dependent glutamate synthase, chloroplastic [Vitis vinifera]	1	0.00051747	64.918	PGEGGQLPGK(1)K	2	-0.3156	9	0.963	0.829	0.957	0.97	1.13	1.23	0.821	0.855	1.222	1.002	1.001	1.001	1.003	1.002	1.003	0.996	0.996	0.997	0.961	0.828	0.956	0.967	1.128	1.227	0.824	0.858	1.226	0.826	0.0925	1.142	0.408	0.944	0.71
CSA003654.1	995	K	PREDICTED: ferredoxin-dependent glutamate synthase, chloroplastic [Vitis vinifera]	1	0.00968849	89.903	EIVK(1)IQR	2	0.032433	4	0.783	1.044	0.765	1.312	1.144	0.782	0.834	0.996	1.234	1.002	1.001	1.001	1.003	1.002	1.003	0.996	0.996	0.997	0.781	1.043	0.764	1.308	1.142	0.78	0.837	1	1.238	0.801	0.301	1.051	0.803	0.842	0.333
CSA003654.1	141	K	PREDICTED: ferredoxin-dependent glutamate synthase, chloroplastic [Vitis vinifera]	1	0.015813	81.297	TLNK(1)LCK	2	-1.2444	3	1.007	1.216	1.168	1.367	1.224	0.817				1.002	1.001	1.001	1.003	1.002	1.003	0.996	0.996	0.997	1.005	1.215	1.167	1.363	1.222	0.815				0.996	0.982
CSA003654.1	144	K	PREDICTED: ferredoxin-dependent glutamate synthase, chloroplastic [Vitis vinifera]	1	0.00581251	56.404	LCK(1)AADEAVR	2	1.4271	3	0.928		0.678	1.091	1.079	0.887	0.924	1.155	0.925	1.002	1.001	1.001	1.003	1.002	1.003	0.996	0.996	0.997	0.926		0.678	1.088	1.077	0.885	0.927	1.159	0.928	0.789	0.186	1.012	0.914	0.798	0.232
CSA003654.1	837	K	PREDICTED: ferredoxin-dependent glutamate synthase, chloroplastic [Vitis vinifera]	1	0.0110345	67.981	IAGVVAK(1)K	2	0.62055	7										1.002	1.001	1.001	1.003	1.002	1.003	0.996	0.996	0.997
CSA003658.1	395	K	PREDICTED: ribulose bisphosphate carboxylase/oxygenase activase, chloroplastic isoform X1 [Vitis vinifera]	1	5.92015e-08	101.32	WVSGVGVDTIGK(1)K	2	-1.2886	18	1.359	1.238	1.258	1.274	0.982	0.945	0.845	0.678	0.815	1	0.998	0.999	0.998	1	1	1	1.001	1.004	1.359	1.24	1.259	1.276	0.982	0.945	0.845	0.677	0.812	1.205	0.12	1.372	0.0682	1.653	0.0013
CSA003658.1	326	K	PREDICTED: ribulose bisphosphate carboxylase/oxygenase activase, chloroplastic isoform X1 [Vitis vinifera]	1	0.000336137	81.625	MEK(1)FYWAPTR	2	-0.89398	8	0.825	1.183	1.225		1.342	0.962	1.153	0.735	0.662	1	0.998	0.999	0.998	1	1	1	1.001	1.004	0.825	1.185	1.226		1.342	0.962	1.153	0.734	0.659	0.937	0.759	1.357	0.303	1.271	0.314
CSA003658.1	383	K	PREDICTED: ribulose bisphosphate carboxylase/oxygenase activase, chloroplastic isoform X1 [Vitis vinifera]	1	0.000459906	60.196	K(1)WVSGVGVDTIGK	2	0.21452	5	0.968	1.162		1.148	1.042	0.834	0.75		1.096	1	0.998	0.999	0.998	1	1	1	1.001	1.004	0.968	1.164		1.15	1.042	0.834	0.75		1.092	1.057	0.709	1.095	0.651	1.158	0.538
CSA003658.1	411	K	PREDICTED: ribulose bisphosphate carboxylase/oxygenase activase, chloroplastic isoform X1 [Vitis vinifera]	1	1.04183e-59	169.94	EGPPTFEQPK(1)MTVEK	2	2.4252	31	1.131	1.237	1.76	1.023	0.799	1.314	0.787	0.675	0.784	1	0.998	0.999	0.998	1	1	1	1.001	1.004	1.131	1.239	1.762	1.025	0.799	1.313	0.787	0.674	0.781	1.317	0.247	1.399	0.124	1.843	0.0336
CSA003658.1	451	K	PREDICTED: ribulose bisphosphate carboxylase/oxygenase activase, chloroplastic isoform X1 [Vitis vinifera]	1	9.07958e-69	137.87	VQLADQYMSEAALGDANK(1)DAINR	3	1.3088	6							1.236	0.582	0.562	1	0.998	0.999	0.998	1	1	1	1.001	1.004							1.237	0.581	0.56
CSA003662.1	371	K	PREDICTED: ribulose bisphosphate carboxylase/oxygenase activase, chloroplastic isoform X2 [Vitis vinifera]	1	3.09302e-06	89.231	WISGAGVDTIGK(1)K	2	1.4148	37	1.252	1.537	1.468	1.063	0.929	1.128	0.819	0.618	0.712	1.001	0.999	0.999	0.999	0.999	0.999	1.002	1.001	1.001	1.25	1.538	1.469	1.064	0.93	1.129	0.817	0.618	0.711	1.363	0.0226	1.456	0.0166	1.984	0.00251
CSA003662.1	387	K	PREDICTED: ribulose bisphosphate carboxylase/oxygenase activase, chloroplastic isoform X2 [Vitis vinifera]	1	1.81652e-35	147.1	EGPPTFEQPK(1)MTLEK	2	-0.8581	38	1.223	1.385	1.936	0.918	1.179	1.081	0.729	0.643	0.571	1.001	0.999	0.999	0.999	0.999	0.999	1.002	1.001	1.001	1.221	1.386	1.937	0.919	1.181	1.082	0.728	0.643	0.57	1.428	0.119	1.64	0.00956	2.342	0.0172
CSA003662.1	70	K	PREDICTED: ribulose bisphosphate carboxylase/oxygenase activase, chloroplastic isoform X2 [Vitis vinifera]	0.998875	0.00242076	81.296	QTDK(0.001)DK(0.999)WR	3	-0.80282	17	1.093	1.155	1.111	1.094	1.025	1.261	0.799	0.868	0.802	1.001	0.999	0.999	0.999	0.999	0.999	1.002	1.001	1.001	1.092	1.156	1.112	1.096	1.027	1.262	0.797	0.867	0.801	0.993	0.913	1.373	0.0142	1.362	0.000551
CSA003662.1	68	K	PREDICTED: ribulose bisphosphate carboxylase/oxygenase activase, chloroplastic isoform X2 [Vitis vinifera]	1	0.0038046	111.95	KQTDK(1)DK	2	-2.8295	5	0.847	1.53	0.878	0.987	0.766	0.735	1.698	0.779	0.704	1.001	0.999	0.999	0.999	0.999	0.999	1.002	1.001	1.001	0.846	1.531	0.879	0.988	0.767	0.736	1.695	0.778	0.703	1.307	0.343	0.784	0.525	1.025	0.949
CSA003662.1	167	K	PREDICTED: ribulose bisphosphate carboxylase/oxygenase activase, chloroplastic isoform X2 [Vitis vinifera]	1	1.89948e-18	119.39	VPLILGIWGGK(1)GQGK	2	1.8741	3				0.076	0.261	0.052	1.538	1.292	1.707	1.001	0.999	0.999	0.999	0.999	0.999	1.002	1.001	1.001				0.076	0.261	0.052	1.535	1.291	1.705			0.086	0.000547
CSA003662.1	377	K	PREDICTED: ribulose bisphosphate carboxylase/oxygenase activase, chloroplastic isoform X2 [Vitis vinifera]	1	6.31443e-24	129.15	LVNSK(1)EGPPTFEQPK	3	0.11774	45	1.184	1.523	1.088	0.952	1.179	1.18	0.816	0.687	0.729	1.001	0.999	0.999	0.999	0.999	0.999	1.002	1.001	1.001	1.182	1.524	1.089	0.953	1.181	1.181	0.814	0.686	0.728	1.145	0.353	1.487	0.0129	1.703	0.0192
CSA003662.1	408	K	PREDICTED: ribulose bisphosphate carboxylase/oxygenase activase, chloroplastic isoform X2 [Vitis vinifera]	1	2.67842e-17	84.508	LLEYGYMLVQEQENVK(1)R	3	0.74507	2							0.405	1.01	1.064	1.001	0.999	0.999	0.999	0.999	0.999	1.002	1.001	1.001							0.404	1.009	1.063
CSA003662.1	302	K	PREDICTED: ribulose bisphosphate carboxylase/oxygenase activase, chloroplastic isoform X2 [Vitis vinifera]	1	2.61297e-07	125.97	MEK(1)FYWAPNREDR	3	-0.75864	32	1.163	1.522	1.514	0.775	1.341	1.009	0.73	0.798	0.63	1.001	0.999	0.999	0.999	0.999	0.999	1.002	1.001	1.001	1.161	1.523	1.515	0.776	1.343	1.01	0.729	0.797	0.629	1.342	0.154	1.452	0.131	1.949	0.00613
CSA003662.1	415	K	PREDICTED: ribulose bisphosphate carboxylase/oxygenase activase, chloroplastic isoform X2 [Vitis vinifera]	1	2.83739e-20	73.831	VQLADK(1)YLSEAALGDANQDSIDR	2	1.7111	2							0.174	1.215	1.112	1.001	0.999	0.999	0.999	0.999	0.999	1.002	1.001	1.001							0.174	1.214	1.111
CSA003662.1	171	K	PREDICTED: ribulose bisphosphate carboxylase/oxygenase activase, chloroplastic isoform X2 [Vitis vinifera]	1	1.04039e-07	77.776	GQGK(1)SFQCELVFAK	2	0.64468	4	0.235				0.44	0.519	0.926	1.571	1.442	1.001	0.999	0.999	0.999	0.999	0.999	1.002	1.001	1.001	0.235				0.441	0.52	0.924	1.57	1.44	0.489		0.366	0.0477	0.179
CSA003663.1	305	K	PREDICTED: D-xylose-proton symporter-like 3, chloroplastic [Theobroma cacao]	1	0.000598319	85.29	GSIQELK(1)EK	2	1.7863	5	0.9	0.75	0.99	1.199	1.136	1.241	0.799	1.079		0.999	0.998	1	1	0.997	1.004	0.997	1.002	1.001	0.901	0.752	0.99	1.199	1.139	1.236	0.801	1.077		0.739	0.0143	1.268	0.104	0.938	0.698
CSA003697.1	93	K	PREDICTED: calcium-dependent protein kinase 1-like [Nelumbo nucifera]	1	0.00687454	52.247	LVNK(1)DDIEDVR	2	2.0099	1				0.863	0.83	0.787	0.756	1.483	0.526	1.004	1.003	0.998	0.999	0.997	1.001	0.998	1	1.001				0.864	0.833	0.786	0.757	1.483	0.525			0.898	0.761
CSA003732.1	104	K		1	0.000439429	117.31	QDFK(1)TSILR	2	0.38238	16	1.256	1.833	1.511	0.831	0.917	0.964	0.819	0.771	0.679
CSA003732.1	91	K		1	1.60445e-05	100.22	GQDLSGK(1)DFSGK	2	1.0312	13	1.072	1.195	1.132	1.048	1.023	1.128	0.88	1.103	0.594
CSA003732.1	100	K		1	0.00146602	93.374	SLIK(1)QDFK	2	-1.7427	17	1.412	1.064	1.279	1.335	0.956	1.072	1.046	0.521	0.679
CSA003732.1	96	K		1	0.00544894	64.841	DFSGK(1)SLIK	2	-0.59854	15	1.07	1.162	1.233	0.846	1.012	1.014	1.114	0.797	0.904
CSA003733.1	116	K	PREDICTED: thylakoid lumenal 15 kDa protein 1, chloroplastic [Capsicum annuum]	1	4.31377e-07	53.453	EYLCK(1)IADGVNPTTGNATR	2	0.40309	1		0.635	1.234	0.438			1.498	1.014		1.009	1	1.005	1.003	1.004	1.003	0.992	0.991	0.993		0.635	1.228	0.437			1.51	1.024		2.133		0.345		0.735	0.474
CSA003952.1	199	K	PREDICTED: ornithine carbamoyltransferase, chloroplastic [Daucus carota subsp. sativus]	1	0.0026026	59.198	GFEPDEK(1)TVEK	2	-0.90725	5	1.252	0.806	1.024	1.192	0.815	1.41	0.991	1	0.608	0.998	0.999	1.009	0.989	0.999	1.006	1.001	0.997	1.002	1.254	0.807	1.015	1.205	0.816	1.402	0.99	1.003	0.607	0.899	0.62	1.316	0.273	1.183	0.435
CSA003952.1	26	K	PREDICTED: ornithine carbamoyltransferase, chloroplastic [Daucus carota subsp. sativus]	1	0.00357344	68.657	ATILK(1)ILDR	2	0.20435	9	1.029	1.299	1.302	0.74	1.337	1.062	0.852	0.82	0.813	0.998	0.999	1.009	0.989	0.999	1.006	1.001	0.997	1.002	1.031	1.301	1.291	0.748	1.338	1.056	0.852	0.822	0.811	1.153	0.451	1.264	0.269	1.458	0.0132
CSA003953.1	61	K	PREDICTED: proteasome subunit alpha type-1-B-like [Populus euphratica]	1	0.0100624	51.286	AQSELSSYQK(1)K	2	0.27396	2	1.017	1.083	0.876	1.24	1.045	1.088	0.915	0.821	0.965	0.994	1.003	0.997	1.002	1.002	0.999	1.004	1.002	0.998	1.023	1.08	0.879	1.237	1.043	1.089	0.912	0.819	0.967	0.885	0.198	1.249	0.037	1.105	0.269
CSA004011.1	6	K		1	0.00194919	51.276	MGTSK(1)K(1)SELK	2	-3.2658	1	1.046	1.192	0.938	1.674	1.431	1.08		0.504	0.632
CSA004011.1	5	K		1	0.00194919	51.276	MGTSK(1)K(1)SELK	2	-3.2658	1	1.046	1.192	0.938	1.674	1.431	1.08		0.504	0.632
CSA004024.1	128	K	PREDICTED: monodehydroascorbate reductase 5, mitochondrial [Nelumbo nucifera]	1	0.016363	53.124	QTPEWYK(1)EK	2	-0.30186	1	1.128	1.273	1.108	1.031	1.049	0.968	1.033	0.823	0.776	0.997	0.999	1.002	1.002	1.003	1.001	0.996	0.999	1	1.132	1.274	1.106	1.029	1.046	0.967	1.037	0.824	0.776	1.155	0.0529	1.154	0.183	1.332	0.0383
CSA004024.1	265	K	PREDICTED: monodehydroascorbate reductase 5, mitochondrial [Nelumbo nucifera]	1	0.00400461	80.165	FLK(1)GVSIK	2	-0.41222	5		1.119		1.111	1.051		0.778	0.714	0.849	0.997	0.999	1.002	1.002	1.003	1.001	0.996	0.999	1		1.12		1.109	1.048		0.781	0.715	0.849	1.039		1.38	0.0124	1.433
CSA004048.1	138	K	PREDICTED: far upstream element-binding protein 1 isoform X2 [Juglans regia]	1	0.00226566	51.726	VGVIIGK(1)GGETIK	2	3.3628	3		1.186					0.924	0.692	0.86	1	1.002	0.997	1.002	0.995	0.998	1.004	1.004	0.998		1.183					0.921	0.689	0.861					1.437
CSA004129.1	487	K	UDP-glycosyltransferase 73C2 [Morus notabilis]	1	1.75361e-06	114.86	LMADEEVHK(1)R	3	-0.83198	16	1.647	0.998	0.503	1.139	0.993	1.062	0.817	1.082	0.843	0.998	0.994	0.999	1.004	1.006	1.006	1	0.995	0.998	1.651	1.004	0.504	1.134	0.987	1.055	0.817	1.087	0.844	0.994	0.986	1.156	0.211	1.149	0.711
CSA004254.1	47	K	PREDICTED: putative low molecular weight protein-tyrosine-phosphatase slr0328 [Prunus mume]	1	0.0076623	40.941	SPAAEGVFTDLVK(1)K	2	0.8551	1			0.993	0.414	1.191	0.853	1.092	1.116	0.805	1.003	0.994	0.994	0.998	1	1.004	1.007	1	1			0.999	0.415	1.191	0.85	1.084	1.116	0.805	1.221		0.817	0.496	0.997
CSA004279.1	295	K	calcium-dependent phosphotriesterase superfamily protein [Medicago truncatula]	1	0.013489	46.88	ITTAATVK(1)DGK	2	2.0757	1	1.281	1.006	0.765	0.83	1.261	1.301	0.675	0.904	1.063	1.006	0.998	0.999	0.999	1.001	0.996	0.997	1.002	1.002	1.274	1.008	0.766	0.831	1.26	1.306	0.677	0.902	1.061	0.897	0.609	1.287	0.25	1.154	0.502
CSA004286.1	101	K	PREDICTED: 2-alkenal reductase (NADP(+)-dependent) [Vitis vinifera]	1	0.00283079	66.056	EEVLEAALK(1)R	2	-1.1565	5	0.967	1.126	1.396	0.848	1.171	1.026	1.023	0.853	0.778	1	1.001	1.002	1.003	0.999	1.007	0.993	0.996	0.999	0.967	1.125	1.393	0.846	1.172	1.019	1.03	0.856	0.779	1.148	0.392	1.139	0.361	1.307	0.132
CSA004338.1	171	K		1	0.00294571	42.843	TVTEDQPK(1)LER	2	1.3458	1
CSA004403.1	136	K	PREDICTED: dehydrin isoform X1 [Citrus sinensis]	0.981809	0.00268163	52.071	ISGEK(0.018)EEEK(0.982)IEK	3	0.47429	1				0.95	1.277	0.653				0.983	1.001	0.994	1.001	1.001	1.011	0.994	1.009	1.005				0.949	1.276	0.646
CSA004403.1	186	K	PREDICTED: dehydrin isoform X1 [Citrus sinensis]	1	0.00715341	96.048	LPGQNK(1)K	2	0.99248	4	0.911	0.846	0.647	1.574	1.628	1.536	0.533	0.722	0.634	0.983	1.001	0.994	1.001	1.001	1.011	0.994	1.009	1.005	0.927	0.846	0.651	1.572	1.626	1.52	0.536	0.716	0.631	0.514	0.000942	2.506	9.68e-05	1.287	0.137
CSA004403.1	150	K	PREDICTED: dehydrin isoform X1 [Citrus sinensis]	1	5.23975e-05	71.879	YEAVVTPLPPK(1)EK	2	0.65221	15	0.843		0.81	1.399	1.464	1.348	0.82	0.491	0.683	0.983	1.001	0.994	1.001	1.001	1.011	0.994	1.009	1.005	0.857		0.814	1.397	1.462	1.334	0.825	0.487	0.68	0.598	0.00156	2.106	0.00218	1.26	0.269
CSA004426.1	237	K	PREDICTED: adenosylhomocysteinase [Ziziphus jujuba]	1	0.00397888	66.19	SK(1)FDNLYGCR	2	1.0602	5	0.842	0.884	0.959	1.501	1.127	1.185	1.035	0.572	0.9	0.995	0.996	0.995	0.998	1.006	1.003	1.009	1.001	0.995	0.846	0.887	0.963	1.503	1.121	1.182	1.025	0.571	0.904	0.709	0.0403	1.522	0.0734	1.078	0.665
CSA004504.1	142	K	PREDICTED: beta-glucosidase 44-like [Citrus sinensis]	1	0.00146211	67.214	VNEK(1)GVAYYNR	2	-0.95178	7	0.668	0.598	0.709	1.354	1.876	1.519	0.805	0.837	0.454	0.995	0.994	0.999	0.999	0.998	1.001	1.003	1.005	1.006	0.671	0.602	0.71	1.355	1.879	1.518	0.803	0.833	0.451	0.417	0.0043	2.277	0.0108	0.95	0.797
CSA004504.1	458	K	PREDICTED: beta-glucosidase 44-like [Citrus sinensis]	1	0.00391064	84.568	AYLTQLK(1)K	2	3.8768	4	0.826	0.916	0.71	1.553	1.277	1.157	0.814			0.995	0.994	0.999	0.999	0.998	1.001	1.003	1.005	1.006	0.83	0.922	0.711	1.554	1.279	1.156	0.812			0.617	0.0184	1.638		1.011
CSA004531.1	142	K	PREDICTED: carboxymethylenebutenolidase homolog [Citrus sinensis]	1	0.000581255	93.556	IAK(1)DITTSK	2	-0.15929	12	1.305	1.263	0.854	1.257	1.247	1.187	0.632	0.724	0.811	1.002	1.005	0.996	0.999	1.005	1.002	0.997	0.997	0.997	1.302	1.257	0.857	1.258	1.241	1.184	0.634	0.726	0.814	0.927	0.567	1.695	0.000878	1.572	0.0513
CSA004531.1	245	K	PREDICTED: carboxymethylenebutenolidase homolog [Citrus sinensis]	1	0.00150778	114.19	VLSFK(1)GR	2	0.19818	13	1.054	0.934	1.094	1.299	0.923	1.073	1.048	0.795	0.869	1.002	1.005	0.996	0.999	1.005	1.002	0.997	0.997	0.997	1.052	0.93	1.098	1.3	0.919	1.071	1.051	0.797	0.872	0.936	0.596	1.209	0.229	1.132	0.256
CSA004532.1	215	K	PREDICTED: chlorophyll a-b binding protein CP26, chloroplastic [Ricinus communis]	1	4.84329e-14	143.97	DPDQAAILK(1)VK	2	0.030967	20	0.765	0.825	1.141	0.789	0.886	0.919	1.303	1.12	1.069	0.997	0.996	0.999	1.001	1.003	1.004	1.001	0.999	1.001	0.767	0.828	1.142	0.788	0.883	0.916	1.302	1.122	1.068	1.058	0.704	0.741	0.0199	0.784	0.138
CSA004532.1	256	K	PREDICTED: chlorophyll a-b binding protein CP26, chloroplastic [Ricinus communis]	1	6.05449e-20	70.452	LHPGGPFDPLGLAK(1)DPDQAAILK	3	-0.15686	2								0.848	0.835	0.997	0.996	0.999	1.001	1.003	1.004	1.001	0.999	1.001								0.849	0.834
CSA004535.1	92	K	RmlC-like cupins superfamily protein [Arabidopsis thaliana]	1	0.00311453	70.056	IQK(1)NPPESK	2	0.60432	10	1.54	1.302	1.045	0.881	1.05	0.903	0.915	0.794	0.889	1.006	1.002	1.002	0.999	1.001	0.995	0.996	0.996	1.003	1.53	1.3	1.043	0.882	1.049	0.908	0.919	0.798	0.886	1.365	0.0829	1.09	0.284	1.488	0.0435
CSA004619.1	46	K	PREDICTED: 60S ribosomal protein L10a [Phoenix dactylifera]	1	3.22825e-06	86.699	EAITQIANDAK(1)EK	2	2.9861	6	0.972	1.082		1.281	0.909	1.183	0.831		0.749	1.002	0.993	0.996	0.998	0.999	1.003	1	1.004	1.005	0.97	1.09		1.284	0.91	1.18	0.831		0.745	0.916	0.574	1.428	0.106	1.308	0.0809
CSA004632.1	212	K	PREDICTED: ycf3-interacting protein 1, chloroplastic isoform X1 [Vitis vinifera]	1	0.00451735	45.334	ATDTGIDPEVAAK(1)R	2	-1.1151	2		0.736		0.76	0.792	0.941	1.013	1.036	1.056	0.999	0.998	1.001	1.002	1.001	1.002	1.001	0.998	0.998		0.738		0.759	0.791	0.939	1.011	1.038	1.058	0.889		0.801	0.0227	0.712
CSA004654.1	63	K	PREDICTED: glutathione S-transferase T1 [Nelumbo nucifera]	1	0.000134127	51.591	AK(1)IDSVLDWHHSNLR	4	2.0311	2	0.271	0.337	0.614	0.518	1.035	0.916	2.077	1.097	1.248	1.006	1.003	1	0.993	1.003	0.999	0.999	0.993	1.004	0.269	0.336	0.614	0.522	1.032	0.917	2.078	1.105	1.243	0.494	0.0898	0.558	0.129	0.276	0.0294
CSA004669.1	74	K	PREDICTED: 30S ribosomal protein S9, chloroplastic-like [Nelumbo nucifera]	1	0.00170056	60.102	ALLK(1)VSESHR	3	0.082491	3	0.94	1.067	0.978	1.01	1.044	1.502	0.817	0.76	0.966	0.996	0.993	0.998	1.005	1.004	0.993	1.006	1.002	1.003	0.943	1.075	0.98	1.005	1.04	1.513	0.812	0.759	0.963	0.843	0.33	1.404	0.123	1.183	0.1
CSA004763.1	63	K	PREDICTED: ribulose bisphosphate carboxylase small chain, chloroplastic-like [Juglans regia]	1	0.0170089	50.04	VWPPLGLK(1)K	2	0.20769	9	1.474	1.511	1.283	0.776	1.107	0.871	0.942	0.623	0.864	1	0.999	1.001	0.997	1.003	1.002	1.002	0.997	0.998	1.473	1.512	1.282	0.779	1.104	0.869	0.94	0.625	0.866	1.551	0.0137	1.132	0.476	1.755	0.00675
CSA004763.1	138	K	PREDICTED: ribulose bisphosphate carboxylase small chain, chloroplastic-like [Juglans regia]	1	3.76644e-158	204.63	LPMFGCTDSSQVLK(1)EVEECK	3	0.1065	14			0.047	0.024		0.073	1.377	1.416	2.002	1	0.999	1.001	0.997	1.003	1.002	1.002	0.997	0.998			0.047	0.024		0.073	1.375	1.42	2.006	0.969		0.03	0.00973	0.029
CSA004763.1	144	K	PREDICTED: ribulose bisphosphate carboxylase small chain, chloroplastic-like [Juglans regia]	1	0.00864242	94.262	EVEECK(1)K	2	-0.13457	22	1.131	1.575	1.52	0.83	0.841	0.974	0.717	0.882	0.989	1	0.999	1.001	0.997	1.003	1.002	1.002	0.997	0.998	1.13	1.576	1.518	0.833	0.838	0.972	0.716	0.885	0.991	1.598	0.0231	1.02	0.86	1.63	0.0278
CSA004763.1	160	K	PREDICTED: ribulose bisphosphate carboxylase small chain, chloroplastic-like [Juglans regia]	1	2.40494e-08	147.52	IIGFDNK(1)R	2	-0.083949	55	1.2	1.178	1.311	1.165	0.934	1.148	0.867	0.717	0.811	1	0.999	1.001	0.997	1.003	1.002	1.002	0.997	0.998	1.199	1.179	1.31	1.169	0.931	1.145	0.865	0.719	0.813	1.136	0.161	1.354	0.0313	1.538	0.00188
CSA004763.1	110	K	PREDICTED: ribulose bisphosphate carboxylase small chain, chloroplastic-like [Juglans regia]	1	1.69806e-32	162.31	EHNK(1)SPGYYDGR	3	-0.45482	80	1.23	1.219	1.305	0.892	1.171	1.38	0.646	0.686	0.859	1	0.999	1.001	0.997	1.003	1.002	1.002	0.997	0.998	1.229	1.22	1.304	0.895	1.167	1.377	0.645	0.688	0.861	1.091	0.503	1.568	0.0545	1.711	0.00186
CSA004837.1	130	K	PREDICTED: multiple organellar RNA editing factor 8, chloroplastic/mitochondrial-like [Nicotiana tabacum]	1	2.22539e-05	79.614	TLAK(1)VVGSEEEAR	2	0.58718	10	1.148	1.192	1.02	1.06	1.106	1.01	0.949	0.88	0.792	1.006	1	1.002	0.996	0.996	0.995	1.009	1.002	0.994	1.141	1.192	1.018	1.065	1.111	1.015	0.94	0.878	0.797	1.051	0.41	1.22	0.0184	1.282	0.0208
CSA004909.1	73	K	PREDICTED: photosystem II 10 kDa polypeptide, chloroplastic [Juglans regia]	1	0.00117362	70.942	GK(1)GVYQFVDK	2	0.62192	14	1.198	0.911	1.049	1.103	1.204	1.218	0.955	0.633	0.876	1	0.995	1.002	1.009	1	1.006	1.003	0.991	0.994	1.198	0.916	1.047	1.093	1.204	1.211	0.952	0.638	0.881	0.901	0.266	1.419	0.0279	1.278	0.141
CSA004910.1	145	K	PREDICTED: peroxisomal and mitochondrial division factor 2 [Daucus carota subsp. sativus]	1	0.00713638	84.244	VVEELK(1)R	2	0.11188	9	1.12	1.114	0.879	1.023	1.137	1.239	0.831	0.887		0.999	1.01	1.001	1.001	0.975	0.997	1.006	1.007	1.004	1.121	1.103	0.878	1.022	1.166	1.243	0.826	0.881		0.904	0.342	1.34	0.0435	1.212	0.178
CSA004910.1	61	K	PREDICTED: peroxisomal and mitochondrial division factor 2 [Daucus carota subsp. sativus]	1	0.00116135	77.662	IEALEVEK(1)R	2	-0.59444	6	0.531	0.476	0.593	0.651	0.807	0.633	3.212	0.701	0.47	0.999	1.01	1.001	1.001	0.975	0.997	1.006	1.007	1.004	0.532	0.471	0.592	0.65	0.828	0.635	3.194	0.696	0.468	0.755	0.0719	0.485	0.441	0.366	0.351
CSA004910.1	222	K	PREDICTED: peroxisomal and mitochondrial division factor 2 [Daucus carota subsp. sativus]	1	0.00260389	71.614	IDEK(1)EGEIR	2	-1.8569	7	1.188	0.835			1.012	1.1	0.756	1.024	0.858	0.999	1.01	1.001	1.001	0.975	0.997	1.006	1.007	1.004	1.189	0.827			1.038	1.104	0.752	1.017	0.854	0.941	0.766	1.225	0.151	1.153	0.483
CSA005011.1	6	K		1	0.000133636	90.614	MQIFVK(1)TLTGK	2	1.0946	24	1.263	1.465	1.353	0.915	1.014	1.036	0.86	0.739	0.776
CSA005011.1	109	K		1	2.87238e-13	119.96	IQDK(1)EGIPPDQQR	2	-0.22622	85	0.972	0.745	0.993	0.899	1.019	0.792	0.982	1.197	1.266
CSA005011.1	352	K		1	0.0113589	46.069	LIFAGK(1)QLDDGR	2	0.12057	1	1.395	0.892	1.597		1.052	1.034
CSA005011.1	48	K		1	8.57437e-07	107.09	LIFAGK(1)QLEDGR	2	-1.3474	27	1.088	1.264	1.35	0.738	1.25	1	0.889	0.828	0.859
CSA005033.1	67	K	PREDICTED: S-adenosylmethionine synthase 2 [Eucalyptus grandis]	1	0.00475805	57.785	AAVDYEK(1)IVR	2	1.0685	5	1.524	1.433	0.095	1.044	1.146	1.378				0.998	1	1.004	0.999	1	0.999	1	0.993	1.004	1.527	1.432	0.095	1.045	1.145	1.379				0.856	0.735
CSA005033.1	277	K	PREDICTED: S-adenosylmethionine synthase 2 [Eucalyptus grandis]	1	0.00712422	93.374	DPTK(1)VDR	2	-1.1681	5	1.252	1.038	1.14	1.129	1.03	1.364	0.713	0.834	0.773	0.998	1	1.004	0.999	1	0.999	1	0.993	1.004	1.254	1.038	1.135	1.13	1.03	1.365	0.713	0.839	0.77	0.972	0.796	1.518	0.0193	1.476	0.0071
CSA005059.1	173	K	PREDICTED: putative lactoylglutathione lyase isoform X2 [Vitis vinifera]	1	0.00441758	66.692	FYEK(1)ALGMK	2	-0.28466	9	1.135	0.982	1.361	1.323	1.166	1.271	0.802	0.648	0.64	1.005	1.003	0.999	0.996	0.998	1	0.998	0.999	1.002	1.13	0.979	1.363	1.328	1.169	1.271	0.804	0.649	0.638	0.921	0.459	1.802	0.0014	1.66	0.0206
CSA005059.1	178	K	PREDICTED: putative lactoylglutathione lyase isoform X2 [Vitis vinifera]	1	0.0144393	62.659	ALGMK(1)LLK	2	-0.59226	4	1.086	0.974	1.092	1.115	1.011	1.269	0.924	0.722	0.94	1.005	1.003	0.999	0.996	0.998	1	0.998	0.999	1.002	1.081	0.971	1.093	1.119	1.013	1.269	0.926	0.723	0.938	0.925	0.366	1.315	0.0561	1.216	0.0805
CSA005059.1	111	K	PREDICTED: putative lactoylglutathione lyase isoform X2 [Vitis vinifera]	1	0.00795691	69.825	LVEDIK(1)AK	2	0.89177	5	0.743	0.92	0.758	1.116	1.609	1.213	0.709	0.824	1.018	1.005	1.003	0.999	0.996	0.998	1	0.998	0.999	1.002	0.74	0.917	0.759	1.12	1.613	1.213	0.711	0.825	1.016	0.612	0.034	1.547	0.0568	0.947	0.69
CSA005074.1	299	K	PREDICTED: uncharacterized hydrolase YNR064C isoform X1 [Jatropha curcas]	1	0.00876739	76.679	LEK(1)ADVYR	2	2.4531	8	0.855	0.965	1.02	1.097	1.158	1.361	0.795	1.17	0.598	1.003	1.003	0.998	1.001	1.007	1.005	0.991	0.997	0.995	0.852	0.962	1.022	1.096	1.15	1.355	0.802	1.174	0.601	0.788	0.0521	1.397	0.139	1.1	0.648
CSA005087.1	351	K	PREDICTED: probable sucrose-phosphate synthase 3 [Prunus mume]	1	0.00175166	65.179	QSK(1)EDINSTYK	2	0.4875	2	1.259	0.959	0.706	0.921	1.539	1.298	0.701	0.712	0.983	1.01	1.005	1.013	0.994	0.99	0.995	0.996	0.999	0.998	1.246	0.955	0.697	0.926	1.555	1.305	0.704	0.713	0.985	0.766	0.289	1.576	0.0871	1.207	0.418
CSA005110.1	538	K	PREDICTED: mannosylglycoprotein endo-beta-mannosidase [Vitis vinifera]	1	0.00823136	53.237	TDHK(1)EGEDTR	2	-1.0259	1	0.832	1.257	1.797	0.992	1.329	1.125	0.684	0.56	0.879	1	1.001	0.997	1.001	1.001	1	0.999	0.998	1.003	0.832	1.255	1.803	0.991	1.328	1.125	0.685	0.561	0.876	1.13	0.643	1.623	0.0304	1.833	0.117
CSA005116.1	306	K	PREDICTED: fructose-bisphosphate aldolase, cytoplasmic isozyme 1 [Theobroma cacao]	1	8.40008e-06	84.365	ALQQSTLK(1)TWGGK	2	2.6054	7	1.214	0.058	1.116	1.157	1.248	1.229	1.124	0.727	1.017	1	0.999	0.998	0.998	0.999	0.999	1.002	1.004	1.002	1.215	0.058	1.118	1.159	1.249	1.231	1.122	0.724	1.015	0.657	0.325	1.272	0.101	0.835	0.707
CSA005116.1	94	K	PREDICTED: fructose-bisphosphate aldolase, cytoplasmic isozyme 1 [Theobroma cacao]	0.994543	2.55321e-06	40.622	TSDGK(0.005)PFVELLK(0.995)ENNVIPGIK	3	-0.25717	1									0.869	1	0.999	0.998	0.998	0.999	0.999	1.002	1.004	1.002									0.867
CSA005116.1	38	K	PREDICTED: fructose-bisphosphate aldolase, cytoplasmic isozyme 1 [Theobroma cacao]	1	4.60512e-30	134.06	GILAADESTGTIGK(1)R	2	-0.62112	18	0.965	1.219	1.122	1.239	1.082	0.875	0.964	0.856	0.826	1	0.999	0.998	0.998	0.999	0.999	1.002	1.004	1.002	0.965	1.22	1.124	1.241	1.083	0.876	0.962	0.853	0.825	1.034	0.793	1.213	0.175	1.254	0.0589
CSA005116.1	103	K	PREDICTED: fructose-bisphosphate aldolase, cytoplasmic isozyme 1 [Theobroma cacao]	1	0.000755374	63.966	ENNVIPGIK(1)VDK	2	2.3893	8	1.243	1.028	1.234	1.009	0.976	1.112	1.048	0.665	0.906	1	0.999	0.998	0.998	0.999	0.999	1.002	1.004	1.002	1.244	1.029	1.236	1.011	0.977	1.113	1.046	0.662	0.904	1.131	0.171	1.187	0.243	1.343	0.0867
CSA005116.1	317	K	PREDICTED: fructose-bisphosphate aldolase, cytoplasmic isozyme 1 [Theobroma cacao]	1	1.09434e-09	109.44	ENVGK(1)AQETFLLR	2	-0.96544	5			1.14	0.765	1.082	0.94		1.08		1	0.999	0.998	0.998	0.999	0.999	1.002	1.004	1.002			1.142	0.767	1.083	0.941		1.076		1.227		0.865		1.061
CSA005116.1	106	K	PREDICTED: fructose-bisphosphate aldolase, cytoplasmic isozyme 1 [Theobroma cacao]	1	4.45496e-11	52.465	VDK(1)GVVELAGTNGETTTQGFDSLGSR	3	1.0046	2							0.588	0.994		1	0.999	0.998	0.998	0.999	0.999	1.002	1.004	1.002							0.587	0.99
CSA005116.1	24	K	PREDICTED: fructose-bisphosphate aldolase, cytoplasmic isozyme 1 [Theobroma cacao]	1	1.41883e-34	93.5	YIATPGK(1)GILAADESTGTIGK	3	-1.2103	8		0.478	0.308	0.194	0.799	0.815	1.297	1.513	1.681	1	0.999	0.998	0.998	0.999	0.999	1.002	1.004	1.002		0.479	0.308	0.194	0.8	0.816	1.294	1.507	1.678	0.652	0.496	0.404	0.0187	0.264	0.00594
CSA005116.1	148	K	PREDICTED: fructose-bisphosphate aldolase, cytoplasmic isozyme 1 [Theobroma cacao]	1	2.10976e-10	51.31	AVLK(1)IGPTEPSELSIQQNAQGLAR	3	-0.10004	1							0.399	0.972	1.112	1	0.999	0.998	0.998	0.999	0.999	1.002	1.004	1.002							0.398	0.968	1.11
CSA005189.1	747	K	PREDICTED: protein argonaute 4-like isoform X2 [Juglans regia]	1	0.00776635	56.404	VEMIDSLYK(1)R	2	0.88196	4	1.17	1.466	1.302	1.041	1.154	0.788		0.836		0.998	0.999	0.997	0.999	0.999	1.004	0.998	1.001	1.003	1.172	1.467	1.306	1.042	1.155	0.785		0.835		1.323	0.0821	1.191		1.575
CSA005189.1	460	K	PREDICTED: protein argonaute 4-like isoform X2 [Juglans regia]	1	0.0155177	61.691	SSLVEK(1)SR	2	-0.48861	1	1.153	1.46	0.703	1.108	0.894	1.423	0.577	0.921	0.958	0.998	0.999	0.997	0.999	0.999	1.004	0.998	1.001	1.003	1.155	1.461	0.705	1.109	0.895	1.417	0.578	0.92	0.955	0.971	0.906	1.395	0.17	1.354	0.312
CSA005231.1	203	K	PREDICTED: 60S ribosomal protein L13-1 [Nelumbo nucifera]	1	0.000672678	87.258	AAEAEK(1)EEK	2	0.37631	8	1.312	0.85	1.353	1.305	1.001	1.36	0.63	0.615	0.948	0.999	0.997	1.002	0.99	0.996	1.001	1.006	1.007	1.002	1.314	0.852	1.351	1.318	1.005	1.358	0.627	0.611	0.946	0.955	0.793	1.686	0.033	1.611	0.0837
CSA005231.1	173	K	PREDICTED: 60S ribosomal protein L13-1 [Nelumbo nucifera]	1	0.000853721	78.098	VTDEMK(1)SFK	2	-0.69951	2	0.798		0.869	1.335	1.226		1.114	0.703	0.743	0.999	0.997	1.002	0.99	0.996	1.001	1.006	1.007	1.002	0.799		0.867	1.348	1.231		1.108	0.698	0.741	0.646	0.0215	1.518	0.0848	0.981	0.931
CSA005231.1	206	K	PREDICTED: 60S ribosomal protein L13-1 [Nelumbo nucifera]	0.997094	0.00888261	61.78	AAEAEK(0.003)EEK(0.997)K	2	-2.7592	1	1.68		0.355					1.265		0.999	0.997	1.002	0.99	0.996	1.001	1.006	1.007	1.002	1.682		0.354					1.257						0.81
CSA005231.1	122	K	PREDICTED: 60S ribosomal protein L13-1 [Nelumbo nucifera]	1	0.00823782	69.198	AK(1)LVVFPR	2	0.66543	4	1.017	0.974	1.156	1.306	1.242	1.159	0.842	0.699	0.785	0.999	0.997	1.002	0.99	0.996	1.001	1.006	1.007	1.002	1.018	0.977	1.154	1.319	1.247	1.158	0.837	0.694	0.783	0.846	0.0542	1.608	0.00168	1.36	0.0149
CSA005231.1	167	K	PREDICTED: 60S ribosomal protein L13-1 [Nelumbo nucifera]	0.999979	5.56514e-08	73.296	EKPTVELVK(1)VTDEMK	3	-0.26967	3	0.402	0.903	1.179	0.757	1.273		1.52	0.947	0.783	0.999	0.997	1.002	0.99	0.996	1.001	1.006	1.007	1.002	0.403	0.905	1.177	0.764	1.278		1.512	0.941	0.781	0.811	0.62	0.947	0.879	0.768	0.475
CSA005241.1	379	K	PREDICTED: phosphoserine aminotransferase 2, chloroplastic [Vitis vinifera]	1	0.00435172	47.621	SELEAEFIK(1)EAAK	2	2.2059	1			0.804			0.353	1.086	1.211	1.01	0.999	1	0.998	1.004	1.002	1.004	0.999	0.999	0.995			0.806			0.352	1.087	1.212	1.015	2.291		0.318		0.729
CSA005377.1	98	K	PREDICTED: peptidyl-prolyl cis-trans isomerase FKBP18, chloroplastic [Sesamum indicum]	1	1.95524e-05	66.004	YYDVVEGK(1)GPAAQK	2	-0.97629	4	0.925	1.102	1.686	1.112	1.07	1.058	0.982	0.663	0.739	0.994	0.999	1.01	1.003	1.003	0.997	1.001	0.996	0.996	0.931	1.103	1.669	1.109	1.066	1.061	0.981	0.666	0.742	1.144	0.525	1.355	0.0423	1.551	0.145
CSA005377.1	143	K	PREDICTED: peptidyl-prolyl cis-trans isomerase FKBP18, chloroplastic [Sesamum indicum]	1	6.48105e-06	58.885	SIAQPYEFK(1)VGAPAGK	2	-0.43702	5		1.713	1.233	0.953	1.13				0.568	0.994	0.999	1.01	1.003	1.003	0.997	1.001	0.996	0.996		1.715	1.221	0.95	1.126				0.57	1.414	0.243	1.821		2.575
CSA005379.1	125	K		1	0.000252487	86.014	HSTVVDSYEK(1)K	3	0.77572	4	0.997	1.039		1.106	1.264	1.085	0.747	0.781	0.802
CSA005422.1	276	K	PREDICTED: DEAD-box ATP-dependent RNA helicase 56 isoform X1 [Gossypium raimondii]	1	0.00876739	68.016	LNELEK(1)NR	2	2.5319	3		1.066	0.762	1.254	1.089	1.183			0.863	0.985	1.002	1.007	1.003	1.003	1	0.988	1.003	1.009		1.064	0.757	1.25	1.086	1.183			0.855	0.776	0.137	1.372		1.065
CSA005455.1	158	K	PREDICTED: structural maintenance of chromosomes protein 2-1-like [Ziziphus jujuba]	1	1.66812e-05	100.04	EALESQK(1)NESEK	2	0.14309	8	0.961	1.454	0.987	1.323	0.893	1.211	0.611	0.799	1.014	0.999	0.999	1.003	1.001	1.003	0.998	1.001	0.995	1.001	0.962	1.455	0.984	1.322	0.89	1.214	0.61	0.803	1.013	0.993	0.971	1.412	0.128	1.402	0.177
CSA005455.1	90	K	PREDICTED: structural maintenance of chromosomes protein 2-1-like [Ziziphus jujuba]	1	0.000577681	89.44	SKDDIITEK(1)EK	2	0.19594	19	1.029	0.972	0.715	1.019	1.071	1.23	0.675	1.344	0.885	0.999	0.999	1.003	1.001	1.003	0.998	1.001	0.995	1.001	1.03	0.973	0.713	1.018	1.068	1.233	0.674	1.351	0.884	0.818	0.162	1.141	0.552	0.934	0.787
CSA005455.1	83	K	PREDICTED: structural maintenance of chromosomes protein 2-1-like [Ziziphus jujuba]	1	0.00198546	73.499	SK(1)DDIITEK	2	-2.2316	9	1.139	0.86	0.9	1.246	1.157	1.563	0.881	0.696	0.66	0.999	0.999	1.003	1.001	1.003	0.998	1.001	0.995	1.001	1.14	0.861	0.897	1.245	1.154	1.566	0.88	0.7	0.659	0.731	0.0806	1.771	0.0156	1.295	0.118
CSA005455.1	151	K	PREDICTED: structural maintenance of chromosomes protein 2-1-like [Ziziphus jujuba]	1	0.000804317	79.489	EK(1)EALESQK	2	1.2473	8	1.185	1.039	0.873	1.146	1.303	1.51	0.526	0.815	0.802	0.999	0.999	1.003	1.001	1.003	0.998	1.001	0.995	1.001	1.187	1.04	0.87	1.145	1.299	1.513	0.525	0.819	0.801	0.783	0.111	1.844	0.0134	1.443	0.0742
CSA005456.1	97	K	PREDICTED: myosin heavy chain, striated muscle [Citrus sinensis]	1	0.00351115	68.847	ATEVYK(1)TSK	2	0.51914	5	1.274	1.177	1.026	1.09	1.191	1.357	0.674	0.76	0.743	0.998	0.998	1.007	0.988	1.007	0.998	1.008	0.997	0.999	1.277	1.179	1.019	1.103	1.183	1.36	0.668	0.762	0.744	0.953	0.623	1.677	0.00376	1.599	0.00572
CSA005470.1	200	K	PREDICTED: proteasome subunit beta type-6 [Theobroma cacao]	1	0.00896822	52.391	TVIINSEGVK(1)R	2	0.3787	3	0.598	0.665		1.149		1.198		1.465	0.749	0.999	0.999	1.004	0.998	0.999	0.998	1.002	1	1.002	0.599	0.666		1.152		1.201		1.465	0.747	0.537	0.00581	1.064	0.863	0.572	0.319
CSA005509.1	243	K	Thylakoid lumenal 19 kDa protein [Morus notabilis]	1	0.00291518	101.33	HIHK(1)SFK	2	-0.5539	4	0.922	0.872		1.455	1.376	1.165	0.79	0.707	0.515	1.004	1.01	1.005	1.002	1.006	1	0.986	0.996	0.991	0.918	0.864		1.453	1.368	1.165	0.801	0.71	0.52	0.671	0.0298	1.963	0.0054	1.316	0.144
CSA005509.1	139	K	Thylakoid lumenal 19 kDa protein [Morus notabilis]	1	1.30049e-18	122.66	GTNGTDSEFYNPK(1)K	2	0.77227	9	0.993	0.917	0.759	1.397	1.256	1.004	0.924	0.986	0.722	1.004	1.01	1.005	1.002	1.006	1	0.986	0.996	0.991	0.989	0.908	0.755	1.395	1.248	1.004	0.937	0.99	0.728	0.727	0.0672	1.374	0.0762	0.999	0.992
CSA005509.1	126	K	Thylakoid lumenal 19 kDa protein [Morus notabilis]	1	1.57217e-06	65.467	VEK(1)GTNGTDSEFYNPK	2	0.8761	7	1.102	0.965	1.088	1.212	1.184	1.352	0.751	0.748	0.79	1.004	1.01	1.005	1.002	1.006	1	0.986	0.996	0.991	1.097	0.956	1.082	1.21	1.177	1.352	0.761	0.751	0.797	0.839	0.0453	1.619	0.00101	1.358	0.00425
CSA005551.1	16	K		1	0.0115119	87.435	INK(1)EVAK	2	1.3513	4	1.338	1.144	0.784	1.199	1.112	1.497	0.614	0.766	0.784
CSA005551.1	13	K		1	0.0138811	84.097	DFNK(1)INK	2	-1.501	1		1.248	0.189	1.306	0.814	0.942	1.132	0.966	0.91
CSA005556.1	36	K	PREDICTED: oligouridylate-binding protein 1-like [Prunus mume]	1	0.000100642	59.248	GAASNDEK(1)QSSDAK	2	0.067494	2	1.164		1.511		0.746	1.504	0.666		0.768	1.015	1.014	0.924	1.037	1.016	0.98	0.987	1.019	1.009	1.147		1.636		0.734	1.535	0.675		0.761	1.227	0.639	1.579	0.41	1.937	0.113
CSA005568.1	217	K	vestitone reductase-related family protein [Populus trichocarpa]	1	0.00189143	47.712	FLK(1)DSGINHIIIR	3	1.9307	1	0.705	0.843	1.649	0.905	1.068	1.414	0.971	0.78	0.821	1.005	1.004	1.002	0.997	1.001	1	0.996	1.004	0.993	0.702	0.84	1.646	0.908	1.067	1.414	0.975	0.777	0.827	0.941	0.849	1.314	0.168	1.236	0.536
CSA005599.1	123	K	PREDICTED: stress-response A/B barrel domain-containing protein UP3-like [Vitis vinifera]	1	0.00835147	53.08	LK(1)EGLVDTEK	2	0.26743	2				0.847				0.948		0.999	1.003	1.003	1.002	0.995	1.001	0.996	0.997	1.003				0.845				0.951				0.889
CSA005660.1	101	K	PREDICTED: leucine aminopeptidase 1-like [Juglans regia]	1	0.000180538	55.755	GDILAVGVTEK(1)DMAK	2	-0.3078	5	0.545	1.009			1.103	0.987	0.904	1.134		1.001	1.001	0.999	1	1.001	0.998	1.001	0.998	1	0.544	1.008			1.102	0.988	0.903	1.136		0.742	0.376	1.026	0.859	0.761	0.447
CSA005786.1	709	K		1	0.0154069	70.912	DK(1)AEQQR	2	-0.53404	1
CSA005807.1	7	K		1	0.00429222	51.726	VEDISK(1)EPQVER	2	-3.844	1	2.387	0.722	0.898			0.979	0.89	0.738
CSA005815.1	546	K	PREDICTED: phospholipase D alpha 1 [Sesamum indicum]	1	0.00211863	66.056	IVSK(1)IEAGER	2	-0.89729	10	0.746	0.94	0.807	1.376	1.266	1.121	0.975	0.89	0.777	1.001	1.001	0.998	0.998	0.998	0.992	1.006	1.003	1.003	0.745	0.939	0.809	1.378	1.269	1.13	0.969	0.888	0.775	0.66	0.00961	1.436	0.0139	0.948	0.599
CSA005866.1	88	K	PREDICTED: PGR5-like protein 1A, chloroplastic [Ziziphus jujuba]	1	0.012309	44.426	ILPYCSIDEK(1)GK	2	1.5762	1	0.887	0.797	1.128	1.249	1.068	1.21	1.298	0.534	0.819	1.005	1.002	1	0.998	1.003	0.999	1.001	0.996	0.996	0.882	0.796	1.128	1.251	1.065	1.211	1.296	0.536	0.823	0.795	0.103	1.329	0.272	1.057	0.846
CSA005866.1	165	K	PREDICTED: PGR5-like protein 1A, chloroplastic [Ziziphus jujuba]	1	7.24677e-13	123.95	PIMSDQEYDK(1)LK	2	-1.0012	15	0.976	1.356	1.703	1.032	1.095	1.346	0.64	0.636	0.729	1.005	1.002	1	0.998	1.003	0.999	1.001	0.996	0.996	0.971	1.354	1.703	1.034	1.092	1.347	0.639	0.639	0.732	1.159	0.471	1.728	0.00848	2.004	0.0346
CSA005888.1	116	K	photosystem II Pbs27 protein [Medicago truncatula]	1	0.000204433	87.184	ETSNTWVSK(1)YR	2	0.91255	5	1.434	1.021	1.29	0.882	1.007	1.607	0.912	0.613	0.602	1.005	1.006	1.005	0.998	1.007	1.004	0.992	0.989	0.995	1.427	1.015	1.284	0.884	1	1.601	0.919	0.62	0.605	1.069	0.767	1.626	0.141	1.738	0.029
CSA005888.1	85	K	photosystem II Pbs27 protein [Medicago truncatula]	1	1.15199e-18	153.05	ETEEVINK(1)VR	2	-0.1194	15	1.23	1.002	1.034	1.287	1.299	0.955	0.878	0.828	0.67	1.005	1.006	1.005	0.998	1.007	1.004	0.992	0.989	0.995	1.224	0.996	1.029	1.29	1.291	0.951	0.885	0.837	0.673	0.92	0.519	1.475	0.0433	1.356	0.0408
CSA005888.1	169	K	photosystem II Pbs27 protein [Medicago truncatula]	1	3.00277e-09	91.812	ILEEMDTAEK(1)ALSR	2	0.6115	22	0.986	1.71	1.52	0.946	0.807	1.679	0.67	0.73	0.496	1.005	1.006	1.005	0.998	1.007	1.004	0.992	0.989	0.995	0.981	1.7	1.512	0.948	0.802	1.673	0.675	0.738	0.499	1.225	0.497	1.79	0.145	2.194	0.0285
CSA005888.1	121	K	photosystem II Pbs27 protein [Medicago truncatula]	0.999971	0.0105743	80.219	KEK(1)ALLGR	2	-1.1317	3	1.192	1.376		1.353	1.089	1.252	0.524	0.558	0.745	1.005	1.006	1.005	0.998	1.007	1.004	0.992	0.989	0.995	1.186	1.368		1.356	1.082	1.247	0.528	0.564	0.749	1.04	0.719	2.002	0.00425	2.081	0.00947
CSA005915.1	22	K	calcium-binding EF hand family protein [Arabidopsis lyrata subsp. lyrata]	1	0.000273151	87.184	SFVEDEEQFK(1)K	2	0.63329	8	1.042	1.819	1.194	1.078	0.977	1.041	0.921	0.708	0.618	0.997	1.001	0.999	0.995	0.997	1.002	1.007	0.999	1.003	1.045	1.818	1.195	1.083	0.98	1.039	0.914	0.708	0.616	1.308	0.252	1.385	0.0365	1.812	0.0742
CSA005915.1	136	K	calcium-binding EF hand family protein [Arabidopsis lyrata subsp. lyrata]	1	0.00245226	60.255	AADLEASK(1)IHQ	2	2.8633	1		1.741	0.895		0.872	0.931		1.16	0.596	0.997	1.001	0.999	0.995	0.997	1.002	1.007	0.999	1.003		1.74	0.896		0.875	0.929		1.161	0.594	1.461	0.429	1.028	0.94	1.501	0.478
CSA005963.1	57	K	30S ribosomal protein S8 (chloroplast) [Camellia crapnelliana]	1	0.0131717	89.673	NILNLK(1)R	2	0.91327	6	1.547	1.188	1.129	1.333	0.874	1.061	0.655	0.648	1.003	1.013	1.025	0.934	1.017	0.932	1.025	1.006	1.029	1.018	1.527	1.159	1.208	1.311	0.938	1.035	0.651	0.63	0.985	1.186	0.274	1.449	0.102	1.718	0.0291
CSA005966.1	111	K	NtPRp27-like protein precursor [Solanum tuberosum]	1	0.0181201	46.844	YIEGYSGDVK(1)R	2	-0.53554	1	1.025			0.988	1.191					0.996	0.995	0.996	0.996	0.992	0.996	1.007	1.013	1.007	1.029			0.992	1.201					0.939
CSA005982.1	173	K	PREDICTED: grpE protein homolog, mitochondrial [Sesamum indicum]	1	8.83645e-06	110.08	SIEDEK(1)LDLER	2	0.099152	12	0.778	1.066	1.14	1.089	1.262	1.272	1.159	0.598	0.687	0.998	1.011	1.005	1.009	0.999	1.005	0.978	0.992	1.003	0.78	1.055	1.134	1.08	1.263	1.266	1.185	0.603	0.685	0.823	0.16	1.46	0.12	1.201	0.477
CSA005991.1	103	K	PREDICTED: 17.3 kDa class II heat shock protein-like [Nicotiana attenuata]	1	4.49597e-06	114.4	KREEEK(1)DGAK	3	-1.5909	4	0.843	0.837	1.11	1.187	1.489	1.11		0.751	0.975	1.008	1.002	1.004	1.001	0.993	1.002	0.993	1.007	0.989	0.837	0.836	1.106	1.185	1.499	1.107		0.746	0.986	0.733	0.0867	1.46	0.112	1.07	0.708
CSA006049.1	252	K	PREDICTED: probable inositol transporter 2 [Nelumbo nucifera]	1	1.47015e-08	80.632	ESVEAEIQEK(1)GSSEK	2	3.8169	6	1.078	1.357	1.259	0.792	0.918	1.111	1.163	0.702	0.837	0.991	1.003	1.01	0.984	1.002	1	1.001	1.004	1.006	1.088	1.353	1.247	0.805	0.916	1.111	1.162	0.699	0.832	1.302	0.0732	1.051	0.794	1.369	0.104
CSA006194.1	85	K	PREDICTED: protein PLASTID MOVEMENT IMPAIRED 1 [Theobroma cacao]	1	0.000151647	76.728	SRPK(1)LDDENVDR	3	-1.1219	1	1.947	1.233	0.709	0.983	1.013	1.062	0.648	0.825	0.957	0.992	0.999	1.005	0.995	1	1.001	1.001	1	1.007	1.962	1.235	0.706	0.987	1.013	1.061	0.647	0.825	0.951	1.275	0.485	1.264	0.0786	1.611	0.258
CSA006268.1	350	K	PREDICTED: 3-oxo-Delta(4,5)-steroid 5-beta-reductase-like [Nicotiana attenuata]	1	0.00221557	88.37	EK(1)GLVETK	2	0.40109	6	1.146	1.059	0.925	1.24	1.276	1.324	0.65	0.698	0.876	1.001	1.001	0.999	0.999	0.995	1.004	0.997	1.002	1.003	1.145	1.058	0.926	1.241	1.283	1.319	0.652	0.696	0.873	0.814	0.0244	1.73	0.00161	1.409	0.031
CSA006423.1	52	K	PREDICTED: probable glutathione S-transferase [Vitis vinifera]	1	0.000507913	59.225	SQLLLEMNPIHK(1)K	2	1.2403	7	0.568	1.434	1.188	0.748		1.274	1.093	0.926		0.999	1.001	0.998	1.002	0.998	0.999	1	1.002	1.001	0.568	1.432	1.19	0.747		1.275	1.093	0.925		1.052	0.9	1.002	0.995	1.054	0.882
CSA006423.1	81	K	PREDICTED: probable glutathione S-transferase [Vitis vinifera]	1	4.21016e-09	104.41	DK(1)SPLLPSDPYQR	2	1.3	6	1.071	1.321	1.314	1.183	1.274	0.935	0.585			0.999	1.001	0.998	1.002	0.998	0.999	1	1.002	1.001	1.072	1.319	1.316	1.181	1.277	0.935	0.585			1.093	0.468	1.934		2.113
CSA006423.1	40	K	PREDICTED: probable glutathione S-transferase [Vitis vinifera]	1	8.31842e-05	43.752	EEDLTNK(1)SQLLLEMNPIHK	3	-0.85671	1							0.665	0.721	1.072	0.999	1.001	0.998	1.002	0.998	0.999	1	1.002	1.001							0.665	0.72	1.071
CSA006423.1	187	K	PREDICTED: probable glutathione S-transferase [Vitis vinifera]	1	0.0019076	118.06	FIAWAK(1)R	2	0.23905	8	1.097	1.205	1.178	1.016	1.152	1.012	0.916	0.827	0.809	0.999	1.001	0.998	1.002	0.998	0.999	1	1.002	1.001	1.098	1.204	1.18	1.014	1.155	1.013	0.916	0.826	0.809	1.094	0.155	1.247	0.0219	1.365	0.00257
CSA006518.1	393	K	PREDICTED: chaperonin CPN60-2, mitochondrial [Theobroma cacao]	1	2.73963e-07	74.789	SAIELSTSDYDK(1)EK	2	1.4554	8	1.096	1.085	1.151	1.133	0.914	1.032	1.005	1.126	0.59	1	1.002	1	0.997	1.002	0.997	1	0.996	1.006	1.096	1.083	1.151	1.137	0.912	1.035	1.005	1.131	0.587	1.08	0.296	1.133	0.533	1.223	0.29
CSA006518.1	94	K	PREDICTED: chaperonin CPN60-2, mitochondrial [Theobroma cacao]	1	0.0131126	85.212	SIEFK(1)DK	2	0.24752	4	1.146	0.843	0.95	1.045	1.223	1.496	0.9		0.66	1	1.002	1	0.997	1.002	0.997	1	0.996	1.006	1.146	0.841	0.95	1.048	1.221	1.5	0.9		0.656	0.779	0.156	1.615	0.0891	1.258	0.264
CSA006518.1	82	K	PREDICTED: chaperonin CPN60-2, mitochondrial [Theobroma cacao]	1	0.000983641	72.2	VTK(1)DGVTVAK	2	1.9836	8	1.015	0.976	0.815	1.153	1.108	1.05	0.821	0.822	1.234	1	1.002	1	0.997	1.002	0.997	1	0.996	1.006	1.015	0.974	0.815	1.157	1.106	1.053	0.821	0.826	1.227	0.846	0.066	1.154	0.345	0.976	0.882
CSA006537.1	272	K		1	0.000700361	82.417	TWK(1)HLDDEK	2	-3.548	11	0.932	1.503	0.993	0.899	0.905	0.744	0.785	1.214	1.129
CSA006537.1	259	K		1	0.000693173	79.986	TEK(1)GGWGAVK	2	-0.84268	8		1.135	0.935	0.975	0.867		0.955	1.221	0.702
CSA006537.1	256	K		1	0.00013675	96.229	VVVASMEK(1)TEK	2	1.2119	11	1.052	1.145	1.218	0.823	1.011	1.009	0.879	1.325	0.667
CSA006539.1	345	K	PREDICTED: probable inactive purple acid phosphatase 29 [Citrus sinensis]	1	0.00981681	51.162	TEK(1)GGWGTVK	2	0.48461	5	1.377	1.026		1.045		1.182	1.006		0.52	1.009	0.994	1	1.003	1.003	1.002	0.997	0.993	1	1.365	1.032		1.042		1.18	1.01		0.52	1.079	0.675	1.453	0.307	1.567	0.281
CSA006542.1	74	K	PREDICTED: ferredoxin-thioredoxin reductase, variable chain [Theobroma cacao]	1	0.0182073	59.35	AEAK(1)IGAR	2	0.02715	2										0.999	0.998	1.007	1.005	0.995	1.003	0.998	0.999	0.995
CSA006542.1	101	K	PREDICTED: ferredoxin-thioredoxin reductase, variable chain [Theobroma cacao]	1	4.53055e-18	121.24	VPETDLTGK(1)EGVLK	2	0.46248	14	0.918	1.063	1.323	1.269	1.101	1.258	0.994	0.669	0.619	0.999	0.998	1.007	1.005	0.995	1.003	0.998	0.999	0.995	0.919	1.065	1.314	1.262	1.106	1.255	0.996	0.67	0.622	0.91	0.438	1.584	0.0254	1.441	0.11
CSA006542.1	86	K	PREDICTED: ferredoxin-thioredoxin reductase, variable chain [Theobroma cacao]	1	0.00166277	60.398	VPLK(1)VYHVPR	3	0.93342	3	1.252	0.858	1.071	1.428	0.917	1.23	0.956	0.711	0.759	0.999	0.998	1.007	1.005	0.995	1.003	0.998	0.999	0.995	1.253	0.86	1.064	1.421	0.921	1.227	0.958	0.712	0.763	0.89	0.517	1.467	0.0814	1.306	0.142
CSA006542.1	113	K	PREDICTED: ferredoxin-thioredoxin reductase, variable chain [Theobroma cacao]	1	0.0154501	53.775	QYVVVWK(1)GK	2	1.8243	1	1.193	1.41	1.011	1.133	1.182		0.931	0.77	0.669	0.999	0.998	1.007	1.005	0.995	1.003	0.998	0.999	0.995	1.194	1.413	1.004	1.127	1.187		0.933	0.771	0.672	1.04	0.784	1.461	0.0359	1.52	0.0427
CSA006550.1	179	K	PREDICTED: proteasome subunit alpha type-7 [Vitis vinifera]	1	0.00041125	70.089	NYK(1)ETSGQETVK	2	0.79639	10	0.997	1.096	0.932	1.208	0.99	1.181	0.875	0.886	0.907	0.999	0.999	1.001	0.999	1.001	0.999	1	1.001	1.001	0.998	1.097	0.931	1.209	0.989	1.182	0.875	0.885	0.906	0.895	0.234	1.268	0.0269	1.135	0.0703
CSA006631.1	79	K		1	1.4986e-10	94.487	LDQLEGTEGDK(1)ESDR	2	-0.26889	7	0.684	1.1	1.211	1.013	0.952	0.845	0.735	1.27	1.196
CSA006658.1	166	K	PREDICTED: beta-glucosidase BoGH3B-like isoform X1 [Prunus mume]	1	0.00850466	94.401	DPELVK(1)R	2	-0.27246	4	0.821	1.035	0.965	1.226	1.214	1.408	0.781	0.953	0.644	1.034	0.963	0.935	1.004	0.989	1.083	0.968	1.015	1.01	0.794	1.074	1.033	1.221	1.228	1.3	0.806	0.939	0.638	0.774	0.0358	1.573	0.00744	1.217	0.234
CSA006668.1	73	K	Glucose-6-phosphate 1-dehydrogenase, cytoplasmic isoform 2 [Morus notabilis]	1	0.0101829	57.532	TK(1)ISDDELR	2	0.10415	1	0.992	1.509	1.125	1.145	0.965	1.086	0.79	1.193	0.449	0.988	0.999	0.999	0.997	1.003	1.001	1.003	0.999	1.011	1.004	1.51	1.126	1.148	0.962	1.085	0.788	1.194	0.444	1.139	0.412	1.317	0.315	1.5	0.202
CSA006699.1	221	K	PREDICTED: altered inheritance of mitochondria protein 32 [Vitis vinifera]	1	0.00126781	97.635	FK(1)EEIEQR	2	-1.533	4		1.129	0.82		0.982	0.858	0.719	1.154	1.07	0.999	1.001	1.003	1.003	1.001	0.998	0.995	0.998	1.003		1.128	0.818		0.981	0.859	0.723	1.157	1.067	1.057	0.782	0.937	0.749	0.99	0.967
CSA006747.1	7	K	PREDICTED: 2-alkenal reductase (NADP(+)-dependent)-like [Prunus mume]	1	0.000296053	74.392	EK(1)LGFDDAFNYK	2	0.0075864	4	0.312	0.55	0.743		0.862	0.708	1.527	1.316	1.33	1.008	1	0.997	0.997	0.999	1.003	1.001	1.001	0.995	0.31	0.55	0.745		0.863	0.706	1.526	1.315	1.337	0.682	0.245	0.563	0.0101	0.384	0.00386
CSA006747.1	23	K	PREDICTED: 2-alkenal reductase (NADP(+)-dependent)-like [Prunus mume]	1	0.00282048	63.624	EETDLK(1)STLK	2	0.31291	3		1.062	0.792	1.328		1.04	1.052		0.722	1.008	1	0.997	0.997	0.999	1.003	1.001	1.001	0.995		1.062	0.795	1.332		1.037	1.051		0.726	0.784	0.327	1.333	0.311	1.045	0.868
CSA006880.1	40	K	copper ion-binding protein [Medicago truncatula]	0.999996	0.000420997	90.05	KIEQEK(1)LEK	2	0.94714	5	1.234	1.187	1.209	1.089	1.146	1.301	0.641	0.904	0.632	1.017	0.986	0.893	1.022	1.032	0.981	1.026	1.022	1.021	1.213	1.204	1.353	1.065	1.111	1.326	0.625	0.885	0.619	1.076	0.395	1.645	0.0183	1.771	0.00546
CSA006957.1	6	K		1	0.0153505	60.436	MIIPEK(1)NR	2	1.8359	7	1.013	0.938	0.892		1.021	1.342	1.187	0.977	0.567
CSA006957.1	50	K		1	0.0181641	54.982	LMQSFK(1)SK	2	-0.1334	4	1.122	1.368	0.891	1.025	1.241	1.167	0.713	0.767	0.916
CSA007008.1	129	K	PREDICTED: 60S ribosomal protein L27a-3-like [Nelumbo nucifera]	1	0.0044084	78.516	LVSK(1)TAEK	2	0.4917	12	1.263	1.049	0.854	1.177	1.229	1.454	0.673	0.76	0.741	1.001	0.987	0.995	1.003	1.003	1.01	1.003	1.001	0.996	1.261	1.062	0.859	1.173	1.225	1.44	0.671	0.76	0.744	0.829	0.199	1.765	0.00298	1.464	0.0482
CSA007008.1	55	K	PREDICTED: 60S ribosomal protein L27a-3-like [Nelumbo nucifera]	1	6.93687e-05	80.706	YHPGYFGK(1)VGMR	3	-0.81406	9	1.067	0.74	1.541	1.166	1.143	1.09	0.942	0.967	0.561	1.001	0.987	0.995	1.003	1.003	1.01	1.003	1.001	0.996	1.066	0.75	1.549	1.162	1.139	1.079	0.939	0.966	0.563	0.995	0.982	1.37	0.0833	1.363	0.325
CSA007056.1	125	K	PREDICTED: phenylalanine--tRNA ligase alpha subunit, cytoplasmic [Tarenaya hassleriana]	1	0.0139414	50.353	LAQEGFAPK(1)K	2	0.97162	2				0.786	1.133					1.005	1.008	0.986	1.001	1.004	0.993	1.004	0.992	1.007				0.785	1.129
CSA007125.1	244	K		1	0.00804313	63.816	FISLLDMK(1)R	2	-1.6569	4	0.363	0.575		0.679	0.934	0.973	1.164	1.257	1.304
CSA007133.1	463	K		1	0.0161086	61.161	NDVGK(1)VSK	2	-0.71038	5	1.437	1.552	1.082	1.165	1.084	1.009	0.695	0.756	0.683
CSA007137.1	321	K	PREDICTED: mitochondrial phosphate carrier protein 3, mitochondrial [Jatropha curcas]	1	0.00283079	66.056	GATVGDAVK(1)K	2	0.30966	9	1.111	1.143	0.747	1.08	0.918	1.053	0.821	1.059	1.083	0.998	0.998	1	0.999	1.002	1.001	0.999	1.001	1.002	1.113	1.146	0.747	1.082	0.916	1.052	0.821	1.058	1.081	0.986	0.921	1.03	0.776	1.015	0.925
CSA007137.1	226	K	PREDICTED: mitochondrial phosphate carrier protein 3, mitochondrial [Jatropha curcas]	1	0.00627196	48.568	FVK(1)SEGILGLYK	2	0.49533	3		0.497	0.755	0.287	0.997	0.662	1.525	1.392	1.143	0.998	0.998	1	0.999	1.002	1.001	0.999	1.001	1.002		0.498	0.755	0.287	0.995	0.661	1.526	1.391	1.141	0.968	0.945	0.479	0.0392	0.463	0.0252
CSA007159.1	330	K	PREDICTED: catalase isozyme 1 [Vitis vinifera]	1	0.0010205	105.98	SLGQK(1)LASR	2	-2.0256	8	0.908	0.751	1.034	1.044	0.993	1.153	1.046	1.156	0.82	0.997	1.003	1.005	1.002	1.004	1.006	0.995	0.995	0.993	0.911	0.749	1.029	1.042	0.989	1.146	1.051	1.162	0.826	0.846	0.156	1.046	0.693	0.885	0.414
CSA007207.1	60	K	PREDICTED: photosystem II 22 kDa protein, chloroplastic [Vitis vinifera]	1	0.0171856	79.307	AK(1)AAPAK	2	1.3282	3	1.018	0.889	1.419	1.032	0.887	1.344	0.744	0.876	1.013	0.981	0.999	0.991	1.008	0.979	1.013	0.989	1.027	1.013	1.038	0.89	1.432	1.024	0.906	1.327	0.752	0.853	1	1.032	0.875	1.251	0.207	1.29	0.229
CSA007279.1	181	K	PREDICTED: polygalacturonase inhibitor-like [Sesamum indicum]	1	0.00272599	50.088	NK(1)LTGTIPESFGK	2	1.0122	2				1.376	1.04	1.141		0.458	0.663	1.027	1.027	0.915	0.868	1.033	1.035	1.029	1.032	1.034				1.585	1.007	1.103		0.444	0.641			2.27	0.0656
CSA007390.1	154	K	PREDICTED: germin-like protein subfamily T member 2 [Prunus mume]	1	0.00010289	85.355	GLVHFQK(1)NVGK	3	0.94405	5	0.605	0.893	1.14	0.912	2.023	1.118	0.671	0.774		0.99	0.995	0.997	1	1.003	1.004	1.003	1.009	1	0.611	0.897	1.144	0.912	2.018	1.113	0.669	0.767		0.656	0.282	1.877	0.248	1.231	0.472
CSA007544.1	672	K	PREDICTED: cell division cycle protein 48 homolog [Juglans regia]	1	0.00608854	56.043	SPISK(1)DVDLR	2	-1.9306	2	0.967	0.889	0.94		0.775		1.656	0.762		1.003	1	1.004	0.998	0.999	1	1.001	0.998	0.996	0.964	0.889	0.936		0.776		1.655	0.763		1.199		0.642		0.769	0.464
CSA007565.1	168	K	PREDICTED: 60S ribosomal protein L22-2 [Arachis ipaensis]	1	0.00126781	127.56	VIASNK(1)DR	2	-0.27718	9	1.156	1.195	0.885	1.311	1.235	1.141	0.695	0.841	0.742	1.001	1.005	0.989	1.004	0.994	0.998	1.004	1.005	1	1.155	1.189	0.895	1.306	1.243	1.143	0.692	0.837	0.742	0.877	0.222	1.626	0.00173	1.426	0.0343
CSA007571.1	48	K		1	0.000661453	57.434	LEMMEPCSSVK(1)DR	2	-0.24217	2		1.054					1.003	0.682
CSA007585.1	70	K	PREDICTED: 50S ribosomal protein L29, chloroplastic [Gossypium raimondii]	1	0.00796271	69.812	EEELK(1)EIR	2	-2.6162	2	1.452	1.091	1.455	1.123						0.989	0.999	1.009	0.992	1.004	1.004	1.004	0.993	1.007	1.468	1.092	1.442	1.132						1.178
CSA007585.1	169	K	PREDICTED: 50S ribosomal protein L29, chloroplastic [Gossypium raimondii]	1	1.49609e-05	66.387	LQEEEAAAEAK(1)EAK	2	0.93323	6	1.701	1.354	1.307	1.138	0.694	1.187	0.767	0.761	0.661	0.989	0.999	1.009	0.992	1.004	1.004	1.004	0.993	1.007	1.72	1.356	1.296	1.147	0.691	1.182	0.764	0.766	0.656	1.447	0.0947	1.381	0.162	1.999	0.00611
CSA007585.1	105	K	PREDICTED: 50S ribosomal protein L29, chloroplastic [Gossypium raimondii]	1	0.00819715	59.908	NEFK(1)SSEFR	2	-0.028054	7	0.996	0.863	1.19	1.13	1.018	1.005	0.918	1.239	0.692	0.989	0.999	1.009	0.992	1.004	1.004	1.004	0.993	1.007	1.007	0.864	1.18	1.139	1.014	1.001	0.915	1.248	0.687	0.967	0.751	1.107	0.58	1.071	0.737
CSA007658.1	87	K	copper ion-binding protein [Medicago truncatula]	1	0.000716916	91.867	EK(1)WDAVENK	2	-0.474	17	1.157	0.967	0.919	1.165	1.156	0.828	1.024	0.954	0.861	0.989	1.002	0.999	1.015	1.012	1	0.991	0.986	1.006	1.17	0.965	0.919	1.147	1.142	0.828	1.034	0.968	0.856	0.98	0.88	1.091	0.501	1.069	0.517
CSA007666.1	54	K	PREDICTED: pyruvate dehydrogenase E1 component subunit beta, mitochondrial [Cicer arietinum]	1	0.00950848	67.081	ISK(1)GLLEK	2	-0.049594	3	1.081	1.13	0.898	1.313	1.043	0.987	0.948	0.858	0.835	1.008	1.006	1.01	0.997	1.002	1.01	0.973	1	0.995	1.072	1.124	0.889	1.317	1.041	0.977	0.975	0.858	0.84	0.925	0.547	1.248	0.121	1.155	0.171
CSA007673.1	154	K	PREDICTED: RNA-binding protein 1 isoform X1 [Vitis vinifera]	1	0.000645994	83.948	PFVGYK(1)EVR	2	0.20895	9	1.296	0.957	1.379	1	1.125	1.307	0.847	0.707	0.715	0.993	1.019	1.058	1.034	0.955	0.98	0.995	1	0.964	1.305	0.939	1.303	0.967	1.178	1.334	0.851	0.707	0.741	1.02	0.894	1.513	0.0268	1.543	0.0323
CSA007682.1	71	K	PREDICTED: L-ascorbate peroxidase 3, peroxisomal [Ipomoea nil]	1	0.000182979	51.727	LPTDK(1)ALLEDPEFHR	3	-1.4429	2	0.249				1.072	0.913	1.278		0.882	1.001	1.001	1.004	0.99	1.001	1.01	0.992	1.002	0.999	0.249				1.071	0.904	1.288		0.883	0.252		0.91	0.698	0.229
CSA007682.1	66	K	PREDICTED: L-ascorbate peroxidase 3, peroxisomal [Ipomoea nil]	1	1.833e-05	80.96	GESEGLLK(1)LPTDK	2	2.4816	8	1.224	1.323	1.227	1.153	1.031		0.975	0.781	0.644	1.001	1.001	1.004	0.99	1.001	1.01	0.992	1.002	0.999	1.223	1.322	1.222	1.164	1.03		0.983	0.779	0.645	1.145	0.0954	1.368	0.119	1.566	0.0119
CSA007687.1	36	K	PREDICTED: nucleoside diphosphate kinase B [Sesamum indicum]	1	0.00311453	70.056	GLK(1)LQSVER	2	0.33075	4	0.894	0.83	0.95	1.344	0.98	0.887	0.934	1.073	1.036	0.999	1	1.002	1.002	0.996	1.002	1.001	0.995	1.003	0.895	0.83	0.948	1.341	0.984	0.885	0.933	1.078	1.033	0.833	0.278	1.054	0.723	0.878	0.0866
CSA007689.1	400	K	PREDICTED: tubulin alpha-3 chain [Vitis vinifera]	1	0.0169003	64.265	FDLMYAK(1)R	2	1.1246	4	1.008	1.148	1.646	0.75	1.278	1.034	0.878	0.776	0.817	1.002	0.996	0.994	1	0.998	1.002	1.005	0.999	1.003	1.006	1.153	1.655	0.75	1.281	1.032	0.874	0.776	0.815	1.246	0.372	1.242	0.271	1.547	0.0865
CSA007722.1	437	K	PREDICTED: 30S ribosomal protein S1-like, partial [Nicotiana tabacum]	1	0.000225149	90.614	EK(1)EAEEAENSR	2	0.54158	9	1.433	1.14	1.356	1.043	0.882	1.24	0.683	0.992	0.655	0.999	0.998	1.001	0.995	1.001	0.997	1.001	1.004	1.005	1.435	1.142	1.355	1.048	0.881	1.244	0.682	0.988	0.652	1.239	0.137	1.367	0.132	1.693	0.0178
CSA007722.1	484	K	PREDICTED: 30S ribosomal protein S1-like, partial [Nicotiana tabacum]	1	0.0018028	45.084	VEGK(1)VNESGTLLDEK	2	-0.54737	1	1.05	0.974	1.256	1.026	0.967	0.78	1.055	1.019	0.962	0.999	0.998	1.001	0.995	1.001	0.997	1.001	1.004	1.005	1.051	0.976	1.255	1.031	0.966	0.783	1.054	1.015	0.958	1.181	0.208	0.919	0.36	1.085	0.386
CSA007722.1	424	K	PREDICTED: 30S ribosomal protein S1-like, partial [Nicotiana tabacum]	1	0.000648804	103.01	VEAK(1)VNESR	2	0.33328	9	1.182	0.943	0.962	1.183	1.205	1.364	0.878	0.81	0.61	0.999	0.998	1.001	0.995	1.001	0.997	1.001	1.004	1.005	1.183	0.945	0.962	1.189	1.204	1.369	0.877	0.807	0.607	0.822	0.0802	1.642	0.00783	1.349	0.0753
CSA007722.1	679	K	PREDICTED: 30S ribosomal protein S1-like, partial [Nicotiana tabacum]	1	9.17512e-05	67.019	EVK(1)ESGAGETIAK	2	-0.52427	9	0.887	1.533	0.728	1.108	0.951	1.093	0.729	0.977	1.07	0.999	0.998	1.001	0.995	1.001	0.997	1.001	1.004	1.005	0.888	1.536	0.728	1.113	0.95	1.097	0.728	0.973	1.065	0.997	0.992	1.142	0.31	1.139	0.655
CSA007722.1	497	K	PREDICTED: 30S ribosomal protein S1-like, partial [Nicotiana tabacum]	1	1.13827e-11	100.11	EK(1)EAEEAESSGIPK	2	-0.55239	8	0.995	1.257	1.205	1.028	0.893	1.363	0.784	0.75	0.969	0.999	0.998	1.001	0.995	1.001	0.997	1.001	1.004	1.005	0.996	1.26	1.204	1.033	0.892	1.368	0.783	0.747	0.965	1.051	0.748	1.32	0.164	1.387	0.0372
CSA007722.1	129	K	PREDICTED: 30S ribosomal protein S1-like, partial [Nicotiana tabacum]	1	0.00838024	48.568	SDASAAPAQSK(1)R	2	-0.23679	1	1.136	1.149	1.166	1.343	1.028	0.933	0.744	0.731	1.037	0.999	0.998	1.001	0.995	1.001	0.997	1.001	1.004	1.005	1.137	1.151	1.165	1.35	1.027	0.936	0.743	0.728	1.032	1.043	0.727	1.323	0.167	1.38	0.0332
CSA007722.1	495	K	PREDICTED: 30S ribosomal protein S1-like, partial [Nicotiana tabacum]	1	3.51193e-07	94.673	VNESGTLLDEK(1)EK	2	-0.62397	7	0.965	0.664	0.743	1.657	1.509	0.72	1.467	0.424	0.69	0.999	0.998	1.001	0.995	1.001	0.997	1.001	1.004	1.005	0.966	0.665	0.743	1.665	1.508	0.722	1.465	0.422	0.687	0.61	0.172	1.513	0.362	0.922	0.848
CSA007722.1	265	K	PREDICTED: 30S ribosomal protein S1-like, partial [Nicotiana tabacum]	1	0.000277441	75.088	FAK(1)GQDLEGTVK	2	0.95471	8		0.898	1.113	1.147	1.179	1.1	1.103	0.697	0.578	0.999	0.998	1.001	0.995	1.001	0.997	1.001	1.004	1.005		0.9	1.112	1.153	1.178	1.104	1.102	0.694	0.575	0.879	0.198	1.448	0.0925	1.273	0.4
CSA007722.1	366	K	PREDICTED: 30S ribosomal protein S1-like, partial [Nicotiana tabacum]	1	0.000332213	72.29	NK(1)DIGAFLDER	2	-0.42501	2	0.598	1.199	1.057	0.634	1.142	0.994	1.48	0.855		0.999	0.998	1.001	0.995	1.001	0.997	1.001	1.004	1.005	0.599	1.202	1.056	0.637	1.141	0.997	1.478	0.851		1.029	0.914	0.794	0.487	0.817	0.566
CSA007724.1	149	K	PREDICTED: titin-like isoform X1 [Gossypium hirsutum]	0.999901	9.94818e-12	74.141	EIEMQK(1)EDLLSKPEQIR	3	0.070944	2					0.534	0.377	1.125	0.996	1.143	1.002	1	1.002	0.996	0.996	1.002	1	0.999	1.004					0.536	0.376	1.125	0.997	1.139			0.42	0.00477
CSA007724.1	253	K	PREDICTED: titin-like isoform X1 [Gossypium hirsutum]	1	4.96522e-05	50.831	EQPAVAEAK(1)GTVDTPPK	2	0.34783	4		1.067	1.421	1.005		1.211	0.837	0.791	0.746	1.002	1	1.002	0.996	0.996	1.002	1	0.999	1.004		1.067	1.418	1.009		1.208	0.837	0.792	0.743	1.12	0.576	1.402	0.0303	1.571	0.0445
CSA007724.1	432	K	PREDICTED: titin-like isoform X1 [Gossypium hirsutum]	1	0.00347301	57.225	DDSILVK(1)DLVK	2	-0.63892	4	0.957	1.368	1.082	0.972	1.394	1.123	0.849	0.655	0.811	1.002	1	1.002	0.996	0.996	1.002	1	0.999	1.004	0.955	1.368	1.08	0.976	1.4	1.121	0.849	0.656	0.808	0.973	0.867	1.512	0.0455	1.471	0.0553
CSA007724.1	43	K	PREDICTED: titin-like isoform X1 [Gossypium hirsutum]	1	0.000549489	70.089	EETGAGMMDCK(1)K	2	-0.42755	6	1.021		0.994	1.083	1.017	0.768	0.962	0.855	1.129	1.002	1	1.002	0.996	0.996	1.002	1	0.999	1.004	1.019		0.992	1.088	1.021	0.766	0.962	0.856	1.125	1.049	0.735	0.977	0.865	1.025	0.825
CSA007724.1	187	K	PREDICTED: titin-like isoform X1 [Gossypium hirsutum]	1	0.0115067	73.26	NDK(1)MVVK	2	2.0343	3	1.038			1.04	1.096	1.273	0.653		0.736	1.002	1	1.002	0.996	0.996	1.002	1	0.999	1.004	1.036			1.045	1.101	1.27	0.653		0.733	0.91		1.642	0.0171	1.495
CSA007747.1	494	K	PREDICTED: T-complex protein 1 subunit eta [Nelumbo nucifera]	1	0.000816421	90.15	SEK(1)ENAEIR	2	-1.2421	9	1.053	1.168	0.974	1.316	1.265	1.341	0.704	0.623	0.78	1.001	1.003	1	0.999	0.999	1	0.995	0.998	1.004	1.052	1.164	0.974	1.317	1.267	1.341	0.708	0.624	0.777	0.813	0.0146	1.861	0.00025	1.513	0.00696
CSA007781.1	109	K	PREDICTED: beta-glucosidase BoGH3B-like [Arachis ipaensis]	1	4.31357e-06	84.753	MVNDFQK(1)GSMSTR	2	-0.36514	9		0.674	0.867	1.301	1.315	1.262	0.949	0.736	0.607	1	0.999	0.993	1.007	1.013	1.009	0.994	0.992	0.993		0.675	0.874	1.292	1.298	1.251	0.954	0.742	0.611	0.605	0.00702	1.665	0.00718	1.007	0.975
CSA007781.1	73	K	PREDICTED: beta-glucosidase BoGH3B-like [Arachis ipaensis]	1	0.0077668	55.461	SIASTK(1)VMK	2	-1.6232	11	0.727	0.784	0.605	1.709	1.22	1.714	0.58	0.722	0.866	1	0.999	0.993	1.007	1.013	1.009	0.994	0.992	0.993	0.727	0.785	0.61	1.697	1.204	1.699	0.583	0.727	0.872	0.461	0.0087	2.108	0.012	0.972	0.845
CSA007815.1	182	K	PREDICTED: hypersensitive-induced response protein 2 [Solanum tuberosum]	1	0.000296342	77.662	AEAEK(1)ILQIK	2	1.9583	11	1.352	1.447	1.449	0.825	0.724	0.694	1.22	0.718	0.943	0.999	1	1.003	0.999	1.003	1.002	0.999	0.997	0.999	1.354	1.447	1.445	0.826	0.722	0.693	1.222	0.72	0.944	1.895	0.000192	0.776	0.226	1.471	0.0378
CSA007815.1	177	K	PREDICTED: hypersensitive-induced response protein 2 [Solanum tuberosum]	1	2.40328e-08	126.19	VAANEK(1)AEAEK	2	-0.098484	13	1.341	1.12	1.341	0.802	0.864	1.183	1.112	0.798	0.722	0.999	1	1.003	0.999	1.003	1.002	0.999	0.997	0.999	1.343	1.12	1.338	0.803	0.861	1.181	1.113	0.8	0.723	1.336	0.0833	1.079	0.7	1.441	0.0505
CSA007815.1	89	K	PREDICTED: hypersensitive-induced response protein 2 [Solanum tuberosum]	1	0.00034679	72.497	ASDAFYK(1)LSNTK	2	2.6099	9	1.358		1.234	1.175	1.082	1.104	0.908	0.627	0.638	0.999	1	1.003	0.999	1.003	1.002	0.999	0.997	0.999	1.36		1.231	1.176	1.078	1.102	0.909	0.629	0.639	1.158	0.0637	1.542	0.0151	1.785	0.0211
CSA007815.1	111	K	PREDICTED: hypersensitive-induced response protein 2 [Solanum tuberosum]	1	5.01795e-08	75.316	ASVPK(1)MDLDSTFEQK	2	1.057	12	1.202	1.71	2.159	0.692	0.83	1.046	0.494			0.999	1	1.003	0.999	1.003	1.002	0.999	0.997	0.999	1.204	1.71	2.154	0.693	0.827	1.044	0.495			1.976	0.0465	1.728		3.414
CSA007815.1	126	K	PREDICTED: hypersensitive-induced response protein 2 [Solanum tuberosum]	1	0.000264252	62.357	NDIAK(1)AVEEELEK	2	-3.328	2						0.366		1.213	0.983	0.999	1	1.003	0.999	1.003	1.002	0.999	0.997	0.999						0.365		1.216	0.984			0.332
CSA007815.1	121	K	PREDICTED: hypersensitive-induced response protein 2 [Solanum tuberosum]	1	5.91451e-24	127.32	MDLDSTFEQK(1)NDIAK	2	0.38535	17	0.978	1.202	1.822	0.803	0.681	0.829	0.796	1.438	0.785	0.999	1	1.003	0.999	1.003	1.002	0.999	0.997	0.999	0.979	1.202	1.817	0.804	0.679	0.828	0.797	1.442	0.786	1.731	0.0918	0.764	0.343	1.322	0.383
CSA007815.1	82	K	PREDICTED: hypersensitive-induced response protein 2 [Solanum tuberosum]	1	0.000260926	71.176	AMSDK(1)ASDAFYK	2	-2.0091	11	1.086	1.007	1.196	1.158	1.071	1.13	0.903	0.897	0.727	0.999	1	1.003	0.999	1.003	1.002	0.999	0.997	0.999	1.088	1.007	1.193	1.159	1.067	1.128	0.904	0.899	0.728	0.98	0.728	1.325	0.0127	1.299	0.0335
CSA007849.1	401	K	PREDICTED: subtilisin-like protease SBT1.5 [Vitis vinifera]	1	5.91747e-10	75.376	ATCNLYALDPK(1)EVHSK	3	-0.3257	3		1.082	1.4		1.215	1.057	0.774		0.66	1.007	1.007	1.003	0.997	0.994	0.994	0.999	0.999	1		1.075	1.395		1.222	1.064	0.775		0.66	1.081	0.657	1.593	0.0489	1.721	0.0934
CSA007849.1	213	K	PREDICTED: subtilisin-like protease SBT1.5 [Vitis vinifera]	1	0.00882068	67.897	EDDYK(1)SAR	2	0.057284	1	0.844	0.915	0.971	1.441	0.964	1.432	0.791	0.712	0.982	1.007	1.007	1.003	0.997	0.994	0.994	0.999	0.999	1	0.838	0.909	0.968	1.445	0.969	1.441	0.792	0.713	0.982	0.704	0.0791	1.55	0.0614	1.091	0.439
CSA007849.1	208	K	PREDICTED: subtilisin-like protease SBT1.5 [Vitis vinifera]	1	0.00400461	80.165	ISK(1)EDDYK	2	-0.037252	4	1.198	0.979	0.733	1.298	1.422	1.267	0.702	0.582	0.944	1.007	1.007	1.003	0.997	0.994	0.994	0.999	0.999	1	1.189	0.972	0.731	1.302	1.43	1.275	0.703	0.583	0.944	0.722	0.0577	1.797	0.00706	1.297	0.263
CSA007940.1	224	K	PREDICTED: biotin carboxylase 1, chloroplastic-like [Nicotiana tabacum]	1	0.0112383	49.3	LAK(1)EPDEFVK	2	0.85056	3	1.764	1.547	0.334		1.118				0.937	1.002	1	0.999	0.993	1.001	0.999	1.001	1.009	0.995	1.76	1.546	0.334		1.117				0.942	1.087		1.185		1.288
CSA007940.1	168	K	PREDICTED: biotin carboxylase 1, chloroplastic-like [Nicotiana tabacum]	1	0.0112995	52.725	VMGDK(1)ATAR	2	0.029536	2		1.057	1.314	0.895	1.293		0.731	0.838		1.002	1	0.999	0.993	1.001	0.999	1.001	1.009	0.995		1.057	1.315	0.901	1.291		0.73	0.831		1.082	0.739	1.405	0.258	1.519	0.0999
CSA007990.1	20	K	PREDICTED: probable glutathione S-transferase [Solanum lycopersicum]	1	0.0155177	61.691	VK(1)IALAEK	2	-0.73009	1	0.992	0.929	1.28	0.926		1.01		1.114	1.176	1.022	1	1.002	0.974	0.969	1.044	1.003	1.005	0.98	0.971	0.929	1.277	0.951		0.967		1.108	1.2	1.104	0.532	0.831	0.0527	0.917	0.559
CSA008044.1	157	K	PREDICTED: polyadenylate-binding protein RBP45-like [Ipomoea nil]	1	0.00119634	95.815	GAK(1)VVTDR	2	0.51626	7	1.285	0.993	1.438	1.064	1.104	1.161	0.707	0.867	0.75	1.013	1.015	0.965	1.032	0.969	1.046	0.952	1.007	1.001	1.269	0.978	1.49	1.031	1.139	1.11	0.743	0.861	0.749	1.139	0.373	1.394	0.00358	1.588	0.0394
CSA008044.1	168	K	PREDICTED: polyadenylate-binding protein RBP45-like [Ipomoea nil]	1	0.0150538	62.107	TK(1)GYGFVR	2	0.072913	5	0.943	0.773	0.978	1.118	1.285	1.121	1.125	0.72	0.881	1.013	1.015	0.965	1.032	0.969	1.046	0.952	1.007	1.001	0.931	0.761	1.013	1.083	1.326	1.072	1.182	0.715	0.88	0.777	0.0808	1.254	0.216	0.974	0.886
CSA008273.1	230	K	PREDICTED: glutamate--cysteine ligase, chloroplastic [Vitis vinifera]	1	0.0158335	41.448	DIPIMPK(1)GR	2	-1.5272	1							0.753			0.995	0.999	0.999	1	1.003	1.007	0.998	1.001	0.999							0.755
CSA008278.1	33	K	PREDICTED: probable plastid-lipid-associated protein 6, chloroplastic [Cucumis melo]	1	7.13942e-83	171.46	GLAATEDDIQK(1)ADAAAK	2	0.40313	23	0.951	1.391	1.43	1.139	0.716	1.315	0.769	0.939	0.702	0.997	1.002	1.004	1.002	1.006	1.007	0.985	0.998	0.998	0.953	1.388	1.424	1.137	0.712	1.306	0.781	0.941	0.703	1.194	0.43	1.301	0.27	1.553	0.0552
CSA008278.1	141	K	PREDICTED: probable plastid-lipid-associated protein 6, chloroplastic [Cucumis melo]	1	0.0042404	98.458	IK(1)ITFEK	2	0.10491	10	1.113	1.101	1.119	1.124	0.983	0.957	1.11	0.806	0.819	0.997	1.002	1.004	1.002	1.006	1.007	0.985	0.998	0.998	1.116	1.099	1.114	1.122	0.977	0.95	1.127	0.808	0.82	1.092	0.156	1.107	0.449	1.208	0.141
CSA008278.1	139	K	PREDICTED: probable plastid-lipid-associated protein 6, chloroplastic [Cucumis melo]	1	0.0066158	55.353	FELIGSSK(1)IK	2	-1.7639	6	1.252	1.53		0.727	1.093	0.738	0.863		0.938	0.997	1.002	1.004	1.002	1.006	1.007	0.985	0.998	0.998	1.255	1.527		0.725	1.087	0.733	0.876		0.939	1.64	0.0602	0.935	0.728	1.533	0.0743
CSA008278.1	146	K	PREDICTED: probable plastid-lipid-associated protein 6, chloroplastic [Cucumis melo]	1	0.000816421	91.867	ITFEK(1)TTVK	2	-0.60724	18	1.248	1.02	1.137	1.343	1.207	0.802	1.135	0.497	0.822	0.997	1.002	1.004	1.002	1.006	1.007	0.985	0.998	0.998	1.251	1.018	1.132	1.34	1.2	0.796	1.152	0.498	0.823	1.019	0.908	1.349	0.313	1.375	0.198
CSA008308.1	231	K	PREDICTED: basic endochitinase [Eucalyptus grandis]	1	0.0106846	57.174	GSNAK(1)AEDR	2	-0.12238	2	0.801	0.513	1.261	1.655	1.549	1.591	0.46	0.597	0.743	1.006	1.002	0.986	0.965	0.977	0.988	1.027	1.025	1.024	0.797	0.512	1.279	1.714	1.585	1.61	0.448	0.582	0.726	0.527	0.0271	2.795	0.000299	1.473	0.308
CSA008341.1	182	K	PREDICTED: L-galactono-1,4-lactone dehydrogenase, mitochondrial [Sesamum indicum]	1	0.0145245	62.582	VLEVDK(1)EK	2	0.078085	3	0.878	1.278	0.925		1.025		0.555		1.646	0.999	0.999	0.999	1	0.994	1.001	1.005	1.002	1	0.879	1.279	0.926		1.031		0.552		1.645	0.997		0.939		0.936	0.882
CSA008341.1	563	K	PREDICTED: L-galactono-1,4-lactone dehydrogenase, mitochondrial [Sesamum indicum]	1	0.000548155	78.903	DK(1)DELATLQAR	2	-0.57465	6	0.989	1.304	1.045	1.192	1.086	0.92	1.117	0.682	0.802	0.999	0.999	0.999	1	0.994	1.001	1.005	1.002	1	0.99	1.305	1.046	1.192	1.092	0.92	1.111	0.68	0.802	1.043	0.734	1.235	0.249	1.288	0.196
CSA008456.1	168	K	PREDICTED: 3-isopropylmalate dehydratase large subunit-like isoform X1 [Ziziphus jujuba]	1	0.00306021	54.343	DLGDFK(1)ANPDYK	2	0.93556	3	1.221	1.197		1.189		0.993	0.977	0.734	0.666	1	0.999	0.997	1.001	1.003	1.001	1.001	1.002	0.997	1.221	1.198		1.188		0.992	0.976	0.733	0.668	1.11	0.35	1.376	0.126	1.526	0.0414
CSA008457.1	159	K	PREDICTED: thioredoxin-like protein CDSP32, chloroplastic [Nelumbo nucifera]	1	0.0143989	48.115	VPHFSFYK(1)SMEK	3	2.7339	3	0.919	1.401	1.811	1.118	0.995	0.768	0.92	0.675	0.849	0.979	0.998	0.994	1.001	0.993	0.999	1.02	1.009	1.006	0.939	1.404	1.821	1.117	1.002	0.769	0.902	0.669	0.844	1.442	0.197	1.196	0.273	1.724	0.0921
CSA008457.1	151	K	PREDICTED: thioredoxin-like protein CDSP32, chloroplastic [Nelumbo nucifera]	1	0.00300323	52.391	IDK(1)VPHFSFYK	3	0.12493	4	0.597	1.316	1.361	0.702		1.144	1.117	1.011		0.979	0.998	0.994	1.001	0.993	0.999	1.02	1.009	1.006	0.61	1.318	1.369	0.701		1.145	1.095	1.002		1.19	0.656	0.881	0.636	1.048	0.884
CSA008457.1	96	K	PREDICTED: thioredoxin-like protein CDSP32, chloroplastic [Nelumbo nucifera]	1	0.00206535	42.947	NK(1)LVVVEYAASHSK	3	0.36434	1						0.24	1.109	1.042		0.979	0.998	0.994	1.001	0.993	0.999	1.02	1.009	1.006						0.24	1.087	1.033				0.227
CSA008470.1	50	K	PREDICTED: leucine aminopeptidase 2, chloroplastic-like [Erythranthe guttata]	1	0.00664779	76.478	FQNSILK(1)K	2	0.67001	4	1.278	0.943	0.919	1.284	1.295	0.901	0.879	0.9	0.729	0.992	1	0.992	0.995	0.996	0.999	1.002	1.014	1.009	1.288	0.943	0.927	1.29	1.3	0.902	0.877	0.888	0.722	0.904	0.562	1.404	0.0772	1.27	0.159
CSA008487.1	217	K	PREDICTED: probable methionine--tRNA ligase [Sesamum indicum]	1	0.00272599	50.088	AEAEAK(1)ELAEQLK	2	-0.91981	3	0.618	1.576	1.293		1.097	1.202				0.999	1	1.006	1	0.998	0.998	0.995	1.001	1.003	0.618	1.576	1.285		1.099	1.204				1.007	0.984
CSA008487.1	224	K	PREDICTED: probable methionine--tRNA ligase [Sesamum indicum]	1	0.0125726	67.169	ELAEQLK(1)K	2	0.068408	1		0.858	1.031	1.062	0.907	1.171	0.688	1.366	0.683	0.999	1	1.006	1	0.998	0.998	0.995	1.001	1.003		0.858	1.025	1.062	0.909	1.173	0.692	1.365	0.681	0.898	0.428	1.149	0.6	1.032	0.929
CSA008510.1	430	K	PREDICTED: calnexin homolog 1-like [Nicotiana tabacum]	1	5.25745e-11	67.646	AEEAASGLSDGLK(1)GFQK	2	0.37608	2	0.733	1.135	1.342	0.923	1.688	1.191		0.753	0.669	1	1.002	1.003	0.999	0.999	0.997	1.001	0.998	1.002	0.733	1.133	1.338	0.924	1.69	1.194		0.755	0.668	0.842	0.521	1.784	0.151	1.502	0.221
CSA008530.1	241	K	PREDICTED: peroxisomal fatty acid beta-oxidation multifunctional protein AIM1-like [Gossypium hirsutum]	1	0.0121853	44.511	VFK(1)ELVLSDTSR	2	1.5161	1	0.857	0.992	0.981	0.555	0.731	0.772	1.287	1.216	1.387	0.999	0.993	0.996	1.005	1.01	0.997	1.005	0.998	0.996	0.858	0.999	0.985	0.552	0.724	0.774	1.28	1.218	1.392	1.386	0.031	0.527	0.00189	0.73	0.00671
CSA008530.1	186	K	PREDICTED: peroxisomal fatty acid beta-oxidation multifunctional protein AIM1-like [Gossypium hirsutum]	1	0.0117986	47.712	TDK(1)LSSLSESR	2	-1.9613	2	1.164		1.006		0.905		0.864	1.138	0.839	0.999	0.993	0.996	1.005	1.01	0.997	1.005	0.998	0.996	1.165		1.01		0.896		0.86	1.14	0.842	1.213		0.946		1.148	0.383
CSA008625.1	608	K	PREDICTED: glycine--tRNA ligase, mitochondrial 1-like [Nicotiana attenuata]	1	0.00137425	54.898	IAK(1)SLTAAGISYK	2	1.1535	4	1.099	1.182	1.203	1.347	1.292	1.235	0.671	0.576	0.74	1.001	1	1	1	0.997	1	1.001	1.001	1	1.098	1.182	1.203	1.347	1.296	1.235	0.67	0.576	0.74	0.898	0.0444	1.953	0.000391	1.754	0.000956
CSA008625.1	202	K	PREDICTED: glycine--tRNA ligase, mitochondrial 1-like [Nicotiana attenuata]	1	0.00489871	97.033	EK(1)ASEFR	2	0.18366	8	1.31	1.2	0.881	0.959	1.151	1.186	0.803	0.767	0.94	1.001	1	1	1	0.997	1	1.001	1.001	1	1.309	1.2	0.881	0.959	1.154	1.186	0.802	0.767	0.94	1.028	0.846	1.315	0.0409	1.352	0.102
CSA008732.1	77	K	PREDICTED: 40S ribosomal protein S18-like [Nicotiana tabacum]	1	0.00324774	80.165	ADVDMNK(1)R	2	-1.1272	7	0.912	1.235	1.051	1.169	1.198	1.277	0.725	0.746	0.869	0.998	0.999	1	1	0.998	1.002	1.002	1.002	1	0.914	1.236	1.051	1.169	1.201	1.274	0.724	0.745	0.869	0.878	0.207	1.559	0.00138	1.37	0.0498
CSA008732.1	46	K	PREDICTED: 40S ribosomal protein S18-like [Nicotiana tabacum]	1	0.0083078	50.149	VQNTNVDGK(1)QK	2	-0.18109	1	1.214	0.858	1.066	1.256	1.053	1.168	0.79		0.942	0.998	0.999	1	1	0.998	1.002	1.002	1.002	1	1.217	0.859	1.066	1.256	1.056	1.166	0.789		0.942	0.904	0.4	1.34	0.0524	1.21	0.3
CSA008732.1	129	K	PREDICTED: 40S ribosomal protein S18-like [Nicotiana tabacum]	1	2.30626e-08	84.753	FSQVTSNALDMK(1)LR	2	-1.3786	2		0.21		0.48	0.691	0.782	1.392	1.307	1.17	0.998	0.999	1	1	0.998	1.002	1.002	1.002	1		0.21		0.48	0.693	0.78	1.389	1.305	1.17	0.323		0.506	0.00438	0.163
CSA008740.1	147	K	PREDICTED: universal stress protein PHOS32 [Ipomoea nil]	1	0.00242399	119.29	DHDMK(1)ER	2	-0.2413	6	1.167	1.367	0.919	0.969	1.182	1.038	0.758	0.771	1.037	1.002	0.998	1.003	0.996	1.003	0.999	1.001	0.997	1	1.165	1.369	0.916	0.972	1.179	1.039	0.757	0.773	1.037	1.081	0.582	1.243	0.13	1.344	0.139
CSA008740.1	142	K	PREDICTED: universal stress protein PHOS32 [Ipomoea nil]	1	0.000666372	80.102	IHIVK(1)DHDMK	2	0.68071	11	0.969	1.066	1.248	0.888	1.125	1.257	1.186	0.694	0.686	1.002	0.998	1.003	0.996	1.003	0.999	1.001	0.997	1	0.967	1.068	1.244	0.891	1.122	1.258	1.185	0.696	0.686	1.002	0.986	1.274	0.298	1.277	0.266
CSA008792.1	8	K		0.999978	0.0108868	48.561	K(0.001)GLK(0.999)IPK(1)K	2	-0.85388	3				1.103				0.717	0.896
CSA008792.1	5	K		0.999445	0.0108868	48.561	K(0.001)GLK(0.999)IPK(1)K	2	-1.3382	3				1.103				0.717	0.896
CSA008855.1	191	K	PREDICTED: chlorophyll a-b binding protein CP24 10A, chloroplastic [Citrus sinensis]	1	0.00278885	101.6	LK(1)LAEIK	2	0.6805	3			0.738			0.784	1.269			0.999	0.99	0.994	1.006	1.01	1.009	0.999	0.993	0.999			0.742			0.777	1.27			0.956		0.611		0.584
CSA008855.1	196	K	PREDICTED: chlorophyll a-b binding protein CP24 10A, chloroplastic [Citrus sinensis]	1	0.00244577	86.833	LAEIK(1)HAR	2	-0.6348	9	0.805	0.907	0.574	0.97	1.07	1.146	1.137	1.197	0.895	0.999	0.99	0.994	1.006	1.01	1.009	0.999	0.993	0.999	0.806	0.916	0.577	0.964	1.06	1.135	1.138	1.205	0.896	0.728	0.0616	0.975	0.814	0.71	0.0841
CSA008878.1	11	K	PREDICTED: eukaryotic translation initiation factor 5A-like [Jatropha curcas]	1	1.46452e-46	136.34	SDEEHHFESK(1)ADAGASK	3	-0.63658	7	0.666	1.501		1.22	1.051	0.731	1.27	0.68	0.619	1.001	1	1.002	0.995	0.997	1	0.998	1.004	1.003	0.666	1.501		1.226	1.055	0.731	1.272	0.678	0.617	1.079	0.841	1.173	0.591	1.266	0.619
CSA008885.1	137	K	PREDICTED: histone H2A.1-like [Prunus mume]	1	0.000400391	81.92	SAAADSEK(1)ASK	2	0.24696	9	1.135	0.884	1.276	0.962	1.478	0.941	0.713	1.003	0.798	0.998	0.98	1.003	0.998	1.005	1.019	1	0.991	1.004	1.137	0.902	1.272	0.963	1.47	0.924	0.713	1.012	0.795	0.986	0.944	1.333	0.229	1.314	0.133
CSA008885.1	6	K	PREDICTED: histone H2A.1-like [Prunus mume]	1	2.17826e-08	117.94	MDSTAK(1)TATAR	2	0.33058	16	1.032	1.807	0.912	0.927	0.96	0.935	0.985	0.695	0.98	0.998	0.98	1.003	0.998	1.005	1.019	1	0.991	1.004	1.034	1.844	0.909	0.928	0.955	0.918	0.985	0.701	0.976	1.352	0.325	1.052	0.647	1.423	0.29
CSA008885.1	30	K	PREDICTED: histone H2A.1-like [Prunus mume]	1	0.00125713	58.172	SIK(1)AGLQFPVGR	2	1.8537	9		1.116	1.171	0.93	0.966	1.723	0.707	0.639	0.736	0.998	0.98	1.003	0.998	1.005	1.019	1	0.991	1.004		1.139	1.167	0.931	0.961	1.691	0.707	0.645	0.733	0.965	0.905	1.719	0.116	1.659	0.000998
CSA008912.1	104	K	PREDICTED: glycine-rich RNA-binding protein 2, mitochondrial-like isoform X2 [Nicotiana tomentosiformis]	1	0.00601497	45.825	EAFNK(1)YGEVVEAR	2	2.3704	1	0.915	1.131	1.702		1.188		0.775	0.849	0.823	1.002	0.999	0.995	0.996	1.002	1.001	1.002	0.997	1.006	0.914	1.132	1.711		1.185		0.773	0.851	0.818	1.057		1.456		1.538	0.141
CSA008945.1	384	K	PREDICTED: ruBisCO large subunit-binding protein subunit beta, chloroplastic [Vitis vinifera]	1	2.69168e-20	124.42	EVLGHAAK(1)VVLTK	2	1.1985	17	1.442	1.077	1.483	0.926	0.965	0.809	0.726	0.959	1.017	1.003	0.999	0.998	0.999	0.998	0.999	1.002	1.001	1.002	1.438	1.078	1.486	0.927	0.967	0.81	0.724	0.958	1.015	1.48	0.0341	1.002	0.984	1.484	0.0497
CSA008945.1	334	K	PREDICTED: ruBisCO large subunit-binding protein subunit beta, chloroplastic [Vitis vinifera]	1	0.0121571	72.038	GALK(1)IAALK	2	1.023	4	1.15	0.853	1.314	1.191	0.842	1.368			0.951	1.003	0.999	0.998	0.999	0.998	0.999	1.002	1.001	1.002	1.147	0.854	1.317	1.192	0.844	1.37			0.949	0.974	0.894	1.196		1.165
CSA008945.1	373	K	PREDICTED: ruBisCO large subunit-binding protein subunit beta, chloroplastic [Vitis vinifera]	1	0.00129188	58.098	EEVGLTLDK(1)ADK	2	0.68784	9	1.26	1.424	1.623	0.895	0.809	0.911	1.051	0.612	0.884	1.003	0.999	0.998	0.999	0.998	0.999	1.002	1.001	1.002	1.257	1.426	1.626	0.896	0.811	0.912	1.048	0.611	0.882	1.646	0.00718	1.03	0.856	1.695	0.0239
CSA008945.1	339	K	PREDICTED: ruBisCO large subunit-binding protein subunit beta, chloroplastic [Vitis vinifera]	1	3.33876e-05	95.094	IAALK(1)APGFGER	2	1.3615	12	1.394	1.177	1.209	1.155	1.078	0.77	0.993	0.755	0.782	1.003	0.999	0.998	0.999	0.998	0.999	1.002	1.001	1.002	1.391	1.179	1.212	1.156	1.08	0.771	0.991	0.754	0.781	1.257	0.129	1.191	0.314	1.497	0.0137
CSA008945.1	71	K	PREDICTED: ruBisCO large subunit-binding protein subunit beta, chloroplastic [Vitis vinifera]	1	1.03305e-05	101.89	DLYFNK(1)DGSAIK	2	1.0484	12	1.242	1.542	1.415	0.701	1.173	0.88	0.919	0.691	0.859	1.003	0.999	0.998	0.999	0.998	0.999	1.002	1.001	1.002	1.239	1.544	1.418	0.702	1.175	0.881	0.917	0.69	0.857	1.523	0.0427	1.119	0.559	1.705	0.00656
CSA008945.1	97	K	PREDICTED: ruBisCO large subunit-binding protein subunit beta, chloroplastic [Vitis vinifera]	1	9.93715e-08	66.215	LADLVGVTLGPK(1)GR	2	0.8103	5	0.408	0.951	0.878		0.978	0.86	1.325	1.07	1.163	1.003	0.999	0.998	0.999	0.998	0.999	1.002	1.001	1.002	0.407	0.952	0.88		0.98	0.861	1.322	1.069	1.161	0.811	0.496	0.778	0.0874	0.63	0.0786
CSA008945.1	188	K	PREDICTED: ruBisCO large subunit-binding protein subunit beta, chloroplastic [Vitis vinifera]	1	0.00244698	64.918	TAK(1)ALVGELK	2	1.6267	10	1.359	1.181	1.353	1.152	0.994	1.088	0.912	0.568	0.8	1.003	0.999	0.998	0.999	0.998	0.999	1.002	1.001	1.002	1.356	1.183	1.356	1.153	0.996	1.09	0.91	0.567	0.799	1.202	0.0412	1.423	0.0442	1.711	0.00971
CSA008945.1	111	K	PREDICTED: ruBisCO large subunit-binding protein subunit beta, chloroplastic [Vitis vinifera]	1	0.000375706	52.372	YGSPK(1)IVNDGVTVAK	2	0.80053	2	0.826						1.059			1.003	0.999	0.998	0.999	0.998	0.999	1.002	1.001	1.002	0.824						1.056							0.78
CSA008945.1	406	K	PREDICTED: ruBisCO large subunit-binding protein subunit beta, chloroplastic [Vitis vinifera]	1	4.20659e-46	136.34	DATTIVGDGSTQEAVNK(1)R	2	-0.11705	10	0.719	1.2	2.122	0.871	1.015	1.057	1.052	0.66	0.726	1.003	0.999	0.998	0.999	0.998	0.999	1.002	1.001	1.002	0.717	1.202	2.126	0.872	1.017	1.059	1.049	0.659	0.725	1.373	0.43	1.211	0.268	1.662	0.28
CSA008945.1	510	K	PREDICTED: ruBisCO large subunit-binding protein subunit beta, chloroplastic [Vitis vinifera]	1	0.000672678	101.65	LASK(1)VDSIK	2	0.67154	18	1.004	1.271	1.043	1.12	1.026	1.151	0.789	1.174	0.58	1.003	0.999	0.998	0.999	0.998	0.999	1.002	1.001	1.002	1.001	1.273	1.045	1.121	1.028	1.153	0.787	1.173	0.579	1.005	0.952	1.3	0.226	1.307	0.249
CSA008945.1	376	K	PREDICTED: ruBisCO large subunit-binding protein subunit beta, chloroplastic [Vitis vinifera]	1	0.00162678	56.936	ADK(1)EVLGHAAK	3	-0.13249	9	0.965	1.53	0.949	1.024	1.08	1.246	0.755	0.781	0.884	1.003	0.999	0.998	0.999	0.998	0.999	1.002	1.001	1.002	0.963	1.532	0.951	1.025	1.082	1.248	0.753	0.78	0.882	1.027	0.889	1.389	0.0157	1.426	0.154
CSA008945.1	515	K	PREDICTED: ruBisCO large subunit-binding protein subunit beta, chloroplastic [Vitis vinifera]	1	2.44092e-23	129.77	VDSIK(1)ESLDNDEEK	2	-1.1179	18	1.342	1.224	1.216	1.298	0.873	1.153	1.032	0.486	0.742	1.003	0.999	0.998	0.999	0.998	0.999	1.002	1.001	1.002	1.339	1.226	1.219	1.299	0.875	1.155	1.03	0.486	0.741	1.137	0.311	1.476	0.149	1.677	0.0347
CSA008945.1	195	K	PREDICTED: ruBisCO large subunit-binding protein subunit beta, chloroplastic [Vitis vinifera]	1	0.00350765	57.175	ALVGELK(1)LMSK	2	-0.32221	3	0.822	0.96	1.036	0.593	1.031	0.932	1.337	0.714	1.416	1.003	0.999	0.998	0.999	0.998	0.999	1.002	1.001	1.002	0.82	0.961	1.038	0.594	1.033	0.933	1.334	0.713	1.413	1.101	0.589	0.74	0.31	0.815	0.406
CSA008946.1	52	K	PREDICTED: chaperonin 60 subunit beta 2, chloroplastic [Malus domestica]	1	6.67281e-06	45.237	NAGVNGSVVSEK(1)VLSSDNPK	3	-1.0793	2	0.682	1.177			1.23	1.201				1.032	0.962	1.043	0.946	0.984	1.045	0.964	0.994	1.03	0.661	1.224			1.25	1.15				0.785	0.463
CSA009025.1	131	K	PREDICTED: NADP-dependent malic enzyme [Sesamum indicum]	1	0.00103441	72.152	ILEVLK(1)NWPEK	2	0.77431	3		0.229	0.379				1.233	1.214	1.249	1.002	0.999	1	1.002	0.999	0.998	1	1	1		0.229	0.379				1.233	1.214	1.249					0.247	0.000514
CSA009025.1	125	K	PREDICTED: NADP-dependent malic enzyme [Sesamum indicum]	1	0.00497536	76.478	GK(1)ILEVLK	2	-0.64989	10	1.22	0.921	0.946	1.122	1.289	1.157	0.98	0.667	0.808	1.002	0.999	1	1.002	0.999	0.998	1	1	1	1.218	0.922	0.946	1.12	1.29	1.159	0.98	0.667	0.808	0.865	0.21	1.453	0.0235	1.257	0.185
CSA009025.1	26	K	PREDICTED: NADP-dependent malic enzyme [Sesamum indicum]	1	0.000440563	117.89	GLAFTEK(1)ER	2	0.62463	12	1.103	0.907	0.875	1.452	1.114	1	0.965		0.814	1.002	0.999	1	1.002	0.999	0.998	1	1	1	1.101	0.908	0.875	1.449	1.115	1.002	0.965		0.814	0.809	0.209	1.336	0.2	1.08	0.552
CSA009025.1	19	K	PREDICTED: NADP-dependent malic enzyme [Sesamum indicum]	1	0.000118256	62.287	DPHHNK(1)GLAFTEK	3	-0.41359	5	1.024	1.228	0.9	1.126	1.126	1.236	0.663	0.747	1.107	1.002	0.999	1	1.002	0.999	0.998	1	1	1	1.022	1.229	0.9	1.124	1.127	1.238	0.663	0.747	1.107	0.903	0.337	1.386	0.0837	1.252	0.274
CSA009154.1	240	K	PREDICTED: probable alpha-mannosidase At5g13980 [Vitis vinifera]	1	0.00449112	78.178	PALK(1)GYVR	2	1.134	6	0.937	0.792	0.972	1.64	1.411	1.253	0.732	0.674	0.689	1.003	0.998	1.001	1.003	1.001	1.001	0.998	0.997	0.998	0.934	0.793	0.971	1.636	1.409	1.252	0.733	0.676	0.69	0.628	0.0126	2.046	0.00288	1.285	0.0246
CSA009154.1	885	K	PREDICTED: probable alpha-mannosidase At5g13980 [Vitis vinifera]	1	0.0064173	73.26	DEEFK(1)VLR	2	0.56878	9	0.935	1.308	1.073	1.2	1.442	1.421	0.797	0.561	0.522	1.003	0.998	1.001	1.003	1.001	1.001	0.998	0.997	0.998	0.932	1.31	1.072	1.197	1.44	1.42	0.798	0.563	0.523	0.817	0.141	2.153	0.00336	1.759	0.0271
CSA009205.1	529	K	PREDICTED: succinate dehydrogenase [ubiquinone] flavoprotein subunit 1, mitochondrial [Juglans regia]	1	0.00506344	50.088	DAGEK(1)TIAWLDK	2	1.9221	2	0.584		1.242	0.678	1.083	0.86	1.242	0.88	1.11	0.999	1.002	1.002	1	0.998	1.003	0.998	0.999	0.999	0.585		1.24	0.678	1.085	0.857	1.245	0.881	1.111	1.044	0.901	0.81	0.265	0.846	0.594
CSA009205.1	372	K	PREDICTED: succinate dehydrogenase [ubiquinone] flavoprotein subunit 1, mitochondrial [Juglans regia]	1	0.000188688	75.819	YAPTAK(1)DLASR	2	-0.26657	3										0.999	1.002	1.002	1	0.998	1.003	0.998	0.999	0.999
CSA009227.1	523	K	PREDICTED: heat shock cognate 70 kDa protein 2-like [Nicotiana tabacum]	1	2.65347e-07	110.31	EEIEK(1)MVQEAEK	2	-1.4201	19	1.049	1.289	0.894	1	0.963	1.227	0.794	1.005	0.893	0.998	0.994	0.999	0.997	1	1	1.006	1.004	1.002	1.051	1.296	0.895	1.003	0.963	1.227	0.789	1.001	0.891	1.016	0.912	1.19	0.172	1.209	0.229
CSA009227.1	567	K	PREDICTED: heat shock cognate 70 kDa protein 2-like [Nicotiana tabacum]	1	5.21211e-06	111.63	ISSK(1)LGPDDQK	2	1.8421	16	1.181	0.915	0.845	1.132	1.168	1.075	0.762	1.039	0.929	0.998	0.994	0.999	0.997	1	1	1.006	1.004	1.002	1.184	0.92	0.846	1.135	1.168	1.075	0.758	1.035	0.927	0.873	0.25	1.242	0.0618	1.084	0.589
CSA009227.1	560	K	PREDICTED: heat shock cognate 70 kDa protein 2-like [Nicotiana tabacum]	1	0.00322591	81.296	NTIK(1)DEK	2	-0.94448	4	1.191	0.948	0.903	0.871	1.162	1.196		1.159		0.998	0.994	0.999	0.997	1	1	1.006	1.004	1.002	1.194	0.953	0.904	0.873	1.162	1.196		1.155		0.944	0.682	0.933		0.881
CSA009227.1	506	K	PREDICTED: heat shock cognate 70 kDa protein 2-like [Nicotiana tabacum]	1	0.000608906	111.46	NK(1)ITITNDK	2	-0.4478	18	0.739	1.105	0.863	1.323	1.125	0.821	0.799	0.997	1.172	0.998	0.994	0.999	0.997	1	1	1.006	1.004	1.002	0.741	1.111	0.864	1.326	1.125	0.821	0.794	0.993	1.17	0.83	0.368	1.106	0.596	0.918	0.628
CSA009227.1	532	K	PREDICTED: heat shock cognate 70 kDa protein 2-like [Nicotiana tabacum]	1	0.00031773	91.549	YK(1)AEDEDHKK	3	-0.025832	21	1.213	0.867	1.335	0.977	1.222	1.323	0.587	0.73	1.045	0.998	0.994	0.999	0.997	1	1	1.006	1.004	1.002	1.216	0.872	1.336	0.98	1.222	1.323	0.584	0.727	1.043	0.972	0.856	1.497	0.083	1.455	0.14
CSA009227.1	325	K	PREDICTED: heat shock cognate 70 kDa protein 2-like [Nicotiana tabacum]	1	0.0137167	42.336	CMEPVEK(1)CLR	2	0.3594	2		0.883		1.164	0.976	1.37	0.656	0.65		0.998	0.994	0.999	0.997	1	1	1.006	1.004	1.002		0.888		1.167	0.976	1.37	0.652	0.648		0.758		1.802	0.0382	1.366
CSA009227.1	513	K	PREDICTED: heat shock cognate 70 kDa protein 2-like [Nicotiana tabacum]	1	0.000436298	115.71	ITITNDK(1)GR	2	-0.90559	15	1.132	1.106	0.79	0.96	1.039	1.204	0.76	0.907	1.156	0.998	0.994	0.999	0.997	1	1	1.006	1.004	1.002	1.135	1.112	0.791	0.962	1.039	1.204	0.756	0.904	1.154	0.948	0.694	1.139	0.392	1.08	0.665
CSA009227.1	74	K	PREDICTED: heat shock cognate 70 kDa protein 2-like [Nicotiana tabacum]	1	1.26415e-44	142.91	NQVAMNPINTVFDAK(1)R	2	-0.10568	10		0.788	1.023	0.512	1.046	0.829	1.167	1.141	1.077	0.998	0.994	0.999	0.997	1	1	1.006	1.004	1.002		0.792	1.024	0.513	1.046	0.829	1.16	1.137	1.075	1.141	0.641	0.708	0.104	0.808	0.102
CSA009227.1	252	K	PREDICTED: heat shock cognate 70 kDa protein 2-like [Nicotiana tabacum]	1	3.03587e-06	112.83	MVNHFVQEFK(1)R	3	1.7873	22	1.458	1.515	1.326	1.09	1.19	0.933	0.833	0.647	0.543	0.998	0.994	0.999	0.997	1	1	1.006	1.004	1.002	1.461	1.524	1.327	1.093	1.19	0.933	0.828	0.645	0.542	1.341	0.0181	1.596	0.0235	2.14	0.00167
CSA009227.1	334	K	PREDICTED: heat shock cognate 70 kDa protein 2-like [Nicotiana tabacum]	1	2.78305e-07	58.246	MDK(1)SSVHDVVLVGGSTR	3	0.14079	5	1.154			0.851		1.032		0.833	1.069	0.998	0.994	0.999	0.997	1	1	1.006	1.004	1.002	1.157			0.853		1.032		0.83	1.067	1.227		0.994	0.972	1.22
CSA009227.1	563	K	PREDICTED: heat shock cognate 70 kDa protein 2-like [Nicotiana tabacum]	1	8.43784e-06	112.5	DEK(1)ISSK	2	0.032832	20	1.213	0.986	1.171	0.982	0.865	1.01	0.823	1.111	0.995	0.998	0.994	0.999	0.997	1	1	1.006	1.004	1.002	1.216	0.992	1.172	0.985	0.865	1.01	0.818	1.107	0.993	1.182	0.102	0.98	0.847	1.158	0.229
CSA009227.1	518	K	PREDICTED: heat shock cognate 70 kDa protein 2-like [Nicotiana tabacum]	1	0.00118403	120.99	LSK(1)EEIEK	2	0.098193	15	0.771	0.977	0.867	1.188	1.085	1.455	0.906	1.064	0.622	0.998	0.994	0.999	0.997	1	1	1.006	1.004	1.002	0.773	0.983	0.868	1.191	1.085	1.455	0.901	1.06	0.621	0.703	0.0425	1.445	0.0862	1.016	0.927
CSA009227.1	429	K	PREDICTED: heat shock cognate 70 kDa protein 2-like [Nicotiana tabacum]	1	0.00601037	78.149	NTTIPTK(1)K	2	-0.47044	7	1.125	1.18	0.793	1.032	1.216	1.043	0.756	0.868	1.072	0.998	0.994	0.999	0.997	1	1	1.006	1.004	1.002	1.128	1.187	0.794	1.035	1.216	1.043	0.752	0.865	1.07	0.944	0.673	1.226	0.14	1.157	0.412
CSA009227.1	530	K	PREDICTED: heat shock cognate 70 kDa protein 2-like [Nicotiana tabacum]	1	0.00448681	66.568	MVQEAEK(1)YK	2	0.035085	3		0.774	0.755	1.037	1.211	1.216	0.865	0.728	1.074	0.998	0.994	0.999	0.997	1	1	1.006	1.004	1.002		0.778	0.756	1.04	1.211	1.216	0.86	0.725	1.072	0.664	0.0141	1.305	0.0812	0.866	0.43
CSA009227.1	132	K	PREDICTED: heat shock cognate 70 kDa protein 2-like [Nicotiana tabacum]	1	0.0057799	40.857	MK(1)EIAEAFLGSTVK	2	-2.3554	1							0.507	0.913	1.049	0.998	0.994	0.999	0.997	1	1	1.006	1.004	1.002							0.504	0.91	1.047
CSA009227.1	603	K	PREDICTED: heat shock cognate 70 kDa protein 2-like [Nicotiana tabacum]	1	0.00207406	47.774	MK(1)ELEGICNPIIAK	2	-1.1004	2				0.508	1.106	0.834	1.031		0.924	0.998	0.994	0.999	0.997	1	1	1.006	1.004	1.002				0.509	1.106	0.834	1.025		0.922			0.839	0.536
CSA009283.1	21	K	PREDICTED: mitochondrial-processing peptidase subunit alpha-like [Cucumis melo]	1	0.000806837	46.249	AVDEVSLK(1)DIASIAQK	2	-0.89473	1							0.993	0.596	0.827	1.004	0.997	0.999	1.004	1	0.999	1.001	0.998	0.997							0.992	0.597	0.829
CSA009317.1	23	K	PREDICTED: 60S ribosomal protein L9 [Cucumis melo]	1	0.000729186	73.887	AK(1)MIEVEGPR	2	-1.365	6	0.861	0.595	0.984	1.595	1.244	1.06	1.153	0.563		1.003	1.003	1.003	0.999	0.996	1.003	0.993	0.999	1.001	0.859	0.593	0.981	1.596	1.249	1.057	1.161	0.563		0.623	0.0657	1.509	0.242	0.941	0.86
CSA009317.1	167	K	PREDICTED: 60S ribosomal protein L9 [Cucumis melo]	1	3.70212e-05	84.507	SAALINQK(1)CHVK	3	-0.5578	3	0.844	0.936	0.799	1.681		1.574	0.634	0.563	1.109	1.003	1.003	1.003	0.999	0.996	1.003	0.993	0.999	1.001	0.842	0.933	0.796	1.682		1.57	0.638	0.563	1.108	0.527	0.00141	2.112	0.0316	1.113	0.645
CSA009319.1	4	K		1	0.0113143	51.445	ADK(1)AVTIR	2	0.50408	4	1.075	1.033			1.08	1.195
CSA009348.1	207	K	PREDICTED: mitochondrial carnitine/acylcarnitine carrier-like protein [Juglans regia]	1	1.04867e-13	75.764	QYLAGGQDTSK(1)LGR	2	-0.7449	8	1.032	1.035	1.283	0.903	1.04	0.745		1.497	0.821	1.001	0.999	0.998	0.994	0.995	0.998	1.011	1.005	1	1.031	1.036	1.285	0.909	1.046	0.746		1.49	0.821	1.241	0.146	0.779	0.419	0.967	0.897
CSA009375.1	32	K	PREDICTED: cysteine proteinase inhibitor-like [Populus euphratica]	1	0.000978088	106.42	FAVDEHNK(1)K	3	-0.96816	12	1.074	0.902	0.895	0.932	1.157	1.418	0.78	0.94	0.933	0.996	0.998	0.996	0.994	0.998	0.994	1.01	1.008	1.005	1.078	0.903	0.899	0.938	1.159	1.426	0.772	0.932	0.929	0.818	0.234	1.338	0.12	1.094	0.357
CSA009375.1	3	K	PREDICTED: cysteine proteinase inhibitor-like [Populus euphratica]	1	5.39047e-16	66.467	AK(1)VGGITESAGSANSSEIDSLAR	3	0.2199	1							0.784	0.817	0.832	0.996	0.998	0.996	0.994	0.998	0.994	1.01	1.008	1.005							0.776	0.81	0.828
CSA009388.1	19	K	PREDICTED: NADH dehydrogenase [ubiquinone] iron-sulfur protein 1, mitochondrial-like [Malus domestica]	1	0.00727665	61.56	IK(1)TDTPIAK	2	0.66291	3	0.914	0.911	0.685	0.843	1.364	1.382	0.861	0.924	0.987	1.002	1.008	0.995	0.999	0.994	0.994	1.016	0.994	1.001	0.913	0.904	0.689	0.844	1.373	1.391	0.848	0.93	0.986	0.694	0.131	1.305	0.201	0.906	0.361
CSA009418.1	148	K	Ribosomal protein S24/S35 [Arabidopsis thaliana]	1	0.00345121	82.426	PLDDVK(1)DK	2	4.2298	6			0.86	1.216	1.279	1.17		0.63	0.731	1.011	1.039	1.007	0.987	1.031	0.959	0.937	1.044	0.984			0.854	1.232	1.24	1.22		0.603	0.743	0.694		1.828	0.00178	1.269
CSA009444.1	61	K	PREDICTED: abscisic stress-ripening protein 2 [Musa acuminata subsp. malaccensis]	1	0.00135135	70.256	DPENAHK(1)HK	3	-2.1989	3	0.754	0.915	1.616	0.86	0.973	0.579	1.264	1.138	0.926	0.995	0.996	0.982	1.006	1	0.998	1.007	1.007	1.009	0.757	0.918	1.646	0.855	0.973	0.58	1.256	1.13	0.917	1.379	0.363	0.729	0.122	1.006	0.984
CSA009518.1	418	K	PREDICTED: nucleolin 2-like isoform X1 [Juglans regia]	1	0.0086652	59.067	FATK(1)EQASR	2	-1.1012	1	0.857	0.694	0.752	0.933	0.987	1.126			1.882	1.002	1.001	1.009	0.997	1	0.998	0.995	0.997	1	0.855	0.693	0.745	0.936	0.987	1.128			1.883	0.751	0.0277	0.54		0.406
CSA009518.1	171	K	PREDICTED: nucleolin 2-like isoform X1 [Juglans regia]	1	0.00246709	51.009	EQVGDAK(1)DVDYEK	2	0.58152	2	1.161		0.744	1.433	1.086	0.998			0.896	1.002	1.001	1.009	0.997	1	0.998	0.995	0.997	1	1.158		0.737	1.438	1.086	1			0.896	0.807	0.403	1.31		1.057
CSA009530.1	117	K	PREDICTED: peptidyl-prolyl cis-trans isomerase FKBP13, chloroplastic [Populus euphratica]	1	0.00183328	40.941	MVGTGPEAVK(1)GQLIK	2	0.32217	1	1.174	1.451	1.351			1.108		0.767		1.004	0.999	1.002	1.003	1.004	1.005	1.003	0.984	0.996	1.17	1.452	1.348			1.103		0.779		1.2		1.415		1.698
CSA009600.1	88	K	PREDICTED: citrate synthase, glyoxysomal [Sesamum indicum]	1	0.00805838	69.598	ITTGK(1)NDK	2	1.0942	2	1.146	1.068	1.742	1.122	1.378	0.945	0.628	0.774	0.687	0.995	0.997	1.005	1.002	1	1.002	0.997	0.991	1.009	1.151	1.071	1.732	1.119	1.378	0.943	0.63	0.781	0.681	1.15	0.52	1.645	0.0283	1.891	0.0434
CSA009617.1	205	K	PREDICTED: glycerophosphodiester phosphodiesterase GDPD6 [Prunus mume]	1	0.0112806	74.415	FVEMLK(1)K	2	0.43578	3	1.114	0.954	1.172	1.226	0.966	1.304		0.767	0.953	0.997	0.996	0.996	0.996	0.999	1.001	1.008	1.008	0.998	1.117	0.958	1.176	1.23	0.967	1.303		0.761	0.955	0.929	0.532	1.36	0.132	1.264	0.135
CSA009710.1	664	K	PREDICTED: valine--tRNA ligase, mitochondrial isoform X2 [Sesamum indicum]	1	0.0127773	48.284	GVQEK(1)AVEAK	2	0.17094	3	1.025	3.007	0.7	0.917	0.752	0.831		0.845	0.691	1.001	1	0.997	0.994	1.002	1.009	1.003	1	0.995	1.024	3.007	0.702	0.923	0.751	0.824		0.845	0.695	1.895	0.361	1.082	0.514	2.05	0.45
CSA009713.1	156	K		1	0.0158001	42.031	SVGQDDCFK(1)CGR	2	2.0583	1	0.871	1.387		1.173	1.138	0.854
CSA009720.1	69	K		1	0.00867443	68.224	LINQDK(1)NK	2	-0.68127	2	1.027	0.862	0.938	1.298	1.204	1.553	0.705	0.807	0.711
CSA009720.1	212	K		1	0.00265731	71.451	FAGFSK(1)DSK	2	-0.19894	7	0.968	1.498	0.749	1.517		1.387	0.801	0.652	0.699
CSA009720.1	215	K		1	8.8532e-05	97.452	DSK(1)QLDAEVHR	2	0.40738	15	1.02	1.181	0.863	0.992	1.383	1.222	0.729	0.767	0.952
CSA009720.1	5	K		1	0.00274719	101.69	VFVK(1)SQK	2	-2.8248	7	1.22	1.044	0.861	1.231	1.201	1.12	0.823	0.765	0.872
CSA009727.1	61	K	PREDICTED: ATPase 10, plasma membrane-type-like [Populus euphratica]	1	0.00642934	73.233	LEEK(1)TENK	2	-0.050207	6	1.107	1.727	1.114	1.04	0.966	0.823	0.796		0.957	0.998	1.001	0.998	1.001	1.001	1.003	1	1.001	0.998	1.109	1.726	1.117	1.039	0.965	0.82	0.796		0.959	1.399	0.154	1.073	0.578	1.501	0.203
CSA009759.1	170	K	PREDICTED: ATP synthase subunit b', chloroplastic [Theobroma cacao]	1	6.13792e-24	131.66	ETTMEVEQK(1)LAEER	2	-1.2764	11	1.906		0.764	1.226	0.9	0.552	1.498	0.503	0.652	0.996	0.999	1	0.997	0.998	1.005	1.004	0.997	1.004	1.914		0.764	1.23	0.902	0.549	1.492	0.504	0.65	1.498	0.438	1.014	0.975	1.518	0.491
CSA009759.1	128	K	PREDICTED: ATP synthase subunit b', chloroplastic [Theobroma cacao]	1	3.03285e-05	96.059	LGSVK(1)DTSAEVK	2	0.50278	16	1.103	1.045	0.879	1.045	0.987	0.698	0.9	0.964	1.378	0.996	0.999	1	0.997	0.998	1.005	1.004	0.997	1.004	1.107	1.046	0.879	1.048	0.989	0.695	0.896	0.966	1.373	1.11	0.481	0.844	0.415	0.937	0.7
CSA009759.1	123	K	PREDICTED: ATP synthase subunit b', chloroplastic [Theobroma cacao]	1	0.0115947	87.323	EK(1)LGSVK	2	-0.016391	10	0.833	1.254	0.805	0.953	0.917	1.169	0.942	1.002	1.075	0.996	0.999	1	0.997	0.998	1.005	1.004	0.997	1.004	0.836	1.256	0.805	0.956	0.919	1.164	0.938	1.005	1.071	0.953	0.787	1.008	0.926	0.961	0.808
CSA009759.1	158	K	PREDICTED: ATP synthase subunit b', chloroplastic [Theobroma cacao]	1	9.13317e-05	100.88	AEISAALNK(1)MK	2	-1.6754	15	1.16	1.244	1.434	1.25	0.885	0.734	0.971	0.789		0.996	0.999	1	0.997	0.998	1.005	1.004	0.997	1.004	1.165	1.246	1.433	1.254	0.887	0.731	0.967	0.791		1.338	0.137	1.089	0.735	1.458	0.0457
CSA009759.1	135	K	PREDICTED: ATP synthase subunit b', chloroplastic [Theobroma cacao]	1	0.000432068	46.543	DTSAEVK(1)QLEEQAAAVMR	3	0.66689	1								0.752	0.937	0.996	0.999	1	0.997	0.998	1.005	1.004	0.997	1.004								0.754	0.933
CSA009779.1	473	K	PREDICTED: beta-fructofuranosidase, insoluble isoenzyme CWINV1 [Eucalyptus grandis]	1	0.00994932	89.55	IFK(1)DQNK	2	0.57391	2	0.976	0.92	0.972	1.26	1.569	1.333	0.573	0.587	0.961	0.994	0.997	1.003	0.991	0.996	0.999	1.009	1.004	1.008	0.982	0.923	0.969	1.271	1.575	1.335	0.568	0.585	0.954	0.687	0.00982	1.985	0.0115	1.364	0.115
CSA009793.1	282	K	PREDICTED: ATP-dependent zinc metalloprotease FTSH 4, mitochondrial [Vitis vinifera]	1	1.69146e-14	107.5	LPK(1)GVLLVGPPGTGK	2	-1.1364	12	0.976	1.434	1.43	1.134	1.194	1.08	0.776	0.685	0.69	1.015	0.999	0.996	1.002	0.994	1.001	1.006	0.984	1.002	0.961	1.436	1.435	1.132	1.201	1.078	0.771	0.696	0.688	1.123	0.435	1.583	0.000702	1.778	0.0252
CSA009830.1	36	K		0.988598	0.00391437	47.062	GPK(0.011)TEDK(0.989)TNVGAR	3	-2.7136	1			0.348				1.234	0.918
CSA009850.1	34	K	PREDICTED: malate dehydrogenase, glyoxysomal [Vitis vinifera]	1	0.0119685	56.258	AK(1)GGAPGFK	2	-3.5255	2	1.028	0.976	0.727	0.855	0.959	1.04	0.957		1.534	1.001	0.998	0.997	1.001	0.999	0.998	1.003	1.002	1	1.027	0.978	0.729	0.854	0.96	1.042	0.954		1.534	0.958	0.725	0.765	0.289	0.733	0.271
CSA009850.1	344	K	PREDICTED: malate dehydrogenase, glyoxysomal [Vitis vinifera]	1	0.00254154	40.941	ELAGSIHK(1)GVSFIR	3	1.1727	1							0.753			1.001	0.998	0.997	1.001	0.999	0.998	1.003	1.002	1							0.75
CSA009850.1	179	K	PREDICTED: malate dehydrogenase, glyoxysomal [Vitis vinifera]	1	0.00385328	84.743	AGTYDPK(1)R	2	-0.087801	7	1.181	1.286	1.064	1.124	1.07	1.07	0.722	0.852	0.896	1.001	0.998	0.997	1.001	0.999	0.998	1.003	1.002	1	1.18	1.289	1.067	1.123	1.071	1.072	0.719	0.851	0.896	1.083	0.246	1.324	0.00869	1.434	0.0127
CSA009889.1	424	K	PREDICTED: serine hydroxymethyltransferase 4 [Sesamum indicum]	1	0.00276922	101.64	IQK(1)EHGK	2	0.29234	4	1.021	0.867	0.869	1.072	1.153	1.356	0.587	1.005	1.099	0.999	1.002	1.002	1	1	1.003	0.997	0.997	1	1.022	0.866	0.867	1.072	1.153	1.352	0.588	1.008	1.099	0.77	0.0491	1.327	0.174	1.022	0.91
CSA009889.1	441	K	PREDICTED: serine hydroxymethyltransferase 4 [Sesamum indicum]	1	7.48199e-08	113.22	GLVNNK(1)DIEELK	2	-0.77134	8	1.163	1.097	1.225	1.392	0.958	1.147	0.881	0.621	0.809	0.999	1.002	1.002	1	1	1.003	0.997	0.997	1	1.164	1.095	1.223	1.392	0.958	1.144	0.883	0.623	0.809	0.997	0.977	1.509	0.0564	1.504	0.0105
CSA009889.1	316	K	PREDICTED: serine hydroxymethyltransferase 4 [Sesamum indicum]	1	0.0170842	79.454	EYAK(1)QVR	2	-0.37412	4	1.163	0.87	1.027	1.181	0.86	1.108	0.827	0.971	1.076	0.999	1.002	1.002	1	1	1.003	0.997	0.997	1	1.164	0.869	1.025	1.181	0.86	1.105	0.829	0.974	1.076	0.972	0.831	1.093	0.501	1.062	0.621
CSA009889.1	435	K	PREDICTED: serine hydroxymethyltransferase 4 [Sesamum indicum]	1	0.000295045	95.775	DFNK(1)GLVNNK	2	0.83524	9	0.822	1.335	1.058	1.199	1.108	1.045	1.02	0.85	0.671	0.999	1.002	1.002	1	1	1.003	0.997	0.997	1	0.823	1.333	1.056	1.199	1.108	1.042	1.023	0.852	0.671	0.959	0.781	1.315	0.0739	1.261	0.283
CSA009895.1	133	K	PREDICTED: aspartic proteinase-like isoform X1 [Juglans regia]	1	0.00421038	98.523	SYHK(1)IGK	2	-0.7209	9	1.228	1.309	1.406	1.19	0.965	1.125	0.729	0.751	0.742	0.996	0.998	1.001	0.997	1.014	1.001	0.999	0.995	0.998	1.234	1.311	1.404	1.193	0.952	1.124	0.73	0.755	0.743	1.208	0.0595	1.467	0.00852	1.773	0.000324
CSA009913.1	293	K	PREDICTED: probable mitochondrial-processing peptidase subunit beta, mitochondrial [Nelumbo nucifera]	1	0.000386089	102.52	HEDLVEQVK(1)K	2	2.3936	8	0.864	1.068	0.849	1.306	1.214	0.81	0.836	0.746	1.296	1.002	1	1.007	0.998	1.002	1.001	0.994	0.997	0.998	0.862	1.068	0.843	1.309	1.211	0.809	0.841	0.748	1.298	0.833	0.334	1.153	0.554	0.96	0.847
CSA009927.1	468	K	PREDICTED: glycerol kinase-like [Sesamum indicum]	1	0.00283515	70.908	DAGEK(1)GEVK	2	1.9733	4			1.024	1.103	1.223	1.147	0.683	0.647		1	1.001	1.001	1	1	0.999	0.997	1.001	1			1.022	1.103	1.223	1.148	0.685	0.646		0.883		1.739	0.00189	1.536
CSA009927.1	475	K	PREDICTED: glycerol kinase-like [Sesamum indicum]	1	0.000439823	113.71	NEK(1)GEFLLR	2	-0.11491	10	1.277	1.498	1.468	0.966	1.028	0.977	0.827	0.662	0.793	1	1.001	1.001	1	1	0.999	0.997	1.001	1	1.277	1.496	1.466	0.966	1.028	0.978	0.83	0.661	0.793	1.426	0.00406	1.301	0.0136	1.856	0.0016
CSA009950.1	438	K	PREDICTED: protease Do-like 8, chloroplastic isoform X1 [Juglans regia]	1	0.000218475	55.097	AELYK(1)ALDDYNVGDK	2	-0.43049	6	0.561	0.723	1.339	0.787	1.209	1.03	1.185	1.058	0.951	1.001	1.004	1.006	0.998	1.005	1.002	0.994	0.997	0.993	0.56	0.72	1.331	0.788	1.203	1.028	1.192	1.062	0.957	0.865	0.634	0.94	0.668	0.814	0.46
CSA009966.1	59	K	PREDICTED: fructose-bisphosphate aldolase 1, chloroplastic [Solanum pennellii]	1	0.000126952	107.55	TAK(1)TVASPGR	2	0.85535	10		1.101	1.089	1.073		1.178	0.679	0.996	0.853	0.999	1	1	1	1	0.998	1.002	1	1		1.101	1.089	1.073		1.181	0.678	0.996	0.853	0.972	0.614	1.338	0.107	1.3	0.123
CSA009966.1	348	K	PREDICTED: fructose-bisphosphate aldolase 1, chloroplastic [Solanum pennellii]	1	1.21535e-20	93.226	ALQNTCLK(1)TWGGRPENVK	3	-0.16573	10	1.082	0.879	1.194	1.433	1.512	0.848	0.92	0.461	0.871	0.999	1	1	1	1	0.998	1.002	1	1	1.083	0.879	1.194	1.433	1.511	0.85	0.918	0.461	0.871	0.832	0.404	1.687	0.113	1.403	0.154
CSA009966.1	80	K	PREDICTED: fructose-bisphosphate aldolase 1, chloroplastic [Solanum pennellii]	1	1.45042e-49	161.21	GILAMDESNATCGK(1)R	2	-0.85685	32	1.257	1.404	1.643	0.894	0.976	1.082	0.778	0.93	0.554	0.999	1	1	1	1	0.998	1.002	1	1	1.258	1.404	1.643	0.894	0.976	1.084	0.777	0.93	0.554	1.457	0.0228	1.307	0.131	1.905	0.0121
CSA009966.1	389	K	PREDICTED: fructose-bisphosphate aldolase 1, chloroplastic [Solanum pennellii]	1	1.32169e-12	125.54	YTGEGESEEAK(1)K	2	-0.40987	18	1.814	1.006	0.417	1.214	1.283	1.317	0.79	0.94	0.398	0.999	1	1	1	1	0.998	1.002	1	1	1.815	1.006	0.417	1.214	1.282	1.32	0.788	0.94	0.398	0.848	0.66	1.795	0.0266	1.523	0.443
CSA009966.1	378	K	PREDICTED: fructose-bisphosphate aldolase 1, chloroplastic [Solanum pennellii]	1	1.2043e-47	110.4	ANANSLAQLGK(1)YTGEGESEEAK	3	-1.3036	8		0.897		0.618		0.737	1.194	0.872	1.094	0.999	1	1	1	1	0.998	1.002	1	1		0.897		0.618		0.739	1.192	0.872	1.094	1.322		0.645	0.064	0.852
CSA009966.1	277	K	PREDICTED: fructose-bisphosphate aldolase 1, chloroplastic [Solanum pennellii]	1	2.05855e-13	120.84	PSMVTPGAECK(1)ER	2	-0.081267	18	0.721	0.965	1.014	1.219	0.972	0.99	0.861	1.068	1.126	0.999	1	1	1	1	0.998	1.002	1	1	0.722	0.965	1.014	1.219	0.972	0.992	0.859	1.068	1.126	0.848	0.252	1.043	0.72	0.885	0.388
CSA009966.1	358	K	PREDICTED: fructose-bisphosphate aldolase 1, chloroplastic [Solanum pennellii]	1	9.34303e-08	78.69	PENVK(1)AAQETLLIR	2	-0.45125	5		0.879		0.537	1.126	0.712	1.209	0.873	0.992	0.999	1	1	1	1	0.998	1.002	1	1		0.879		0.537	1.126	0.714	1.207	0.873	0.992	1.11		0.774	0.311	0.859
CSA010083.1	385	K	PREDICTED: eukaryotic initiation factor 4A-2 [Sesamum indicum]	1	0.000413626	58.32	GVAINFVTK(1)DDER	2	1.7202	4			1.181		0.819	0.975	0.936	0.855	0.877	1.001	1.001	1.002	0.999	1	1.001	0.997	0.998	1.001			1.178		0.819	0.974	0.938	0.856	0.876	1.314		1.007	0.929	1.324
CSA010083.1	126	K	PREDICTED: eukaryotic initiation factor 4A-2 [Sesamum indicum]	1	2.40298e-06	112.83	ELAQQIEK(1)VMR	2	-1.5037	7	0.334	0.595	1.214	0.689	1.349	1.082	1.278	0.829	1.295	1.001	1.001	1.002	0.999	1	1.001	0.997	0.998	1.001	0.334	0.594	1.211	0.689	1.35	1.081	1.281	0.83	1.294	0.686	0.369	0.916	0.717	0.628	0.234
CSA010085.1	11	K		1	0.00143122	111.65	ELK(1)DLQK	2	-0.72288	9	1.124	1.176	0.827	1.066	1	1.199	0.732	0.84	1.146
CSA010117.1	249	K	PREDICTED: BRO1 domain-containing protein BROX [Citrus sinensis]	1	0.0167124	86.086	ATLAVK(1)R	2	0.87529	3	1.042	1.083	0.845	1.073	1.189	1.151	0.765	0.912	0.996	1.043	0.964	1.078	0.958	1.007	0.925	1.036	0.978	1.009	0.999	1.124	0.784	1.12	1.18	1.244	0.738	0.932	0.987	0.82	0.115	1.334	0.0241	1.094	0.542
CSA010129.1	238	K	PREDICTED: putative quinone-oxidoreductase homolog, chloroplastic [Populus euphratica]	1	0.00439433	46.068	YHLSK(1)AEEAWAK	3	-0.060956	1		1.33	0.833	0.974	1.504	1.122		0.513	0.869	1.001	0.999	0.999	1.002	1	1	1	1	0.998		1.331	0.834	0.972	1.504	1.122		0.513	0.87	0.902	0.7	1.734	0.129	1.565	0.33
CSA010129.1	145	K	PREDICTED: putative quinone-oxidoreductase homolog, chloroplastic [Populus euphratica]	1	3.10916e-05	49.794	TPEGQALK(1)SPSGK	2	-0.5332	1										1.001	0.999	0.999	1.002	1	1	1	1	0.998
CSA010129.1	219	K	PREDICTED: putative quinone-oxidoreductase homolog, chloroplastic [Populus euphratica]	1	0.000662112	65.179	AQNLEYLVK(1)LVK	2	0.25756	2							0.776	0.768	0.894	1.001	0.999	0.999	1.002	1	1	1	1	0.998							0.776	0.768	0.895
CSA010129.1	227	K	PREDICTED: putative quinone-oxidoreductase homolog, chloroplastic [Populus euphratica]	1	0.00469255	77.355	LK(1)TVIDSK	2	-0.20355	9	0.992	1.096	0.815	1.052	0.923	1.036	0.942	1.012	1.095	1.001	0.999	0.999	1.002	1	1	1	1	0.998	0.991	1.097	0.816	1.05	0.923	1.036	0.942	1.012	1.097	0.965	0.72	0.986	0.828	0.952	0.627
CSA010160.1	149	K	PREDICTED: dihydrolipoyl dehydrogenase 1, mitochondrial [Ricinus communis]	1	0.011073	88.029	NK(1)VNYVK	2	0.58523	3	1.224	1.215	1.03	0.824	1.235	1.178	0.645	0.919	0.959	1	0.998	1.001	1	0.998	1.001	1	1	1.002	1.224	1.218	1.029	0.824	1.237	1.177	0.645	0.919	0.957	1.072	0.617	1.284	0.215	1.377	0.054
CSA010160.1	334	K	PREDICTED: dihydrolipoyl dehydrogenase 1, mitochondrial [Ricinus communis]	1	0.000585139	74.841	IGVETDK(1)VGR	2	-0.53697	7	0.734	1.29	0.818	1.249	0.965	0.811	1.078	1.134	0.83	1	0.998	1.001	1	0.998	1.001	1	1	1.002	0.734	1.293	0.817	1.249	0.967	0.81	1.078	1.134	0.828	0.94	0.794	0.995	0.977	0.936	0.758
CSA010160.1	217	K	PREDICTED: dihydrolipoyl dehydrogenase 1, mitochondrial [Ricinus communis]	1	0.00198778	42.947	IVSSTGALALTEIPK(1)K	2	2.0537	1		0.76	1.243	0.433	0.918	1.101	1.056	0.966	1.222	1	0.998	1.001	1	0.998	1.001	1	1	1.002		0.762	1.242	0.433	0.92	1.1	1.056	0.966	1.219	1.226	0.598	0.757	0.283	0.927	0.724
CSA010160.1	446	K	PREDICTED: dihydrolipoyl dehydrogenase 1, mitochondrial [Ricinus communis]	1	0.000732023	81.525	IVAEK(1)ETDK	2	-0.85052	17	1.253	1.1	1.128	0.95	1.223	1.276	0.674	0.846	0.822	1	0.998	1.001	1	0.998	1.001	1	1	1.002	1.253	1.102	1.127	0.95	1.225	1.274	0.674	0.846	0.82	1.01	0.925	1.474	0.0319	1.488	0.00586
CSA010160.1	146	K	PREDICTED: dihydrolipoyl dehydrogenase 1, mitochondrial [Ricinus communis]	1	0.00746719	75.109	GIEGLFK(1)K	2	-1.1529	12	1.324	1.605	1.446	0.777	1.119	0.88	0.76	0.814	0.786	1	0.998	1.001	1	0.998	1.001	1	1	1.002	1.325	1.608	1.445	0.777	1.121	0.879	0.76	0.814	0.784	1.577	0.0152	1.177	0.248	1.856	0.0013
CSA010160.1	279	K	PREDICTED: dihydrolipoyl dehydrogenase 1, mitochondrial [Ricinus communis]	1	0.00499896	42.314	TK(1)VVSVDTSGDVVK	2	2.9026	1		1.036	1.194			0.57	1.111	1.381	0.531	1	0.998	1.001	1	0.998	1.001	1	1	1.002		1.038	1.193			0.569	1.111	1.381	0.53	1.96		0.565		1.108	0.764
CSA010160.1	441	K	PREDICTED: dihydrolipoyl dehydrogenase 1, mitochondrial [Ricinus communis]	1	3.97324e-08	75.911	AIDDAEGIVK(1)IVAEK	2	0.85906	2			0.327		0.398			1.352	1.47	1	0.998	1.001	1	0.998	1.001	1	1	1.002			0.327		0.399			1.352	1.467	0.819		0.283		0.232
CSA010160.1	431	K	PREDICTED: dihydrolipoyl dehydrogenase 1, mitochondrial [Ricinus communis]	1	9.88886e-07	74.392	AK(1)AIDDAEGIVK	2	1.7305	8	1.11	1.264	1.214		0.711	0.912	1.056	1.145	0.746	1	0.998	1.001	1	0.998	1.001	1	1	1.002	1.11	1.267	1.213		0.712	0.911	1.056	1.145	0.744	1.475	0.0269	0.827	0.399	1.219	0.173
CSA010160.1	201	K	PREDICTED: dihydrolipoyl dehydrogenase 1, mitochondrial [Ricinus communis]	1	0.00163936	69.815	SLPGITIDEK(1)R	2	1.3901	9	1.25	1.308	1.357	0.973	1.086	0.88	1.038	0.683	0.769	1	0.998	1.001	1	0.998	1.001	1	1	1.002	1.25	1.311	1.356	0.973	1.088	0.879	1.038	0.683	0.767	1.333	0.0086	1.181	0.288	1.574	0.0129
CSA010160.1	411	K	PREDICTED: dihydrolipoyl dehydrogenase 1, mitochondrial [Ricinus communis]	1	1.52697e-21	134.68	TEEQVK(1)TLGVDYR	2	-1.2778	10	1.366	0.853	1.277	1.075	0.899	1.442	1.006	0.524	0.84	1	0.998	1.001	1	0.998	1.001	1	1	1.002	1.367	0.855	1.276	1.075	0.901	1.44	1.006	0.524	0.838	1.024	0.909	1.442	0.176	1.477	0.15
CSA010191.1	582	K	PREDICTED: heat shock 70 kDa protein 6, chloroplastic [Gossypium arboreum]	1	0.00617223	94.662	MVK(1)EAEK	2	-0.43367	13	1.302	1.323	1.097	1.071	0.974	0.975	0.786	0.921	0.851	1.002	1.002	0.998	0.999	0.997	1	1.002	1	1	1.299	1.321	1.099	1.072	0.977	0.975	0.784	0.921	0.851	1.23	0.0401	1.183	0.037	1.455	0.00864
CSA010191.1	589	K	PREDICTED: heat shock 70 kDa protein 6, chloroplastic [Gossypium arboreum]	0.99749	0.0139554	75.825	FAK(0.997)EDK(0.003)EK	2	-0.72386	1	1.47	1.511	2.064	1.072	0.39	0.435		0.885	1.16	1.002	1.002	0.998	0.999	0.997	1	1.002	1	1	1.467	1.509	2.068	1.073	0.391	0.435		0.885	1.16	2.656	0.0233	0.619	0.288	1.644	0.093
CSA010191.1	321	K	PREDICTED: heat shock 70 kDa protein 6, chloroplastic [Gossypium arboreum]	1	0.0102647	89.123	DK(1)QALQR	2	-0.55516	7	1.271	1.015	0.901	1.037	1.262	1.4	0.704	0.796	0.797	1.002	1.002	0.998	0.999	0.997	1	1.002	1	1	1.268	1.013	0.903	1.038	1.266	1.4	0.702	0.796	0.797	0.86	0.316	1.614	0.0131	1.387	0.0581
CSA010191.1	638	K	PREDICTED: heat shock 70 kDa protein 6, chloroplastic [Gossypium arboreum]	1	7.24668e-12	75.548	LGELK(1)DAISGGSTQTMK	2	0.90141	10	1.47	1.289	1.974	0.83	0.923	0.91	0.84	0.778	0.658	1.002	1.002	0.998	0.999	0.997	1	1.002	1	1	1.467	1.287	1.978	0.831	0.926	0.91	0.838	0.778	0.658	1.774	0.0302	1.173	0.0969	2.081	0.0186
CSA010192.1	154	K	PREDICTED: coatomer subunit delta [Vitis vinifera]	1	0.00687454	52.247	LVMQSK(1)INETK	2	-0.32289	1	1.191	0.812	0.627	1.286	1.484	1.026	0.903		0.812	1	0.999	1.001	1	0.999	1	0.997	1	1.004	1.191	0.813	0.626	1.286	1.486	1.026	0.905		0.809	0.693	0.141	1.477	0.102	1.023	0.933
CSA010224.1	95	K		1	0.00425633	100.74	LISWAK(1)R	2	-0.176	8	0.926	0.972	1.036	1.034	1.07	1.359	0.866	0.859	0.929
CSA010255.1	80	K	PREDICTED: thioredoxin-like protein CXXS1 [Jatropha curcas]	1	0.00265731	71.451	EVATK(1)YEVK	2	0.10195	1	0.812	0.848	0.69	1.149	1.247	1.035	0.877	0.979	1.178	1.001	0.999	1.001	1.001	0.997	0.996	1.005	0.994	1.007	0.811	0.849	0.689	1.147	1.251	1.039	0.873	0.985	1.17	0.683	0.00955	1.135	0.267	0.776	0.0848
CSA010255.1	110	K	PREDICTED: thioredoxin-like protein CXXS1 [Jatropha curcas]	1	0.00327657	60.255	IVGANPDEIK(1)R	2	0.29711	6	0.931	0.841	0.867	1.025	1.16	1.351	1.04	0.836		1.001	0.999	1.001	1.001	0.997	0.996	1.005	0.994	1.007	0.93	0.842	0.866	1.024	1.164	1.357	1.035	0.841		0.744	0.0393	1.26	0.19	0.938	0.517
CSA010265.1	6	K	PREDICTED: 60S ribosomal protein L17-2 [Juglans regia]	1	0.00825139	53.211	YSK(1)EPDNPTK	2	0.097179	7	1.127	1.031	0.863	1.613	1.3	1.173	0.727	0.698	0.65	1.004	1.01	0.998	1.002	0.996	0.993	0.995	1.005	0.997	1.123	1.021	0.865	1.609	1.305	1.181	0.731	0.695	0.652	0.734	0.07	1.971	0.00647	1.448	0.0167
CSA010284.1	303	K	PREDICTED: kynurenine formamidase isoform X1 [Solanum tuberosum]	1	0.00643227	63.076	SLNIPK(1)GVR	2	1.2414	1	1.021	0.807	1.147	1.272	0.961	1.259	1.058	0.775	0.773	1.004	1.006	1.003	0.996	0.993	0.998	1.009	0.996	0.996	1.017	0.802	1.144	1.277	0.968	1.262	1.048	0.778	0.776	0.845	0.27	1.348	0.0896	1.139	0.421
CSA010324.1	782	K	PREDICTED: chaperone protein ClpB1 [Nicotiana tabacum]	1	0.00393785	80.438	LQLK(1)DVAK	2	2.1367	6	0.78	1.301	0.999	1.071	0.855	1.129		1.027	1.145	0.999	1	1.002	1.003	1	1.003	0.997	1	0.997	0.781	1.301	0.997	1.068	0.855	1.126		1.027	1.149	1.01	0.956	0.934	0.579	0.943	0.778
CSA010324.1	895	K	PREDICTED: chaperone protein ClpB1 [Nicotiana tabacum]	1	0.0156668	56.432	SDAAQAVK(1)K	2	0.98656	1	1.117	1.358	0.956	1.023	1.341	1.122	0.607	0.85		0.999	1	1.002	1.003	1	1.003	0.997	1	0.997	1.119	1.358	0.954	1.02	1.341	1.119	0.609	0.85		0.986	0.918	1.59	0.0659	1.567	0.101
CSA010324.1	557	K	PREDICTED: chaperone protein ClpB1 [Nicotiana tabacum]	1	0.00994205	66.692	LGQNDK(1)ER	2	0.30352	1	1.049		1.325	0.923	0.793	1.198			1.158	0.999	1	1.002	1.003	1	1.003	0.997	1	0.997	1.05		1.322	0.921	0.793	1.195			1.162	1.224	0.322	0.834		1.021
CSA010340.1	59	K	copper transport protein CCH-like [Jatropha curcas]	1	0.00100613	42.633	GNVEPEAVLQTVSK(1)TGK	2	0.68972	3	0.63		1.245		1.102		1.086	0.908	0.836	0.998	1.001	1.002	0.99	0.993	1	1.003	1.009	1.005	0.631		1.243		1.11		1.083	0.9	0.832	0.844		1.183		0.999	0.996
CSA010369.1	66	K	PREDICTED: protein disulfide-isomerase [Vitis vinifera]	1	0.0138698	66.299	K(1)LAPEYEK	2	1.5827	1	0.956	0.792	0.657	1.216	1.632	1.405	0.689	1.202	0.368	1.002	1.002	1.002	0.996	0.998	1.001	0.998	1	1	0.954	0.79	0.656	1.221	1.635	1.403	0.69	1.202	0.368	0.563	0.0137	1.885	0.0695	1.062	0.864
CSA010369.1	96	K	PREDICTED: protein disulfide-isomerase [Vitis vinifera]	1	0.0177922	52.49	VDANEEK(1)NK	2	0.16704	1	0.889	1.067	0.81	1.228	1.003	1.3	0.751	0.691	1.282	1.002	1.002	1.002	0.996	0.998	1.001	0.998	1	1	0.887	1.065	0.809	1.233	1.005	1.299	0.752	0.691	1.282	0.781	0.091	1.298	0.262	1.013	0.956
CSA010369.1	126	K	PREDICTED: protein disulfide-isomerase [Vitis vinifera]	1	0.000645994	83.948	NIQDYK(1)GPR	2	0.35169	7	0.858	0.702	0.296	1.415	1.158	1.503	0.891	0.889	0.989	1.002	1.002	1.002	0.996	0.998	1.001	0.998	1	1	0.856	0.7	0.296	1.421	1.16	1.501	0.892	0.889	0.989	0.454	0.0193	1.474	0.0154	0.669	0.147
CSA010446.1	359	K	PREDICTED: ruBisCO large subunit-binding protein subunit alpha [Vitis vinifera]	1	0.000199635	64.104	DIIPLLEK(1)TTQLR	2	-0.29885	3							0.309	0.979	1.209	1	0.998	0.999	1	1	1	1.002	1	1.001							0.308	0.979	1.208
CSA010446.1	253	K	PREDICTED: ruBisCO large subunit-binding protein subunit alpha [Vitis vinifera]	1	2.31727e-05	99.844	TVQGLVEELEK(1)K	2	0.70237	3		0.217			0.335		1.245	1.1	1.274	1	0.998	0.999	1	1	1	1.002	1	1.001		0.217			0.335		1.242	1.099	1.273	0.649		0.278		0.18
CSA010446.1	346	K	PREDICTED: ruBisCO large subunit-binding protein subunit alpha [Vitis vinifera]	1	1.75993e-11	103.43	VLVTDQK(1)ISAIK	2	0.69303	15	1.081		1.452	0.999	1.14	0.981				1	0.998	0.999	1	1	1	1.002	1	1.001	1.081		1.453	0.999	1.14	0.981				1.218	0.234
CSA010446.1	552	K	PREDICTED: ruBisCO large subunit-binding protein subunit alpha [Vitis vinifera]	1	0.00136642	75.387	DK(1)LEDADER	2	-0.62043	18	1.206	1.234	1.015	1	1.017	1.041	0.765	0.886	1.042	1	0.998	0.999	1	1	1	1.002	1	1.001	1.206	1.236	1.016	1	1.017	1.041	0.763	0.886	1.041	1.131	0.13	1.137	0.206	1.285	0.0731
CSA010446.1	200	K	PREDICTED: ruBisCO large subunit-binding protein subunit alpha [Vitis vinifera]	1	1.28056e-19	73.448	EVASK(1)TNDSAGDGTTTAAVLAR	3	0.88786	5	0.819			0.831	1.505	0.707	0.909	1.089	0.596	1	0.998	0.999	1	1	1	1.002	1	1.001	0.819			0.831	1.505	0.707	0.907	1.088	0.596	0.808		1.174	0.627	0.948
CSA010446.1	397	K	PREDICTED: ruBisCO large subunit-binding protein subunit alpha [Vitis vinifera]	1	2.84105e-24	118.19	GILNVAAIK(1)APSFGER	2	0.085684	3						0.144	0.744	1.088	1.329	1	0.998	0.999	1	1	1	1.002	1	1.001						0.144	0.742	1.087	1.328			0.137
CSA010446.1	459	K	PREDICTED: ruBisCO large subunit-binding protein subunit alpha [Vitis vinifera]	1	5.88821e-13	76.586	DSTTIIADAASK(1)DEIQAR	2	-0.5482	2			0.388	0.452	0.609	0.552	1.48	1.56	1.026	1	0.998	0.999	1	1	1	1.002	1	1.001			0.388	0.452	0.609	0.552	1.477	1.559	1.025	0.722		0.397	0.00904	0.287
CSA010446.1	351	K	PREDICTED: ruBisCO large subunit-binding protein subunit alpha [Vitis vinifera]	1	0.00860323	43.03	ISAIK(1)DIIPLLEK	2	0.79492	1							0.283		1.413	1	0.998	0.999	1	1	1	1.002	1	1.001							0.282		1.412
CSA010476.1	105	K	PREDICTED: primary amine oxidase-like [Nicotiana tabacum]	1	0.000811733	82.426	TEK(1)DAQVK	2	-0.048083	5	1.32	1.064	1.544	1.208	0.753	0.984	0.819	0.853		1.008	0.978	0.992	1.001	0.998	1.001	0.995	1.014	1.013	1.309	1.088	1.557	1.207	0.754	0.983	0.823	0.841		1.343	0.148	1.179	0.441	1.584	0.0693
CSA010519.1	83	K	PREDICTED: peroxiredoxin Q, chloroplastic-like [Juglans regia]	1	3.57653e-12	97.797	GGVPPNFSLK(1)DQDGR	2	1.3483	58	1.59	1.291	1.345	0.968	0.952	0.944	1.046	0.513	0.819	1.003	0.998	1.001	1.003	1	1.003	0.999	0.997	0.997	1.586	1.294	1.344	0.965	0.952	0.941	1.047	0.514	0.822	1.478	0.0073	1.199	0.364	1.772	0.0265
CSA010519.1	73	K	PREDICTED: peroxiredoxin Q, chloroplastic-like [Juglans regia]	1	0.000233786	63.181	VNK(1)GGVPPNFSLK	2	0.46984	15	1.345	1.538	1.517	1.123	0.82	1.256	0.9	0.512	0.577	1.003	0.998	1.001	1.003	1	1.003	0.999	0.997	0.997	1.342	1.542	1.516	1.119	0.82	1.253	0.901	0.513	0.579	1.378	0.0477	1.601	0.085	2.207	0.00407
CSA010519.1	94	K	PREDICTED: peroxiredoxin Q, chloroplastic-like [Juglans regia]	1	0.00876739	68.016	NVSLSK(1)FK	2	-0.47931	4	1.078	0.881	1.221	1.407	1.004	0.813	1.037	0.834	0.853	1.003	0.998	1.001	1.003	1	1.003	0.999	0.997	0.997	1.075	0.883	1.22	1.403	1.004	0.811	1.038	0.836	0.856	0.988	0.952	1.178	0.432	1.164	0.271
CSA010519.1	192	K	PREDICTED: peroxiredoxin Q, chloroplastic-like [Juglans regia]	1	2.52874e-60	126.26	AGAEVIGISGDDPSSHK(1)AFAK	3	-0.26608	9	1.025	1.572	1.616	1.062	0.805	0.933	0.772	0.989	0.693	1.003	0.998	1.001	1.003	1	1.003	0.999	0.997	0.997	1.022	1.576	1.615	1.059	0.805	0.93	0.773	0.992	0.695	1.508	0.0821	1.136	0.388	1.713	0.0502
CSA010519.1	211	K	PREDICTED: peroxiredoxin Q, chloroplastic-like [Juglans regia]	1	2.30626e-08	84.753	LPFTLLCDEGNK(1)IR	2	-0.42383	1							0.446	1.148	0.87	1.003	0.998	1.001	1.003	1	1.003	0.999	0.997	0.997							0.447	1.151	0.873
CSA010528.1	22	K	PREDICTED: 60S ribosomal protein L27-3 [Musa acuminata subsp. malaccensis]	1	0.00117362	70.942	HAGSK(1)AVIAK	2	0.14626	6	1.131	0.893		1.202	1.197	1.196	0.576	0.93	0.738	1.034	0.972	1.007	0.952	0.968	1.119	0.973	0.99	0.986	1.093	0.919		1.263	1.236	1.069	0.592	0.94	0.749	0.846	0.169	1.565	0.0216	1.324	0.189
CSA010528.1	27	K	PREDICTED: 60S ribosomal protein L27-3 [Musa acuminata subsp. malaccensis]	1	4.34783e-05	90.614	AVIAK(1)NFDDGTR	2	1.3588	10	1.027	0.92	1.258	1.273	1.101	1.318	0.845	0.7	0.769	1.034	0.972	1.007	0.952	0.968	1.119	0.973	0.99	0.986	0.993	0.947	1.25	1.337	1.137	1.178	0.868	0.707	0.78	0.873	0.241	1.551	0.00486	1.354	0.0573
CSA010530.1	83	K	PREDICTED: 14-3-3-like protein GF14 kappa [Jatropha curcas]	1	3.33357e-15	136.7	IVSSIEQK(1)EEGR	2	-0.16933	8	1	0.879	1.142	1.078	1.188	1.291		0.912		0.999	0.995	1.001	1	1.001	0.998	1.005	1	1.001	1.001	0.883	1.14	1.078	1.187	1.294		0.912		0.85	0.14	1.301		1.106
CSA010530.1	97	K	PREDICTED: 14-3-3-like protein GF14 kappa [Jatropha curcas]	1	3.10975e-05	72.891	KNEEHVVLVK(1)DYR	3	0.2496	6	0.969	1.142	1.301		1.083	1.345	0.864	0.93	0.577	0.999	0.995	1.001	1	1.001	0.998	1.005	1	1.001	0.97	1.147	1.299		1.082	1.348	0.86	0.93	0.576	0.937	0.661	1.541	0.0883	1.444	0.0718
CSA010616.1	187	K	PREDICTED: probable cytosolic oligopeptidase A [Nicotiana tomentosiformis]	1	0.00463662	66.299	SVK(1)DNPQLR	2	1.8968	4	1.09	1.18	0.944	0.893	1.087	1.131	0.759	0.881	1.149	1.001	1.001	0.997	0.998	0.995	1.001	1.004	1.002	1	1.089	1.179	0.947	0.895	1.092	1.13	0.756	0.879	1.149	1.031	0.759	1.12	0.462	1.155	0.344
CSA010617.1	512	K	PREDICTED: serine hydroxymethyltransferase, mitochondrial isoform X2 [Nicotiana tabacum]	1	0.000379307	59.248	QFPTIGFEK(1)ETMK	2	1.6551	1	0.2		0.682	0.336	0.24	0.695	3.074			0.998	0.995	0.997	1	1.001	0.999	1.004	1.004	1.003	0.2		0.684	0.336	0.24	0.696	3.063			1.043	0.947	0.138		0.144
CSA010617.1	305	K	PREDICTED: serine hydroxymethyltransferase, mitochondrial isoform X2 [Nicotiana tabacum]	1	0.0151175	82.305	GLK(1)EINK	2	1.9633	6	1.455	1.048	0.926	0.929	1.028	1		1.094	0.946	0.998	0.995	0.997	1	1.001	0.999	1.004	1.004	1.003	1.458	1.053	0.929	0.929	1.027	1.001		1.09	0.943	1.163	0.378	0.97	0.676	1.128	0.585
CSA010617.1	396	K	PREDICTED: serine hydroxymethyltransferase, mitochondrial isoform X2 [Nicotiana tabacum]	1	5.48763e-06	91.069	NK(1)GIDGSR	2	0.089822	7							0.983	0.728	0.697	0.998	0.995	0.997	1	1.001	0.999	1.004	1.004	1.003							0.979	0.725	0.695
CSA010626.1	176	K	PREDICTED: 60S ribosomal protein L4 [Vitis vinifera]	1	0.00272599	50.088	ALK(1)QIGAYPDAEK	2	3.2212	2	1.403	0.621		1.053	1.132	0.801	1.362	0.694	0.646	1.032	1.023	1.015	1.013	1.013	1.006	0.877	1.011	1.011	1.36	0.607		1.04	1.118	0.796	1.552	0.687	0.639	0.999	0.998	1.026	0.94	1.025	0.962
CSA010664.1	100	K	PREDICTED: ferredoxin [Ziziphus jujuba]	1	2.4944e-05	60.549	AGSCSSCAGK(1)LTGGK	2	-0.18162	5	1.369	1.196	1.003			1.009	0.696	0.995	1.041	1.016	0.981	1.044	0.983	1.023	1.002	1.008	1.049	0.894	1.347	1.22	0.961			1.007	0.691	0.948	1.165	1.168		1.078		1.258	0.246
CSA010681.1	206	K	PREDICTED: psbP domain-containing protein 3, chloroplastic isoform X1 [Nelumbo nucifera]	1	0.0181403	77.923	AK(1)LIDSK	2	-0.18645	5	1.064	0.926	0.565	0.9	0.863	1.19	1.077	1.266	0.936	1.003	1.006	1.003	1.002	1	1	0.997	0.995	0.993	1.06	0.92	0.563	0.898	0.863	1.19	1.081	1.272	0.943	0.862	0.495	0.895	0.461	0.772	0.228
CSA010760.1	71	K	PREDICTED: nuclear transcription factor Y subunit C-1-like [Solanum pennellii]	1	0.0114754	52.49	IMK(1)ADEDVR	2	-0.056319	2										1.001	0.996	0.991	0.999	0.999	0.993	1.009	1.011	1.002
CSA010771.1	63	K		1	0.00178641	67.207	TVEQDGK(1)TIK	2	1.1353	4	1.338	1.81	0.87	1.061	1.055	0.906		0.858	0.725
CSA010785.1	272	K	PREDICTED: glutamine synthetase cytosolic isozyme 1 [Gossypium raimondii]	1	0.00130686	116.73	AIEK(1)LGLR	2	1.0633	13	1.001	1.05	1.097	1.121	0.969	0.939	1.148	0.829	0.899	0.998	0.998	0.999	1.004	0.998	0.999	1.003	0.999	1	1.003	1.052	1.098	1.116	0.971	0.94	1.144	0.83	0.899	1.042	0.53	1.054	0.665	1.097	0.402
CSA010785.1	278	K	PREDICTED: glutamine synthetase cytosolic isozyme 1 [Gossypium raimondii]	1	4.76756e-41	156.17	HK(1)EHIAAYGEGNER	2	-0.25971	38	1.118	0.94	1.037	0.879	0.945	1.318	1.122	0.9	0.776	0.998	0.998	0.999	1.004	0.998	0.999	1.003	0.999	1	1.12	0.942	1.038	0.875	0.947	1.319	1.118	0.901	0.776	0.987	0.929	1.124	0.535	1.109	0.419
CSA010785.1	326	K	PREDICTED: glutamine synthetase cytosolic isozyme 1 [Gossypium raimondii]	1	0.00405997	67.334	AGK(1)GYFEDR	2	-0.33125	15	0.897	1.29	1.068	1.497	1.052	0.969	0.823	0.767	0.829	0.998	0.998	0.999	1.004	0.998	0.999	1.003	0.999	1	0.898	1.292	1.069	1.491	1.054	0.97	0.82	0.768	0.829	0.928	0.69	1.454	0.0878	1.349	0.0721
CSA010785.1	267	K	PREDICTED: glutamine synthetase cytosolic isozyme 1 [Gossypium raimondii]	1	0.000436796	80.706	SDGGFEVIK(1)K	2	1.6758	18	1.003	0.859	1	1.174	0.97	1.007	1.192	0.833	0.923	0.998	0.998	0.999	1.004	0.998	0.999	1.003	0.999	1	1.005	0.861	1.001	1.169	0.972	1.008	1.188	0.834	0.923	0.91	0.289	1.069	0.609	0.973	0.833
CSA010785.1	255	K	PREDICTED: glutamine synthetase cytosolic isozyme 1 [Gossypium raimondii]	1	5.67074e-47	104.84	PIEGDWNGAGAHTNYSTK(1)STR	3	0.25354	7	1.063	1.415	1.363	0.887		0.817	0.765	1.184		0.998	0.998	0.999	1.004	0.998	0.999	1.003	0.999	1	1.065	1.418	1.364	0.883		0.817	0.763	1.185		1.508	0.0576	0.873	0.622	1.316	0.242
CSA010785.1	48	K	PREDICTED: glutamine synthetase cytosolic isozyme 1 [Gossypium raimondii]	1	0.00254161	64.121	TLSGPVSDPK(1)K	2	-1.3109	14	0.761	1.278	0.81	1.129	0.929	0.72	1.145	0.978	1.136	0.998	0.998	0.999	1.004	0.998	0.999	1.003	0.999	1	0.762	1.28	0.811	1.124	0.931	0.72	1.141	0.979	1.136	1.028	0.904	0.852	0.28	0.876	0.482
CSA010797.1	121	K	PREDICTED: UDP-glucose 6-dehydrogenase 1 [Vitis vinifera]	1	0.00786566	70.028	SDK(1)IVVEK	2	-0.88497	3	1.097	0.94	0.761	1.067	1.286	0.783	0.758	0.953	1.321	1.001	1.001	1.002	0.997	0.996	0.997	1.002	1.004	1	1.096	0.939	0.759	1.07	1.291	0.785	0.757	0.95	1.322	0.888	0.54	1.039	0.867	0.923	0.706
CSA010797.1	454	K	PREDICTED: UDP-glucose 6-dehydrogenase 1 [Vitis vinifera]	1	0.00749865	61.161	NVVNADK(1)LR	2	-0.35199	4	0.825	0.692	0.699	0.875	1.161	1.061	1.006	1.491		1.001	1.001	1.002	0.997	0.996	0.997	1.002	1.004	1	0.824	0.691	0.698	0.877	1.166	1.064	1.004	1.486		0.712	0.0347	0.832	0.392	0.592	0.0738
CSA010797.1	126	K	PREDICTED: UDP-glucose 6-dehydrogenase 1 [Vitis vinifera]	1	0.00554178	54.198	IVVEK(1)STVPVK	2	-0.31224	3	0.75	0.854		1.085	0.988	0.93	1.141	0.948		1.001	1.001	1.002	0.997	0.996	0.997	1.002	1.004	1	0.749	0.853		1.088	0.992	0.933	1.139	0.945		0.798	0.0625	0.964	0.713	0.769	0.16
CSA010838.1	50	K		1	0.00182324	53.3	DAK(1)AMAATPADVK	2	1.1189	4		0.784		1.161	1.026			1.063	0.715
CSA010838.1	102	K		1	7.58199e-08	131.83	EEEK(1)EGAK	2	-1.655	15	0.935	0.877	1.142	1.218	1.082	1.385	0.548	0.846	1.113
CSA010838.1	157	K		0.944263	0.00500763	114.97	K(0.056)PK(0.944)TIEVK	2	0.21671	7	0.947	1.071	0.721	1.128	1.329	1.85	0.551	0.729	0.765
CSA010842.1	50	K	PREDICTED: acyl carrier protein 2, mitochondrial [Ricinus communis]	1	4.39321e-05	90.412	GSFLDK(1)SEVADR	2	0.30462	9	1.202	1.235	1.424	1.043	1.174	0.976	0.925	0.625	0.77	1.045	0.887	1.043	0.931	1.053	1.05	0.883	1.055	1.051	1.15	1.393	1.365	1.12	1.115	0.929	1.047	0.592	0.732	1.235	0.0669	1.334	0.15	1.647	0.0298
CSA010842.1	66	K	PREDICTED: acyl carrier protein 2, mitochondrial [Ricinus communis]	1	0.000816421	79.148	NFQK(1)VDPSK	2	0.26495	10	0.691	1.183	0.882	1.347	1.119	0.806	0.82	0.896	1.221	1.045	0.887	1.043	0.931	1.053	1.05	0.883	1.055	1.051	0.661	1.334	0.845	1.446	1.063	0.767	0.928	0.849	1.161	0.867	0.632	1.115	0.632	0.966	0.889
CSA010844.1	278	K	PREDICTED: calreticulin-3 [Glycine max]	1	0.0033898	57.347	VPNPAYK(1)GPWK	2	1.7013	2	1.263	0.818	1.068	1.06	1.299	1.266	0.857	0.665		0.995	1.001	0.999	0.996	0.995	0.991	1.013	1.004	1.006	1.269	0.817	1.069	1.064	1.306	1.278	0.846	0.662		0.865	0.34	1.612	0.031	1.395	0.201
CSA010844.1	66	K	PREDICTED: calreticulin-3 [Glycine max]	1	0.0086652	59.067	IPEFTNK(1)DR	2	-0.80569	4	0.714	0.787	0.937	1.452	1.274	1.18	0.985	0.793	0.79	0.995	1.001	0.999	0.996	0.995	0.991	1.013	1.004	1.006	0.718	0.786	0.938	1.457	1.28	1.191	0.972	0.79	0.785	0.622	0.0082	1.542	0.0098	0.959	0.715
CSA010862.1	212	K	PREDICTED: chlorophyll a-b binding protein CP29.1, chloroplastic [Ricinus communis]	1	0.000860743	83.998	NAELDPEK(1)R	2	-0.45659	17	1.011	1.026	0.743	1.112	1.119	1.155	0.697	1.108	1.013	1.002	1.005	1.004	1.004	1.004	1.002	0.996	0.99	0.993	1.009	1.021	0.74	1.107	1.114	1.153	0.7	1.119	1.02	0.821	0.0959	1.188	0.234	0.975	0.889
CSA010862.1	232	K	PREDICTED: chlorophyll a-b binding protein CP29.1, chloroplastic [Ricinus communis]	1	2.68898e-08	85.006	FFDPLGLASDPEK(1)K	2	0.14198	5		0.054	0.163		0.33	0.374	1.341	1.708	1.935	1.002	1.005	1.004	1.004	1.004	1.002	0.996	0.99	0.993		0.054	0.162		0.329	0.373	1.347	1.725	1.949	0.308	0.0538	0.21	0.0101	0.065	0.00653
CSA010862.1	48	K	PREDICTED: chlorophyll a-b binding protein CP29.1, chloroplastic [Ricinus communis]	1	0.00132686	111.95	IAK(1)QGFDR	2	-0.24363	17	0.732	1.083	0.904	1.286	1.177	0.919	0.744	1.022	1.099	1.002	1.005	1.004	1.004	1.004	1.002	0.996	0.99	0.993	0.731	1.077	0.9	1.281	1.172	0.917	0.747	1.032	1.107	0.804	0.208	1.167	0.354	0.938	0.709
CSA010862.1	242	K	PREDICTED: chlorophyll a-b binding protein CP29.1, chloroplastic [Ricinus communis]	1	3.15999e-10	120.03	ATLQLAEIK(1)HAR	3	-0.41648	23	1.106	1.035	1.322	0.986	1.083	1.185	0.968	0.777	0.761	1.002	1.005	1.004	1.004	1.004	1.002	0.996	0.99	0.993	1.104	1.03	1.316	0.982	1.078	1.183	0.972	0.785	0.767	1.064	0.541	1.285	0.0521	1.367	0.0461
CSA010961.1	214	K	NAD(P)-binding rossmann-fold protein [Medicago truncatula]	1	0.00860323	43.03	GDSPEK(1)VEFIGMK	2	-1.8917	3	1.358		1.246	1.363	0.953	0.878		0.725		1.007	1.004	1.002	1	0.998	1.001	0.996	0.993	0.999	1.349		1.244	1.363	0.955	0.877		0.73		1.217	0.328	1.458		1.775
CSA010961.1	178	K	NAD(P)-binding rossmann-fold protein [Medicago truncatula]	1	0.00127214	55.261	ESTLVPEYFK(1)GVK	2	-0.31832	3		1.139	1.262	0.573	1.353	0.889	1.059		0.772	1.007	1.004	1.002	1	0.998	1.001	0.996	0.993	0.999		1.134	1.26	0.573	1.356	0.888	1.063		0.773	1.275	0.449	1.023	0.95	1.304	0.219
CSA010962.1	238	K		1	0.00898784	52.247	DYNIYFK(1)TLK	2	-0.75931	1	0.516	0.716	0.83	0.463	0.956	0.681	2.497	0.803	0.872
CSA010962.1	241	K		1	0.00360607	68.557	TLK(1)EGITGK	2	1.1708	9	0.862	0.808	0.913	1.147	1.162	1.491	0.842	0.944	0.786
CSA011006.1	533	K	Serine/threonine-protein kinase SAPK2 [Morus notabilis]	1	0.00797951	53.567	AK(1)SEAADYQK	2	0.80998	1	1.296	0.951	0.894	1.232	1.027	1.103	0.629	1.067	0.949	0.999	0.999	0.999	1	1.006	1.004	0.995	0.996	1.002	1.297	0.952	0.895	1.233	1.021	1.098	0.632	1.071	0.948	0.938	0.646	1.264	0.181	1.186	0.417
CSA011006.1	349	K	Serine/threonine-protein kinase SAPK2 [Morus notabilis]	1	0.0123807	40.496	LEIDDDQK(1)LR	2	3.375	1										0.999	0.999	0.999	1	1.006	1.004	0.995	0.996	1.002
CSA011006.1	477	K	Serine/threonine-protein kinase SAPK2 [Morus notabilis]	1	0.000241651	93.345	LFNLSK(1)EDDVR	2	0.07727	3				0.801		1.013	0.833	0.852		0.999	0.999	0.999	1	1.006	1.004	0.995	0.996	1.002				0.801		1.008	0.837	0.856				1.069	0.629
CSA011021.1	238	K	PREDICTED: ATP-dependent Clp protease proteolytic subunit-related protein 4, chloroplastic [Prunus mume]	1	0.0075435	70.747	NVK(1)AELVK	2	-1.2418	1	1.131	1.044				1.306				0.996	0.999	0.999	1.002	0.998	1.004	1	1.003	1	1.136	1.045				1.301				0.838
CSA011021.1	297	K	PREDICTED: ATP-dependent Clp protease proteolytic subunit-related protein 4, chloroplastic [Prunus mume]	1	0.0125726	67.169	GVVADLK(1)K	2	1.1818	5	1.139	0.905	0.923	0.836	1.516	1.068	0.76	1.026	0.868	0.996	0.999	0.999	1.002	0.998	1.004	1	1.003	1	1.144	0.905	0.924	0.835	1.519	1.064	0.76	1.023	0.868	0.87	0.529	1.289	0.301	1.122	0.377
CSA011032.1	196	K	PREDICTED: 60S ribosomal protein L18a-like [Nicotiana tabacum]	1	0.000305527	89.673	FPLVFK(1)K	2	0.17921	4	1.644		1.302	0.721	0.984	0.667	0.949	0.873	0.988	1.006	1.004	0.998	0.998	0.997	0.991	1.006	0.998	1.002	1.633		1.305	0.722	0.987	0.673	0.943	0.875	0.986	1.85	0.0311	0.849	0.242	1.571	0.0259
CSA011032.1	65	K	PREDICTED: 60S ribosomal protein L18a-like [Nicotiana tabacum]	1	2.57117e-07	70.889	ALPTETDEHPK(1)IYR	3	0.15947	3	1.045	1.394	1.264	1.233		1.12	1		0.503	1.006	1.004	0.998	0.998	0.997	0.991	1.006	0.998	1.002	1.038	1.389	1.266	1.235		1.13	0.994		0.502	1.041	0.75	1.581	0.226	1.645	0.122
CSA011054.1	59	K	PREDICTED: thioredoxin M-type, chloroplastic [Eucalyptus grandis]	1	0.00237797	65.157	EYAGK(1)ILCYK	2	-0.53132	8	1.237	1.289	1.274	1.068	0.908	1.203	0.93	0.767	0.664	1	0.996	0.998	0.998	1.001	1.002	0.999	1.003	1.003	1.237	1.294	1.276	1.07	0.907	1.201	0.931	0.765	0.662	1.198	0.073	1.348	0.0772	1.615	0.00381
CSA011054.1	89	K	PREDICTED: thioredoxin M-type, chloroplastic [Eucalyptus grandis]	1	2.92801e-05	77.204	SIPTVLFFK(1)NGER	2	0.16205	5	0.125	0.433	0.716	0.33	0.629	0.739	1.336	1.669	2.163	1	0.996	0.998	0.998	1.001	1.002	0.999	1.003	1.003	0.125	0.435	0.717	0.331	0.628	0.738	1.337	1.665	2.156	0.753	0.541	0.329	0.0125	0.248	0.0116
CSA011175.1	345	K	PREDICTED: isocitrate dehydrogenase [NAD] regulatory subunit 1, mitochondrial isoform X1 [Ricinus communis]	1	0.0109676	91.906	LETAVK(1)R	2	-1.061	9	1.189	1.111	0.736	1.087	1.126	1.046	0.857	0.972	0.921	0.999	0.999	0.995	0.995	1	0.999	1.005	1.001	1.007	1.19	1.113	0.74	1.092	1.126	1.047	0.853	0.971	0.915	0.932	0.626	1.192	0.0129	1.111	0.518
CSA011184.1	53	K	PREDICTED: proteasome subunit alpha type-3-like [Populus euphratica]	1	2.68929e-07	74.853	VPEELLEEAK(1)AAGK	2	0.17895	4	0.287		0.918	0.831	1.423	1.208	1.013		1.053	1.014	1.017	0.85	1.021	1.016	1.024	1.021	1.011	1.026	0.283		1.08	0.814	1.4	1.18	0.992		1.026	0.602	0.311	1.121	0.619	0.675	0.497
CSA011207.1	26	K	PREDICTED: mitochondrial import inner membrane translocase subunit TIM22 [Ziziphus jujuba]	1	0.0176412	52.549	FK(1)ELEAGFK	2	1.3781	1	1.538	1.063	1.086		1.134	1.344		0.567		0.992	0.998	0.997	0.999	1.003	1	1	1.004	1.007	1.551	1.065	1.09		1.13	1.344		0.565		0.998	0.993	2.191		2.187
CSA011221.1	88	K		1	0.000575634	78.342	LVENFANK(1)DFR	2	3.0084	2		1.514	1.508				0.188	1.253
CSA011221.1	118	K		1	0.00296032	88.37	VNEIAEK(1)K	2	0.40225	6	0.964	1.337	0.619	0.831	1.02	1.128		1.414
CSA011222.1	106	K	PREDICTED: probable aldo-keto reductase 2 [Beta vulgaris subsp. vulgaris]	1	0.000194402	99.283	FQPENMEHNK(1)K	3	0.33188	9	0.861	1.216	0.724	1.113	1.264	0.889	0.976	1.052	0.829	1	0.997	1	1.002	0.991	0.991	1.014	0.995	1.009	0.861	1.219	0.724	1.111	1.276	0.897	0.963	1.057	0.822	0.854	0.434	1.156	0.318	0.987	0.942
CSA011224.1	212	K	PREDICTED: nitronate monooxygenase [Daucus carota subsp. sativus]	1	0.00363569	41.621	FLATEESYAHPTYK(1)R	3	1.9734	2	1.053	1.231	0.866	1.035	1.124	0.872	1.171	1.047	0.609	0.999	1.001	1.001	0.998	1	1	0.999	1	1.002	1.054	1.23	0.865	1.037	1.124	0.872	1.172	1.047	0.608	1.038	0.778	1.073	0.731	1.114	0.621
CSA011225.1	52	K	PREDICTED: dirigent protein 22-like [Juglans regia]	1	0.0163885	80.462	EK(1)LSHFR	2	-0.32026	3	0.721	0.978	0.423	1.294	1.486	1.389	0.881	0.751		0.976	0.953	0.962	0.956	0.993	1.15	1.008	1.013	0.99	0.739	1.027	0.44	1.354	1.496	1.207	0.874	0.741		0.544	0.0308	1.674	0.0194	0.91	0.767
CSA011363.1	105	K	PREDICTED: putative lactoylglutathione lyase isoform X2 [Vitis vinifera]	1	0.00167409	63.624	DVYK(1)MVEDIR	2	-0.41929	4	0.858	0.943	0.885	0.88	1.026	1.109	0.969	0.923	1.293	0.998	0.999	1.004	1.003	1.003	1	0.993	0.998	1.003	0.86	0.944	0.882	0.878	1.023	1.11	0.976	0.924	1.289	0.892	0.209	0.944	0.674	0.842	0.223
CSA011382.1	144	K	PREDICTED: superoxide dismutase [Cu-Zn], chloroplastic [Ziziphus jujuba]	1	0.00257605	56.404	THGAPK(1)DEIR	3	0.55408	3	1.001	0.799	0.829	1.402	1.579	1.378	0.464	0.891	0.74	1	0.999	1.004	1.001	1.005	1.007	0.994	0.995	0.996	1.001	0.8	0.825	1.4	1.571	1.369	0.467	0.896	0.743	0.605	0.00305	2.061	0.00606	1.247	0.285
CSA011401.1	22	K		0.999997	6.63505e-20	69.088	PTKPGLEESQEQIHK(1)IR	4	1.0842	6	1.164	1.359	0.923	1.096		1.314	0.939	0.591	0.902
CSA011401.1	33	K		1	0.00779167	92.47	NVK(1)NLEK	2	0.9854	4	1.469		0.876	0.218	1.625	1.409	0.704	0.772	0.896
CSA011401.1	30	K		1	0.000847826	78.264	ITLSSK(1)NVK	2	0.35808	5	0.714	0.87	0.792	1.213	1.076	1.423	0.934	1.019	0.809
CSA011441.1	53	K	PREDICTED: 40S ribosomal protein S25-like, partial [Capsicum annuum]	1	1.01629e-06	61.423	ATYDK(1)LLSEAPK	2	-3.9673	1										0.983	0.981	0.971	1.011	1.006	0.982	1.037	1.016	1.013
CSA011441.1	48	K	PREDICTED: 40S ribosomal protein S25-like, partial [Capsicum annuum]	1	7.77388e-09	86.214	VNNMVLFDK(1)ATYDK	2	-0.15649	13	0.919	1.452	1.416		1.248	1.02	0.82	0.786	0.672	0.983	0.981	0.971	1.011	1.006	0.982	1.037	1.016	1.013	0.935	1.48	1.458		1.241	1.038	0.79	0.774	0.663	1.133	0.576	1.535	0.0226	1.739	0.0397
CSA011479.1	125	K	PREDICTED: macro domain-containing protein XCC3184-like isoform X2 [Nicotiana tabacum]	1	0.00509013	76.221	IQK(1)GDITR	2	0.53583	7	1.249	1.3	0.962	0.997	0.982	1.257	0.667	0.794	1.051	1.003	1.002	0.998	0.991	0.992	1	1.007	1.01	0.997	1.245	1.298	0.964	1.006	0.99	1.256	0.662	0.787	1.055	1.078	0.565	1.299	0.159	1.401	0.0979
CSA011517.1	863	K		0.968994	0.0179184	45.829	AK(0.516)K(0.516)EK(0.969)LEADR	2	-0.75357	1			1.512	0.857	1.126	1.129	0.864	0.69	0.648
CSA011523.1	126	K	PREDICTED: cyanate hydratase 2 isoform X1 [Populus euphratica]	1	8.43032e-13	113.99	QAQLNPDTAPK(1)LR	2	0.92439	6	1.024	0.854	0.99	0.958	1.222	1.167	0.939	0.882	0.966	1.002	1.001	0.997	0.997	1.003	0.994	1.005	0.999	1.002	1.022	0.853	0.993	0.961	1.218	1.174	0.934	0.883	0.964	0.855	0.164	1.205	0.0826	1.031	0.641
CSA011544.1	55	K	PREDICTED: glycine-rich RNA-binding protein GRP1A-like [Nelumbo nucifera]	1	5.67247e-08	78.814	GFGFVTFK(1)DEQSMR	2	-0.10372	7	0.28				0.813	0.639	1.401		1.215	1.001	1	1.001	1.002	1.002	0.998	0.998	0.998	1	0.28				0.811	0.641	1.404		1.215	0.385		0.554	0.0444	0.214
CSA011600.1	205	K	PREDICTED: 28 kDa ribonucleoprotein, chloroplastic-like [Juglans regia]	1	0.000202257	78.324	PK(1)EPLYPETEYK	2	-2.0934	4	1.62	0.935	1.398	0.877	1.035		0.872	0.687	1.015	1.007	1.005	1.006	1.001	1.006	0.993	0.993	0.995	0.994	1.609	0.93	1.389	0.876	1.029		0.878	0.69	1.021	1.375	0.27	1.104	0.558	1.517	0.114
CSA011607.1	391	K	PREDICTED: ADP,ATP carrier protein, mitochondrial-like [Ipomoea nil]	1	0.00843317	57.59	LQLIVFGK(1)K	2	-0.25937	4	1.231	1.286	1.117	0.521	1.146	0.742	0.946	0.883	1.287	1	1.001	0.999	0.998	0.998	0.998	1.003	1.003	1	1.231	1.284	1.118	0.522	1.148	0.743	0.944	0.88	1.287	1.506	0.0988	0.776	0.356	1.168	0.267
CSA011607.1	362	K	PREDICTED: ADP,ATP carrier protein, mitochondrial-like [Ipomoea nil]	1	0.000703546	64.64	SLFK(1)GAGANILR	2	-0.20968	1		1.107			0.938		0.937		0.756	1	1.001	0.999	0.998	0.998	0.998	1.003	1.003	1		1.105			0.94		0.935		0.756	1.176		1.112		1.308
CSA011607.1	134	K	PREDICTED: ADP,ATP carrier protein, mitochondrial-like [Ipomoea nil]	1	1.98244e-17	115.12	LLIQNQDEMLK(1)TGR	2	-2.4929	7	0.519	1.038			0.944	0.826	1.379	0.909	0.853	1	1.001	0.999	0.998	0.998	0.998	1.003	1.003	1	0.519	1.037			0.946	0.827	1.375	0.906	0.853	0.877	0.722	0.849	0.522	0.744	0.423
CSA011607.1	358	K	PREDICTED: ADP,ATP carrier protein, mitochondrial-like [Ipomoea nil]	1	0.0086652	59.067	NEGAK(1)SLFK	2	0.97589	5	0.872	1.068	1.006	0.962	0.817	1.183	1.211	0.934	0.893	1	1.001	0.999	0.998	0.998	0.998	1.003	1.003	1	0.872	1.067	1.007	0.964	0.819	1.185	1.208	0.931	0.893	0.993	0.955	0.979	0.89	0.972	0.815
CSA011619.1	723	K	PREDICTED: heat shock 70 kDa protein 14-like [Sesamum indicum]	1	0.000113241	45.876	EAAVSSDPK(1)FDHIDLADK	3	-1.192	2			1.11	1.467	0.879	1.18	0.614	0.654		0.999	1	1	1.001	0.999	1.001	0.998	1.001	1			1.109	1.465	0.88	1.179	0.615	0.653		0.945		1.852	0.09	1.749
CSA011619.1	357	K	PREDICTED: heat shock 70 kDa protein 14-like [Sesamum indicum]	1	0.00687454	52.247	ILTEFFGK(1)DPR	2	-2.0189	2				0.467	0.93	0.831	0.889	1.405	0.665	0.999	1	1	1.001	0.999	1.001	0.998	1.001	1				0.466	0.931	0.83	0.89	1.404	0.665			0.753	0.401
CSA011621.1	39	K		1	6.34373e-05	85.554	IEEEQK(1)EVVVEK	2	-0.83572	3	0.666	0.925		0.998	1.12	1.658			0.751
CSA011621.1	107	K		1	0.00227814	72.607	MIYASSK(1)DR	2	-1.3128	7	0.901	0.93	0.778	1.169	1.185	1.39	0.693		1.118
CSA011661.1	26	K	PREDICTED: probable glutathione S-transferase [Gossypium raimondii]	1	2.45866e-05	78.814	IALAEK(1)GVDYESR	2	-1.6524	3	0.99	1.034	2.178							1	0.996	0.994	1.008	1.003	1.005	0.998	1	0.996	0.99	1.038	2.192
CSA011668.1	200	K	PREDICTED: glyceraldehyde-3-phosphate dehydrogenase, cytosolic-like [Daucus carota subsp. sativus]	1	0.00132895	57.175	AAIK(1)AASEGNMK	2	0.2248	2	1.177	1.01	1.008	0.955	1.185	0.999	1.106	0.808	0.826	1.004	1.002	1.002	0.998	1	0.998	1.001	0.998	0.995	1.172	1.007	1.006	0.957	1.185	1.001	1.105	0.809	0.83	1.014	0.881	1.145	0.323	1.161	0.252
CSA011668.1	63	K	PREDICTED: glyceraldehyde-3-phosphate dehydrogenase, cytosolic-like [Daucus carota subsp. sativus]	1	5.34052e-10	61.942	VIISAPSK(1)DAPMFVMGVNEK	3	0.3309	6					0.307	0.241	0.974	1.211	1.425	1.004	1.002	1.002	0.998	1	0.998	1.001	0.998	0.995					0.307	0.242	0.973	1.213	1.432			0.227	0.0125
CSA011668.1	196	K	PREDICTED: glyceraldehyde-3-phosphate dehydrogenase, cytosolic-like [Daucus carota subsp. sativus]	1	0.00123473	69.721	ATYDEIK(1)AAIK	2	-0.006165	9	0.784	1.362	1.154		1.364	1.026	0.872	0.733	0.852	1.004	1.002	1.002	0.998	1	0.998	1.001	0.998	0.995	0.781	1.359	1.151		1.364	1.028	0.871	0.734	0.856	0.917	0.72	1.458	0.0713	1.337	0.188
CSA011729.1	155	K	PREDICTED: allene oxide cyclase [Vitis vinifera]	1	0.00140913	105.52	IYSGDLQK(1)R	2	0.35355	6	0.803	0.92	0.913	1.256	1.089	1.01	0.854	1.049	1.032	1.004	1.01	0.998	0.997	0.999	1.002	0.997	0.997	0.998	0.8	0.911	0.915	1.26	1.091	1.008	0.857	1.052	1.034	0.782	0.0427	1.141	0.227	0.892	0.22
CSA011735.1	26	K	PREDICTED: glutamate dehydrogenase 2 [Theobroma cacao]	1	0.00117362	70.942	LEK(1)SLLIPFR	2	-1.1876	4	0.167	0.537	0.864	0.314	0.665	0.899	1.62	1.394	1.779	0.978	0.981	0.948	0.982	0.976	1.109	1.005	1.081	0.94	0.171	0.547	0.911	0.32	0.681	0.811	1.612	1.289	1.893	0.899	0.826	0.378	0.0121	0.34	0.0187
CSA011735.1	325	K	PREDICTED: glutamate dehydrogenase 2 [Theobroma cacao]	1	4.08457e-06	42.123	FIIEAANHPTDPEADEILSK(1)K	3	2.0314	1							0.626	0.952	0.87	0.978	0.981	0.948	0.982	0.976	1.109	1.005	1.081	0.94							0.623	0.88	0.926
CSA011739.1	415	K	PREDICTED: subtilisin-like protease SBT1.4 [Nicotiana tabacum]	1	0.0016853	109.48	VAK(1)GSAVK	2	-0.5194	8	1.086	1.186	1.425	0.943	0.849	1.029	0.733	1.105	0.931	0.998	0.998	0.999	1.003	1.001	1.001	1	1.001	0.999	1.088	1.188	1.427	0.94	0.848	1.028	0.733	1.104	0.932	1.315	0.0589	1.017	0.902	1.337	0.101
CSA011770.1	123	K	PREDICTED: 50S ribosomal protein L21, chloroplastic [Nelumbo nucifera]	1	0.000434835	114.97	FK(1)DANVNDK	2	0.38755	10	1.213	1.239	0.889	1.155	1.024	1.065	1.247	0.625	0.669	1.007	0.998	1	1	1.001	0.997	0.995	1.001	1.001	1.205	1.242	0.889	1.155	1.023	1.068	1.253	0.624	0.668	1.027	0.814	1.275	0.321	1.31	0.319
CSA011770.1	130	K	PREDICTED: 50S ribosomal protein L21, chloroplastic [Nelumbo nucifera]	1	9.61882e-07	65.842	DANVNDK(1)VILNK	2	-2.6606	4				1.195		1.061		0.581		1.007	0.998	1	1	1.001	0.997	0.995	1.001	1.001				1.195		1.064		0.58				1.946
CSA011778.1	161	K	PREDICTED: CBS domain-containing protein CBSX3, mitochondrial [Vitis vinifera]	1	0.0114777	55.064	LITVK(1)PDTK	2	0.10806	1			0.992	1.029	0.817	0.624		0.881	1.478	1.002	1	0.998	0.997	0.998	1.002	1	1	1.001			0.994	1.032	0.818	0.623		0.881	1.476	1.205		0.7	0.281	0.843
CSA011778.1	165	K	PREDICTED: CBS domain-containing protein CBSX3, mitochondrial [Vitis vinifera]	0.993841	0.000115181	90.614	LITVK(0.006)PDTK(0.994)VLK	2	0.12822	2	1.262	0.745	1.058	1.239	1.497	0.766	1.498	0.396	0.586	1.002	1	0.998	0.997	0.998	1.002	1	1	1.001	1.259	0.745	1.06	1.243	1.5	0.765	1.497	0.396	0.585	0.873	0.603	1.415	0.442	1.236	0.627
CSA011778.1	146	K	PREDICTED: CBS domain-containing protein CBSX3, mitochondrial [Vitis vinifera]	1	4.1068e-06	85.837	STK(1)VGDIMTEENK	2	0.82869	8	1.285		1.045	1.226	0.963	0.86	1.023	0.913	0.645	1.002	1	0.998	0.997	0.998	1.002	1	1	1.001	1.282		1.047	1.23	0.965	0.859	1.023	0.913	0.644	1.144	0.446	1.184	0.373	1.354	0.17
CSA011778.1	187	K	PREDICTED: CBS domain-containing protein CBSX3, mitochondrial [Vitis vinifera]	1	5.3087e-05	58.63	HIPVIDDK(1)EMK	2	-0.22883	7	0.957	0.945	0.667	1.438		1.016	1.447	0.97	0.453	1.002	1	0.998	0.997	0.998	1.002	1	1	1.001	0.955	0.945	0.668	1.443		1.014	1.446	0.97	0.452	0.697	0.16	1.285	0.548	0.895	0.757
CSA011795.1	6	K		1	0.00143892	44.511	NTTK(1)K(1)TANAVGGK	2	-0.84392	1					0.927
CSA011795.1	5	K		1	0.00143892	44.511	NTTK(1)K(1)TANAVGGK	2	-0.84392	1					0.927
CSA011817.1	214	K	PREDICTED: small heat shock protein, chloroplastic-like [Juglans regia]	1	0.00792631	43.761	VALPENVEFEK(1)IK	2	-0.70933	2	0.369	0.832	1.41	0.592	1.266	0.742	1.605		1.102	1.009	1.001	1.005	0.999	1.005	0.998	0.993	1	0.99	0.366	0.831	1.403	0.593	1.26	0.744	1.616		1.113	1.002	0.997	0.634	0.218	0.635	0.331
CSA011908.1	172	K	PREDICTED: probable fructose-bisphosphate aldolase 3, chloroplastic [Sesamum indicum]	1	0.00389333	59.908	SAEYYK(1)QGAR	2	-0.068234	4	1.269	1.278	0.992	1.351	1.19	1.121	0.702	0.606	0.82	1.002	0.996	0.999	1.002	1.001	0.995	1.004	1.001	1	1.266	1.283	0.993	1.349	1.189	1.127	0.699	0.605	0.82	0.967	0.742	1.725	0.00481	1.668	0.0137
CSA011908.1	355	K	PREDICTED: probable fructose-bisphosphate aldolase 3, chloroplastic [Sesamum indicum]	1	0.00627196	48.568	NVEAAQK(1)ALLAR	2	0.089565	1				1.369	0.598					1.002	0.996	0.999	1.002	1.001	0.995	1.004	1.001	1				1.367	0.597
CSA011928.1	572	K	PREDICTED: elongation factor 2 [Citrus sinensis]	1	9.97663e-22	113.4	NATLTNEK(1)ETDAHPIR	2	0.37417	18	1.063	1.193	0.833	1.07	1.159	1.262	0.846	0.63	1.05	1	0.999	0.999	1	1	0.999	1.001	1.001	1	1.063	1.194	0.834	1.07	1.159	1.263	0.845	0.629	1.05	0.885	0.324	1.384	0.0729	1.225	0.304
CSA011928.1	333	K	PREDICTED: elongation factor 2 [Citrus sinensis]	1	0.00536464	49.448	MYASK(1)FGVDEAK	2	-1.6142	1	0.94	0.915		1.12	1.083	1.154	0.843			1	0.999	0.999	1	1	0.999	1.001	1.001	1	0.94	0.916		1.12	1.083	1.155	0.842			0.829	0.00651	1.329		1.102
CSA011928.1	503	K	PREDICTED: elongation factor 2 [Citrus sinensis]	1	0.000638285	77.062	VFAGK(1)VSTGLK	2	-0.02186	4	1.127	1.022		1.245	0.917	1	1.083	0.735	0.677	1	0.999	0.999	1	1	0.999	1.001	1.001	1	1.127	1.023		1.246	0.917	1.001	1.082	0.734	0.677	1.02	0.887	1.269	0.236	1.294	0.242
CSA011928.1	528	K	PREDICTED: elongation factor 2 [Citrus sinensis]	1	0.00265731	71.451	DLYVK(1)SVQR	2	1.9113	3	0.981	0.786	1.089	1.395	1.003	1.113	1.093	0.799	0.769	1	0.999	0.999	1	1	0.999	1.001	1.001	1	0.981	0.787	1.09	1.396	1.003	1.114	1.092	0.798	0.769	0.814	0.212	1.321	0.142	1.075	0.65
CSA011928.1	411	K	PREDICTED: elongation factor 2 [Citrus sinensis]	1	0.000389765	83.647	SDEK(1)DLMGK	2	-1.078	15	1.412	1.357	1.052	1.168	1.168	1.377	0.595	0.652	0.661	1	0.999	0.999	1	1	0.999	1.001	1.001	1	1.412	1.359	1.053	1.169	1.168	1.378	0.594	0.651	0.661	1.029	0.796	1.949	0.00117	2.006	0.0049
CSA011928.1	117	K	PREDICTED: elongation factor 2 [Citrus sinensis]	1	0.00114263	71.692	IMDMK(1)HNIR	3	0.033515	15	0.914	0.803	1.162	0.963	1.048	1.16	1.033	1.103	0.787	1	0.999	0.999	1	1	0.999	1.001	1.001	1	0.914	0.804	1.163	0.963	1.048	1.161	1.032	1.101	0.787	0.908	0.467	1.086	0.492	0.987	0.932
CSA011928.1	719	K	PREDICTED: elongation factor 2 [Citrus sinensis]	1	0.0010481	60.157	AK(1)ILSEEFGWDK	2	1.5583	2		0.494	0.2	0.316	0.564	0.371	1.941	2.113		1	0.999	0.999	1	1	0.999	1.001	1.001	1		0.495	0.2	0.316	0.564	0.371	1.939	2.11		0.833	0.667	0.206	0.000816	0.172	0.0102
CSA011933.1	516	K	PREDICTED: 5-methyltetrahydropteroyltriglutamate--homocysteine methyltransferase [Ziziphus jujuba]	1	0.000453557	80.834	VSEEEYVK(1)AMK	2	1.0728	5			0.699	1.552	1.482	1.037		0.455	0.654	1	1	1.002	0.997	0.997	0.997	1.003	1.001	1.002			0.697	1.557	1.486	1.04		0.455	0.653	0.513		2.458	0.0357	1.26
CSA011933.1	519	K	PREDICTED: 5-methyltetrahydropteroyltriglutamate--homocysteine methyltransferase [Ziziphus jujuba]	1	8.98201e-11	107.69	AMK(1)EEINK	2	0.72831	9		1.067		1.417			0.595	0.789		1	1	1.002	0.997	0.997	0.997	1.003	1.001	1.002		1.067		1.421			0.593	0.788		0.751		2.058		1.544
CSA011933.1	476	K	PREDICTED: 5-methyltetrahydropteroyltriglutamate--homocysteine methyltransferase [Ziziphus jujuba]	1	0.00197559	114.02	LDAQQK(1)K	2	-0.27457	4	0.694	0.69	0.92	1.442	1.262	1.216		0.979	0.935	1	1	1.002	0.997	0.997	0.997	1.003	1.001	1.002	0.694	0.69	0.918	1.447	1.265	1.219		0.978	0.933	0.586	0.00608	1.371	0.0301	0.803	0.153
CSA011933.1	524	K	PREDICTED: 5-methyltetrahydropteroyltriglutamate--homocysteine methyltransferase [Ziziphus jujuba]	1	0.00207687	89.296	EEINK(1)VVK	2	-0.62542	10	0.758	0.963	0.579	1.533	1.436	0.834	0.768	0.811	1.175	1	1	1.002	0.997	0.997	0.997	1.003	1.001	1.002	0.758	0.963	0.578	1.538	1.44	0.836	0.766	0.81	1.172	0.603	0.109	1.388	0.235	0.836	0.428
CSA011933.1	729	K	PREDICTED: 5-methyltetrahydropteroyltriglutamate--homocysteine methyltransferase [Ziziphus jujuba]	1	0.0074509	54.259	SDEK(1)LLSVFR	2	-3.0145	1	0.319	0.381	0.881	1.194	1.518	1.986	0.74			1	1	1.002	0.997	0.997	0.997	1.003	1.001	1.002	0.319	0.381	0.879	1.198	1.522	1.991	0.738			0.335	0.0229	2.127		0.713
CSA011933.1	193	K	PREDICTED: 5-methyltetrahydropteroyltriglutamate--homocysteine methyltransferase [Ziziphus jujuba]	1	0.000704971	82.287	AVNEFK(1)EAK	2	-0.092039	16	0.638	0.934	0.691	1.528	1.333	1.038	0.691	0.982	1.028	1	1	1.002	0.997	0.997	0.997	1.003	1.001	1.002	0.638	0.934	0.689	1.533	1.336	1.041	0.689	0.981	1.026	0.578	0.0317	1.45	0.0851	0.839	0.358
CSA011933.1	324	K	PREDICTED: 5-methyltetrahydropteroyltriglutamate--homocysteine methyltransferase [Ziziphus jujuba]	1	0.00527254	72.325	GTK(1)TLDLIK	2	-3.072	6			0.074	1.732	0.05	1.725		0.954	1.054	1	1	1.002	0.997	0.997	0.997	1.003	1.001	1.002			0.074	1.737	0.05	1.729		0.953	1.052	0.063		1.17	0.83	0.074
CSA011933.1	87	K	PREDICTED: 5-methyltetrahydropteroyltriglutamate--homocysteine methyltransferase [Ziziphus jujuba]	1	3.32969e-34	142.45	STAEDLQK(1)VSADLR	2	0.10898	5	0.314	0.601	0.753	0.876	1.309	1.037	2.024		0.647	1	1	1.002	0.997	0.997	0.997	1.003	1.001	1.002	0.314	0.601	0.751	0.879	1.312	1.04	2.019		0.646	0.516	0.0444	0.808	0.667	0.417	0.244
CSA011933.1	187	K	PREDICTED: 5-methyltetrahydropteroyltriglutamate--homocysteine methyltransferase [Ziziphus jujuba]	1	0.00452567	41.293	FSYASHK(1)AVNEFK	3	-2.7993	2	1.054	0.96	0.79	1.079	1.496	1.067	0.958	0.886	0.694	1	1	1.002	0.997	0.997	0.997	1.003	1.001	1.002	1.054	0.96	0.788	1.082	1.5	1.07	0.956	0.885	0.692	0.767	0.154	1.442	0.0824	1.106	0.463
CSA011950.1	178	K		1	0.0102504	89.142	DK(1)ELGLK	2	0.40208	8	1.064	0.93	0.821	1.46	1.247	0.807	0.86	1.033	0.787
CSA011959.1	170	K	40S ribosomal protein S2-4 [Medicago truncatula]	1	0.000570599	49.448	VTGK(1)CGSVTVR	2	0.23562	1										0.998	1.001	1.003	0.998	0.998	1.001	0.998	1	1.002
CSA011959.1	42	K	40S ribosomal protein S2-4 [Medicago truncatula]	1	0.00267269	52.101	REEEEK(1)WVPVTK	3	-0.47738	5		0.874	1.298	1.537	1.136	0.923	0.919		0.437	0.998	1.001	1.003	0.998	0.998	1.001	0.998	1	1.002		0.873	1.295	1.54	1.138	0.922	0.921		0.436	0.903	0.707	1.769	0.176	1.597	0.334
CSA011959.1	86	K	40S ribosomal protein S2-4 [Medicago truncatula]	1	6.92411e-31	100.02	EHQIIDTLVGPSLK(1)DEVMK	3	-0.36454	4					0.332		0.568	1.398	1.022	0.998	1.001	1.003	0.998	0.998	1.001	0.998	1	1.002					0.333		0.569	1.399	1.02			0.334
CSA011959.1	91	K	40S ribosomal protein S2-4 [Medicago truncatula]	1	0.000113881	100.88	DEVMK(1)IMPVQK	2	-1.0172	8	1.547	1.149	1.496		1.149	0.927		0.551	0.943	0.998	1.001	1.003	0.998	0.998	1.001	0.998	1	1.002	1.549	1.147	1.492		1.151	0.926		0.551	0.941	1.345	0.145	1.392	0.323	1.871	0.0583
CSA011959.1	262	K	40S ribosomal protein S2-4 [Medicago truncatula]	1	1.14445e-13	104.95	PTSK(1)LTYVEDVPER	2	-0.84234	9	0.882	0.984	1.425	1.224	1.233	1.211	0.738	0.662	0.894	0.998	1.001	1.003	0.998	0.998	1.001	0.998	1	1.002	0.883	0.983	1.421	1.226	1.235	1.21	0.739	0.662	0.892	0.895	0.482	1.6	0.0025	1.433	0.137
CSA011959.1	48	K	40S ribosomal protein S2-4 [Medicago truncatula]	1	0.00901848	58.433	WVPVTK(1)LGR	2	-0.05175	6	1.184	1.011	1.202	1.238	1.041	1.095	0.981	0.727	0.743	0.998	1.001	1.003	0.998	0.998	1.001	0.998	1	1.002	1.186	1.009	1.199	1.24	1.043	1.094	0.983	0.727	0.741	1.005	0.949	1.377	0.039	1.384	0.038
CSA011972.1	4	K	PREDICTED: aquaporin PIP1-3 [Theobroma cacao]	1	0.00184889	60.398	MEGK(1)EEDVK	2	-2.8123	6	1.334				1.053	1.054	0.661	0.769	0.856	1	0.991	0.997	1.004	1.004	1.003	1	0.996	1.005	1.333				1.049	1.051	0.661	0.772	0.851	1.27		1.378	0.0272	1.751
CSA011972.1	9	K	PREDICTED: aquaporin PIP1-3 [Theobroma cacao]	1	0.00424229	58.699	EEDVK(1)LGANK	2	0.38014	4	1.182	1.37	0.963	0.825	0.844	1.071	0.879	0.93	1.101	1	0.991	0.997	1.004	1.004	1.003	1	0.996	1.005	1.181	1.382	0.966	0.822	0.841	1.068	0.879	0.934	1.095	1.293	0.137	0.939	0.591	1.214	0.204
CSA011978.1	39	K		1	0.00197643	75.043	DSLAAQGK(1)R	2	-2.2171	4	1.107	1.026	0.846	1.366	1.349	1.612	0.621	0.469	0.812
CSA011978.1	31	K		1	0.0131442	48.073	GK(1)DSLAAQGK	2	-2.3593	1	1.255			0.829	0.972	1.262	0.779	0.805	0.776
CSA012055.1	237	K	PREDICTED: 3-ketoacyl-CoA thiolase 2, peroxisomal [Solanum pennellii]	1	0.00141874	67.519	FK(1)EEIIPVATK	2	-0.34983	8	1.565	1.529	1.239		0.982	0.971	0.779	0.687	0.768	1	1	0.997	1.002	1	1	1.001	1	1	1.566	1.529	1.242		0.982	0.971	0.778	0.687	0.768	1.48	0.0381	1.312	0.00851	1.942	0.00273
CSA012055.1	461	K	PREDICTED: 3-ketoacyl-CoA thiolase 2, peroxisomal [Solanum pennellii]	1	3.55771e-05	94.122	IESNNLLSK(1)DAR	2	-0.49219	8	1.068	0.91	1.342	1.308	0.88	1.191	1.059	0.748	0.694	1	1	0.997	1.002	1	1	1.001	1	1	1.068	0.91	1.345	1.305	0.88	1.191	1.058	0.748	0.694	0.984	0.927	1.351	0.161	1.33	0.182
CSA012136.1	391	K	PREDICTED: malate dehydrogenase, chloroplastic [Solanum tuberosum]	1	0.00495148	57.532	ALEALK(1)PELK	2	-0.15308	3	1.744	0.879	1.126		1.193	1.117	0.687	0.655	0.976	1	1.002	1.001	0.998	1.003	1.002	0.995	0.998	1.001	1.743	0.878	1.125		1.189	1.115	0.69	0.656	0.975	1.084	0.791	1.489	0.0657	1.614	0.161
CSA012136.1	400	K	PREDICTED: malate dehydrogenase, chloroplastic [Solanum tuberosum]	1	0.00106017	60	SSIEK(1)GIGFAQK	2	-1.9135	2	0.993	1.064	1.28	1.181	1.013	1.424	0.987	0.573	0.713	1	1.002	1.001	0.998	1.003	1.002	0.995	0.998	1.001	0.993	1.062	1.279	1.183	1.01	1.422	0.992	0.574	0.712	0.922	0.56	1.587	0.0602	1.463	0.0791
CSA012185.1	283	K	PREDICTED: adenosine kinase 2 [Vitis vinifera]	1	0.000732299	75.819	LFPVILLPK(1)EK	2	-0.023937	7	0.145	0.47	0.69	0.656	1.037	1.217	1.27	1.57	1.227	0.999	0.999	0.994	0.999	1	0.999	1.002	1.008	1.001	0.145	0.471	0.694	0.657	1.037	1.218	1.267	1.558	1.226	0.45	0.0807	0.719	0.124	0.323	0.00868
CSA012222.1	347	K	PREDICTED: protein RETICULATA-RELATED 3, chloroplastic-like [Nicotiana tabacum]	1	0.00206112	44.252	QLVTDEAGLAAEK(1)EK	2	3.1078	2	1.547	1.34	1.878	0.886	0.777	0.994	1.026	0.644	0.571	0.988	1.06	1.063	1.036	0.967	0.988	0.963	0.992	0.943	1.566	1.265	1.766	0.855	0.803	1.006	1.066	0.649	0.606	1.725	0.0151	1.148	0.51	1.981	0.0214
CSA012291.1	201	K	PREDICTED: aspartate aminotransferase, chloroplastic [Vitis vinifera]	1	1.29473e-05	45.221	VVISSPTWGNHK(1)NIFNDAR	3	3.7989	1							0.928		0.668	1.001	1	1.001	0.998	1	1.001	1	0.999	0.999							0.928		0.669
CSA012291.1	400	K	PREDICTED: aspartate aminotransferase, chloroplastic [Vitis vinifera]	1	6.34373e-05	85.554	QILFDSLSAK(1)DK	2	-0.2151	9	0.908	1.365	1.39	0.913	1.213	0.957	0.872	0.634	1.029	1.001	1	1.001	0.998	1	1.001	1	0.999	0.999	0.907	1.364	1.389	0.915	1.213	0.956	0.872	0.634	1.03	1.187	0.351	1.215	0.286	1.443	0.126
CSA012291.1	126	K	PREDICTED: aspartate aminotransferase, chloroplastic [Vitis vinifera]	1	1.63096e-07	99.991	KAENLMLEK(1)GENK	2	-0.77	12	1.33		0.996	1.031	0.906	0.975	1.001	1.042	0.651	1.001	1	1.001	0.998	1	1.001	1	0.999	0.999	1.329		0.995	1.033	0.906	0.974	1.001	1.043	0.652	1.197	0.247	1.08	0.606	1.293	0.285
CSA012375.1	206	K	PREDICTED: methyl-CpG-binding domain-containing protein 11-like [Nelumbo nucifera]	1	0.00825139	53.211	NK(1)VEIDETSK	2	2.15	5	1.157	1.167	0.906	1.234	1.163	1.03	0.788	0.874	0.84	0.992	0.995	0.993	1.001	1.001	0.998	1.015	1.003	1.002	1.167	1.173	0.912	1.233	1.162	1.032	0.776	0.872	0.838	0.949	0.606	1.378	0.0086	1.308	0.0475
CSA012375.1	214	K	PREDICTED: methyl-CpG-binding domain-containing protein 11-like [Nelumbo nucifera]	0.803771	2.82402e-10	62.94	VEIDETSK(0.804)EK(0.196)PESDDVGNK	3	0.7194	2	0.835			0.889	1.114	1.274		0.931	0.736	0.992	0.995	0.993	1.001	1.001	0.998	1.015	1.003	1.002	0.842			0.888	1.113	1.276		0.928	0.735	0.771		1.314	0.206	1.012
CSA012375.1	260	K	PREDICTED: methyl-CpG-binding domain-containing protein 11-like [Nelumbo nucifera]	1	0.00953815	49.444	IVK(1)EEQHNK	3	-0.19648	4	1.447	0.948	1.637	1.139	0.896	0.922		0.796	0.935	0.992	0.995	0.993	1.001	1.001	0.998	1.015	1.003	1.002	1.459	0.953	1.648	1.138	0.895	0.923		0.794	0.933	1.373	0.172	1.141	0.354	1.567	0.171
CSA012375.1	135	K	PREDICTED: methyl-CpG-binding domain-containing protein 11-like [Nelumbo nucifera]	1	0.000223472	55.011	EK(1)DDIDEDGETAEEK	2	0.60636	1	1.221	1.367	1.237	1.012	1.438	1.181	0.594	0.706	0.666	0.992	0.995	0.993	1.001	1.001	0.998	1.015	1.003	1.002	1.231	1.374	1.246	1.011	1.437	1.183	0.585	0.704	0.665	1.061	0.607	1.858	0.0122	1.971	0.000386
CSA012449.1	77	K		0.999977	4.54513e-07	67.997	LKPQEEK(1)TEEDR	3	0.70712	8	1.127	0.784	1.905	1.012		1.281	0.558	0.982
CSA012503.1	334	K	PREDICTED: protochlorophyllide reductase, chloroplastic [Eucalyptus grandis]	1	0.00323117	45.614	YITK(1)GFVSEEESGK	2	1.6071	1		0.614	0.817		1.364	1.629	0.73	0.674	0.866	0.999	1	1.006	1.003	1.006	1.003	0.99	0.995	0.998		0.614	0.812		1.356	1.625	0.737	0.677	0.867	0.478	0.0431	1.959	0.0097	0.937	0.675
CSA012503.1	344	K	PREDICTED: protochlorophyllide reductase, chloroplastic [Eucalyptus grandis]	1	0.00327657	60.255	GFVSEEESGK(1)R	2	-2.5596	3		0.907	0.408		1.562	0.833	1.044	0.9	0.838	0.999	1	1.006	1.003	1.006	1.003	0.99	0.995	0.998		0.907	0.405		1.553	0.831	1.055	0.905	0.839	0.551	0.347	1.278	0.425	0.704	0.269
CSA012532.1	588	K	PREDICTED: transketolase, chloroplastic [Nelumbo nucifera]	1	2.41772e-83	173.28	PADGNETAGAYK(1)VAVLNR	3	-0.4057	18	0.823	1.119	1.209	1.121	1.148	0.948	0.924	0.798	1.012	1.002	1.001	0.999	1.003	1.001	1.001	0.998	0.997	0.997	0.821	1.118	1.21	1.118	1.146	0.947	0.926	0.8	1.015	0.981	0.885	1.172	0.149	1.149	0.362
CSA012532.1	710	K	PREDICTED: transketolase, chloroplastic [Nelumbo nucifera]	1	0.00528786	96.19	HIGSK(1)GK	2	0.34962	8	1.059	1.176	1.344	1.123	1.165	1.194	0.586	0.729	0.972	1.002	1.001	0.999	1.003	1.001	1.001	0.998	0.997	0.997	1.057	1.175	1.346	1.12	1.163	1.193	0.587	0.731	0.975	1.029	0.715	1.516	0.0266	1.56	0.0383
CSA012532.1	712	K	PREDICTED: transketolase, chloroplastic [Nelumbo nucifera]	1	0.00181132	91.069	GK(1)AIGIDR	2	-1.0637	6	1.109	1.399	1.021	1.388	1.408	1.42			0.03	1.002	1.001	0.999	1.003	1.001	1.001	0.998	0.997	0.997	1.107	1.398	1.022	1.384	1.406	1.418			0.03	0.838	0.117	46.638		39.082
CSA012532.1	314	K	PREDICTED: transketolase, chloroplastic [Nelumbo nucifera]	1	0.00904293	90.777	AAIK(1)EAK	2	0.38499	8	1.025	1.111	0.916	1.326	1.149	1.241	0.765	0.897	0.699	1.002	1.001	0.999	1.003	1.001	1.001	0.998	0.997	0.997	1.023	1.11	0.917	1.322	1.147	1.24	0.766	0.9	0.701	0.822	0.0431	1.567	0.00441	1.289	0.0478
CSA012532.1	480	K	PREDICTED: transketolase, chloroplastic [Nelumbo nucifera]	1	3.71475e-26	146.79	MFGDFQK(1)NTPEER	2	-0.94508	35	1.392	1.253	1.265	1.001	1.204	1.054	0.874	0.703	0.646	1.002	1.001	0.999	1.003	1.001	1.001	0.998	0.997	0.997	1.389	1.252	1.266	0.998	1.202	1.053	0.876	0.705	0.648	1.201	0.0439	1.46	0.0204	1.754	0.00232
CSA012532.1	606	K	PREDICTED: transketolase, chloroplastic [Nelumbo nucifera]	1	6.41099e-28	112.17	QK(1)LSHLPGTSVEGVEK	3	-1.085	5	0.963		0.611	1.276	1.248	1.007	1.016	0.722		1.002	1.001	0.999	1.003	1.001	1.001	0.998	0.997	0.997	0.961		0.612	1.272	1.246	1.006	1.018	0.724		0.669	0.107	1.349	0.145	0.903	0.747
CSA012532.1	727	K	PREDICTED: transketolase, chloroplastic [Nelumbo nucifera]	1	0.00218338	56.205	FGASAPAGK(1)IYK	2	-0.078835	4	0.925	0.978	1.191	1.156	0.893	1.167	1.133	0.775	0.851	1.002	1.001	0.999	1.003	1.001	1.001	0.998	0.997	0.997	0.923	0.977	1.192	1.153	0.892	1.166	1.135	0.777	0.853	0.963	0.763	1.161	0.352	1.118	0.469
CSA012532.1	353	K	PREDICTED: transketolase, chloroplastic [Nelumbo nucifera]	1	3.7127e-42	115.42	ANSYSVHGSALGAK(1)EVDATR	3	1.001	14		0.65	0.781	0.754	0.978	1.124	1.22	1.096	0.889	1.002	1.001	0.999	1.003	1.001	1.001	0.998	0.997	0.997		0.649	0.782	0.752	0.977	1.123	1.222	1.099	0.891	0.753	0.21	0.888	0.452	0.668	0.077
CSA012532.1	317	K	PREDICTED: transketolase, chloroplastic [Nelumbo nucifera]	0.999999	5.68511e-05	79.886	EAK(1)TVTDKPTLIK	2	0.63265	13	0.691	0.963	0.246	1.651	0.9	1.143	0.976	1.074	1.014	1.002	1.001	0.999	1.003	1.001	1.001	0.998	0.997	0.997	0.69	0.962	0.246	1.646	0.899	1.142	0.978	1.077	1.017	0.515	0.121	1.2	0.408	0.618	0.137
CSA012532.1	376	K	PREDICTED: transketolase, chloroplastic [Nelumbo nucifera]	1	1.10022e-07	62.813	NLGWPYEPFHVPEDVK(1)K	3	1.5885	2								0.672	1.022	1.002	1.001	0.999	1.003	1.001	1.001	0.998	0.997	0.997								0.674	1.025
CSA012532.1	89	K	PREDICTED: transketolase, chloroplastic [Nelumbo nucifera]	1	4.77437e-23	127.36	TETALVDK(1)SVNTIR	2	-0.2464	12	0.769	0.957	1.265	1.169	1.035	1.274	1.004	0.851	0.746	1.002	1.001	0.999	1.003	1.001	1.001	0.998	0.997	0.997	0.768	0.956	1.266	1.166	1.034	1.272	1.006	0.853	0.748	0.861	0.375	1.332	0.0474	1.147	0.479
CSA012532.1	405	K	PREDICTED: transketolase, chloroplastic [Nelumbo nucifera]	1	0.000125054	111.52	YK(1)EEAAELK	2	1.093	25	0.899	1.69	0.713	1.107	0.988	1.265	0.918	0.87	0.672	1.002	1.001	0.999	1.003	1.001	1.001	0.998	0.997	0.997	0.897	1.688	0.714	1.104	0.987	1.263	0.92	0.872	0.674	0.984	0.956	1.36	0.0546	1.338	0.418
CSA012532.1	133	K	PREDICTED: transketolase, chloroplastic [Nelumbo nucifera]	1	0.000249787	94.692	YNPK(1)NPCWFNR	2	-0.067754	5	0.992	1.291	1.23	1.051	1.564	1.069	0.595	0.717	0.804	1.002	1.001	0.999	1.003	1.001	1.001	0.998	0.997	0.997	0.99	1.29	1.231	1.048	1.562	1.068	0.596	0.719	0.806	0.955	0.786	1.734	0.0441	1.655	0.0136
CSA012537.1	78	K	PREDICTED: heat shock 70 kDa protein, mitochondrial-like [Sesamum indicum]	1	0.000371945	71.558	NPK(1)VIENAEGSR	2	2.9852	6	1.696	1.02	0.804	0.913	1.113	1.047		1.142	0.726	0.998	0.998	1	0.995	1.01	0.996	0.997	1.001	1.005	1.699	1.022	0.804	0.918	1.102	1.051		1.14	0.723	1.148	0.611	1.099	0.628	1.261	0.568
CSA012537.1	301	K	PREDICTED: heat shock 70 kDa protein, mitochondrial-like [Sesamum indicum]	1	0.00224449	52.391	TESIDLSK(1)DK	2	2.0687	3			1.095					1.129	0.761	0.998	0.998	1	0.995	1.01	0.996	0.997	1.001	1.005			1.095					1.127	0.758					1.161
CSA012537.1	601	K	PREDICTED: heat shock 70 kDa protein, mitochondrial-like [Sesamum indicum]	1	0.00800574	69.716	SVNEYK(1)DK	2	0.30449	6	1.305	1.157	0.941	1.042	1.153	1.361	0.656	0.789	0.851	0.998	0.998	1	0.995	1.01	0.996	0.997	1.001	1.005	1.307	1.16	0.941	1.047	1.142	1.366	0.658	0.788	0.847	0.958	0.747	1.55	0.0186	1.486	0.0366
CSA012572.1	367	K	PREDICTED: 60S ribosomal protein L4 [Ziziphus jujuba]	0.999982	0.00150193	74.962	KPITK(1)EEAAK	2	0.31715	5	1.18	0.868	1.375	1.207	1.08	1.37	0.634	0.822	0.783	1.002	1.004	1.001	0.999	0.998	0.998	0.999	0.999	1	1.178	0.864	1.373	1.208	1.082	1.372	0.635	0.823	0.783	0.933	0.654	1.634	0.0096	1.524	0.0694
CSA012572.1	123	K	PREDICTED: 60S ribosomal protein L4 [Ziziphus jujuba]	1	0.00193296	114.02	INVNQK(1)R	2	1.6968	5	1.237	0.883	0.839	1.116	1.353	1.656	0.641	0.705	0.73	1.002	1.004	1.001	0.999	0.998	0.998	0.999	0.999	1	1.235	0.879	0.838	1.117	1.355	1.659	0.642	0.706	0.73	0.715	0.122	1.988	0.0126	1.421	0.0864
CSA012572.1	172	K	PREDICTED: 60S ribosomal protein L4 [Ziziphus jujuba]	1	0.0013166	94.85	TSAAIK(1)ALK	2	-1.3016	5		0.636		1.126	0.732	1.633		0.727		1.002	1.004	1.001	0.999	0.998	0.998	0.999	0.999	1		0.633		1.127	0.733	1.636		0.728		0.543		1.601		0.87
CSA012572.1	185	K	PREDICTED: 60S ribosomal protein L4 [Ziziphus jujuba]	1	0.0010481	60.157	QIGAYSDAEK(1)AK	2	1.7748	7		1.007	0.792	1.201	1.217	1.133	0.691	0.917	0.822	1.002	1.004	1.001	0.999	0.998	0.998	0.999	0.999	1		1.003	0.791	1.202	1.219	1.135	0.692	0.918	0.822	0.757	0.0435	1.462	0.006	1.106	0.511
CSA012572.1	175	K	PREDICTED: 60S ribosomal protein L4 [Ziziphus jujuba]	1	1.88862e-06	90.412	ALK(1)QIGAYSDAEK	2	0.29136	8		0.988	0.956	1.079	1.058	1.242	0.96	0.692	0.822	1.002	1.004	1.001	0.999	0.998	0.998	0.999	0.999	1		0.984	0.955	1.08	1.06	1.244	0.961	0.693	0.822	0.859	0.128	1.366	0.0356	1.174	0.249
CSA012667.1	282	K	PREDICTED: linoleate 13S-lipoxygenase 2-1, chloroplastic-like [Ziziphus jujuba]	1	0.0014286	107.32	DK(1)FSWFR	2	-1.4826	1							0.753			1.008	1.005	1.004	1.002	1.002	1.007	0.993	0.993	0.986							0.759
CSA012667.1	105	K	PREDICTED: linoleate 13S-lipoxygenase 2-1, chloroplastic-like [Ziziphus jujuba]	1	0.00270807	52.576	SYLPSQTPDGLK(1)R	2	-2.8252	2	1.588							0.7		1.008	1.005	1.004	1.002	1.002	1.007	0.993	0.993	0.986	1.576							0.705						2.235
CSA012667.1	12	K	PREDICTED: linoleate 13S-lipoxygenase 2-1, chloroplastic-like [Ziziphus jujuba]	1	0.000770617	80.438	ETIK(1)GYAHR	2	0.010698	7	1.239	0.765	0.768	1.104	1.305	1.205	0.811	0.921	0.889	1.008	1.005	1.004	1.002	1.002	1.007	0.993	0.993	0.986	1.23	0.761	0.765	1.101	1.302	1.196	0.817	0.928	0.902	0.765	0.165	1.36	0.00899	1.041	0.83
CSA012836.1	371	K	PREDICTED: 60S ribosomal protein L3 [Vitis vinifera]	1	0.000149074	72.887	FIDTSSK(1)FGHGR	3	0.61429	8	1.149	0.925	0.86	1.48	1.337	0.939	0.949	0.833	0.604	1.004	1.002	1.004	0.995	0.995	0.996	1.002	1.003	1.001	1.145	0.923	0.857	1.488	1.344	0.943	0.947	0.831	0.604	0.775	0.2	1.585	0.0726	1.228	0.246
CSA012836.1	310	K	PREDICTED: 60S ribosomal protein L3 [Vitis vinifera]	1	0.00129207	40.724	TEK(1)DITPMGGFPHYGVVK	3	0.17995	1						1.372	0.703		0.552	1.004	1.002	1.004	0.995	0.995	0.996	1.002	1.003	1.001						1.377	0.702		0.552			2.198
CSA012836.1	383	K	PREDICTED: 60S ribosomal protein L3 [Vitis vinifera]	1	0.0143781	54.539	FQTVEEK(1)QK	2	0.52405	1	1.024	0.946	1.499	1.145	0.962	1.277				1.004	1.002	1.004	0.995	0.995	0.996	1.002	1.003	1.001	1.02	0.944	1.493	1.151	0.967	1.282				1.017	0.926
CSA012836.1	364	K	PREDICTED: 60S ribosomal protein L3 [Vitis vinifera]	1	0.00109078	76.228	LK(1)FIDTSSK	2	0.5672	8	0.78	0.645	0.832	1.173	1.301	1.582	0.963	0.798	0.78	1.004	1.002	1.004	0.995	0.995	0.996	1.002	1.003	1.001	0.777	0.644	0.829	1.179	1.308	1.588	0.961	0.796	0.78	0.552	0.0101	1.607	0.0186	0.887	0.299
CSA012876.1	120	K	PREDICTED: 1-aminocyclopropane-1-carboxylate oxidase [Juglans regia]	1	0.00482248	76.825	EFAAK(1)LEK	2	-3.5078	6				0.929	0.863	0.839	0.937	0.886	0.82	1.003	0.999	0.991	1.007	1.003	1	1.003	0.994	1				0.922	0.86	0.839	0.934	0.891	0.82			0.991	0.86
CSA012876.1	298	K	PREDICTED: 1-aminocyclopropane-1-carboxylate oxidase [Juglans regia]	1	0.00559266	95.531	FQAK(1)EPR	2	-2.52	8				1.14		0.797		0.855	0.862	1.003	0.999	0.991	1.007	1.003	1	1.003	0.994	1				1.132		0.797		0.86	0.862			1.12	0.599
CSA012876.1	66	K	PREDICTED: 1-aminocyclopropane-1-carboxylate oxidase [Juglans regia]	1	0.00128387	98.044	FK(1)EVVASK	2	1.0298	8	0.869	1.01	0.712	1.003	1.016	0.751	0.945	1.09	1.421	1.003	0.999	0.991	1.007	1.003	1	1.003	0.994	1	0.867	1.011	0.719	0.996	1.013	0.751	0.942	1.096	1.421	0.941	0.671	0.798	0.229	0.75	0.155
CSA012958.1	457	K	PREDICTED: protease Do-like 1, chloroplastic [Nelumbo nucifera]	1	0.00140164	96.171	ILDQCK(1)VGDK	2	-1.0429	6	0.961	0.95	0.876	1.103	1.105	1.012	0.796	0.887	1.29	0.999	0.999	1.002	1.002	1.001	0.996	1.006	1	0.996	0.962	0.951	0.874	1.101	1.104	1.016	0.791	0.887	1.295	0.865	0.0223	1.083	0.628	0.937	0.713
CSA012958.1	234	K	PREDICTED: protease Do-like 1, chloroplastic [Nelumbo nucifera]	1	5.20293e-09	89.231	VVGFDQDK(1)DVAVLR	2	0.093158	9	0.403	0.744	0.987	0.543	1.077	0.861	1.223	1.415	1.304	0.999	0.999	1.002	1.002	1.001	0.996	1.006	1	0.996	0.403	0.745	0.985	0.542	1.076	0.864	1.216	1.415	1.31	0.86	0.639	0.63	0.0425	0.541	0.0279
CSA012958.1	245	K	PREDICTED: protease Do-like 1, chloroplastic [Nelumbo nucifera]	1	0.0101371	89.296	VDAPK(1)DK	2	0.16637	6	1.078	0.864	1.721	1.06	1.133	0.993	0.687	0.913	0.906	0.999	0.999	1.002	1.002	1.001	0.996	1.006	1	0.996	1.079	0.865	1.718	1.058	1.132	0.997	0.683	0.913	0.91	1.149	0.574	1.272	0.0567	1.461	0.223
CSA012976.1	48	K	PREDICTED: 40S ribosomal protein S23 [Cucumis melo]	0.999869	3.1826e-09	71.531	KPFAGSSHAK(1)GIVLEK	3	0.33946	10	1.185	1.09			0.827	1.293	0.9	0.758	0.802	0.993	0.994	0.986	1.003	1.001	0.999	1.009	1.012	1.003	1.193	1.096			0.826	1.295	0.892	0.749	0.8	1.08	0.758	1.303	0.27	1.407	0.0144
CSA012976.1	54	K	PREDICTED: 40S ribosomal protein S23 [Cucumis melo]	1	0.0110637	45.28	GIVLEK(1)IGIEAK	2	2.1122	1	0.41			0.356	0.73	0.661	1.11		2.088	0.993	0.994	0.986	1.003	1.001	0.999	1.009	1.012	1.003	0.413			0.355	0.729	0.662	1.1		2.082	0.709		0.366	0.0837	0.259
CSA012999.1	158	K	PREDICTED: 40S ribosomal protein S7 [Nelumbo nucifera]	1	0.00276916	85.212	IFLDPK(1)AR	2	-0.1346	14	0.933	1.107	1.125	0.839	1.243	1.13	1.117	0.711	0.862	0.997	1.005	1.004	0.995	0.995	1.002	1.001	1.002	0.998	0.936	1.101	1.12	0.843	1.249	1.128	1.116	0.709	0.863	0.98	0.883	1.198	0.354	1.174	0.303
CSA012999.1	149	K	PREDICTED: 40S ribosomal protein S7 [Nelumbo nucifera]	1	0.00206804	89.355	IDGSK(1)IIK	2	1.349	12	0.969	0.729	0.894	1.302	1.211	1.442	0.772	1.01	0.661	0.997	1.005	1.004	0.995	0.995	1.002	1.001	1.002	0.998	0.972	0.725	0.89	1.308	1.217	1.44	0.771	1.008	0.662	0.653	0.0091	1.624	0.0136	1.06	0.717
CSA012999.1	91	K	PREDICTED: 40S ribosomal protein S7 [Nelumbo nucifera]	1	0.000389854	70.889	FSGK(1)DVVLIATR	2	-1.213	2	0.396	0.697	1.006	0.55	0.998	0.88	1.398	1.182	1.428	0.997	1.005	1.004	0.995	0.995	1.002	1.001	1.002	0.998	0.397	0.694	1.002	0.553	1.003	0.878	1.397	1.179	1.43	0.86	0.632	0.608	0.0281	0.522	0.029
CSA013009.1	52	K	PREDICTED: (+)-neomenthol dehydrogenase [Theobroma cacao]	1	0.00227814	72.607	GFEALEK(1)LK	2	3.5484	4	0.928	1.052	1.983	1.011	1.092	0.933	0.741	1.02	0.676	0.994	0.997	1.002	0.999	0.999	0.995	1.003	1.005	1.006	0.933	1.055	1.979	1.012	1.093	0.938	0.739	1.015	0.672	1.304	0.407	1.254	0.146	1.636	0.212
CSA013009.1	9	K	PREDICTED: (+)-neomenthol dehydrogenase [Theobroma cacao]	1	0.000350578	78.098	AEAITTTK(1)R	2	1.8313	7	0.634		0.669	2.113	0.778	0.923	0.828	1.027	0.73	0.994	0.997	1.002	0.999	0.999	0.995	1.003	1.005	1.006	0.638		0.668	2.114	0.779	0.928	0.826	1.022	0.726	0.512	0.338	1.485	0.39	0.761	0.167
CSA013029.1	121	K	PREDICTED: probable polyribonucleotide nucleotidyltransferase 1, chloroplastic isoform X2 [Populus euphratica]	1	0.012255	51.445	LVFK(1)EVTSK	2	1.1152	1										1.004	1.001	1.002	0.998	1.001	1.001	0.997	0.997	0.998
CSA013046.1	186	K	PREDICTED: ESCRT-related protein CHMP1B-like [Nelumbo nucifera]	1	0.000280129	74.987	APEK(1)VDEDDLSR	2	0.20461	4	0.794	0.995	1.187	1.62	0.984	1.179	0.809	0.763	0.814	1.024	1.023	1.023	0.925	1.027	1.024	1.026	1.028	0.9	0.775	0.972	1.161	1.751	0.958	1.152	0.788	0.742	0.904	0.753	0.294	1.586	0.122	1.194	0.263
CSA013155.1	86	K	GDP-fucose protein O-fucosyltransferase [Medicago truncatula]	1	0.000233608	63.185	IMTSTVDMK(1)DESR	2	-0.42843	4		1.012	0.96		0.883	1.568			0.836	1.035	0.992	1.019	0.975	1	0.978	1.001	1.039	0.961		1.02	0.942		0.883	1.603			0.87	0.789	0.545	1.429		1.128
CSA013184.1	131	K	Chaperone protein [Morus notabilis]	1	0.000113881	100.88	ALLEQK(1)DGLAR	2	-0.5962	16	1.072	0.913	1.178	0.99	0.846	0.933	1.233	0.99	0.863	0.993	0.997	0.998	1.004	1.008	1.004	1.004	1	0.992	1.079	0.916	1.18	0.986	0.839	0.929	1.228	0.99	0.87	1.153	0.187	0.892	0.383	1.028	0.836
CSA013255.1	67	K	PREDICTED: heterogeneous nuclear ribonucleoprotein 1-like [Juglans regia]	1	0.000368674	74.611	VLQDK(1)HLIDGR	2	-2.2263	4					1.144	0.49	0.945			0.993	0.998	0.942	1.022	1.012	1.087	1.019	0.976	0.951					1.13	0.451	0.927					0.852
CSA013336.1	157	K	PREDICTED: importin-5-like [Nicotiana sylvestris]	1	0.00190477	64.103	LAVEK(1)GIAQGR	2	-0.63416	3	0.931	0.843	1.495	0.927	0.804	0.919	1.344	1.129	0.647	1.004	1.004	0.996	0.995	0.996	1.01	0.992	1.006	0.998	0.928	0.839	1.501	0.932	0.807	0.91	1.355	1.122	0.648	1.233	0.384	0.848	0.495	1.045	0.88
CSA013337.1	401	K		1	0.0169003	64.265	FDLMYAK(1)R	2	1.1246	4	1.008	1.148	1.646	0.75	1.278	1.034	0.878	0.776	0.817
CSA013341.1	112	K	PREDICTED: carbonic anhydrase 2-like [Citrus sinensis]	1	6.09436e-18	124.42	NIANLVPGFNK(1)LR	2	0.36079	3				0.201			1.141	0.914	1.014	1.004	1.001	1.004	1	0.996	0.999	1.001	0.997	0.999				0.201			1.14	0.917	1.015			0.196
CSA013341.1	216	K	PREDICTED: carbonic anhydrase 2-like [Citrus sinensis]	1	0.00904293	90.777	VAK(1)GTLK	2	-0.61091	11	1.387	1.04	0.931	1.404	1.556		0.526	0.735	0.77	1.004	1.001	1.004	1	0.996	0.999	1.001	0.997	0.999	1.381	1.039	0.927	1.404	1.562		0.526	0.737	0.771	0.753	0.143	2.187	0.00601	1.646	0.0489
CSA013341.1	188	K	PREDICTED: carbonic anhydrase 2-like [Citrus sinensis]	1	0.012508	86.086	DEEK(1)YAR	2	-0.80004	3	1.113	1.048	1.231	1.259	1.259	1.405	0.598	0.659	0.755	1.004	1.001	1.004	1	0.996	0.999	1.001	0.997	0.999	1.108	1.047	1.226	1.259	1.264	1.407	0.598	0.661	0.756	0.861	0.063	1.951	0.00067	1.679	0.00284
CSA013341.1	184	K	PREDICTED: carbonic anhydrase 2-like [Citrus sinensis]	1	2.45866e-05	78.814	VEAELPDAK(1)DEEK	2	-0.18792	15	1.07	0.803	0.965	1.198	1.312	1.442	0.781	0.988	0.514	1.004	1.001	1.004	1	0.996	0.999	1.001	0.997	0.999	1.066	0.803	0.961	1.198	1.317	1.444	0.78	0.991	0.515	0.715	0.0226	1.732	0.0228	1.238	0.315
CSA013361.1	115	K		1	0.0008315	84.615	AACEASLK(1)R	2	2.2919	7	0.695	1.52	0.824	1.012	0.992	1.135	1.024	0.878	0.915
CSA013374.1	185	K	PREDICTED: photosystem II 22 kDa protein, chloroplastic [Vitis vinifera]	1	1.35028e-13	87.429	SALGLK(1)EGGPLFGFTK	2	-0.63614	5				0.046	0.166	0.135	1.154	1.571	1.891	0.998	0.997	0.997	0.997	1.003	1	1.005	0.997	1.005				0.046	0.165	0.135	1.148	1.575	1.882			0.075	0.00277
CSA013374.1	169	K	PREDICTED: photosystem II 22 kDa protein, chloroplastic [Vitis vinifera]	1	3.30298e-12	75.548	FVDDPPTGLDK(1)AVIPPGK	2	-0.54939	8	0.31	0.792	1.097		1.422	1.177	1.18	0.812	0.944	0.998	0.997	0.997	0.997	1.003	1	1.005	0.997	1.005	0.311	0.794	1.1		1.417	1.177	1.174	0.814	0.939	0.567	0.167	1.33	0.143	0.753	0.395
CSA013374.1	176	K	PREDICTED: photosystem II 22 kDa protein, chloroplastic [Vitis vinifera]	1	0.00030532	82.287	AVIPPGK(1)SLR	2	0.24662	33	1.095	0.883	1.042	1.27	1.015	1.062	1.023	0.877	0.8	0.998	0.997	0.997	0.997	1.003	1	1.005	0.997	1.005	1.097	0.886	1.045	1.274	1.012	1.062	1.017	0.879	0.796	0.904	0.356	1.243	0.102	1.124	0.286
CSA013381.1	319	K	PREDICTED: alpha-galactosidase 1-like [Nelumbo nucifera]	1	2.49194e-05	56.569	EVIAVNQDK(1)LGVQAK	2	1.3161	2	0.652	0.698	1.068	1.075	1.245	1.31	1.19	0.734	0.874	1.002	1.001	0.999	0.997	0.997	0.997	1.004	1.003	1	0.65	0.697	1.069	1.079	1.249	1.314	1.186	0.732	0.874	0.664	0.0529	1.305	0.134	0.866	0.545
CSA013381.1	383	K	PREDICTED: alpha-galactosidase 1-like [Nelumbo nucifera]	1	0.00189116	70.363	DLWEHK(1)TLK	3	1.6118	5	0.893	1.033	1.071	1.399	1.209	1.028	1.059	0.533		1.002	1.001	0.999	0.997	0.997	0.997	1.004	1.003	1	0.891	1.032	1.072	1.404	1.213	1.031	1.055	0.531		0.821	0.146	1.533	0.176	1.258	0.396
CSA013381.1	114	K	PREDICTED: alpha-galactosidase 1-like [Nelumbo nucifera]	1	0.00336555	51.445	DNEGNLMAK(1)K	2	0.77624	1										1.002	1.001	0.999	0.997	0.997	0.997	1.004	1.003	1
CSA013395.1	53	K	PREDICTED: probable glutathione S-transferase [Populus euphratica]	1	8.22284e-05	69.03	SHLLLELNPVHK(1)K	3	-0.48124	6	1.036	0.808	1.551	0.848	1.292	0.942	1.149	0.794	0.743	1	1.011	1.005	0.981	1.001	1.003	0.986	1.011	1.003	1.036	0.799	1.544	0.865	1.291	0.939	1.165	0.785	0.741	1.092	0.731	1.15	0.514	1.256	0.424
CSA013395.1	140	K	PREDICTED: probable glutathione S-transferase [Populus euphratica]	1	0.00904807	67.494	IEAELK(1)GK	2	1.0074	6	0.811	1.289	0.864	0.981	1.058	1.106	0.744	0.954	1.21	1	1.011	1.005	0.981	1.001	1.003	0.986	1.011	1.003	0.811	1.275	0.86	1	1.057	1.103	0.755	0.944	1.206	0.932	0.658	1.088	0.559	1.014	0.947
CSA013417.1	128	K	PREDICTED: probable protein disulfide-isomerase A6 [Nelumbo nucifera]	1	0.0132431	67.704	DSK(1)GQLTSK	2	0.43446	5								0.815		1.004	0.999	1.004	0.997	0.999	0.999	0.997	0.996	1.005								0.818
CSA013417.1	99	K	PREDICTED: probable protein disulfide-isomerase A6 [Nelumbo nucifera]	1	0.0158511	41.996	SNK(1)AGEDYDGGR	2	0.33442	1		1.053	0.943	1.283	1.381	1.336	0.448	0.839	0.654	1.004	0.999	1.004	0.997	0.999	0.999	0.997	0.996	1.005		1.054	0.939	1.287	1.383	1.338	0.449	0.842	0.651	0.746	0.00885	2.063	0.00414	1.539	0.106
CSA013417.1	215	K	PREDICTED: probable protein disulfide-isomerase A6 [Nelumbo nucifera]	1	2.79976e-05	77.644	AISEAK(1)ADEFALK	2	1.7714	9	0.714	1.053	1.012	0.991	1.267	1.231	0.998	0.896	0.796	1.004	0.999	1.004	0.997	0.999	0.999	0.997	0.996	1.005	0.711	1.054	1.008	0.994	1.269	1.233	1.001	0.899	0.792	0.793	0.155	1.298	0.0634	1.03	0.84
CSA013417.1	77	K	PREDICTED: probable protein disulfide-isomerase A6 [Nelumbo nucifera]	1	0.00143868	113.5	YK(1)DLGEK	2	-0.25197	2	1.129	1.052	0.909	1.167	1.383	1.33	0.71	0.665	0.828	1.004	0.999	1.004	0.997	0.999	0.999	0.997	0.996	1.005	1.124	1.053	0.905	1.171	1.385	1.332	0.712	0.668	0.824	0.793	0.0422	1.764	0.00212	1.399	0.0213
CSA013417.1	156	K	PREDICTED: probable protein disulfide-isomerase A6 [Nelumbo nucifera]	1	0.0105191	50.786	EFVSAGNDEK(1)K	2	2.6907	5	1.001	0.91	0.777	1.233	1.317	1.226	0.744	0.793	1.005	1.004	0.999	1.004	0.997	0.999	0.999	0.997	0.996	1.005	0.997	0.911	0.774	1.237	1.319	1.228	0.746	0.796	1	0.709	0.00667	1.488	0.00756	1.054	0.672
CSA013417.1	169	K	PREDICTED: probable protein disulfide-isomerase A6 [Nelumbo nucifera]	1	0.000816421	100.02	IEEEVEK(1)LK	2	0.69292	5	0.893	0.868	0.844	0.949	1.302	0.996	1.041	1.051	0.911	1.004	0.999	1.004	0.997	0.999	0.999	0.997	0.996	1.005	0.889	0.868	0.84	0.952	1.304	0.997	1.044	1.055	0.907	0.799	0.121	1.082	0.53	0.864	0.0524
CSA013417.1	55	K	PREDICTED: probable protein disulfide-isomerase A6 [Nelumbo nucifera]	1	0.00357718	44.968	NLAPTYEK(1)VATAFK	2	0.66097	2			0.289	0.37	0.664	0.845	1.331	1.408	1.171	1.004	0.999	1.004	0.997	0.999	0.999	0.997	0.996	1.005			0.288	0.371	0.665	0.846	1.335	1.413	1.166	0.459		0.481	0.0124	0.221
CSA013417.1	222	K	PREDICTED: probable protein disulfide-isomerase A6 [Nelumbo nucifera]	1	0.00465943	82.279	ADEFALK(1)K	2	0.070105	17	0.943	0.882	1.091	1.349	1.044	1.245	0.884	0.8	0.847	1.004	0.999	1.004	0.997	0.999	0.999	0.997	0.996	1.005	0.939	0.882	1.086	1.353	1.045	1.247	0.886	0.803	0.843	0.798	0.0866	1.44	0.0165	1.148	0.128
CSA013419.1	15	K		1	3.00905e-08	55.724	LAPEYEK(1)LGASFK	2	0.38532	2					1.324			0.466
CSA013450.1	142	K	PREDICTED: expansin-like A2 [Populus euphratica]	1	0.0176769	51.059	GMEEDLK(1)K	2	-3.2395	4	1.306	1.202	0.957	1.357	1.425	1.324	0.631	0.534	0.617	0.998	0.999	0.997	0.996	0.996	0.996	1.005	1.009	1.005	1.309	1.203	0.96	1.362	1.431	1.329	0.628	0.529	0.614	0.842	0.114	2.328	5.31e-05	1.961	0.00624
CSA013466.1	235	K	PREDICTED: triose phosphate/phosphate translocator, chloroplastic isoform X2 [Arachis ipaensis]	1	0.0101371	89.296	AK(1)LEEEK	2	-0.43246	6	1.378	0.906		0.912	0.998	0.981	0.734	1.034	0.912	0.994	0.995	0.998	0.996	0.997	0.987	1.021	1	1.011	1.386	0.911		0.916	1.001	0.994	0.719	1.034	0.902	1.184	0.397	1.096	0.422	1.298	0.304
CSA013466.1	143	K	PREDICTED: triose phosphate/phosphate translocator, chloroplastic isoform X2 [Arachis ipaensis]	1	6.30273e-05	67.519	LMK(1)HGFSDAIAK	2	1.7422	9	1.177	0.739	1.02	0.997	1.277	0.986	0.96	0.99		0.994	0.995	0.998	0.996	0.997	0.987	1.021	1	1.011	1.184	0.743	1.022	1.001	1.281	0.999	0.94	0.99		0.899	0.526	1.133	0.37	1.019	0.921
CSA013503.1	330	K	PREDICTED: histone H1 [Vitis vinifera]	1	0.00136642	75.387	NK(1)VEHFQSR	2	-1.8295	8	1.324	1.211	0.65	1.178	1.199	1.584	0.677	0.73	0.649	1.004	0.998	0.999	0.999	0.995	1.001	1.006	1.002	0.994	1.318	1.213	0.65	1.179	1.205	1.583	0.673	0.728	0.653	0.802	0.346	1.931	0.00858	1.549	0.146
CSA013503.1	183	K	PREDICTED: histone H1 [Vitis vinifera]	1	0.000582204	102.07	SAK(1)TELGNR	2	0.13456	9	1.031	1.352	0.838	1.021	1.068	1.151	0.787	0.864	1.009	1.004	0.998	0.999	0.999	0.995	1.001	1.006	1.002	0.994	1.027	1.355	0.839	1.022	1.073	1.15	0.782	0.862	1.015	0.992	0.96	1.22	0.0661	1.211	0.322
CSA013503.1	61	K	PREDICTED: histone H1 [Vitis vinifera]	1	0.000873766	77.533	QAIAK(1)YIEK	2	1.5523	9	0.929	0.806	1.086	1.167	1.04	1.009	1.158	1.038	0.714	1.004	0.998	0.999	0.999	0.995	1.001	1.006	1.002	0.994	0.925	0.808	1.087	1.168	1.045	1.008	1.151	1.036	0.718	0.875	0.228	1.109	0.487	0.971	0.862
CSA013503.1	51	K	PREDICTED: histone H1 [Vitis vinifera]	1	0.0101371	89.296	EK(1)DGSSR	2	1.5771	5	1.588	1.214	1.484	0.958	0.948	1.181	0.569	0.797	0.836	1.004	0.998	0.999	0.999	0.995	1.001	1.006	1.002	0.994	1.581	1.216	1.485	0.959	0.952	1.18	0.565	0.795	0.841	1.385	0.0399	1.404	0.0592	1.945	0.00744
CSA013547.1	427	K	PREDICTED: heat shock cognate protein 80 [Ziziphus jujuba]	1	0.000345111	63.662	LGIHEDSQNK(1)TK	3	-1.8149	1				1.011						0.999	1.001	0.999	1.006	1	1.002	0.999	0.999	0.997				1.005
CSA013547.1	547	K	PREDICTED: heat shock cognate protein 80 [Ziziphus jujuba]	1	0.00887029	58.699	VMK(1)DVLGDR	2	-1.438	3	1.17	1.289		1.382	0.824	1.043		0.649		0.999	1.001	0.999	1.006	1	1.002	0.999	0.999	0.997	1.171	1.288		1.374	0.824	1.041		0.65		1.139	0.528	1.661		1.892
CSA013547.1	529	K	PREDICTED: heat shock cognate protein 80 [Ziziphus jujuba]	1	0.000330027	89.171	LDESEDEK(1)AK	2	0.50778	6	1.221	1.13	1.02	1.048	1.032	1.24	1.043	0.681	0.762	0.999	1.001	0.999	1.006	1	1.002	0.999	0.999	0.997	1.222	1.129	1.021	1.042	1.032	1.238	1.044	0.682	0.765	1.018	0.83	1.33	0.1	1.354	0.0768
CSA013547.1	326	K	PREDICTED: heat shock cognate protein 80 [Ziziphus jujuba]	1	0.00156813	70.942	APFDLFDTK(1)K	2	-0.57685	7	1.033	1.453	1.209	0.963	1.554	0.987	0.79	0.591	0.748	0.999	1.001	0.999	1.006	1	1.002	0.999	0.999	0.997	1.034	1.452	1.21	0.957	1.554	0.985	0.791	0.592	0.751	1.057	0.786	1.639	0.0895	1.733	0.0184
CSA013547.1	429	K	PREDICTED: heat shock cognate protein 80 [Ziziphus jujuba]	1	0.00599622	74.2	TK(1)LAELLR	2	0.65824	3	0.915	0.813	1.145	0.834	1.294	1.141	1.041	0.767	1.036	0.999	1.001	0.999	1.006	1	1.002	0.999	0.999	0.997	0.916	0.812	1.146	0.829	1.294	1.139	1.042	0.768	1.04	0.881	0.486	1.145	0.45	1.009	0.954
CSA013547.1	316	K	PREDICTED: heat shock cognate protein 80 [Ziziphus jujuba]	1	0.016166	64.757	AVLFVPK(1)R	2	3.2377	9	0.975	1.007	1.128	0.958	1.337	1.108	0.85	0.788	0.958	0.999	1.001	0.999	1.006	1	1.002	0.999	0.999	0.997	0.976	1.006	1.129	0.952	1.337	1.106	0.851	0.789	0.961	0.916	0.479	1.305	0.0971	1.196	0.0687
CSA013580.1	47	K	PREDICTED: THO complex subunit 4A [Eucalyptus grandis]	1	0.00970055	71.379	DAEEAVK(1)R	2	1.2488	1	0.783	0.972		0.727		1.021		1.207	1.222	1.037	0.999	1.026	0.997	1.02	0.885	0.981	1.04	1.016	0.755	0.973		0.729		1.154		1.161	1.203	0.918	0.777	0.797	0.377	0.731	0.103
CSA013671.1	116	K	PREDICTED: ubiquitin-NEDD8-like protein RUB2 [Malus domestica]	1	0.00873284	46.88	LIYAGK(1)QLGDDK	2	1.7659	5	0.921	1.314	1.325	0.912	0.669	1.619	1.063	0.573	0.849	0.985	0.994	1.028	1.009	0.994	0.998	0.999	0.978	1.015	0.935	1.322	1.289	0.903	0.673	1.623	1.064	0.586	0.837	1.109	0.729	1.286	0.496	1.426	0.13
CSA013702.1	203	K	PREDICTED: probable phospholipid hydroperoxide glutathione peroxidase isoform X1 [Sesamum indicum]	1	0.000337164	45.183	SSK(1)GGLLGDSIK	2	-2.5082	2				0.725				1.051	0.863	0.99	0.998	0.993	0.997	1	1.003	1.003	1.008	1.006				0.727				1.042	0.858			0.765
CSA013702.1	241	K	PREDICTED: probable phospholipid hydroperoxide glutathione peroxidase isoform X1 [Sesamum indicum]	1	0.000535895	49.595	YAPTTSPLSIEK(1)DIK	2	0.89552	3			1.125	0.598	0.972	1.02	0.929	1.062		0.99	0.998	0.993	0.997	1	1.003	1.003	1.008	1.006			1.132	0.6	0.972	1.016	0.926	1.053		1.313		0.872	0.525	1.144
CSA013702.1	142	K	PREDICTED: probable phospholipid hydroperoxide glutathione peroxidase isoform X1 [Sesamum indicum]	1	0.00206804	89.355	LYEQYK(1)DK	2	-0.16229	8	0.867	0.887	0.854	0.954	1.026	0.729	1.019	1.022	1.462	0.99	0.998	0.993	0.997	1	1.003	1.003	1.008	1.006	0.876	0.889	0.86	0.956	1.026	0.726	1.016	1.014	1.453	0.969	0.771	0.778	0.208	0.753	0.122
CSA013702.1	101	K	PREDICTED: probable phospholipid hydroperoxide glutathione peroxidase isoform X1 [Sesamum indicum]	1	5.68079e-05	70.889	DVK(1)GNDVDLSMYK	2	0.28638	8		0.893	1.193	0.863	0.944	1.173	1.111	0.768	0.847	0.99	0.998	0.993	0.997	1	1.003	1.003	1.008	1.006		0.895	1.201	0.865	0.944	1.169	1.108	0.762	0.842	1.055	0.759	1.098	0.556	1.159	0.475
CSA013702.1	111	K	PREDICTED: probable phospholipid hydroperoxide glutathione peroxidase isoform X1 [Sesamum indicum]	1	0.00085016	62.732	GNDVDLSMYK(1)GK	2	0.21055	4	0.74	1.254	1.268	0.91	0.991	0.644	1.233	0.965	1.009	0.99	0.998	0.993	0.997	1	1.003	1.003	1.008	1.006	0.747	1.256	1.276	0.912	0.991	0.642	1.229	0.957	1.003	1.289	0.294	0.798	0.187	1.028	0.883
CSA013702.1	222	K	PREDICTED: probable phospholipid hydroperoxide glutathione peroxidase isoform X1 [Sesamum indicum]	1	4.12109e-05	91.62	FLVDK(1)EGNVVDR	2	3.0347	4	0.73		1.202					1.275	0.956	0.99	0.998	0.993	0.997	1	1.003	1.003	1.008	1.006	0.737		1.21					1.265	0.95					0.879	0.684
CSA013811.1	538	K	PREDICTED: heat shock cognate protein 80 [Ziziphus jujuba]	1	0.0116545	65.156	EK(1)FEGLCK	2	-1.0686	7	0.719	0.745	0.844	1.38	1.216	1.029	1.014	1.078	0.787	0.999	1	0.999	1.002	1.002	1.003	0.999	0.999	0.999	0.72	0.745	0.845	1.378	1.214	1.026	1.015	1.079	0.788	0.638	0.0158	1.255	0.143	0.801	0.118
CSA013811.1	470	K	PREDICTED: heat shock cognate protein 80 [Ziziphus jujuba]	1	1.87299e-07	70.197	EGQSDIYYITGESK(1)K	2	2.9805	6	1.134		1.499	1.254	1.194		0.68	0.758	0.705	0.999	1	0.999	1.002	1.002	1.003	0.999	0.999	0.999	1.136		1.5	1.252	1.192		0.681	0.759	0.706	1.078	0.656	1.709	0.000853	1.843	0.0226
CSA013811.1	241	K	PREDICTED: heat shock cognate protein 80 [Ziziphus jujuba]	1	4.13598e-18	124.07	VEDVDEEK(1)EK	2	-1.0705	8		0.756	0.706	1.134	1.376	1.544		0.748	0.686	0.999	1	0.999	1.002	1.002	1.003	0.999	0.999	0.999		0.756	0.706	1.132	1.374	1.54		0.749	0.687	0.542	0.0278	1.879	0.0266	1.019	0.769
CSA013811.1	263	K	PREDICTED: heat shock cognate protein 80 [Ziziphus jujuba]	1	4.9312e-05	66.492	EVSHEWSLVNK(1)QK	3	0.1033	5		0.935	1.036	1.335	0.963	1.012	0.994	0.674		0.999	1	0.999	1.002	1.002	1.003	0.999	0.999	0.999		0.935	1.037	1.333	0.962	1.009	0.995	0.675		0.895	0.511	1.319	0.26	1.181	0.464
CSA013811.1	427	K	PREDICTED: heat shock cognate protein 80 [Ziziphus jujuba]	1	5.21073e-07	104.59	LGIHEDSTNK(1)TK	3	-1.4459	14	1.188	0.917	1.043	1.008	1.213	1.383	0.701	0.822	0.895	0.999	1	0.999	1.002	1.002	1.003	0.999	0.999	0.999	1.19	0.917	1.044	1.006	1.211	1.379	0.702	0.823	0.896	0.876	0.328	1.486	0.0324	1.301	0.0664
CSA013811.1	628	K	PREDICTED: heat shock cognate protein 80 [Ziziphus jujuba]	0.999813	1.57163e-06	113.61	ADADKNDK(1)SVK	2	1.038	16	1.077	1.043	1.607	0.851	0.74	1.557	0.799	0.74	0.944	0.999	1	0.999	1.002	1.002	1.003	0.999	0.999	0.999	1.079	1.043	1.608	0.85	0.739	1.553	0.8	0.741	0.945	1.187	0.566	1.264	0.451	1.5	0.0977
CSA013811.1	521	K	PREDICTED: heat shock cognate protein 80 [Ziziphus jujuba]	1	0.00112808	59.116	EGLK(1)LDETEDEK	2	1.6273	3		0.902	0.913		1.525	0.902	0.929		0.741	0.999	1	0.999	1.002	1.002	1.003	0.999	0.999	0.999		0.902	0.914		1.523	0.9	0.93		0.742	0.75	0.433	1.449	0.368	1.086	0.526
CSA013811.1	586	K	PREDICTED: heat shock cognate protein 80 [Ziziphus jujuba]	1	3.62558e-10	104.21	IMK(1)AQALR	2	-0.49459	13	1.111	1.183	0.937	1.269	0.94	1.364	0.641	0.764	1.002	0.999	1	0.999	1.002	1.002	1.003	0.999	0.999	0.999	1.113	1.183	0.938	1.267	0.939	1.36	0.642	0.765	1.003	0.907	0.493	1.48	0.0813	1.342	0.1
CSA013811.1	481	K	PREDICTED: heat shock cognate protein 80 [Ziziphus jujuba]	1	4.37734e-10	118.87	AVENSPFLEK(1)LK	2	0.17901	8	0.519	1.121	1.129	0.625	1.137	1.059	1.184	1.169	0.889	0.999	1	0.999	1.002	1.002	1.003	0.999	0.999	0.999	0.52	1.121	1.13	0.624	1.135	1.056	1.185	1.17	0.89	0.984	0.956	0.867	0.483	0.854	0.517
CSA013811.1	378	K	PREDICTED: heat shock cognate protein 80 [Ziziphus jujuba]	1	7.21163e-07	115.71	EMLQQNK(1)ILK	2	-2.4114	26	1.167	1.055	0.888	1.387	1.471	0.851	0.89	0.792	0.635	0.999	1	0.999	1.002	1.002	1.003	0.999	0.999	0.999	1.169	1.055	0.889	1.385	1.469	0.849	0.891	0.793	0.636	0.841	0.403	1.596	0.091	1.342	0.0746
CSA013811.1	625	K	PREDICTED: heat shock cognate protein 80 [Ziziphus jujuba]	1	2.58615e-39	178.65	RADADK(1)NDK	2	1.5313	15	0.942	1.083	1.024	0.921	1.041	1.472	0.443	1.004	1.206	0.999	1	0.999	1.002	1.002	1.003	0.999	0.999	0.999	0.943	1.083	1.025	0.92	1.039	1.468	0.444	1.005	1.208	0.89	0.505	1.29	0.415	1.149	0.601
CSA013811.1	252	K	PREDICTED: heat shock cognate protein 80 [Ziziphus jujuba]	1	2.58641e-05	70.54	IK(1)EVSHEWSLVNK	3	0.36615	5	1.05	1.434	0.839		0.665	0.906	2.061	0.418	0.55	0.999	1	0.999	1.002	1.002	1.003	0.999	0.999	0.999	1.052	1.434	0.84		0.664	0.904	2.063	0.419	0.551	1.414	0.272	0.775	0.763	1.096	0.869
CSA013811.1	440	K	PREDICTED: heat shock cognate protein 80 [Ziziphus jujuba]	1	4.70356e-10	94.09	YHSTK(1)SGDEMTSLK	3	0.52376	6	1.004	0.883		0.956	0.947	1.1	0.812	1.244	0.749	0.999	1	0.999	1.002	1.002	1.003	0.999	0.999	0.999	1.005	0.883		0.954	0.946	1.097	0.813	1.246	0.75	0.945	0.533	1.067	0.72	1.009	0.971
CSA013811.1	547	K	PREDICTED: heat shock cognate protein 80 [Ziziphus jujuba]	1	0.000648804	94.309	VVK(1)DVLGDR	2	0.23699	9	0.957	0.908	1.182	1.325	1.007	1.137	0.993	0.771	0.823	0.999	1	0.999	1.002	1.002	1.003	0.999	0.999	0.999	0.958	0.908	1.183	1.323	1.005	1.134	0.994	0.772	0.824	0.881	0.332	1.337	0.0633	1.177	0.229
CSA013811.1	517	K	PREDICTED: heat shock cognate protein 80 [Ziziphus jujuba]	1	0.000344089	82.417	LVSATK(1)EGLK	2	0.47453	15	0.846	0.872	0.889	1.198	1.226	1.398	0.843	0.959	0.732	0.999	1	0.999	1.002	1.002	1.003	0.999	0.999	0.999	0.847	0.872	0.89	1.196	1.224	1.394	0.844	0.96	0.733	0.684	0.00312	1.504	0.00917	1.028	0.739
CSA013811.1	417	K	PREDICTED: heat shock cognate protein 80 [Ziziphus jujuba]	1	1.58599e-11	86.803	NLK(1)LGIHEDSTNK	3	-1.3429	7	0.707	0.641	0.71	1.307	1.111	1.529	1.025	1.104	0.612	0.999	1	0.999	1.002	1.002	1.003	0.999	0.999	0.999	0.708	0.641	0.71	1.305	1.109	1.525	1.026	1.105	0.613	0.523	0.00685	1.435	0.11	0.75	0.213
CSA013811.1	429	K	PREDICTED: heat shock cognate protein 80 [Ziziphus jujuba]	1	0.00599622	74.2	TK(1)LAELLR	2	0.65824	3	0.915	0.813	1.145	0.834	1.294	1.141	1.041	0.767	1.036	0.999	1	0.999	1.002	1.002	1.003	0.999	0.999	0.999	0.916	0.813	1.146	0.833	1.292	1.138	1.042	0.768	1.037	0.881	0.482	1.146	0.443	1.01	0.949
CSA013811.1	277	K	PREDICTED: heat shock cognate protein 80 [Ziziphus jujuba]	0.938435	1.08993e-05	62.861	K(0.062)PEEITK(0.938)EEYSAFYK	3	3.2053	1						0.958				0.999	1	0.999	1.002	1.002	1.003	0.999	0.999	0.999						0.955
CSA013811.1	316	K	PREDICTED: heat shock cognate protein 80 [Ziziphus jujuba]	1	0.00924611	72.138	AILFVPK(1)R	2	-1.2034	17	1.267	1.105	1.338	0.976	1.31	1.043	0.688	0.794	0.832	0.999	1	0.999	1.002	1.002	1.003	0.999	0.999	0.999	1.269	1.105	1.339	0.974	1.308	1.04	0.689	0.795	0.833	1.117	0.351	1.434	0.0389	1.602	0.00469
CSA013811.1	456	K	PREDICTED: heat shock cognate protein 80 [Ziziphus jujuba]	1	3.39444e-12	78.078	MK(1)EGQSDIYYITGESK	2	-1.9189	5			1.006	0.911	1.05	0.817	1.087	0.68	1.004	0.999	1	0.999	1.002	1.002	1.003	0.999	0.999	0.999			1.007	0.91	1.048	0.815	1.088	0.681	1.005	1.089		0.999	0.997	1.089
CSA013811.1	243	K	PREDICTED: heat shock cognate protein 80 [Ziziphus jujuba]	0.99956	7.58396e-22	136.3	VEDVDEEKEK(1)EEK	3	-0.40356	14	0.917	1.082	1.068	0.912	0.954	1.701	0.993	0.869	0.587	0.999	1	0.999	1.002	1.002	1.003	0.999	0.999	0.999	0.918	1.082	1.069	0.911	0.953	1.697	0.994	0.87	0.588	0.862	0.564	1.452	0.261	1.252	0.192
CSA013811.1	556	K	PREDICTED: heat shock cognate protein 80 [Ziziphus jujuba]	1	0.000761106	80.706	VEK(1)VVVSDR	2	-1.232	11	0.682	1.309	1.037	1.111	1.114	0.994	0.634	1.038	1.151	0.999	1	0.999	1.002	1.002	1.003	0.999	0.999	0.999	0.683	1.309	1.038	1.109	1.112	0.991	0.635	1.039	1.153	0.943	0.758	1.137	0.471	1.072	0.792
CSA013811.1	544	K	PREDICTED: heat shock cognate protein 80 [Ziziphus jujuba]	1	0.00069117	87.476	FEGLCK(1)VVK	2	1.0497	8	1.326	0.912	1.051	2.107	0.733	0.806	0.9	0.776	0.656	0.999	1	0.999	1.002	1.002	1.003	0.999	0.999	0.999	1.328	0.912	1.052	2.104	0.732	0.804	0.901	0.777	0.657	0.904	0.814	1.559	0.39	1.41	0.0866
CSA013811.1	529	K	PREDICTED: heat shock cognate protein 80 [Ziziphus jujuba]	1	0.000330027	102.52	LDETEDEK(1)AK	2	0.87385	13	1.395	0.883	0.888	1.205	1.295	1.351	0.602	0.903	0.692	0.999	1	0.999	1.002	1.002	1.003	0.999	0.999	0.999	1.397	0.883	0.889	1.203	1.293	1.347	0.603	0.904	0.693	0.824	0.269	1.747	0.00516	1.44	0.169
CSA013811.1	45	K	PREDICTED: heat shock cognate protein 80 [Ziziphus jujuba]	1	2.72954e-35	150.11	ELISNASDALDK(1)IR	2	-0.32626	4						0.221	0.939	0.903	1.231	0.999	1	0.999	1.002	1.002	1.003	0.999	0.999	0.999						0.22	0.94	0.904	1.233			0.215
CSA013811.1	449	K	PREDICTED: heat shock cognate protein 80 [Ziziphus jujuba]	1	4.43371e-05	61.409	SGDEMTSLK(1)DYVTR	2	2.3382	5	0.89	1.324	1.81	1.131	0.788	0.965	0.841			0.999	1	0.999	1.002	1.002	1.003	0.999	0.999	0.999	0.891	1.324	1.811	1.129	0.787	0.962	0.842			1.399	0.248	1.14		1.594
CSA013811.1	54	K	PREDICTED: heat shock cognate protein 80 [Ziziphus jujuba]	1	0.000642146	86.898	FESLTDK(1)SK	2	-0.30479	16	0.871	0.836		1.5	1.016	0.948	0.923	0.813	0.802	0.999	1	0.999	1.002	1.002	1.003	0.999	0.999	0.999	0.872	0.836		1.498	1.014	0.946	0.924	0.814	0.803	0.741	0.276	1.361	0.161	1.008	0.9
CSA013844.1	174	K	PREDICTED: glutathione reductase, chloroplastic [Vitis vinifera]	1	1.08958e-12	80.387	HDWSTLMANK(1)NAELQR	3	0.52141	2								0.944	0.732	1.003	0.998	0.997	0.998	1.002	0.999	1.002	1.002	0.999								0.943	0.732
CSA013844.1	331	K	PREDICTED: glutathione reductase, chloroplastic [Vitis vinifera]	1	0.00111955	59.227	SADGSLSLK(1)TNR	2	1.277	2		0.748	1.509	1.113	1.08		0.99		0.704	1.003	0.998	0.997	0.998	1.002	0.999	1.002	1.002	0.999		0.749	1.513	1.116	1.078		0.988		0.704	1.031	0.936	1.296	0.222	1.337	0.556
CSA013853.1	188	K	PREDICTED: signal recognition particle receptor subunit beta-like [Sesamum indicum]	1	0.00224479	45.158	VTAHTK(1)EFIR	3	0.96914	1										1.001	1.002	1.008	1.003	1	0.997	1	0.997	0.992
CSA013895.1	66	K		0.999907	0.00803777	45.614	MKLDNYSGAGFSSK(1)SK	2	1.5458	1	0.334	1.77	1.111	0.449	1.069	1.213	1.031	1.138	0.858
CSA013904.1	21	K	PREDICTED: eukaryotic translation initiation factor 3 subunit J [Ricinus communis]	1	0.000256319	58.172	LVEEADFK(1)STR	2	0.068428	3			0.891	1.072	1.239					0.999	0.999	1.004	0.999	0.998	1.005	1.002	0.991	1.003			0.888	1.073	1.241					0.767
CSA013904.1	106	K	PREDICTED: eukaryotic translation initiation factor 3 subunit J [Ricinus communis]	1	0.000880079	101.9	AEK(1)EANAGK	2	1.1756	9	1.403	0.901	1.128	1.16	1.135	1.126	0.723	0.79	0.905	0.999	0.999	1.004	0.999	0.998	1.005	1.002	0.991	1.003	1.404	0.902	1.124	1.161	1.137	1.121	0.722	0.797	0.902	1.003	0.981	1.412	0.00344	1.417	0.095
CSA013980.1	10	K	PREDICTED: vacuolar protein sorting-associated protein 20 homolog 2-like isoform X2 [Nicotiana tabacum]	0.994445	0.00854263	69.721	K(0.006)PK(0.994)VTDVDK	2	0.43942	5	1.039	0.919	1.258	0.964	0.905	1.06	0.992	0.768	1.202	0.984	0.944	0.993	0.975	1.052	0.985	1.016	1.072	0.979	1.056	0.974	1.267	0.989	0.86	1.076	0.976	0.717	1.228	1.127	0.313	1.001	0.995	1.128	0.507
CSA013997.1	28	K	PREDICTED: galactinol synthase 1 [Vitis vinifera]	1	0.0147827	45.28	LSTTLNPGYSK(1)R	2	0.78622	1	0.875	0.773	0.626	0.991	0.895		1.224	1.44		0.985	0.983	0.989	1.002	1.005	1.005	1.012	1.008	1.01	0.888	0.786	0.633	0.989	0.891		1.209	1.428		0.818	0.194	0.713	0.0873	0.583	0.0221
CSA013997.1	277	K	PREDICTED: galactinol synthase 1 [Vitis vinifera]	1	0.0153617	46.796	YTGK(1)EVNMDR	2	1.4621	1	0.737	0.979	0.629		1.01	0.727	1.466		1.283	0.985	0.983	0.989	1.002	1.005	1.005	1.012	1.008	1.01	0.748	0.996	0.636		1.005	0.723	1.449		1.27	0.918	0.71	0.636	0.0972	0.584	0.0339
CSA013997.1	258	K	PREDICTED: galactinol synthase 1 [Vitis vinifera]	1	0.00147927	61.48	HRENIELEK(1)VK	3	-0.74361	2	0.868	0.729	0.548	1.118	0.78	0.94	1.106	1.423	1.12	0.985	0.983	0.989	1.002	1.005	1.005	1.012	1.008	1.01	0.881	0.741	0.554	1.116	0.776	0.935	1.093	1.411	1.109	0.77	0.187	0.782	0.14	0.602	0.027
CSA014011.1	119	K	PREDICTED: peptidyl-prolyl cis-trans isomerase CYP37, chloroplastic isoform X2 [Ricinus communis]	1	0.00792402	60.398	ALK(1)IAVDEK	2	-1.332	7	1.377	0.887	1.209	1.184	1.088		0.684	1.048	0.829	1	1.003	1.003	0.998	1.006	1.009	0.993	0.997	0.992	1.377	0.884	1.206	1.187	1.082		0.689	1.051	0.836	1.019	0.917	1.321	0.146	1.346	0.172
CSA014011.1	139	K	PREDICTED: peptidyl-prolyl cis-trans isomerase CYP37, chloroplastic isoform X2 [Ricinus communis]	1	4.94473e-07	71.98	EK(1)GSELYASLIDGK	2	0.83441	2			0.434	0.354	0.703	0.573	1.753	0.913	1.353	1	1.003	1.003	0.998	1.006	1.009	0.993	0.997	0.992			0.433	0.355	0.699	0.568	1.765	0.916	1.364	0.8		0.401	0.0381	0.321
CSA014012.1	189	K	PREDICTED: peptidyl-prolyl cis-trans isomerase CYP37, chloroplastic-like [Glycine max]	1	0.00797951	53.567	SAK(1)LVEGQDR	2	0.57706	2	1.309	1.036	1.024	1.068	1.261	1.041	0.695	0.881	0.905	1.006	1	0.996	1.003	1.012	1.004	0.991	1	0.987	1.301	1.036	1.028	1.065	1.245	1.037	0.701	0.881	0.917	1.005	0.959	1.34	0.0387	1.347	0.0611
CSA014052.1	272	K	PREDICTED: glutamine synthetase nodule isozyme [Ziziphus jujuba]	1	0.0152155	61.962	AIEK(1)LGLK	2	0.05638	4	0.819	1.014	0.955	1.331	1.281	1.213				0.999	1.003	0.996	0.998	1.001	0.999	1.002	1.002	1	0.82	1.011	0.959	1.334	1.28	1.215				0.729	0.00657
CSA014079.1	53	K	PREDICTED: transcription factor Pur-alpha 1 [Vitis vinifera]	1	0.0143781	54.539	ISEK(1)TSATR	2	0.30537	2	1.138	1.24	1.188	1.215	1.206	1.109	0.806		0.583	1	1	1.002	0.997	1.001	1.001	0.997	1	1.002	1.138	1.24	1.185	1.218	1.205	1.108	0.809		0.582	1.009	0.823	1.693	0.0151	1.708	0.013
CSA014092.1	332	K	PREDICTED: phosphoinositide phospholipase C 2 [Vitis vinifera]	1	0.0109137	50.354	SQQIVAPEYK(1)R	2	-0.79181	1	0.989	1.631	1.074	1.427	1.015	0.738				1.007	1.007	1.009	0.995	1.001	1	0.993	0.993	0.995	0.982	1.619	1.064	1.434	1.014	0.738				1.15	0.605
CSA014181.1	60	K		1	0.000559377	49.188	AEEEESNSK(1)DLQDMK	2	-0.068877	1	0.75	0.91	0.605	1.026	0.815	0.795	1.705		1.171
CSA014181.1	85	K		1	0.0163886	60.91	EMQAK(1)VEK	2	-1.002	6	1.231	1.172		0.898	1.053	1.428	0.679	0.805	0.685
CSA014195.1	53	K	PREDICTED: aspartate aminotransferase [Theobroma cacao]	1	0.00111955	59.227	VK(1)ELVWEPSVSR	2	1.8772	5		1.119	1.304	1.067	1.028	1.018	0.826	0.842	0.764	0.997	1	0.999	0.999	0.995	0.997	1.004	1.003	1.006		1.119	1.306	1.068	1.033	1.021	0.822	0.839	0.759	1.165	0.0966	1.29	0.00113	1.503	0.0129
CSA014226.1	80	K	PREDICTED: zeaxanthin epoxidase, chloroplastic [Juglans regia]	1	0.0132467	46.069	SSAAEVDGNSK(1)K	2	0.65755	1	1.054	0.965	1.677		1.086	1.077	0.725	0.646	1.127	1.003	1.003	1.002	1.002	1.005	1	0.995	0.997	0.993	1.051	0.962	1.673		1.081	1.077	0.729	0.648	1.135	1.139	0.64	1.288	0.303	1.467	0.221
CSA014302.1	379	K	PREDICTED: magnesium-chelatase subunit ChlI, chloroplastic-like isoform X3 [Juglans regia]	1	0.00168584	91.906	ALAALK(1)GR	2	-1.026	3	0.899	0.955		1.01	1.162	0.86	1.035		0.935	0.997	0.997	1.005	1.003	0.999	0.996	1.001	0.998	1.003	0.901	0.958		1.007	1.163	0.863	1.034		0.932	0.92	0.526	1.028	0.828	0.946	0.456
CSA014302.1	216	K	PREDICTED: magnesium-chelatase subunit ChlI, chloroplastic-like isoform X3 [Juglans regia]	1	0.00112177	59.198	AFEPGLLAK(1)ANR	2	0.60653	4		1.272	1.489		0.988		0.881		0.656	0.997	0.997	1.005	1.003	0.999	0.996	1.001	0.998	1.003		1.276	1.481		0.989		0.88		0.654	1.394		1.289		1.797	0.0571
CSA014356.1	239	K	PREDICTED: histidine biosynthesis bifunctional protein hisIE, chloroplastic [Vitis vinifera]	1	0.0074509	54.259	TLEENEDK(1)SR	2	-0.8926	1	1.282	1.048	0.883	1.218	1.292	1.366	0.665		0.649	1.007	0.999	1.005	0.997	0.999	1	1.005	0.996	0.993	1.274	1.049	0.879	1.221	1.293	1.366	0.662		0.654	0.825	0.136	1.967	0.00131	1.622	0.0694
CSA014369.1	295	K		1	0.0144833	47.302	PLGLK(1)SEVSR	2	-0.91674	1	0.983	0.867	1.367	0.977		1.107	1.037	0.894	0.948
CSA014370.1	139	K	PREDICTED: peptidyl-prolyl cis-trans isomerase FKBP20-1 isoform X1 [Nelumbo nucifera]	1	0.0126696	52.391	EIAAAMK(1)EEEK	2	0.76564	1	1.309	0.998			0.807	1.341				0.992	1.01	0.998	0.991	0.989	1	1.002	1.004	1.015	1.32	0.988			0.816	1.341				1.07	0.83
CSA014385.1	83	K	PREDICTED: glucose-1-phosphate adenylyltransferase large subunit 3, chloroplastic/amyloplastic [Vitis vinifera]	1	0.0039217	101.28	NLEMEK(1)R	2	-0.63552	5	0.693		0.753		0.995	0.762	0.671	1.306	1.417	0.998	0.998	1.001	1	0.999	0.999	1	1.004	1.001	0.694		0.752		0.996	0.763	0.671	1.301	1.416	0.822	0.324	0.779	0.481	0.64	0.268
CSA014385.1	277	K	PREDICTED: glucose-1-phosphate adenylyltransferase large subunit 3, chloroplastic/amyloplastic [Vitis vinifera]	1	0.00541873	49.333	ASDFGLMK(1)IDGK	2	-1.5257	7	1.16	1.454	1.177	0.815	1.105	0.679	0.971	1.151	0.709	0.998	0.998	1.001	1	0.999	0.999	1	1.004	1.001	1.162	1.457	1.176	0.815	1.106	0.68	0.971	1.146	0.709	1.459	0.0658	0.92	0.696	1.343	0.113
CSA014396.1	57	K	PREDICTED: probable cinnamyl alcohol dehydrogenase 1 [Nicotiana tabacum]	1	0.00142986	108.09	LEK(1)NDVR	2	1.3809	6	0.783	0.935	0.866	1.318	1.217	1.628	0.609	0.808		0.997	1.009	1	0.997	0.995	0.987	1.005	1.002	1.008	0.786	0.927	0.866	1.321	1.223	1.649	0.606	0.806		0.615	0.0164	1.98	0.0322	1.217	0.192
CSA014514.1	90	K		1	0.00417032	56.205	SPDTILSK(1)ENR	2	-2.1147	1		0.693	1.219	1.375	0.431	1.172		1.289
CSA014557.1	17	K	PREDICTED: zeaxanthin epoxidase, chloroplastic-like isoform X2 [Daucus carota subsp. sativus]	1	7.30574e-07	68.972	SFSFK(1)DEDESQEVR	2	0.63682	2	1.473	1.363	1.626	0.827	0.835	1.062		0.871	0.757	1.004	1.003	1.002	1.005	1.006	1.008	0.992	0.992	0.988	1.467	1.359	1.623	0.823	0.83	1.053		0.878	0.766	1.644	0.00569	1.097	0.506	1.804	0.00858
CSA014558.1	152	K	PREDICTED: zeaxanthin epoxidase, chloroplastic-like isoform X2 [Fragaria vesca subsp. vesca]	1	0.00297887	63.076	NNVIIPK(1)VVR	2	-0.73715	1	1.024	1.439		0.613			1.224		0.78	1.002	1.005	1.003	1.007	1.011	1.006	0.987	0.99	0.988	1.022	1.432		0.609			1.24		0.79	2.016		0.6		1.209	0.558
CSA014616.1	415	K	PREDICTED: monothiol glutaredoxin-S17 isoform X1 [Vitis vinifera]	1	0.0150858	46.955	VLAEK(1)GISQK	2	0.85638	3		1.292	1.101		1.152	0.71	0.817	0.811	1.019	0.999	0.999	0.998	1.002	0.999	0.999	1.007	0.997	1.001		1.294	1.104		1.153	0.71	0.812	0.813	1.018	1.286	0.383	1.058	0.804	1.361	0.0676
CSA014653.1	230	K	PREDICTED: chlorophyll a-b binding protein CP29.1, chloroplastic [Ricinus communis]	1	3.62266e-05	65.374	YFDPLGLASDPEK(1)K	2	0.61085	3			0.275	0.159			1.004	1.264	1.542	1.006	1.003	1.003	1.001	1.004	1.007	0.992	0.99	0.993			0.274	0.159			1.012	1.276	1.552	1.727		0.124		0.214
CSA014665.1	150	K		1	0.0123117	56.013	AVVNSSK(1)ER	2	-1.4474	2	0.911	0.678	0.592	1.075	1.197	1.034	1.111	1.076	1.027
CSA014712.1	3	K		1	0.00540767	47.603	MVK(1)EEEIRK	2	4.308	1			1.48
CSA014730.1	309	K	PREDICTED: inactive protein RESTRICTED TEV MOVEMENT 2-like [Nicotiana sylvestris]	1	0.0164798	60.828	EK(1)DSSSLK	2	-0.11386	1	1.156	1.114	0.784	1.421	0.98	1.136	0.646	1.171	0.711	0.996	1.003	1	1.005	1.004	1.001	0.995	0.998	0.998	1.161	1.111	0.784	1.413	0.976	1.135	0.649	1.173	0.713	0.867	0.42	1.39	0.189	1.206	0.44
CSA014732.1	85	K	PREDICTED: flowering locus K homology domain isoform X1 [Ricinus communis]	1	0.00652007	45.28	IK(1)ILDGPPGTAER	2	1.5052	2	1.269			1.056	1.055	0.935	0.989	0.643	0.72	0.998	0.999	0.999	1	0.999	1	1.001	1.001	1.002	1.271			1.056	1.056	0.935	0.988	0.642	0.718	1.252		1.298	0.107	1.624
CSA014732.1	142	K	PREDICTED: flowering locus K homology domain isoform X1 [Ricinus communis]	1	3.46787e-10	49.66	IVDGLESDSSHAPPGLGAK(1)VSTR	3	0.89068	1		0.732	1.523	0.631	1.069	0.977	1.263	0.75		0.998	0.999	0.999	1	0.999	1	1.001	1.001	1.002		0.733	1.525	0.631	1.07	0.977	1.261	0.749		1.265	0.539	0.888	0.691	1.123	0.817
CSA014742.1	173	K		0.999963	0.015878	44.349	K(1)PNK(1)GNNKK	3	0.78396	1	1.181	0.906	1.282	1.123	0.949	0.898	0.991	0.963
CSA014742.1	176	K		0.999955	0.015878	44.349	K(1)PNK(1)GNNKK	3	0.78396	1	1.181	0.906	1.282	1.123	0.949	0.898	0.991	0.963
CSA014748.1	110	K	PREDICTED: polygalacturonate 4-alpha-galacturonosyltransferase [Theobroma cacao]	1	0.00795691	69.825	FVVK(1)EVGR	2	-0.70526	4	1.128	1.005	1.014	1.076	1.069	1.161	1.004	0.749	0.896	1.076	1.056	0.97	1.063	0.967	0.938	1.017	0.934	0.979	1.049	0.952	1.045	1.012	1.105	1.238	0.987	0.802	0.915	0.908	0.229	1.241	0.0628	1.126	0.143
CSA014753.1	197	K	PREDICTED: oligopeptide transporter 3 [Nicotiana tabacum]	1	0.000689493	105.1	ALHEK(1)EQK	2	1.1136	10	1.116	1.471	1.919	0.684	0.543	1.309	0.842	0.736	0.948	0.986	0.99	0.994	1.009	0.998	0.994	1.01	1.009	1.01	1.132	1.485	1.931	0.678	0.544	1.317	0.834	0.729	0.939	1.791	0.114	1.015	0.962	1.818	0.0462
CSA015055.1	169	K	transmembrane protein [Arabidopsis thaliana]	1	4.98308e-12	102.64	SVQAANK(1)EAEEQDR	2	1.1422	9	1.33	1.133	1.175	0.993	1.22	1.238	0.816	0.581	0.843	1.049	1.056	0.892	1.063	0.959	1.06	1.045	0.925	0.952	1.268	1.073	1.317	0.934	1.273	1.168	0.781	0.628	0.885	1.084	0.493	1.471	0.0448	1.594	0.0126
CSA015066.1	119	K	PREDICTED: histone H1 [Jatropha curcas]	1	0.000415991	86.344	ASYK(1)LSEAGK	2	1.0378	7	1.154	1.247	0.814	1.36	1.188	1.281	0.027	0.892	1.342	0.987	0.995	0.984	1.008	1.003	1.011	1.004	1.015	0.993	1.169	1.253	0.827	1.349	1.185	1.267	0.027	0.879	1.352	0.855	0.256	1.683	0.258	1.439	0.464
CSA015066.1	87	K	PREDICTED: histone H1 [Jatropha curcas]	1	8.78366e-09	78.505	YMEEEHK(1)PVLPENFR	3	0.36983	1		0.536	0.749	0.569	1.228	0.999	1.612			0.987	0.995	0.984	1.008	1.003	1.011	1.004	1.015	0.993		0.539	0.761	0.564	1.224	0.988	1.605			0.702	0.371	0.577		0.405
CSA015066.1	194	K	PREDICTED: histone H1 [Jatropha curcas]	1	0.00804519	69.628	SIK(1)SPAAK	2	0.55621	5	1.26	0.997	0.669	1.027	1.136	1.176	0.917	0.97	0.851	0.987	0.995	0.984	1.008	1.003	1.011	1.004	1.015	0.993	1.277	1.002	0.68	1.019	1.133	1.163	0.913	0.956	0.857	0.893	0.542	1.216	0.02	1.085	0.681
CSA015066.1	70	K	PREDICTED: histone H1 [Jatropha curcas]	1	5.62536e-28	94.281	EALLALNEK(1)SGSSPYAIAK	2	0.27671	3			0.508				0.987	0.93	1.049	0.987	0.995	0.984	1.008	1.003	1.011	1.004	1.015	0.993			0.516				0.983	0.916	1.057					0.524
CSA015066.1	144	K	PREDICTED: histone H1 [Jatropha curcas]	1	0.00738668	54.343	QAK(1)STTTAAR	2	0.43413	4	0.865	0.932	0.901		1.253	1.067	0.738	1.24	0.929	0.987	0.995	0.984	1.008	1.003	1.011	1.004	1.015	0.993	0.876	0.937	0.916		1.249	1.055	0.735	1.222	0.936	0.789	0.0494	1.195	0.409	0.943	0.721
CSA015092.1	110	K		1	0.00617223	94.662	VK(1)VENLK	2	0.73402	15	1.227	1.354	1.06	1.103	1.053	1.117	0.674	0.754	0.975
CSA015093.1	61	K		1	0.0103078	56.202	FDFTK(1)GLNQK	2	-3.5463	2	1.519	0.722	1.282	1.194		1.052	0.965	0.742	0.87
CSA015176.1	107	K		1	0.00126781	114.5	LSSEK(1)LQK	2	0.49439	18	0.926	0.974	0.802	1.014	0.938	0.924	0.608	0.723	2.044
CSA015316.1	131	K	PREDICTED: activator of 90 kDa heat shock protein ATPase homolog [Juglans regia]	1	0.00687454	52.247	VSVK(1)DEGPIGK	2	-0.57705	7	0.968	1.492	0.886	1.17	1.115	1.131	0.869	0.943	0.587	0.995	1.004	0.997	1.002	1.002	1	0.998	1	1.002	0.973	1.486	0.889	1.168	1.113	1.132	0.87	0.943	0.586	0.981	0.915	1.422	0.0374	1.395	0.218
CSA015316.1	138	K	PREDICTED: activator of 90 kDa heat shock protein ATPase homolog [Juglans regia]	1	0.014206	66.073	DEGPIGK(1)R	2	1.8563	1	1.124	1.214	0.92	0.832	1.234	1.205	0.63	0.922	1.073	0.995	1.004	0.997	1.002	1.002	1	0.998	1	1.002	1.13	1.21	0.923	0.83	1.232	1.206	0.631	0.922	1.071	0.998	0.991	1.245	0.306	1.243	0.242
CSA015352.1	7	K	photosystem II protein D2 (chloroplast) [Erodium chrysanthum]	1	0.000209029	87.258	TIALGK(1)FTK	2	0.70063	4	0.694	0.922		0.885	1.063	1.059	1.019	0.972	0.956	1.006	1.005	0.999	1.001	1.003	1	0.998	0.991	0.997	0.69	0.917		0.884	1.06	1.059	1.021	0.981	0.959	0.803	0.18	1.014	0.831	0.814	0.128
CSA015371.1	384	K	PREDICTED: leucine--tRNA ligase, chloroplastic/mitochondrial isoform X1 [Theobroma cacao]	1	0.00938319	83.364	TELQK(1)EK	2	0.10516	3	1.522	1.052	0.827			1.261		1.107	0.734	0.999	1	1.002	0.999	1.001	1.004	0.999	1	0.996	1.524	1.052	0.825			1.256		1.107	0.737	0.903		1.363		1.23	0.53
CSA015371.1	368	K	PREDICTED: leucine--tRNA ligase, chloroplastic/mitochondrial isoform X1 [Theobroma cacao]	1	0.000732299	75.819	YVEEYK(1)ELASR	2	1.0583	3		1.536	1.875		0.895			0.453		0.999	1	1.002	0.999	1.001	1.004	0.999	1	0.996		1.536	1.871		0.894			0.453		1.906		1.974		3.762
CSA015384.1	11	K		1	0.0145331	43.297	DTHDQNFRFK(1)K	2	-0.0019489	3	1.152	1.575	0.678	1.003	0.813	1.036	0.854	0.948	1.063
CSA015390.1	84	K	PREDICTED: glutathione S-transferase-like [Nelumbo nucifera]	1	0.00310667	62.633	LLK(1)VLDVYEK	2	1.9417	4	0.793	1.327	1.055	0.445	0.74	0.63	1.049	1.527	1.311	1.002	1	0.998	0.994	1.002	1	0.999	1.005	1	0.791	1.328	1.057	0.448	0.738	0.63	1.05	1.52	1.311	1.749	0.0622	0.468	0.0127	0.818	0.318
CSA015390.1	69	K	PREDICTED: glutathione S-transferase-like [Nelumbo nucifera]	1	0.000645994	83.948	IK(1)QDEGLIK	2	-1.989	9	0.91	0.906	1.066	1.025	1.075	1.037	1.122	1.068	0.745	1.002	1	0.998	0.994	1.002	1	0.999	1.005	1	0.908	0.906	1.068	1.031	1.072	1.037	1.123	1.063	0.745	0.918	0.194	1.071	0.587	0.983	0.905
CSA015390.1	76	K	PREDICTED: glutathione S-transferase-like [Nelumbo nucifera]	1	2.41095e-13	130.69	QDEGLIK(1)QNEEK	2	0.29966	10	0.901	1.395	0.808	1.003	0.878	0.628	0.943	1.099	1.314	1.002	1	0.998	0.994	1.002	1	0.999	1.005	1	0.899	1.396	0.81	1.009	0.876	0.628	0.944	1.094	1.314	1.235	0.409	0.75	0.145	0.926	0.716
CSA015454.1	50	K	PREDICTED: 40S ribosomal protein S4-3 isoform X1 [Tarenaya hassleriana]	1	0.00241146	72.2	PSSGPHK(1)SR	2	-0.89679	6	1.157	1	1.206	0.988	1.076	1.405	0.723			0.999	1.003	1.004	0.998	0.998	0.998	0.999	0.997	1.004	1.158	0.997	1.201	0.99	1.079	1.408	0.724			0.965	0.791	1.601		1.546
CSA015454.1	215	K	PREDICTED: 40S ribosomal protein S4-3 isoform X1 [Tarenaya hassleriana]	1	1.03052e-19	74.703	HK(1)GNFDTIHVQDATGHEFATR	4	1.1876	5	0.63	1.093	1.293		1.385	1.679			0.49	0.999	1.003	1.004	0.998	0.998	0.998	0.999	0.997	1.004	0.631	1.09	1.287		1.388	1.683			0.488	0.653	0.147	3.147		2.055
CSA015454.1	181	K	PREDICTED: 40S ribosomal protein S4-3 isoform X1 [Tarenaya hassleriana]	1	5.23975e-05	71.879	LDLETNK(1)ITDFIK	2	-0.41026	1								0.739	0.951	0.999	1.003	1.004	0.998	0.998	0.998	0.999	0.997	1.004								0.741	0.947
CSA015454.1	88	K	PREDICTED: 40S ribosomal protein S4-3 isoform X1 [Tarenaya hassleriana]	1	0.00114448	76.064	HILVDGK(1)VR	2	-0.9747	6	0.721	1.045		1.185	1.21	0.786	1.061	0.845	0.795	0.999	1.003	1.004	0.998	0.998	0.998	0.999	0.997	1.004	0.722	1.042		1.187	1.213	0.788	1.062	0.847	0.792	0.83	0.461	1.18	0.369	0.979	0.915
CSA015454.1	29	K	PREDICTED: 40S ribosomal protein S4-3 isoform X1 [Tarenaya hassleriana]	1	0.00363815	65.179	LNAPK(1)HWMLDK	3	0.061913	4	0.897	1.066	1.273	1.021	1.653	1.054	0.94	0.643	0.629	0.999	1.003	1.004	0.998	0.998	0.998	0.999	0.997	1.004	0.898	1.063	1.268	1.023	1.657	1.056	0.941	0.645	0.626	0.864	0.506	1.689	0.0917	1.459	0.0836
CSA015476.1	127	K	PREDICTED: cysteine synthase [Vitis vinifera]	1	0.000718831	96.19	GMK(1)GAVQK	2	-2.4363	7	1.185	1.357	1.835	1.204	1.44	1.233	0.358	0.63	0.484	0.999	1	1.003	1.002	1.002	0.998	0.998	0.997	1.001	1.187	1.357	1.829	1.201	1.438	1.235	0.359	0.632	0.483	1.128	0.465	2.628	0.00178	2.965	0.00966
CSA015476.1	4	K	PREDICTED: cysteine synthase [Vitis vinifera]	1	0.000743788	87.181	AEK(1)CAIAK	2	0.64446	18	0.939	1.116	1.123	1.089	1.184	1.31	0.75	0.813	0.843	0.999	1	1.003	1.002	1.002	0.998	0.998	0.997	1.001	0.94	1.116	1.119	1.086	1.182	1.312	0.752	0.816	0.842	0.887	0.2	1.486	0.00526	1.318	0.017
CSA015476.1	292	K	PREDICTED: cysteine synthase [Vitis vinifera]	1	0.00036288	107.06	VAK(1)RPENAGK	2	2.1464	13	1.156	1.147	1.28	1.176	0.713	1.172	0.604	0.639	1.44	0.999	1	1.003	1.002	1.002	0.998	0.998	0.997	1.001	1.157	1.147	1.276	1.173	0.712	1.174	0.605	0.641	1.438	1.17	0.338	1.14	0.71	1.333	0.339
CSA015476.1	322	K	PREDICTED: cysteine synthase [Vitis vinifera]	1	0.00408889	54.343	YLSSVLFDSLK(1)R	2	-0.69357	2							0.451	0.907	1.121	0.999	1	1.003	1.002	1.002	0.998	0.998	0.997	1.001							0.452	0.91	1.119
CSA015476.1	168	K	PREDICTED: cysteine synthase [Vitis vinifera]	1	7.45443e-20	86.772	IHYETTGPEIWK(1)GTGGK	3	0.34817	9	0.697	0.822	1.144	1.471	0.99	1.361	1.131	0.683	0.689	0.999	1	1.003	1.002	1.002	0.998	0.998	0.997	1.001	0.698	0.822	1.14	1.468	0.988	1.364	1.134	0.685	0.688	0.696	0.12	1.523	0.104	1.061	0.811
CSA015476.1	195	K	PREDICTED: cysteine synthase [Vitis vinifera]	1	0.000358602	102.52	YLK(1)DQNSEIK	2	-1.6244	9	0.893	1.444	0.87	1.028	1.162	0.697	0.728	0.951	1.302	0.999	1	1.003	1.002	1.002	0.998	0.998	0.997	1.001	0.894	1.444	0.867	1.026	1.16	0.698	0.73	0.954	1.3	1.111	0.67	0.966	0.884	1.074	0.784
CSA015506.1	44	K		1	0.00103044	72.2	NHPDK(1)GGDPEK	2	2.3315	6	1.277	0.995	1.427	1.442	1.002	1.184	0.515	0.74	0.87
CSA015535.1	1631	K	PREDICTED: clathrin heavy chain 1 [Juglans regia]	1	0.00330138	61.958	DK(1)IEALSEVK	2	0.056653	4	1.449	1.316	1.206	1.117	1.248	0.732	1.167	0.704	0.414	1.002	1.002	1.003	1	1.001	1.002	0.995	0.996	0.998	1.446	1.313	1.202	1.117	1.246	0.731	1.173	0.707	0.415	1.28	0.165	1.349	0.379	1.726	0.0746
CSA015535.1	457	K	PREDICTED: clathrin heavy chain 1 [Juglans regia]	1	0.00170092	117.93	LVVNQNK(1)K	2	0.45874	9	1.065	1.231	0.915	1.305	1.026	1.154	0.832	0.885	0.741	1.002	1.002	1.003	1	1.001	1.002	0.995	0.996	0.998	1.062	1.228	0.912	1.305	1.025	1.152	0.836	0.889	0.742	0.92	0.488	1.411	0.021	1.298	0.0718
CSA015535.1	781	K	PREDICTED: clathrin heavy chain 1 [Juglans regia]	1	0.000974836	61.11	NFLMEAK(1)LPDAR	2	-0.050957	5	0.46	0.803	1.635	0.765	0.938	0.95	1.634			1.002	1.002	1.003	1	1.001	1.002	0.995	0.996	0.998	0.459	0.801	1.63	0.765	0.937	0.948	1.642			1.09	0.832	0.538		0.587
CSA015535.1	1515	K	PREDICTED: clathrin heavy chain 1 [Juglans regia]	1	0.000155904	86.114	IEK(1)HELLEMR	3	-0.8669	6	0.661	1.079	1.033	1.14	1.119	1.073	1.161		0.852	1.002	1.002	1.003	1	1.001	1.002	0.995	0.996	0.998	0.659	1.076	1.03	1.14	1.118	1.071	1.167		0.853	0.831	0.232	1.098	0.467	0.913	0.698
CSA015535.1	1536	K	PREDICTED: clathrin heavy chain 1 [Juglans regia]	1	0.00418301	67.113	WK(1)QSIALSK	2	0.58392	5	1.344	0.996	0.867	1.105	1.212	0.894	1.062	0.705	0.917	1.002	1.002	1.003	1	1.001	1.002	0.995	0.996	0.998	1.341	0.994	0.864	1.105	1.211	0.892	1.067	0.708	0.918	0.997	0.986	1.191	0.288	1.187	0.394
CSA015552.1	113	K	PREDICTED: protein CURVATURE THYLAKOID 1D, chloroplastic isoform X2 [Jatropha curcas]	1	0.00177394	91.318	YLIFK(1)ENR	2	1.535	10	1.274	1.605	1.441	0.859	1.062	1.029	0.79	0.745	0.705	0.994	0.999	1.016	0.992	1.005	1.018	0.959	1.007	1.01	1.281	1.607	1.418	0.866	1.056	1.011	0.824	0.74	0.698	1.468	0.0144	1.297	0.0306	1.904	0.00256
CSA015562.1	202	K	PREDICTED: 2-C-methyl-D-erythritol 4-phosphate cytidylyltransferase, chloroplastic [Vitis vinifera]	1	0.000647511	93.096	PLVTTGDVK(1)K	2	0.43379	9	1.029	1.316	1.148	0.998	0.815	1.157	0.818	1.182	0.726	1.002	0.998	1.009	1.002	1.002	1.001	0.997	0.99	0.999	1.027	1.318	1.137	0.996	0.813	1.156	0.821	1.194	0.727	1.174	0.257	1.082	0.689	1.27	0.211
CSA015733.1	231	K	PREDICTED: ATP synthase delta chain, chloroplastic [Nicotiana tomentosiformis]	1	0.00557691	79.474	LIDMSVK(1)K	2	-0.083831	11	0.843	0.717	0.918	1.08	0.786	0.969	1.274	1.118	1.059	0.998	0.995	0.998	1.002	0.999	0.999	1.002	1.003	1.002	0.845	0.72	0.919	1.078	0.787	0.97	1.271	1.114	1.056	0.877	0.321	0.824	0.13	0.722	0.021
CSA015733.1	152	K	PREDICTED: ATP synthase delta chain, chloroplastic [Nicotiana tomentosiformis]	1	0.000589697	85.533	RIELVK(1)EIVK	3	1.3729	16	0.992	1.229	1.057	0.877	1.005	0.803	1.169	0.882	1.025	0.998	0.995	0.998	1.002	0.999	0.999	1.002	1.003	1.002	0.994	1.235	1.059	0.875	1.006	0.804	1.166	0.879	1.023	1.225	0.097	0.875	0.278	1.072	0.541
CSA015733.1	189	K	PREDICTED: ATP synthase delta chain, chloroplastic [Nicotiana tomentosiformis]	1	7.8967e-09	79.337	LESQHLAQIAK(1)GVQK	3	0.66582	9	1.007	0.86	1.137	1.093	1.168	0.832	1.055	0.93	0.939	0.998	0.995	0.998	1.002	0.999	0.999	1.002	1.003	1.002	1.009	0.864	1.139	1.091	1.169	0.833	1.052	0.927	0.937	0.974	0.845	1.06	0.619	1.033	0.738
CSA015733.1	97	K	PREDICTED: ATP synthase delta chain, chloroplastic [Nicotiana tomentosiformis]	1	0.000187575	79.089	IDK(1)LFSDPQVYK	2	1.9637	7	0.761	1.098	1.336	0.894	1.218	1.118	0.854	0.927	0.909	0.998	0.995	0.998	1.002	0.999	0.999	1.002	1.003	1.002	0.763	1.103	1.338	0.892	1.219	1.119	0.852	0.924	0.907	0.992	0.966	1.204	0.139	1.194	0.361
CSA015733.1	198	K	PREDICTED: ATP synthase delta chain, chloroplastic [Nicotiana tomentosiformis]	1	0.00928925	67.277	LTGAK(1)NVR	2	-1.8615	5	1.212	1.003	0.873	0.944	1.017	1.342		0.959	0.989	0.998	0.995	0.998	1.002	0.999	0.999	1.002	1.003	1.002	1.215	1.008	0.874	0.942	1.018	1.343		0.956	0.987	0.938	0.686	1.134	0.475	1.063	0.667
CSA015733.1	117	K	PREDICTED: ATP synthase delta chain, chloroplastic [Nicotiana tomentosiformis]	1	3.11448e-05	98.105	FFVNPTIDLEK(1)K	2	0.68834	3	0.131	0.266	0.293	0.214	0.624	0.457	2.165	1.787	1.8	0.998	0.995	0.998	1.002	0.999	0.999	1.002	1.003	1.002	0.131	0.267	0.293	0.214	0.625	0.457	2.16	1.781	1.796	0.534	0.195	0.226	0.001	0.121	0.000229
CSA015733.1	193	K	PREDICTED: ATP synthase delta chain, chloroplastic [Nicotiana tomentosiformis]	1	0.0114553	55.064	GVQK(1)LTGAK	2	-0.043977	2		0.992	0.836		1.208	1.302	0.746			0.998	0.995	0.998	1.002	0.999	0.999	1.002	1.003	1.002		0.997	0.837		1.209	1.303	0.744			0.73	0.067	1.688		1.232
CSA015773.1	197	K	ribosomal RNA small subunit methyltransferase G [Arabidopsis thaliana]	1	5.33837e-05	63.185	IYGLGTGPK(1)VEVLK	2	-0.33913	2		0.764	0.731	0.434	1.161	1.069	1.308	1.02	0.972	0.998	1.006	1.001	1.002	1.001	0.999	0.998	0.996	0.999		0.759	0.73	0.433	1.16	1.07	1.31	1.024	0.973	0.839	0.662	0.805	0.442	0.676	0.078
CSA015792.1	128	K	PREDICTED: 40S ribosomal protein S3-3 [Amborella trichopoda]	1	0.00699492	65.224	ELTSVVQK(1)R	2	1.3854	5	0.839	0.867	0.738	1.128	1.133	1.365	1.016	0.943	0.824	1	1.003	1.002	0.998	0.997	1.003	0.999	0.998	1	0.839	0.865	0.736	1.13	1.137	1.36	1.017	0.945	0.824	0.673	0.00971	1.302	0.0411	0.876	0.167
CSA015792.1	115	K	PREDICTED: 40S ribosomal protein S3-3 [Amborella trichopoda]	1	0.000303163	88.596	TQNVLGEK(1)GR	2	-0.16201	9	0.925	1.153	0.741	1.432	1.195	0.809	0.799	0.872	1.082	1	1.003	1.002	0.998	0.997	1.003	0.999	0.998	1	0.925	1.15	0.739	1.435	1.199	0.806	0.8	0.873	1.083	0.818	0.394	1.248	0.322	1.021	0.901
CSA015797.1	211	K	PREDICTED: 60S ribosomal protein L7a-1 [Nelumbo nucifera]	1	0.000484584	79.148	NEDK(1)MEFSR	2	-0.16404	8	1.353	1.116	1.074	1.079	1.375	1.108	0.655	0.632	0.929	0.994	1.007	1.007	0.992	0.999	1.001	1.004	0.998	0.998	1.361	1.108	1.067	1.088	1.376	1.107	0.652	0.633	0.931	0.99	0.935	1.611	0.0279	1.596	0.0297
CSA015870.1	166	K	PREDICTED: sucrose-phosphatase 2-like [Sesamum indicum]	1	0.0108904	59.153	DK(1)ALEVMK	2	-0.30481	7	1.312	1.302	0.932	1.077	1.173	0.875	0.644	0.811	1.134	1.001	0.999	1	0.995	0.997	0.999	1.005	1.003	1	1.311	1.303	0.932	1.082	1.176	0.876	0.641	0.809	1.134	1.131	0.422	1.213	0.34	1.372	0.169
CSA015870.1	88	K	PREDICTED: sucrose-phosphatase 2-like [Sesamum indicum]	1	0.00117479	93.178	SPTLYK(1)QLR	2	1.2221	5	1.351	0.919	0.953	1.223	1.197	1.108				1.001	0.999	1	0.995	0.997	0.999	1.005	1.003	1	1.35	0.92	0.953	1.229	1.2	1.109				0.911	0.503
CSA015875.1	94	K	PREDICTED: 50S ribosomal protein L9, chloroplastic [Sesamum indicum]	1	6.11222e-05	69.92	AQIVTPVLLK(1)EMR	2	-0.40599	3		0.462		0.569	0.918		0.927	1.554	0.822	0.997	0.996	0.99	1.003	0.999	1.003	0.999	1.004	1.008		0.464		0.567	0.919		0.928	1.548	0.816	0.624		0.677	0.352	0.423
CSA015898.1	86	K	PREDICTED: aldehyde dehydrogenase family 2 member B4, mitochondrial [Theobroma cacao]	1	0.00315477	62.466	IYDEFLEK(1)AK	2	0.95333	6	1.075	1.399	1.28	0.96	1.057	0.95	0.897	0.805		1.008	0.998	1.006	1	0.985	1	1.004	0.996	1.002	1.066	1.402	1.273	0.96	1.073	0.95	0.893	0.808		1.254	0.0743	1.169	0.0968	1.466	0.0554
CSA015898.1	117	K	PREDICTED: aldehyde dehydrogenase family 2 member B4, mitochondrial [Theobroma cacao]	1	9.81662e-12	73.057	GVEQGPQIDSEQFEK(1)VLR	2	1.0849	6					0.296	0.197	1.343	1.316	0.937	1.008	0.998	1.006	1	0.985	1	1.004	0.996	1.002					0.3	0.197	1.337	1.321	0.935			0.208	0.0121
CSA015928.1	196	K	PREDICTED: dihydropyrimidinase [Ipomoea nil]	1	0.00337172	82.75	EK(1)GINSFK	2	1.0119	8	0.958	0.931	0.872	1.449	1.133	1.38	0.784	0.928	0.62	1.003	0.998	1	0.999	0.998	1	1.001	0.998	1.002	0.955	0.933	0.872	1.45	1.135	1.38	0.783	0.93	0.619	0.696	0.0152	1.7	0.0143	1.183	0.201
CSA015978.1	285	K	PREDICTED: transaldolase-like [Nicotiana tabacum]	1	1.84536e-05	65.043	MLEK(1)IGTPEALDLR	2	0.94896	3	0.252		1.228		1.15	1.29	1.045	1.041	0.642	1.001	0.997	1.001	1.001	0.998	1.002	1.002	1.001	0.998	0.252		1.226		1.153	1.288	1.043	1.04	0.643	0.606	0.431	1.343	0.18	0.813	0.701
CSA015987.1	153	K	PREDICTED: serine/threonine-protein kinase STN7, chloroplastic [Juglans regia]	0.999999	0.0102945	67.704	KDDFVLGK(1)K	2	3.9452	1	0.81	1.087	1.023	0.958	1.272	1.782	0.36	0.988		1.004	1.005	1.011	1.002	0.996	1	0.99	0.991	1.001	0.807	1.081	1.012	0.956	1.277	1.781	0.364	0.997		0.722	0.217	1.967	0.19	1.421	0.35
CSA015989.1	6	K	PREDICTED: ubiquitin receptor RAD23c-like isoform X2 [Gossypium raimondii]	1	0.00392578	99.139	IFVK(1)TLK	2	0.83696	3	1.152	1.144	1.27	1.044	0.956	1.19	0.79	0.797	0.939	0.997	0.999	0.999	1.002	1	0.998	0.999	1.003	1.004	1.156	1.145	1.272	1.042	0.956	1.192	0.791	0.795	0.935	1.12	0.187	1.265	0.0563	1.417	0.00492
CSA015989.1	54	K	PREDICTED: ubiquitin receptor RAD23c-like isoform X2 [Gossypium raimondii]	1	4.93184e-05	88.021	VLK(1)DGTTLEENK	2	-0.2273	7	0.789	1.133	0.965	0.988	1.047	0.838	1.102	1.014	1.042	0.997	0.999	0.999	1.002	1	0.998	0.999	1.003	1.004	0.792	1.134	0.966	0.986	1.047	0.84	1.104	1.011	1.038	1.007	0.959	0.911	0.238	0.917	0.445
CSA015996.1	137	K	PREDICTED: glycine dehydrogenase (decarboxylating), mitochondrial [Nelumbo nucifera]	1	0.00117839	95.502	IENMK(1)FSK	2	-0.98493	7	0.86	1.053	0.787	1.51	0.813	0.852	1.056	1.204	0.766	0.996	0.999	0.999	1	1.003	1.002	0.999	1	1.002	0.863	1.054	0.788	1.51	0.81	0.85	1.057	1.204	0.764	0.853	0.553	1.048	0.862	0.894	0.52
CSA015996.1	459	K	PREDICTED: glycine dehydrogenase (decarboxylating), mitochondrial [Nelumbo nucifera]	1	1.86862e-08	85.536	AHALAGTFAAGLK(1)K	3	0.68049	5	1.239	1.214	1.394	0.758	0.974	0.903	1.113	0.738	0.942	0.996	0.999	0.999	1	1.003	1.002	0.999	1	1.002	1.243	1.216	1.395	0.758	0.971	0.901	1.114	0.738	0.94	1.465	0.00827	0.942	0.689	1.38	0.0443
CSA015996.1	974	K	PREDICTED: glycine dehydrogenase (decarboxylating), mitochondrial [Nelumbo nucifera]	1	0.000158679	105.98	EEIAQIEK(1)GK	2	0.74945	9	1.218	0.715	0.957	0.976	0.918	1.267	1.051	1.204	0.663	0.996	0.999	0.999	1	1.003	1.002	0.999	1	1.002	1.222	0.716	0.958	0.976	0.915	1.265	1.052	1.204	0.662	0.918	0.658	1.082	0.704	0.992	0.975
CSA015996.1	478	K	PREDICTED: glycine dehydrogenase (decarboxylating), mitochondrial [Nelumbo nucifera]	1	0.00143593	119.29	VK(1)CADSK	2	-1.0372	8	1.499	1.117	1.437	0.86	0.836	1.179	0.701	0.853	0.964	0.996	0.999	0.999	1	1.003	1.002	0.999	1	1.002	1.504	1.119	1.438	0.86	0.833	1.177	0.702	0.853	0.962	1.415	0.0709	1.14	0.428	1.613	0.0218
CSA015996.1	491	K	PREDICTED: glycine dehydrogenase (decarboxylating), mitochondrial [Nelumbo nucifera]	1	9.51064e-05	59.709	AIVDAAYK(1)SEMNLR	2	0.79146	3	0.701	1.171	1.573	0.887		0.944	1.108	1.043	0.779	0.996	0.999	0.999	1	1.003	1.002	0.999	1	1.002	0.704	1.173	1.574	0.887		0.942	1.109	1.043	0.777	1.257	0.522	0.937	0.672	1.178	0.557
CSA016033.1	104	K	PREDICTED: kinesin-like protein KIN-14B [Vitis vinifera]	1	0.0106218	50.108	YLGVLADK(1)TR	2	-0.91583	1	1.619	1.2	1.437	0.96	1.073	0.833		0.66	0.984	0.996	0.998	0.997	1.003	1.002	1	1.005	0.998	1.001	1.626	1.202	1.441	0.957	1.071	0.833		0.661	0.983	1.492	0.0288	1.16	0.443	1.731	0.0566
CSA016033.1	541	K	PREDICTED: kinesin-like protein KIN-14B [Vitis vinifera]	1	0.0019467	79.148	IEK(1)DQNAQLR	2	-0.065668	1				0.941	1.223			0.626	0.854	0.996	0.998	0.997	1.003	1.002	1	1.005	0.998	1.001				0.938	1.22			0.627	0.853			1.458	0.202
CSA016043.1	605	K	PREDICTED: ATP-dependent Clp protease ATP-binding subunit ClpA homolog CD4B, chloroplastic-like [Nicotiana tabacum]	1	0.00465943	82.279	MEETLHK(1)R	2	-0.79933	11	1.085	1.095	0.484	1.036	1.044	1.891	0.75	0.837	0.767	0.998	0.999	0.999	0.999	0.999	1.001	1.003	1	1.001	1.087	1.096	0.485	1.037	1.045	1.888	0.748	0.837	0.766	0.672	0.28	1.689	0.13	1.135	0.632
CSA016043.1	328	K	PREDICTED: ATP-dependent Clp protease ATP-binding subunit ClpA homolog CD4B, chloroplastic-like [Nicotiana tabacum]	1	0.000140282	58.885	IANGDVPETIEGK(1)K	2	-2.1585	3	1.671	0.761	1.489	1.349		0.867	0.861	0.936	0.575	0.998	0.999	0.999	0.999	0.999	1.001	1.003	1	1.001	1.674	0.762	1.491	1.35		0.866	0.859	0.936	0.574	1.181	0.652	1.403	0.26	1.658	0.158
CSA016043.1	518	K	PREDICTED: ATP-dependent Clp protease ATP-binding subunit ClpA homolog CD4B, chloroplastic-like [Nicotiana tabacum]	1	0.000885903	130.04	EK(1)NEAVR	2	-0.070731	2	1.184	1.026	1.677	1.117		1.055				0.998	0.999	0.999	0.999	0.999	1.001	1.003	1	1.001	1.186	1.027	1.679	1.118		1.054				1.195	0.467
CSA016043.1	146	K	PREDICTED: ATP-dependent Clp protease ATP-binding subunit ClpA homolog CD4B, chloroplastic-like [Nicotiana tabacum]	1	0.0018725	62.466	SMGINLK(1)DAR	2	0.93151	10	1.036	0.889	0.999	1.361	1.106	0.899		1.056	0.96	0.998	0.999	0.999	0.999	0.999	1.001	1.003	1	1.001	1.038	0.89	1	1.362	1.107	0.898		1.056	0.959	0.87	0.36	1.114	0.563	0.969	0.675
CSA016043.1	816	K	PREDICTED: ATP-dependent Clp protease ATP-binding subunit ClpA homolog CD4B, chloroplastic-like [Nicotiana tabacum]	1	0.00417388	79.474	QLTK(1)LEVK	2	3.043	6	0.94	2.22	0.787	1.271	0.932	0.743				0.998	0.999	0.999	0.999	0.999	1.001	1.003	1	1.001	0.942	2.222	0.788	1.272	0.933	0.742				1.341	0.524
CSA016043.1	417	K	PREDICTED: ATP-dependent Clp protease ATP-binding subunit ClpA homolog CD4B, chloroplastic-like [Nicotiana tabacum]	1	0.00252756	63.624	HIEK(1)DPALER	3	0.28903	14	1.053	0.983	0.916	0.946	1.16	1.257	0.839	1.208	0.655	0.998	0.999	0.999	0.999	0.999	1.001	1.003	1	1.001	1.055	0.984	0.917	0.947	1.161	1.255	0.837	1.208	0.654	0.879	0.245	1.246	0.302	1.095	0.636
CSA016043.1	454	K	PREDICTED: ATP-dependent Clp protease ATP-binding subunit ClpA homolog CD4B, chloroplastic-like [Nicotiana tabacum]	1	0.00595137	63.565	YEIHHK(1)LR	2	0.35452	7	1.31	0.834	0.918	1.081	1.311	1.037	0.557	1.099	0.982	0.998	0.999	0.999	0.999	0.999	1.001	1.003	1	1.001	1.312	0.835	0.919	1.082	1.312	1.036	0.556	1.099	0.981	0.894	0.517	1.301	0.227	1.164	0.551
CSA016043.1	269	K	PREDICTED: ATP-dependent Clp protease ATP-binding subunit ClpA homolog CD4B, chloroplastic-like [Nicotiana tabacum]	1	0.00307902	50.897	MAEEGK(1)LDPVVGR	2	0.072298	4				1.043		0.889	0.971		0.653	0.998	0.999	0.999	0.999	0.999	1.001	1.003	1	1.001				1.044		0.888	0.968		0.652			1.192	0.471
CSA016043.1	598	K	PREDICTED: ATP-dependent Clp protease ATP-binding subunit ClpA homolog CD4B, chloroplastic-like [Nicotiana tabacum]	1	0.000141906	94.309	LLK(1)MEETLHK	3	-1.0961	9	1.309	0.855	1.308	1.123	0.939	0.886	1.002	1.084	0.689	0.998	0.999	0.999	0.999	0.999	1.001	1.003	1	1.001	1.311	0.856	1.31	1.124	0.94	0.885	0.999	1.084	0.688	1.179	0.353	1.064	0.696	1.255	0.291
CSA016043.1	529	K	PREDICTED: ATP-dependent Clp protease ATP-binding subunit ClpA homolog CD4B, chloroplastic-like [Nicotiana tabacum]	1	9.29989e-05	101.71	SQDFEK(1)AGELR	2	1.4141	14	0.996	0.856	1.08	1.195	0.965	0.916	1.166	1.114	0.682	0.998	0.999	0.999	0.999	0.999	1.001	1.003	1	1.001	0.998	0.857	1.081	1.196	0.966	0.915	1.163	1.114	0.681	0.954	0.689	1.04	0.834	0.993	0.967
CSA016043.1	880	K	PREDICTED: ATP-dependent Clp protease ATP-binding subunit ClpA homolog CD4B, chloroplastic-like [Nicotiana tabacum]	1	8.40008e-06	84.365	LLEDSMAEK(1)MLAR	2	-0.73327	11	1.38	1.352	1.586	1.159	0.828	0.949	0.745		0.739	0.998	0.999	0.999	0.999	0.999	1.001	1.003	1	1.001	1.383	1.353	1.588	1.16	0.828	0.948	0.743		0.738	1.473	0.0192	1.322	0.153	1.946	0.00521
CSA016043.1	648	K	PREDICTED: ATP-dependent Clp protease ATP-binding subunit ClpA homolog CD4B, chloroplastic-like [Nicotiana tabacum]	1	3.97061e-10	49.318	NPNRPIASFIFSGPTGVGK(1)SELAK	3	0.9267	1								0.815		0.998	0.999	0.999	0.999	0.999	1.001	1.003	1	1.001								0.815
CSA016078.1	293	K	PREDICTED: isocitrate dehydrogenase [NAD] catalytic subunit 5, mitochondrial-like [Malus domestica]	1	1.6116e-13	145.91	HLELHDK(1)ADR	3	-0.82139	13	0.921	1.074	1.652	1.105	1.083	1.217	0.643	0.755	0.924	1.004	0.997	0.998	0.994	1.004	1.003	0.995	1	1.005	0.918	1.077	1.655	1.111	1.078	1.214	0.646	0.755	0.92	1.072	0.737	1.466	0.0156	1.572	0.136
CSA016111.1	135	K	PREDICTED: protein RETICULATA-RELATED 4, chloroplastic-like [Gossypium hirsutum]	1	0.00020972	85.813	YFELEK(1)SPLFR	2	-3.0461	1							0.753			0.997	0.998	1	1.001	0.998	1.003	1	1.001	1.003							0.753
CSA016186.1	273	K	PREDICTED: LOW QUALITY PROTEIN: formate dehydrogenase, mitochondrial [Elaeis guineensis]	1	8.50442e-14	90.348	AYDLEGK(1)TVGTVGAGR	2	1.9577	9	0.815	1.191	1.379	0.97	1.105	1.147	0.883	0.78	0.925	0.996	0.997	0.998	0.997	0.998	1.002	1.002	1.003	1.007	0.818	1.195	1.381	0.973	1.107	1.145	0.881	0.777	0.919	1.052	0.762	1.252	0.0321	1.317	0.186
CSA016186.1	430	K	PREDICTED: LOW QUALITY PROTEIN: formate dehydrogenase, mitochondrial [Elaeis guineensis]	1	8.83739e-06	110.08	YAAGTK(1)DMLDR	2	-0.33451	21	1.18	1.289	0.903	0.893	1.039	1.326	0.638	0.814	1.122	0.996	0.997	0.998	0.997	0.998	1.002	1.002	1.003	1.007	1.184	1.293	0.904	0.896	1.041	1.324	0.636	0.811	1.114	1.037	0.825	1.273	0.282	1.32	0.206
CSA016196.1	418	K	PREDICTED: subtilisin-like protease SBT1.7 [Theobroma cacao]	1	0.00125978	101.25	VEK(1)GAVVK	2	-0.66296	5			0.759	1.144	1.139		0.826	0.84		0.997	0.997	0.997	1.004	1.007	1.005	0.996	1	0.997			0.761	1.14	1.131		0.829	0.84		0.671		1.361	0.00054	0.912
CSA016269.1	147	K	PREDICTED: adenylate kinase, chloroplastic-like [Populus euphratica]	1	0.0160163	51.445	FDDTEEK(1)VK	2	-1.2539	3	1.107		0.826	1.064	0.978	1.056	1.027		0.934	1	1.007	1.002	1.001	1	0.998	0.999	1	0.993	1.107		0.824	1.063	0.978	1.058	1.028		0.94	0.935	0.589	1.05	0.387	0.981	0.913
CSA016353.1	162	K		1	0.00143461	125.25	QK(1)EETLK	2	-0.019789	15	1.175	1.11	0.969	0.933	1.07	1.171	0.99	0.874	0.816
CSA016400.1	35	K	PREDICTED: ferritin-1, chloroplastic-like [Eucalyptus grandis]	1	0.00143593	111.81	FMK(1)YQNK	2	-0.60247	4	0.398	0.578	0.352	1.042	2.261	0.803	0.964	0.867	1.192	1.024	1.023	1.03	0.989	0.984	0.985	0.987	0.987	0.991	0.389	0.565	0.342	1.054	2.298	0.816	0.977	0.878	1.203	0.311	0.108	1.362	0.475	0.423	0.00754
CSA016400.1	32	K	PREDICTED: ferritin-1, chloroplastic-like [Eucalyptus grandis]	1	0.00288388	84.743	EHAEK(1)FMK	3	0.83337	5	0.826	0.445	0.678	1.151	1.184	1.007	0.833	1.334	1.206	1.024	1.023	1.03	0.989	0.984	0.985	0.987	0.987	0.991	0.806	0.435	0.658	1.164	1.203	1.023	0.844	1.351	1.217	0.56	0.0148	0.993	0.965	0.557	0.0535
CSA016400.1	13	K	PREDICTED: ferritin-1, chloroplastic-like [Eucalyptus grandis]	1	0.000300714	84.817	DNVALK(1)GLAK	2	1.1646	11	0.541	1.126	0.633	1.208	0.958	1.176	1.338	0.818	0.921	1.024	1.023	1.03	0.989	0.984	0.985	0.987	0.987	0.991	0.528	1.101	0.614	1.222	0.973	1.194	1.356	0.829	0.93	0.662	0.121	1.088	0.637	0.72	0.294
CSA016400.1	20	K	PREDICTED: ferritin-1, chloroplastic-like [Eucalyptus grandis]	1	0.000182358	97.813	FFK(1)ESSEEEREHAEK	4	1.9589	19	0.686	0.445	0.519	1.424	1.341	1.36	1.024	1.098	0.715	1.024	1.023	1.03	0.989	0.984	0.985	0.987	0.987	0.991	0.67	0.435	0.504	1.44	1.363	1.381	1.038	1.112	0.722	0.384	0.000307	1.457	0.023	0.56	0.0384
CSA016421.1	210	K	PREDICTED: ATP-citrate synthase alpha chain protein 2-like [Ziziphus jujuba]	1	0.000795969	56.956	GELDDTAAFK(1)NFK	2	2.2068	1		1.073			1.069					0.989	0.995	0.995	1.002	0.994	1.003	1.009	1.007	1.007		1.078			1.075					1.003
CSA016462.1	112	K	PREDICTED: heat shock cognate 70 kDa protein 2 [Citrus sinensis]	0.999877	2.63092e-15	72.772	VIAGPGDKPMIGVNYK(1)GEEK	3	-1.1202	6	0.658	1.308	1.419	1.16	1.173	0.849	0.709	1.057		1	0.992	1.002	1	1.001	0.999	1.004	1.001	1.001	0.658	1.318	1.416	1.16	1.171	0.85	0.706	1.056		1.067	0.799	1.203	0.412	1.283	0.509
CSA016462.1	334	K	PREDICTED: heat shock cognate 70 kDa protein 2 [Citrus sinensis]	1	2.0204e-16	79.393	MDK(1)STVHDVVLVGGSTR	3	-0.9152	6	1.159	1.216	1.116		1.271	1.005	0.819	1.222	0.388	1	0.992	1.002	1	1.001	0.999	1.004	1.001	1.001	1.159	1.226	1.114		1.269	1.006	0.816	1.221	0.388	1.025	0.805	1.407	0.387	1.443	0.214
CSA016470.1	63	K	dimethylallyl, adenosine tRNA methylthiotransferase [Arabidopsis thaliana]	1	0.0173822	60.019	LEK(1)DAEAR	2	-1.8496	2	0.933	2.027	0.898	0.895	2.113	0.838		0.526	0.38	0.998	0.998	0.999	1	1.001	1.002	0.998	1.003	1.001	0.935	2.032	0.899	0.895	2.112	0.836		0.525	0.38	1.006	0.99	2.833	0.222	2.85	0.182
CSA016470.1	142	K	dimethylallyl, adenosine tRNA methylthiotransferase [Arabidopsis thaliana]	1	0.00348148	53.448	FAVSK(1)TEDMEDR	2	-1.2768	2	0.636	1.772	1.693							0.998	0.998	0.999	1	1.001	1.002	0.998	1.003	1.001	0.637	1.776	1.695
CSA016470.1	188	K	dimethylallyl, adenosine tRNA methylthiotransferase [Arabidopsis thaliana]	1	0.00417388	79.474	ILSSK(1)DVK	2	0.67052	7	1.504	1.458	1.12	1.097	0.947	1.087	0.575		0.873	0.998	0.998	0.999	1	1.001	1.002	0.998	1.003	1.001	1.507	1.462	1.121	1.097	0.946	1.084	0.576		0.872	1.308	0.0705	1.44	0.0866	1.883	0.0448
CSA016596.1	17	K	PREDICTED: stress-response A/B barrel domain-containing protein HS1 [Eucalyptus grandis]	1	0.0102349	66.429	HILLAK(1)FK	2	0.98924	1	1.287		1.609	1.379	1.153	1.266	1.351	0.1	0.124	0.985	0.993	1	1	1	0.993	1.013	1.006	1.01	1.307		1.609	1.379	1.153	1.274	1.334	0.099	0.123	1.149	0.272	2.447	0.143	2.812	0.179
CSA016604.1	10	K	PREDICTED: nucleoside diphosphate kinase B-like [Nelumbo nucifera]	1	0.00320523	44.511	AFAEK(1)HYEDLSAK	3	-0.91042	1				1.011						0.998	0.999	1	0.998	0.998	1	1	1.001	1.005				1.013
CSA016705.1	308	K	PREDICTED: peptidyl-prolyl cis-trans isomerase FKBP62 [Vitis vinifera]	1	0.00883967	55.353	LQDGTIFLK(1)K	2	-0.60245	4	1.228	1.123	1.276	0.969	1.056	0.905	0.955	0.837	0.896	0.998	0.997	1.001	1.004	0.998	1.002	1.001	0.998	1.002	1.231	1.127	1.274	0.966	1.058	0.903	0.954	0.839	0.894	1.241	0.0201	1.089	0.229	1.351	0.00462
CSA016705.1	32	K	PREDICTED: peptidyl-prolyl cis-trans isomerase FKBP62 [Vitis vinifera]	1	0.000997463	95.775	VGEEK(1)EIGK	2	-0.3418	4	2.534	1.102	0.876	1.941	0.934	0.925	0.606	0.042	0.839	0.998	0.997	1.001	1.004	0.998	1.002	1.001	0.998	1.002	2.539	1.106	0.875	1.934	0.936	0.923	0.606	0.042	0.838	1.192	0.715	2.554	0.134	3.043	0.152
CSA016705.1	523	K	PREDICTED: peptidyl-prolyl cis-trans isomerase FKBP62 [Vitis vinifera]	1	0.00994932	89.55	LEYK(1)TLK	2	-1.6086	9	1.018	0.822	1.307	1.242	1.187	0.798	0.982	1.014	0.736	0.998	0.997	1.001	1.004	0.998	1.002	1.001	0.998	1.002	1.02	0.825	1.305	1.238	1.189	0.796	0.981	1.016	0.735	0.977	0.908	1.18	0.379	1.153	0.446
CSA016705.1	411	K	PREDICTED: peptidyl-prolyl cis-trans isomerase FKBP62 [Vitis vinifera]	1	0.00403397	56.404	EEGNALFK(1)AGK	2	-1.6549	7	1.228	0.772	1.225	0.856	0.828	1.598	0.649	1.31	0.699	0.998	0.997	1.001	1.004	0.998	1.002	1.001	0.998	1.002	1.231	0.775	1.223	0.853	0.83	1.594	0.649	1.312	0.698	0.985	0.959	1.232	0.566	1.214	0.508
CSA016706.1	50	K	PREDICTED: FK506-binding protein 2 [Populus euphratica]	1	0.000411603	73.435	TCDIQAHK(1)GDR	3	-0.44216	5	1.028	1.053	0.857	1.521	1.233	1.148	0.668	0.861	0.761	1.022	1.01	0.992	0.975	0.975	1.065	0.956	0.997	1.008	1.006	1.043	0.864	1.56	1.264	1.078	0.699	0.864	0.755	0.746	0.0933	1.684	0.0235	1.257	0.0526
CSA016706.1	61	K	PREDICTED: FK506-binding protein 2 [Populus euphratica]	1	0.00310466	48.899	GK(1)LTDGSVFDSSFER	2	0.47827	1		0.561	0.703	0.599	1.044	0.936	1.798			1.022	1.01	0.992	0.975	0.975	1.065	0.956	0.997	1.008		0.556	0.709	0.614	1.071	0.879	1.881			0.74	0.305	0.454		0.336
CSA016713.1	80	K		1	0.0099141	46.069	SIDADFK(1)EGGQR	2	1.3991	1	1.376	0.896	0.947	1.051	1.218		1.058	0.879	0.72
CSA016761.1	24	K	PREDICTED: glyceraldehyde-3-phosphate dehydrogenase, cytosolic [Sesamum indicum]	1	0.00315565	62.463	IK(1)IGINGFGR	2	-1.3851	1				0.88			0.912	0.749		0.91	1.037	1.039	1.031	1.033	1.032	1.031	0.854	1.031				0.853			0.884	0.877				0.969
CSA016826.1	165	K	PREDICTED: probable pyridoxal 5'-phosphate synthase subunit PDX1 [Daucus carota subsp. sativus]	1	5.22203e-10	92.38	TK(1)GEAGTGNIIEAVR	2	-0.1026	9	1.054	1.413	1.669	0.962	0.911	1.125	0.842	0.638	0.861	0.995	0.997	0.994	0.995	0.996	0.997	1.006	1.007	1.011	1.059	1.418	1.679	0.966	0.914	1.128	0.837	0.633	0.851	1.381	0.115	1.296	0.0742	1.79	0.0338
CSA016853.1	319	K	PREDICTED: cinnamoyl-CoA reductase 1 [Vitis vinifera]	1	0.000436796	82.261	ETVESLTEK(1)K	2	-1.8826	5	0.683	0.772	1.067	1.469	0.874	0.927	1.194	0.914	0.964	0.998	1	0.996	1	1.001	0.996	1.004	0.999	1.004	0.684	0.772	1.071	1.469	0.873	0.93	1.189	0.915	0.96	0.772	0.328	1.068	0.754	0.825	0.285
CSA016853.1	176	K	PREDICTED: cinnamoyl-CoA reductase 1 [Vitis vinifera]	1	0.00118929	58.32	TLAEDAAWK(1)FTK	2	0.18008	5	0.363	0.617	0.855	0.561	1.193	0.962	1.356	1.163	1.393	0.998	1	0.996	1	1.001	0.996	1.004	0.999	1.004	0.364	0.617	0.858	0.561	1.192	0.965	1.35	1.164	1.387	0.677	0.278	0.697	0.116	0.472	0.0123
CSA016853.1	55	K	PREDICTED: cinnamoyl-CoA reductase 1 [Vitis vinifera]	1	2.60664e-05	70.438	TEHLLALDGAK(1)ER	3	2.2815	6	1.168	1.062	1.251	1.243	0.827	1.297				0.998	1	0.996	1	1.001	0.996	1.004	0.999	1.004	1.17	1.062	1.256	1.243	0.826	1.302				1.035	0.819
CSA016856.1	553	K	PREDICTED: protein argonaute 4 [Vitis vinifera]	1	0.0131187	47.062	VEK(1)MFEQIQSK	2	-0.20597	1	1.084	0.948	0.943	1.095	0.732	1.106	1.165		1.095	0.999	1	1.001	1	1	1.001	0.999	0.999	1.001	1.085	0.948	0.942	1.095	0.732	1.105	1.166		1.094	1.014	0.919	0.865	0.412	0.877	0.127
CSA016957.1	331	K	ATP synthase F1 subunit 1 (mitochondrion) [Carica papaya]	1	7.26455e-05	102.52	VGSAAQLK(1)AMK	2	1.5298	20	0.737	0.767	0.545	0.902	1.235	1.253	0.955	1.553	0.688	1.004	1.008	1.006	0.993	1.012	0.974	1	1.002	1.003	0.734	0.761	0.542	0.908	1.221	1.287	0.955	1.551	0.686	0.596	0.0275	1.07	0.804	0.638	0.219
CSA016983.1	628	K	PREDICTED: protein TIC110, chloroplastic isoform X1 [Vitis vinifera]	1	0.00206804	89.355	IESAK(1)ELK	2	-1.719	9	1.174	1.016	0.679	1.154	1.251	1.149	0.705	0.893	1.02	1.004	1.003	1.002	0.997	1.003	1.003	0.996	0.996	0.997	1.169	1.013	0.678	1.158	1.247	1.146	0.708	0.896	1.023	0.805	0.196	1.351	0.0339	1.088	0.675
CSA016983.1	970	K	PREDICTED: protein TIC110, chloroplastic isoform X1 [Vitis vinifera]	1	0.0066158	55.353	SDPAPEK(1)LSR	2	2.3056	1	1.146	0.954	0.835	1.042	1.046	1.107	0.842	1.132	0.903	1.004	1.003	1.002	0.997	1.003	1.003	0.996	0.996	0.997	1.141	0.951	0.833	1.046	1.043	1.104	0.845	1.136	0.906	0.917	0.389	1.106	0.326	1.013	0.924
CSA016983.1	529	K	PREDICTED: protein TIC110, chloroplastic isoform X1 [Vitis vinifera]	1	5.58283e-07	66.826	LQQAVADGELSK(1)EDVR	2	0.51717	7	0.855	1.444	1.539	1.177	0.919	1.195	0.747		0.703	1.004	1.003	1.002	0.997	1.003	1.003	0.996	0.996	0.997	0.852	1.44	1.536	1.181	0.916	1.192	0.75		0.705	1.164	0.483	1.507	0.0517	1.753	0.142
CSA016983.1	454	K	PREDICTED: protein TIC110, chloroplastic isoform X1 [Vitis vinifera]	1	0.000916114	87.323	NIFGLGK(1)R	2	1.3048	7	1.391	1.517	1.253	1.03	1.094	0.944		0.79	0.698	1.004	1.003	1.002	0.997	1.003	1.003	0.996	0.996	0.997	1.385	1.513	1.25	1.034	1.091	0.941		0.793	0.7	1.353	0.0145	1.369	0.0251	1.852	0.00874
CSA016983.1	658	K	PREDICTED: protein TIC110, chloroplastic isoform X1 [Vitis vinifera]	1	6.84388e-05	68.277	GESSETTSK(1)EAIK	2	-0.60837	4	0.683	1.422	0.622	0.884	1.003	1.297	0.869	1.118	0.984	1.004	1.003	1.002	0.997	1.003	1.003	0.996	0.996	0.997	0.68	1.418	0.621	0.887	1	1.293	0.872	1.122	0.987	0.855	0.616	1.067	0.663	0.912	0.759
CSA016993.1	1111	K	myosin-related family protein [Populus trichocarpa]	1	0.000886201	73.951	LQSHK(1)EADSQK	2	-0.042724	2	1.127	1.054	1.074	1.122	1.117	1.171	0.759	0.844	0.916	0.995	0.995	0.999	1.004	1	1.004	0.999	1.002	1.002	1.133	1.059	1.075	1.117	1.117	1.166	0.76	0.843	0.914	0.961	0.182	1.351	0.00339	1.298	0.00736
CSA016993.1	1136	K	myosin-related family protein [Populus trichocarpa]	1	0.00291245	57.174	SLEDLEAK(1)NK	2	-1.2452	1										0.995	0.995	0.999	1.004	1	1.004	0.999	1.002	1.002
CSA017084.1	3	K	PREDICTED: probable aquaporin PIP2-8 [Tarenaya hassleriana]	1	6.34509e-10	92.939	SK(1)EVSEEGQTQHGK	2	-0.71836	7	1.202	1.178	1.299	0.983	1.336	1.131	0.738	0.7	0.781	1.037	0.985	0.932	0.978	0.992	1.073	0.992	1.002	1.007	1.159	1.196	1.393	1.005	1.347	1.054	0.744	0.698	0.775	1.101	0.427	1.536	0.0222	1.69	0.00257
CSA017100.1	533	K	PREDICTED: protein SIEVE ELEMENT OCCLUSION B [Ricinus communis]	1	0.00626935	55.806	FTNTAK(1)DVAK	2	0.39353	2		1.083	0.861		1.464		0.674	0.887		0.995	0.997	0.997	1.003	1.002	1.004	1.002	0.999	1.001		1.086	0.864		1.462		0.673	0.888		0.667		1.873		1.249	0.336
CSA017146.1	28	K	small ubiquitin-related modifier 1-like [Cajanus cajan]	1	0.0099141	46.069	VK(1)GQDGNEVFFR	2	1.3191	4	1.078	1.338	1.259	1.09			0.933			1.034	1.025	0.867	1.025	1.022	0.944	1.015	1.025	1.041	1.042	1.305	1.453	1.063			0.919			1.192		1.157		1.378
CSA017185.1	123	K		1	0.0123807	40.496	VFAQK(1)VENER	2	0.85544	1
CSA017190.1	77	K	PREDICTED: acyl carrier protein 1, chloroplastic-like [Citrus sinensis]	1	0.000299546	71.176	VETVDK(1)VCEIVR	2	1.7497	7		1.38	1.003		0.917	1.077		0.839	0.948	0.986	0.979	0.983	0.953	1.023	1.138	0.975	0.979	0.983		1.409	1.021		0.896	0.946		0.857	0.965	1.319	0.273	1.012	0.876	1.334	0.27
CSA017237.1	239	K		1	0.0131485	63.816	LNK(1)HIWSR	2	-1.6421	4	0.719	0.348	0.472	1.083	1.609	0.795	1.575	1.092	0.714
CSA017237.1	229	K		1	0.00805838	69.598	AMGTK(1)DVR	2	0.26348	6	0.932	1.064	0.82	1.284	1.131	1.446	0.789	0.85	0.736
CSA017237.1	224	K		1	0.0101904	52.549	FAQK(1)AMGTK	2	-1.0836	6	0.779	0.825	0.849	1.227	1.157	1.594	0.616	0.867	1.051
CSA017237.1	23	K		1	0.0127624	57.59	EYTLNLHK(1)R	3	0.44966	7	0.954	0.844	0.923	1.604	1.301	0.954	0.798	1.01	0.643
CSA017238.1	147	K	L-ascorbate peroxidase 2, cytosolic-like [Nicotiana tabacum]	1	0.000158705	54.343	DVFVK(1)HMGLTDK	3	0.10971	6	0.893	0.626	0.989	0.868	1.031	0.707		2.029		1.004	1.005	1.004	1.001	1.004	1.004	0.987	0.993	0.997	0.889	0.623	0.985	0.867	1.027	0.704		2.042		0.961	0.824	0.424		0.407
CSA017238.1	136	K	L-ascorbate peroxidase 2, cytosolic-like [Nicotiana tabacum]	1	0.000482276	67.519	LPDATK(1)GTDHLR	2	-1.6946	3	1.156		0.431	1.016	1.082	1.204	1.155	1.265	0.317	1.004	1.005	1.004	1.001	1.004	1.004	0.987	0.993	0.997	1.151		0.429	1.015	1.078	1.2	1.17	1.273	0.318	0.72	0.349	1.192	0.596	0.858	0.801
CSA017238.1	63	K	L-ascorbate peroxidase 2, cytosolic-like [Nicotiana tabacum]	1	2.36936e-20	89.353	HK(1)LEQGHAANNGLEIAVR	3	-0.6247	8	0.638	1.441	1.304	1.034	0.888	0.711	0.844	1.193	1.058	1.004	1.005	1.004	1.001	1.004	1.004	0.987	0.993	0.997	0.635	1.433	1.299	1.033	0.885	0.708	0.855	1.201	1.061	1.282	0.402	0.842	0.299	1.08	0.77
CSA017238.1	154	K	L-ascorbate peroxidase 2, cytosolic-like [Nicotiana tabacum]	1	5.50156e-28	94.313	HMGLTDK(1)DIVALSGGHTLGR	3	1.0292	7		0.791		0.583	1.163	1.201	0.973	0.93	0.747	1.004	1.005	1.004	1.001	1.004	1.004	0.987	0.993	0.997		0.787		0.582	1.159	1.197	0.986	0.936	0.749	0.803		1.1	0.696	0.884
CSA017430.1	305	K	PREDICTED: chloroplast stem-loop binding protein of 41 kDa a, chloroplastic-like [Populus euphratica]	1	0.0118115	47.706	ILESLK(1)VPVAV	2	-0.22258	1		0.302	0.431	0.475	0.741	0.584	1.491	1.432	1.613	1.003	1.002	0.997	1.001	0.999	1.001	1.001	0.998	0.997		0.301	0.432	0.475	0.741	0.583	1.489	1.434	1.618	0.612	0.127	0.396	0.000642	0.242	0.000893
CSA017430.1	235	K	PREDICTED: chloroplast stem-loop binding protein of 41 kDa a, chloroplastic-like [Populus euphratica]	1	2.36831e-59	106.12	LCAQAAGCPVDIVHYDPK(1)AVGIDAK	3	-0.97121	3						0.095	0.825	1.058	1.312	1.003	1.002	0.997	1.001	0.999	1.001	1.001	0.998	0.997						0.095	0.824	1.06	1.316			0.089
CSA017430.1	293	K	PREDICTED: chloroplast stem-loop binding protein of 41 kDa a, chloroplastic-like [Populus euphratica]	0.986674	0.000762138	70.942	K(0.013)PMK(0.987)FEIDDK	3	-1.4019	7	0.989	0.687	0.94	1.337	1.664	0.699	1.098	0.858	0.655	1.003	1.002	0.997	1.001	0.999	1.001	1.001	0.998	0.997	0.986	0.685	0.943	1.336	1.665	0.698	1.097	0.859	0.657	0.707	0.293	1.416	0.309	1.001	0.997
CSA017430.1	242	K	PREDICTED: chloroplast stem-loop binding protein of 41 kDa a, chloroplastic-like [Populus euphratica]	1	0.0106316	69.825	AVGIDAK(1)K	2	-0.51673	5	1.273	1.367	0.91	0.857	1.083	1.261	0.719	0.806	0.969	1.003	1.002	0.997	1.001	0.999	1.001	1.001	0.998	0.997	1.269	1.364	0.913	0.856	1.084	1.26	0.718	0.807	0.972	1.108	0.556	1.281	0.166	1.42	0.0886
CSA017477.1	206	K	PREDICTED: thylakoid lumenal 17.4 kDa protein, chloroplastic-like isoform X1 [Solanum tuberosum]	1	1.85238e-05	99.5	FCDYTNDK(1)SNLK	2	0.53747	7			1.268	0.951	0.943	1.015	0.857	1.029	0.63	1.003	1.005	1	1.002	1.003	1.004	0.998	0.995	0.99			1.268	0.95	0.94	1.011	0.859	1.034	0.636	1.311		1.147	0.351	1.504
CSA017477.1	344	K	PREDICTED: thylakoid lumenal 17.4 kDa protein, chloroplastic-like isoform X1 [Solanum tuberosum]	1	0.00151968	74.92	ADLK(1)GAVFR	2	1.4756	12	0.993	1.202	1.367	0.827	1.07	1.024	1.101	0.756	0.854	1.003	1.005	1	1.002	1.003	1.004	0.998	0.995	0.99	0.99	1.196	1.367	0.826	1.066	1.02	1.104	0.76	0.862	1.22	0.179	1.068	0.647	1.304	0.138
CSA017477.1	340	K	PREDICTED: thylakoid lumenal 17.4 kDa protein, chloroplastic-like isoform X1 [Solanum tuberosum]	1	0.00887029	58.699	VNFAK(1)ADLK	2	-0.021593	4	0.99	0.998	1.292	1.136	1.044	1.036	1.061	0.814	0.774	1.003	1.005	1	1.002	1.003	1.004	0.998	0.995	0.99	0.987	0.993	1.292	1.134	1.04	1.032	1.063	0.818	0.782	1.021	0.846	1.204	0.128	1.229	0.204
CSA017504.1	117	K	PREDICTED: citrate synthase, mitochondrial [Juglans regia]	1	0.00174393	65.234	EQVDALSK(1)ELR	2	4.2452	6	1.102	0.916	1.095	1.435	1.122	0.971	1.132	0.691	0.653	0.998	0.997	0.996	1	0.997	1.003	1.003	1.004	1.003	1.104	0.919	1.1	1.435	1.125	0.969	1.129	0.689	0.651	0.885	0.418	1.43	0.161	1.265	0.257
CSA017525.1	75	K	PREDICTED: glucose-6-phosphate isomerase, cytosolic [Sesamum indicum]	1	0.0161331	46.352	LAEAACLK(1)EK	2	2.548	4	0.669	0.808	0.835	1.205	1.237	1.391	1.003	0.952	0.728	0.998	1.001	1	1.001	1.003	0.999	1.001	0.997	1.001	0.67	0.807	0.835	1.203	1.234	1.393	1.002	0.955	0.727	0.604	0.00289	1.427	0.0208	0.862	0.279
CSA017546.1	310	K	PREDICTED: alcohol dehydrogenase-like [Pyrus x bretschneideri]	1	0.00381845	60.167	YMNK(1)ELEVEK	2	0.064729	1	0.537		0.383	2.397	1.411	0.894		0.431		1.001	1.007	1.003	0.979	0.984	0.998	1.007	1.014	1.006	0.536		0.382	2.449	1.434	0.896		0.425		0.288	0.151	3.749		1.08
CSA017546.1	336	K	PREDICTED: alcohol dehydrogenase-like [Pyrus x bretschneideri]	1	0.00262768	55.261	AFDYMLK(1)GEGIR	2	-0.97826	2				0.631	1.016	1.244			0.854	1.001	1.007	1.003	0.979	0.984	0.998	1.007	1.014	1.006				0.645	1.033	1.246			0.849			1.148
CSA017603.1	65	K	PREDICTED: beta-galactosidase-like [Malus domestica]	1	0.00635398	63.216	VSFK(1)EGIIK	2	-0.85754	4	1.333	1.171	1.196	1.379	1.215	1.082	0.92	0.522	0.56	1.006	1	1.002	0.999	1.001	0.994	1	0.998	1	1.326	1.171	1.194	1.38	1.214	1.088	0.92	0.523	0.56	1.002	0.978	1.838	0.0213	1.842	0.0143
CSA017616.1	221	K	PREDICTED: malate dehydrogenase [NADP], chloroplastic-like [Juglans regia]	1	0.00938319	89.369	EVIK(1)DTK	2	1.6123	3	1.103	1.154	0.719	1.404	1.165		0.756	0.947		1	1	1	1.004	0.998	1	1.002	0.997	0.998	1.103	1.154	0.719	1.398	1.167		0.755	0.95		0.773	0.236	1.505	0.104	1.164	0.518
CSA017616.1	332	K	PREDICTED: malate dehydrogenase [NADP], chloroplastic-like [Juglans regia]	1	0.000422747	91.549	SEAELLAEK(1)R	2	-0.36111	12	1.075	0.996	1.018	1.336	1.154	0.881	1.247	0.481	0.889	1	1	1	1.004	0.998	1	1.002	0.997	0.998	1.075	0.996	1.018	1.33	1.156	0.881	1.245	0.482	0.891	0.917	0.524	1.286	0.385	1.18	0.518
CSA017616.1	323	K	PREDICTED: malate dehydrogenase [NADP], chloroplastic-like [Juglans regia]	1	0.000598695	66.004	VTK(1)SEAELLAEK	2	0.60195	8	0.901		1.168	1.096	0.994	0.772	0.8	1.445	0.665	1	1	1	1.004	0.998	1	1.002	0.997	0.998	0.901		1.168	1.091	0.996	0.772	0.799	1.449	0.666	1.086	0.64	0.981	0.947	1.065	0.859
CSA017654.1	315	K	PREDICTED: fructose-1,6-bisphosphatase, chloroplastic [Glycine max]	1	2.2844e-09	104.7	YIDDLK(1)DPGPSGK	2	0.11614	13	1.121	1.059	1.037	1.13	0.98	1.105	1.184	0.645	0.84	1.001	1.001	1.001	1.002	1	1.003	0.996	0.998	0.998	1.119	1.058	1.036	1.128	0.98	1.102	1.189	0.646	0.842	1.001	0.98	1.199	0.343	1.2	0.327
CSA017654.1	410	K	PREDICTED: fructose-1,6-bisphosphatase, chloroplastic [Glycine max]	1	4.06488e-09	72.433	VPLYIGSTEEVEK(1)LEK	2	3.0776	1							0.674	0.901		1.001	1.001	1.001	1.002	1	1.003	0.996	0.998	0.998							0.677	0.903
CSA017664.1	158	K	PREDICTED: peptidyl-prolyl cis-trans isomerase CYP19-4 [Malus domestica]	1	0.000538973	47.548	GGESIYGEK(1)FADENFK	2	-0.56596	1				0.22			1.407		0.795	1.003	1.003	1.001	0.994	0.999	0.999	1	1.005	0.996				0.221			1.407		0.798			0.201
CSA017664.1	165	K	PREDICTED: peptidyl-prolyl cis-trans isomerase CYP19-4 [Malus domestica]	1	0.000645994	95.502	FADENFK(1)LK	2	0.63365	5		1.224	1.178	1.134	1.04	1.225		0.599	0.851	1.003	1.003	1.001	0.994	0.999	0.999	1	1.005	0.996		1.22	1.177	1.141	1.041	1.226		0.596	0.854	1.055	0.441	1.567	0.0403	1.653	0.0685
CSA017664.1	117	K	PREDICTED: peptidyl-prolyl cis-trans isomerase CYP19-4 [Malus domestica]	1	0.0176623	78.616	GVGK(1)SGK	2	-0.020972	3	1.299	0.929	1.2	0.962	0.962	1.177	0.968	0.83		1.003	1.003	1.001	0.994	0.999	0.999	1	1.005	0.996	1.295	0.926	1.199	0.968	0.963	1.178	0.968	0.826		1.1	0.473	1.155	0.28	1.271	0.208
CSA017714.1	244	K	PREDICTED: mitochondrial carnitine/acylcarnitine carrier-like protein [Juglans regia]	1	0.00307248	48.115	SVIQVDDHK(1)NPK	3	-1.6202	2		0.901		0.863	1.181	0.861		0.794	1.119	1.002	0.992	0.994	0.994	1	0.996	1.014	1.001	1.007		0.908		0.869	1.181	0.865		0.793	1.111	0.935		1.02	0.921	0.954
CSA017726.1	87	K	PREDICTED: UBP1-associated protein 2C [Nelumbo nucifera]	1	0.0180668	40.475	GLGWDTTTEK(1)LR	2	0.23762	1	0.682	1.286	1.103	0.727	1.296	1.169	1.233	0.784	0.71	0.997	0.999	0.999	0.998	0.999	1	0.999	1.001	1.008	0.684	1.287	1.104	0.729	1.297	1.169	1.235	0.783	0.704	0.963	0.88	1.173	0.546	1.129	0.654
CSA017738.1	204	K	PREDICTED: peroxidase A2-like [Juglans regia]	1	0.00251732	52.725	GPSWK(1)VQLGR	2	-0.72028	6		1.019	1.043	1.688	0.986	1.02	0.82	0.628	0.725	1.014	1.004	1.01	1.002	1.002	1.005	0.985	0.988	0.989		1.015	1.033	1.684	0.984	1.015	0.833	0.636	0.733	0.834	0.539	1.673	0.104	1.395	0.0292
CSA017776.1	472	K	PREDICTED: glucose-1-phosphate adenylyltransferase small subunit, chloroplastic/amyloplastic [Nicotiana sylvestris]	1	0.00142522	101.64	AIIDK(1)NAR	2	-2.4329	8	0.716	1.34	0.756	1.154	1.053	0.75	0.935	0.961	1.249	0.999	0.998	1.002	1.001	0.998	0.999	1.001	1.002	1.001	0.717	1.342	0.755	1.153	1.055	0.751	0.934	0.959	1.248	0.951	0.847	0.942	0.719	0.896	0.654
CSA017776.1	276	K	PREDICTED: glucose-1-phosphate adenylyltransferase small subunit, chloroplastic/amyloplastic [Nicotiana sylvestris]	1	0.00103811	47.548	AMK(1)VDTTILGLDDER	2	0.75034	2			0.497	0.29	0.548	0.626	1.248	1.696	1.214	0.999	0.998	1.002	1.001	0.998	0.999	1.001	1.002	1.001			0.496	0.29	0.549	0.627	1.247	1.693	1.213	1.016		0.353	0.00841	0.358
CSA017776.1	461	K	PREDICTED: glucose-1-phosphate adenylyltransferase small subunit, chloroplastic/amyloplastic [Nicotiana sylvestris]	1	0.00124291	46.41	GSIPIGIGK(1)NSHIK	3	-0.14769	2	1.079	1.058				1.227			0.963	0.999	0.998	1.002	1.001	0.998	0.999	1.001	1.002	1.001	1.08	1.06				1.228			0.962	0.871		1.276		1.111
CSA017776.1	452	K	PREDICTED: glucose-1-phosphate adenylyltransferase small subunit, chloroplastic/amyloplastic [Nicotiana sylvestris]	1	4.22947e-07	72.891	FLAAK(1)GSIPIGIGK	2	-0.61671	8	0.277	0.891	0.98	0.549	1.265	0.98	1.629	0.937	1.039	0.999	0.998	1.002	1.001	0.998	0.999	1.001	1.002	1.001	0.277	0.892	0.978	0.549	1.268	0.981	1.627	0.935	1.038	0.768	0.516	0.777	0.422	0.596	0.192
CSA017776.1	273	K	PREDICTED: glucose-1-phosphate adenylyltransferase small subunit, chloroplastic/amyloplastic [Nicotiana sylvestris]	1	0.0080672	63.419	GEQLK(1)AMK	2	-0.57955	10	1.438	1.32	1.054	0.785	1.017	1.308	1.034	0.653	0.694	0.999	0.998	1.002	1.001	0.998	0.999	1.001	1.002	1.001	1.439	1.322	1.052	0.785	1.019	1.309	1.033	0.652	0.694	1.225	0.287	1.309	0.275	1.603	0.0453
CSA017776.1	253	K	PREDICTED: glucose-1-phosphate adenylyltransferase small subunit, chloroplastic/amyloplastic [Nicotiana sylvestris]	1	8.50118e-05	60.55	ATAFGLMK(1)IDEEGR	2	0.003065	2		0.502	0.767	0.501	0.691	0.553	1.727	1.27	1.232	0.999	0.998	1.002	1.001	0.998	0.999	1.001	1.002	1.001		0.503	0.766	0.501	0.692	0.554	1.725	1.268	1.231	1.089	0.7	0.413	0.0081	0.45	0.0423
CSA017776.1	266	K	PREDICTED: glucose-1-phosphate adenylyltransferase small subunit, chloroplastic/amyloplastic [Nicotiana sylvestris]	1	0.00283515	70.908	IIEFAEK(1)PK	2	0.84028	8	1.063	1.281	1.03	0.984	1.054	1.125	0.889	0.678	1.072	0.999	0.998	1.002	1.001	0.998	0.999	1.001	1.002	1.001	1.064	1.283	1.028	0.983	1.056	1.126	0.888	0.677	1.071	1.066	0.479	1.201	0.219	1.28	0.151
CSA017776.1	268	K	PREDICTED: glucose-1-phosphate adenylyltransferase small subunit, chloroplastic/amyloplastic [Nicotiana sylvestris]	0.998716	1.93916e-07	74.475	IIEFAEK(0.001)PK(0.999)GEQLK	3	1.7821	5	0.99	1.509	1.2	0.572	1.226	1.278	0.97	0.676	0.823	0.999	0.998	1.002	1.001	0.998	0.999	1.001	1.002	1.001	0.991	1.511	1.198	0.572	1.228	1.279	0.969	0.675	0.823	1.202	0.491	1.248	0.448	1.5	0.0768
CSA017787.1	149	K	PREDICTED: protein THYLAKOID FORMATION1, chloroplastic [Cucumis melo]	1	0.00495148	57.532	ALK(1)EDPDQYR	2	3.1051	8	0.864	1.306	0.966	1.144	1.072	1.123	0.915	0.831		1.002	0.998	1.001	1.001	1	1.003	0.997	0.998	1.002	0.862	1.309	0.966	1.143	1.072	1.12	0.918	0.832		0.94	0.654	1.27	0.0109	1.195	0.407
CSA017789.1	65	K		1	0.003892	52.576	AESQK(1)ANEAITK	2	-1.4173	7	1.031	1.047	1.036	1.476	1.188	0.959	0.669	0.725	1.054
CSA017818.1	109	K	PREDICTED: adenylate kinase 5, chloroplastic [Prunus mume]	1	1.04103e-06	105.65	SFDQAQSLEK(1)LK	2	1.1395	7	0.997		1.187	0.923	1.121	1.437	0.828	0.639	0.85	1.003	1.003	1.002	1.002	1.003	1.006	0.994	0.993	0.994	0.994		1.185	0.921	1.118	1.429	0.833	0.643	0.855	0.942	0.765	1.488	0.0799	1.402	0.0686
CSA017818.1	58	K	PREDICTED: adenylate kinase 5, chloroplastic [Prunus mume]	1	1.04837e-08	85.837	AEVSAGTEIGNK(1)AK	2	0.5576	7	0.807	0.893		1.973	0.984	0.609	0.697	0.833	0.973	1.003	1.003	1.002	1.002	1.003	1.006	0.994	0.993	0.994	0.805	0.89		1.969	0.981	0.606	0.701	0.839	0.979	0.715	0.566	1.412	0.451	1.01	0.945
CSA017818.1	316	K	PREDICTED: adenylate kinase 5, chloroplastic [Prunus mume]	1	0.00291731	56.205	VLALNFADDGK(1)R	2	-0.76635	2		0.946	1.125			1.245	0.899			1.003	1.003	1.002	1.002	1.003	1.006	0.994	0.993	0.994		0.943	1.123			1.238	0.904			0.834		1.369		1.143
CSA017819.1	565	K		1	0.00174969	67.334	LK(1)LGDGGFIR	2	0.1706	9	1.296	0.379	0.447	1.231	0.328	1.767	1.107	1.112	1.059
CSA017891.1	356	K	PREDICTED: glyoxysomal fatty acid beta-oxidation multifunctional protein MFP-a [Jatropha curcas]	1	0.00418301	67.113	FEK(1)TLSLLK	2	-0.28745	2	1.554	1.212	1.557	0.768	1.118	0.981	0.878	0.736	0.709	0.999	1	1	1.004	0.999	1.004	0.997	0.999	0.998	1.555	1.212	1.557	0.765	1.119	0.977	0.881	0.737	0.71	1.511	0.0341	1.229	0.199	1.857	0.00625
CSA017933.1	120	K	PREDICTED: proteasome subunit alpha type-2-A [Ipomoea nil]	1	0.00141874	67.519	NVSNAK(1)TFLEK	2	1.8122	5	1.25	1.211		1.081	0.928	1.113	0.866	0.651	0.839	1.002	1.002	1	0.997	1.004	1	0.997	1.002	0.996	1.247	1.208		1.085	0.925	1.113	0.869	0.65	0.842	1.18	0.0936	1.323	0.0486	1.56	0.0164
CSA017933.1	43	K	PREDICTED: proteasome subunit alpha type-2-A [Ipomoea nil]	1	0.000661453	57.434	LYK(1)EPIPVTQLVR	2	0.038913	3	0.316	0.597	1	0.593		0.959	1.541	1.283	1.235	1.002	1.002	1	0.997	1.004	1	0.997	1.002	0.996	0.315	0.596	1	0.595		0.959	1.546	1.28	1.24	0.82	0.663	0.573	0.0513	0.47	0.0313
CSA018083.1	371	K	PREDICTED: calreticulin-3-like [Populus euphratica]	1	0.000326908	80.706	DAFEEAEK(1)AR	2	-2.6938	5	0.864		1.107		1.395	1.426	0.792		0.511	0.996	1.002	1.001	0.997	0.999	0.997	1.005	1.002	1.001	0.868		1.106		1.396	1.43	0.788		0.51	0.698	0.0713	2.177	0.0319	1.52	0.206
CSA018083.1	363	K	PREDICTED: calreticulin-3-like [Populus euphratica]	1	0.003892	52.576	EIEK(1)DAFEEAEK	2	1.0876	2	1.174	0.95	1.462	1.19	1.126	0.835	0.878		0.859	0.996	1.002	1.001	0.997	0.999	0.997	1.005	1.002	1.001	1.179	0.948	1.461	1.194	1.127	0.838	0.874		0.858	1.136	0.481	1.216	0.277	1.381	0.183
CSA018092.1	368	K	PREDICTED: glutamate-1-semialdehyde 2,1-aminomutase 2, chloroplastic [Citrus sinensis]	1	0.00262768	55.261	LK(1)EPGSYEYLNK	2	0.64774	2				1.237	0.826	1.161		0.886	0.509	0.997	0.999	0.996	1	1	1.001	1.002	1.002	1.003				1.237	0.826	1.16		0.884	0.508			1.544	0.177
CSA018092.1	79	K	PREDICTED: glutamate-1-semialdehyde 2,1-aminomutase 2, chloroplastic [Citrus sinensis]	1	0.000135833	52.862	AFK(1)SVGGQPIIMDSVK	2	-0.0054201	5	0.609	0.917	1.684		1.304	1.127	0.903		0.798	0.997	0.999	0.996	1	1	1.001	1.002	1.002	1.003	0.611	0.918	1.69		1.304	1.126	0.901		0.796	0.883	0.758	1.432	0.0713	1.265	0.627
CSA018098.1	149	K	PREDICTED: low-temperature-induced cysteine proteinase [Vitis vinifera]	1	0.00237056	72.325	EK(1)GAVVAVK	2	1.6316	11	1.462	1.143	0.894	0.865	1.123	1.059		1.035		0.996	0.998	1.001	1.001	1	1	0.996	1.005	1.003	1.468	1.146	0.893	0.864	1.123	1.059		1.03		1.151	0.45	0.986		1.135
CSA018098.1	260	K	PREDICTED: low-temperature-induced cysteine proteinase [Vitis vinifera]	1	4.37236e-08	56.036	VVSIDDYEDVPENNEK(1)ALQK	3	0.4325	1							1.052	0.493		0.996	0.998	1.001	1.001	1	1	0.996	1.005	1.003							1.056	0.491
CSA018101.1	113	K	PREDICTED: probable nucleoredoxin 1 [Ziziphus jujuba]	1	0.0162359	80.684	HLK(1)ELFK	2	-2.3119	7	0.972	1.093	0.836	1.385	1.369	1.272	0.85		0.496	0.999	0.999	1.004	1.001	0.999	0.998	0.999	1.001	1.001	0.973	1.094	0.833	1.384	1.37	1.275	0.851		0.496	0.72	0.0104	1.994	0.0173	1.435	0.173
CSA018167.1	538	K	PREDICTED: presequence protease 1, chloroplastic/mitochondrial-like isoform X1 [Ipomoea nil]	0.999998	0.000874851	68.355	YQKPLMELK(1)AR	3	0.41113	3	1.309	0.934	1.527	1.084	1.052	0.959		0.78	0.977	1.001	1.001	1.001	0.997	1.001	1.002	1	0.999	0.998	1.308	0.933	1.526	1.087	1.051	0.957		0.78	0.979	1.217	0.275	1.173	0.187	1.428	0.208
CSA018167.1	766	K	PREDICTED: presequence protease 1, chloroplastic/mitochondrial-like isoform X1 [Ipomoea nil]	1	0.000642146	86.898	FK(1)QFVSQSK	2	0.35142	6	1.052	0.658	1.156	1.772	0.959	0.83	0.899	1.057	0.696	1.001	1.001	1.001	0.997	1.001	1.002	1	0.999	0.998	1.051	0.658	1.155	1.777	0.958	0.828	0.899	1.058	0.697	0.804	0.523	1.343	0.39	1.079	0.722
CSA018167.1	1028	K	PREDICTED: presequence protease 1, chloroplastic/mitochondrial-like isoform X1 [Ipomoea nil]	1	9.44801e-05	59.227	EFAGALEAVK(1)DK	2	-2.5991	7	1.065	1.638	1.322		0.926				0.912	1.001	1.001	1.001	0.997	1.001	1.002	1	0.999	0.998	1.064	1.637	1.321		0.925				0.914	1.449		1.013		1.467
CSA018167.1	383	K	PREDICTED: presequence protease 1, chloroplastic/mitochondrial-like isoform X1 [Ipomoea nil]	1	0.000461333	83.045	YPAAEGGDLK(1)K	2	0.21642	8	1.039	0.976	1.058	0.846	1.05	1.528	0.668	0.833	1.125	1.001	1.001	1.001	0.997	1.001	1.002	1	0.999	0.998	1.038	0.975	1.057	0.849	1.049	1.525	0.668	0.833	1.127	0.897	0.593	1.302	0.334	1.168	0.341
CSA018167.1	589	K	PREDICTED: presequence protease 1, chloroplastic/mitochondrial-like isoform X1 [Ipomoea nil]	1	0.0154769	81.784	EILSK(1)IK	2	1.0696	4	1.199	1.473	1.367	1.025	0.673	0.861	1.111	0.773	0.861	1.001	1.001	1.001	0.997	1.001	1.002	1	0.999	0.998	1.198	1.472	1.366	1.028	0.672	0.859	1.11	0.773	0.863	1.577	0.0194	0.932	0.688	1.47	0.0287
CSA018167.1	773	K	PREDICTED: presequence protease 1, chloroplastic/mitochondrial-like isoform X1 [Ipomoea nil]	1	0.000786688	85.862	QFVSQSK(1)AR	2	-0.78275	8	1.402	1.224	0.889	0.903	0.862	0.956	0.877	0.962	1.094	1.001	1.001	1.001	0.997	1.001	1.002	1	0.999	0.998	1.401	1.223	0.889	0.906	0.861	0.954	0.877	0.963	1.096	1.291	0.159	0.927	0.361	1.197	0.304
CSA018167.1	584	K	PREDICTED: presequence protease 1, chloroplastic/mitochondrial-like isoform X1 [Ipomoea nil]	1	0.000703871	76.165	DEAAEK(1)EILSK	2	-1.1597	13	1.68	0.887	1.394	1.089	1.049	0.737	1.172	0.621	0.744	1.001	1.001	1.001	0.997	1.001	1.002	1	0.999	0.998	1.679	0.886	1.393	1.092	1.048	0.735	1.171	0.621	0.745	1.376	0.234	1.133	0.605	1.56	0.172
CSA018181.1	32	K	PREDICTED: putative quinone-oxidoreductase homolog, chloroplastic [Prunus mume]	1	9.30919e-08	120.06	HVEVPVPAPK(1)K	3	-0.058888	27	0.675	1.074	0.793	1.001	0.868	1.002	1.379	1.041	0.911	1.005	1.008	0.996	1	1	1.001	1.002	0.99	0.999	0.672	1.066	0.796	1.001	0.868	1.001	1.376	1.052	0.912	0.883	0.418	0.859	0.339	0.759	0.21
CSA018194.1	52	K		1	0.00726407	56.258	SSSNLIDNK(1)R	2	3.534	1								0.815
CSA018282.1	147	K	PREDICTED: L-ascorbate peroxidase 1, cytosolic isoform X2 [Phoenix dactylifera]	1	0.012309	44.426	DVFVK(1)HMGLSDK	2	1.371	1		0.972	0.848	1.717	0.944	0.924	0.732		0.875	1.003	1.004	1.004	1.004	1.003	1	0.997	0.994	0.992		0.969	0.845	1.71	0.942	0.924	0.734		0.882	0.761	0.46	1.475	0.34	1.122	0.415
CSA018282.1	136	K	PREDICTED: L-ascorbate peroxidase 1, cytosolic isoform X2 [Phoenix dactylifera]	1	0.00207527	50.897	LPDAAK(1)GCDHLR	3	-1.1232	1	1.554	0.767	0.7	1.334	1.105	1.16	0.803	0.979	0.709	1.003	1.004	1.004	1.004	1.003	1	0.997	0.994	0.992	1.549	0.764	0.697	1.328	1.102	1.161	0.805	0.985	0.715	0.838	0.53	1.434	0.0256	1.202	0.585
CSA018282.1	154	K	PREDICTED: L-ascorbate peroxidase 1, cytosolic isoform X2 [Phoenix dactylifera]	1	6.98711e-08	54.668	HMGLSDK(1)DIVVLSGGHTLGR	3	0.24262	1							0.85	0.749	0.829	1.003	1.004	1.004	1.004	1.003	1	0.997	0.994	0.992							0.852	0.753	0.836
CSA018288.1	182	K	PREDICTED: 2-Cys peroxiredoxin BAS1, chloroplastic [Juglans regia]	1	7.37755e-13	115.12	YPLISDVTK(1)SISK	2	-0.86895	18	0.396	0.939	0.876	0.571	0.95	0.868	1.315	1.125	1.531	0.999	0.998	1	1.002	0.999	1.001	1	1.001	0.999	0.396	0.941	0.876	0.57	0.951	0.867	1.315	1.123	1.532	0.927	0.792	0.601	0.0332	0.557	0.0482
CSA018288.1	101	K	PREDICTED: 2-Cys peroxiredoxin BAS1, chloroplastic [Juglans regia]	1	0.00448681	66.568	VK(1)LSEYIGK	2	1.177	9	1.444	1.191	1.305	0.94	0.84	0.868	1.126	0.643	0.969	0.999	0.998	1	1.002	0.999	1.001	1	1.001	0.999	1.445	1.193	1.305	0.938	0.841	0.867	1.126	0.642	0.97	1.49	0.00527	0.966	0.843	1.44	0.0662
CSA018288.1	108	K	PREDICTED: 2-Cys peroxiredoxin BAS1, chloroplastic [Juglans regia]	1	0.00159461	117.4	LSEYIGK(1)K	2	-0.13222	16	0.918	1.215	1.08	0.998	1.112	1.083	0.979	1.04	0.66	0.999	0.998	1	1.002	0.999	1.001	1	1.001	0.999	0.919	1.217	1.08	0.996	1.113	1.082	0.979	1.038	0.661	1.008	0.933	1.191	0.235	1.201	0.286
CSA018288.1	262	K	PREDICTED: 2-Cys peroxiredoxin BAS1, chloroplastic [Juglans regia]	0.999916	0.00145639	65.232	SMKPDPK(1)LSK	3	-1.1615	16	1.506	1.646	1.557	0.647	0.769	0.929	0.772	0.898		0.999	0.998	1	1.002	0.999	1.001	1	1.001	0.999	1.507	1.649	1.557	0.645	0.77	0.928	0.772	0.897		2.011	0.001	0.936	0.676	1.883	0.00191
CSA018346.1	73	K	PREDICTED: golgin subfamily A member 2-like [Nicotiana sylvestris]	1	0.00166219	67.704	IAMLQTQK(1)VR	2	-1.2128	3	1.249	0.816	0.915	1.689		1.05		0.694	1.062	1.001	1.002	1.01	0.997	0.998	1.003	0.995	0.997	0.998	1.247	0.814	0.906	1.695		1.046		0.696	1.065	0.722	0.287	1.557	0.319	1.124	0.652
CSA018346.1	184	K	PREDICTED: golgin subfamily A member 2-like [Nicotiana sylvestris]	1	0.0121853	44.511	IK(1)EITIGSAGSK	2	-0.51186	1	1.004	1.097	1.128	1.15	1.25	1.309	0.736	0.879	0.645	1.001	1.002	1.01	0.997	0.998	1.003	0.995	0.997	0.998	1.003	1.095	1.117	1.154	1.253	1.305	0.74	0.882	0.647	0.866	0.0427	1.636	0.0041	1.417	0.0148
CSA018358.1	393	K	PREDICTED: 26S protease regulatory subunit 6B homolog [Prunus mume]	1	0.0074509	56.404	YVILPK(1)DFEK	2	2.3342	6	0.889	1.699	1.354	0.906	1.299	1.023	0.869	0.597	0.74	1.001	0.998	0.992	0.993	0.989	0.998	1.023	1.013	0.993	0.888	1.702	1.365	0.912	1.314	1.025	0.85	0.589	0.746	1.217	0.425	1.488	0.066	1.811	0.0759
CSA018392.1	105	K	PREDICTED: cinnamoyl-CoA reductase 1 [Theobroma cacao]	1	0.0143781	54.539	ETVESLK(1)EK	2	-0.7014	1	0.701	1.095				1.306	0.805	0.979		1	0.996	1	0.999	1.003	0.997	0.996	1.005	1.004	0.701	1.1				1.311	0.808	0.974		0.687		1.471		1.011	0.969
CSA018493.1	180	K	PREDICTED: photosystem II reaction center PSB28 protein, chloroplastic [Vitis vinifera]	1	0.0136752	66.429	NGLQFVK(1)K	2	0.50505	2	1.636	0.258		1.295		0.208	1.599			1.007	0.998	0.987	0.993	1.007	1.004	1.01	1.005	0.99	1.625	0.259		1.305		0.207	1.583			1.246	0.852	0.477		0.595
CSA018496.1	226	K	PREDICTED: NADH dehydrogenase [ubiquinone] 1 alpha subcomplex subunit 9, mitochondrial [Vitis vinifera]	1	0.00100694	56.205	VPVPIAK(1)AIAMPR	2	0.092432	3	0.414	1.57	1.292		0.952	1.053	1.002	0.865	0.933	0.998	1.006	1.003	1.003	1.008	1.004	0.992	0.989	0.997	0.415	1.56	1.288		0.945	1.049	1.01	0.875	0.936	1.091	0.852	1.06	0.438	1.157	0.693
CSA018530.1	90	K	PREDICTED: heterogeneous nuclear ribonucleoprotein 1-like [Malus domestica]	1	0.000732023	81.525	GSGQSK(1)DFK	2	-0.20121	8	1.079	1.134	1.037	0.891	1.073	1.482	0.683	0.811	0.992	0.997	1.005	1.001	1.001	1.007	0.998	0.989	1	1.002	1.082	1.129	1.036	0.89	1.066	1.484	0.69	0.811	0.99	0.944	0.737	1.381	0.183	1.303	0.0507
CSA018530.1	37	K	PREDICTED: heterogeneous nuclear ribonucleoprotein 1-like [Malus domestica]	1	1.79738e-05	74.537	DATHATFVK(1)HFGK	3	1.4489	6	0.975	0.978	1.089	0.96	1.118	1.064	0.86	1.123	0.874	0.997	1.005	1.001	1.001	1.007	0.998	0.989	1	1.002	0.978	0.974	1.088	0.959	1.11	1.066	0.869	1.123	0.873	0.97	0.617	1.094	0.399	1.061	0.561
CSA018613.1	130	K	PREDICTED: 60S ribosomal protein L26-1 [Theobroma cacao]	1	0.00617223	94.662	AAADK(1)DK	2	-1.0549	5	1.154	1.073	1.08	0.951	1.313	1.089		0.798	0.973	1.001	0.997	1	0.996	1	0.998	1.003	1.005	1	1.152	1.076	1.08	0.955	1.313	1.091		0.794	0.973	0.985	0.882	1.267	0.215	1.248	0.0597
CSA018613.1	107	K	PREDICTED: 60S ribosomal protein L26-1 [Theobroma cacao]	1	0.0014301	122.79	VVITK(1)LR	2	1.4133	11	0.985	0.77	0.987	1.409	0.991	1.172	0.96	0.93	0.796	1.001	0.997	1	0.996	1	0.998	1.003	1.005	1	0.984	0.772	0.987	1.415	0.991	1.174	0.957	0.925	0.796	0.766	0.12	1.337	0.0852	1.024	0.816
CSA018666.1	524	K	PREDICTED: plasma membrane ATPase 4 [Vitis vinifera]	1	1.01114e-07	68.481	MITGDQLAIAK(1)ETGR	2	-0.33217	6	0.893	1.253	1.026	1.007	0.95		1.058	0.901	0.997	0.998	1	1.003	1.002	0.999	1.005	0.995	0.998	1	0.895	1.253	1.023	1.005	0.951		1.064	0.902	0.997	1.081	0.603	0.99	0.886	1.07	0.579
CSA018666.1	916	K	PREDICTED: plasma membrane ATPase 4 [Vitis vinifera]	1	7.83251e-05	103.08	ELSEIAEQAK(1)R	2	0.32104	9	1.264	1.157	1.095	1.162	0.802	0.849	1.008	1.278	0.549	0.998	1	1.003	1.002	0.999	1.005	0.995	0.998	1	1.266	1.157	1.092	1.16	0.802	0.845	1.014	1.28	0.549	1.252	0.129	0.988	0.963	1.237	0.365
CSA018666.1	5	K	PREDICTED: plasma membrane ATPase 4 [Vitis vinifera]	1	0.00166192	49.483	AGDK(1)AIGLEELK	2	-2.1309	1		1.627	0.664		0.674		0.796	0.677	1.436	0.998	1	1.003	1.002	0.999	1.005	0.995	0.998	1		1.628	0.662		0.674		0.8	0.678	1.436	1.697		0.694		1.179	0.737
CSA018687.1	715	K	PREDICTED: cell division cycle protein 48 homolog [Jatropha curcas]	1	0.015279	46.844	SPIAK(1)DVDLR	2	0.1185	1	1.184	0.991	0.966	1.175	1.066	0.971	1.224	0.718	0.767	1.004	1	1.008	0.991	1	0.997	0.998	1.002	0.999	1.18	0.991	0.958	1.185	1.066	0.974	1.227	0.717	0.767	0.97	0.746	1.19	0.379	1.154	0.473
CSA018687.1	552	K	PREDICTED: cell division cycle protein 48 homolog [Jatropha curcas]	1	0.00758391	48.284	FEK(1)FGMSPSK	2	-0.073352	3	1.28				1.008	0.869	1.019	0.895	0.552	1.004	1	1.008	0.991	1	0.997	0.998	1.002	0.999	1.275				1.008	0.871	1.021	0.893	0.552	1.357		1.143	0.576	1.551
CSA018751.1	377	K	PREDICTED: synaptotagmin-2 [Vitis vinifera]	1	5.68079e-05	70.889	NMDPNDAQNEK(1)SR	2	0.01789	7	1.352	0.936	1.166	0.786	0.852	1.202	1.034	0.913	0.917	1.002	1	1.002	0.998	1.001	1.001	0.999	0.997	1.001	1.349	0.936	1.164	0.787	0.852	1.2	1.035	0.916	0.916	1.215	0.31	0.99	0.948	1.203	0.198
CSA018830.1	40	K	PREDICTED: 60S ribosomal protein L14-2 [Ipomoea nil]	1	0.00217704	104.11	TQMNFK(1)R	2	-0.95338	7	0.78	1.378	0.977	1.221	1.247	0.799	0.839	1.014	0.823	0.989	0.997	0.993	1	0.998	1.007	1.014	1.001	1.001	0.789	1.382	0.984	1.221	1.25	0.794	0.827	1.013	0.822	0.966	0.88	1.226	0.279	1.185	0.426
CSA018835.1	101	K	PREDICTED: ureidoglycolate hydrolase [Vigna radiata var. radiata]	1	0.0010991	63.091	GGEDLSSVFVK(1)K	2	4.2317	5	1.442	1.375	1.336	1.117	1.27	1.118	0.287	0.778		1.005	1.001	1.002	1.002	1.001	1	1	0.992	0.998	1.435	1.374	1.334	1.115	1.268	1.118	0.287	0.784		1.183	0.0217	2.179	0.0488	2.578	0.0209
CSA018859.1	4	K		1	0.00251347	60.102	MEGK(1)EEDVR	2	-1.641	5		1.159	1.061	0.679		0.781	1	1.406	0.722
CSA018927.1	188	K	nuclear protein [Arabidopsis thaliana]	1	0.0148669	54.191	VLDK(1)EAFQK	2	-0.10035	5	1.23	1.136	1.172	1.048	1.029	1.113	0.856	0.929	0.733	1	1.002	0.999	1	1.002	1	1	0.999	0.999	1.23	1.134	1.173	1.048	1.027	1.113	0.856	0.93	0.733	1.109	0.0375	1.265	0.024	1.404	0.00601
CSA018927.1	270	K	nuclear protein [Arabidopsis thaliana]	1	1.24083e-05	77.644	AVAHFPTAVK(1)EFK	3	-1.2849	4	1.046	1.599	1.628	0.826	0.979	0.973	0.881		0.719	1	1.002	0.999	1	1.002	1	1	0.999	0.999	1.046	1.596	1.63	0.826	0.977	0.973	0.881		0.719	1.539	0.0635	1.156	0.251	1.779	0.0895
CSA018928.1	117	K	PREDICTED: nudix hydrolase 3 [Vitis vinifera]	1	0.00400461	80.165	VALEK(1)LEK	2	-0.5238	9	1.205	0.818	1.08	1.261	1.093	1.075	0.854	0.776	0.978	0.911	1.067	1.055	0.939	1.07	0.845	1.093	0.947	1.072	1.323	0.766	1.023	1.343	1.021	1.272	0.781	0.819	0.912	0.856	0.407	1.447	0.0235	1.239	0.294
CSA018950.1	159	K	PREDICTED: glyceraldehyde-3-phosphate dehydrogenase B, chloroplastic [Malus domestica]	1	1.47015e-08	80.632	IVDNETISVDGK(1)PIK	2	1.7468	8	0.95		1.808	0.746	0.935	1.133	0.79	0.887	0.895	0.998	1.001	0.999	1.002	0.999	1	1	1.002	1	0.952		1.809	0.745	0.936	1.133	0.79	0.885	0.895	1.472	0.296	1.094	0.527	1.611	0.203
CSA018950.1	134	K	PREDICTED: glyceraldehyde-3-phosphate dehydrogenase B, chloroplastic [Malus domestica]	1	0.000471837	44.998	NASHLLK(1)YDSLLGTFK	3	-0.58292	2							0.56	0.861	1.044	0.998	1.001	0.999	1.002	0.999	1	1	1.002	1							0.56	0.859	1.044
CSA018950.1	162	K	PREDICTED: glyceraldehyde-3-phosphate dehydrogenase B, chloroplastic [Malus domestica]	1	0.00181132	91.069	PIK(1)VVSSR	2	2.0128	7	1.078	1.002	0.886	1.118	1.273	1.2	0.712	0.904	0.912	0.998	1.001	0.999	1.002	0.999	1	1	1.002	1	1.08	1.001	0.887	1.116	1.274	1.2	0.712	0.902	0.912	0.827	0.0457	1.421	0.0111	1.175	0.162
CSA018950.1	314	K	PREDICTED: glyceraldehyde-3-phosphate dehydrogenase B, chloroplastic [Malus domestica]	1	2.97434e-05	96.229	AVSLVLPQLK(1)GK	2	0.67596	13	0.691	1.323	1.202	0.694	1.114	1.141	0.926	1.053	0.909	0.998	1.001	0.999	1.002	0.999	1	1	1.002	1	0.692	1.322	1.203	0.693	1.115	1.141	0.926	1.051	0.909	1.091	0.73	1.021	0.898	1.115	0.608
CSA018950.1	262	K	PREDICTED: glyceraldehyde-3-phosphate dehydrogenase B, chloroplastic [Malus domestica]	1	5.77622e-40	90.308	VLDEELGIVK(1)GTMTTTHSYTGDQR	3	1.985	3							0.927	0.767	0.721	0.998	1.001	0.999	1.002	0.999	1	1	1.002	1							0.927	0.765	0.721
CSA018950.1	143	K	PREDICTED: glyceraldehyde-3-phosphate dehydrogenase B, chloroplastic [Malus domestica]	1	4.43078e-08	101.32	YDSLLGTFK(1)AEVK	2	0.37446	3							0.669	0.725	1.063	0.998	1.001	0.999	1.002	0.999	1	1	1.002	1							0.669	0.723	1.064
CSA018950.1	316	K	PREDICTED: glyceraldehyde-3-phosphate dehydrogenase B, chloroplastic [Malus domestica]	1	0.000850508	89.355	GK(1)LNGIALR	2	-0.10583	2	1.103	1.183	1.147	0.884	0.754	0.85	1.771	0.614	0.71	0.998	1.001	0.999	1.002	0.999	1	1	1.002	1	1.105	1.182	1.148	0.883	0.755	0.85	1.772	0.613	0.71	1.381	0.00205	0.804	0.616	1.11	0.775
CSA018967.1	18	K	PREDICTED: LOW QUALITY PROTEIN: plasma membrane-associated cation-binding protein 1 [Beta vulgaris subsp.vulgaris]	1	0.00687894	72.23	VFDK(1)NSTK	2	-0.99629	3	1.33	1.311	0.971	0.913	1.122	0.944	0.711	0.976	0.968	1.005	1.004	0.995	1.012	1.002	1.005	0.999	0.984	0.993	1.323	1.306	0.976	0.902	1.12	0.939	0.712	0.992	0.975	1.218	0.178	1.106	0.45	1.346	0.0998
CSA018967.1	37	K	PREDICTED: LOW QUALITY PROTEIN: plasma membrane-associated cation-binding protein 1 [Beta vulgaris subsp.vulgaris]	1	0.00215586	62.338	TFDDSK(1)EEYSK	2	1.6669	4	1.141	1.067	0.937	1.118	1.177	0.842	0.951	0.749	1.103	1.005	1.004	0.995	1.012	1.002	1.005	0.999	0.984	0.993	1.135	1.063	0.942	1.105	1.174	0.838	0.952	0.761	1.111	1.007	0.951	1.104	0.535	1.112	0.414
CSA018973.1	334	K	PREDICTED: ADP,ATP carrier protein, mitochondrial-like [Ipomoea nil]	1	0.00160123	54.09	YK(1)SSLDAFSQILK	2	-2.1838	1						0.318		1.22	1.018	1.004	0.918	1.015	1.001	1.016	1.003	1.01	1.017	1.017						0.317		1.2	1.001			0.288
CSA019089.1	187	K	PREDICTED: tropinone reductase homolog At5g06060-like isoform X1 [Nelumbo nucifera]	1	0.000974836	61.11	NLACEWAK(1)DNIR	2	0.59455	3	0.537	0.924	1.296	1.105	1.005	1.099	1.14		1.019	1.008	1.002	0.995	1	0.995	1.005	0.995	1.003	0.996	0.533	0.922	1.303	1.105	1.01	1.093	1.145		1.023	0.859	0.539	0.987	0.823	0.848	0.61
CSA019148.1	19	K		1	0.0100562	47.712	VALVNYGK(1)DYGK	2	1.0113	1	0.807	1.169	1.305	1.201	1.028	0.978		0.922	1.013
CSA019160.1	1003	K	PREDICTED: staphylococcal nuclease domain-containing protein 1 [Cucumis sativus]	1	0.00219149	62.088	EK(1)QAALDELEK	2	-0.88602	3	1.038	0.908	1.416	0.981	0.939	1.024			1.328	1.003	1.001	1	1	0.997	0.998	1.001	1.001	0.999	1.035	0.907	1.416	0.981	0.942	1.026			1.33	1.139	0.428	0.739		0.842
CSA019161.1	84	K	PREDICTED: calnexin homolog 1-like [Nicotiana tabacum]	1	0.000133218	81.92	YAIVK(1)VLDEPVK	2	-0.23986	9	0.81	1.104	1.307	0.676	1.449	1.194	0.949	0.687	0.943	1.002	0.996	0.997	0.998	0.999	1.002	1.004	1	1.002	0.809	1.109	1.311	0.677	1.45	1.192	0.945	0.687	0.941	0.973	0.916	1.29	0.363	1.255	0.266
CSA019161.1	412	K	PREDICTED: calnexin homolog 1-like [Nicotiana tabacum]	1	0.00720014	87.323	FEVEK(1)EK	2	0.17536	6	1.036	1.28	0.849	1.66	1.443	0.966	0.879	0.969	0.095	1.002	0.996	0.997	0.998	0.999	1.002	1.004	1	1.002	1.034	1.286	0.852	1.663	1.444	0.964	0.875	0.969	0.095	0.779	0.282	2.1	0.109	1.635	0.248
CSA019161.1	76	K	PREDICTED: calnexin homolog 1-like [Nicotiana tabacum]	1	0.000115401	48.899	SEGHDDHGLLVSEK(1)AR	3	0.66465	1	0.807	1.02	0.758	1.24	1.179	1.407	0.793	0.788	0.97	1.002	0.996	0.997	0.998	0.999	1.002	1.004	1	1.002	0.806	1.024	0.76	1.243	1.18	1.404	0.79	0.788	0.968	0.677	0.0174	1.503	0.00889	1.018	0.89
CSA019161.1	91	K	PREDICTED: calnexin homolog 1-like [Nicotiana tabacum]	1	0.00207278	73.233	VLDEPVK(1)LK	2	0.20763	3	0.732	0.755	0.839	1.552	1.086	1.324	0.907	0.975	0.714	1.002	0.996	0.997	0.998	0.999	1.002	1.004	1	1.002	0.731	0.758	0.841	1.555	1.087	1.322	0.903	0.975	0.712	0.588	0.0174	1.53	0.0429	0.9	0.366
CSA019161.1	454	K	PREDICTED: calnexin homolog 1-like [Nicotiana tabacum]	1	0.00237201	72.321	VK(1)ILDVIEK	2	-2.869	1	0.935					1.272				1.002	0.996	0.997	0.998	0.999	1.002	1.004	1	1.002	0.933					1.27				0.735
CSA019181.1	26	K	rhodanese-like domain-containing family protein [Populus trichocarpa]	1	0.00265731	72.607	SVDVK(1)EALR	2	-0.82959	6				1.033		0.937				0.995	0.998	0.998	1.001	1.004	1.005	1.007	0.995	0.996				1.031		0.933
CSA019238.1	750	K	PREDICTED: aminopeptidase M1 [Vitis vinifera]	1	0.000787599	73.499	ETDQSQEK(1)TR	2	0.29447	3	1.32	0.659	1.413	1.089	1.457	1.148	0.668	0.842	0.703	1.002	1.001	1.003	0.998	0.997	0.999	1.001	0.999	1	1.317	0.658	1.409	1.091	1.461	1.149	0.667	0.843	0.703	0.914	0.709	1.672	0.0174	1.529	0.183
CSA019238.1	302	K	PREDICTED: aminopeptidase M1 [Vitis vinifera]	1	0.0117254	56.432	HSAAANK(1)QR	2	-1.3757	4	0.919	1.092	1.295	0.826	1.052	1.024	1.024	1.034	0.829	1.002	1.001	1.003	0.998	0.997	0.999	1.001	0.999	1	0.917	1.091	1.292	0.828	1.055	1.025	1.023	1.035	0.829	1.135	0.37	1.007	0.949	1.143	0.341
CSA019238.1	855	K	PREDICTED: aminopeptidase M1 [Vitis vinifera]	1	0.0181286	59.35	TLK(1)QSVER	2	1.4524	1	1	1.045	0.789	1.484	1.072	1.184		0.867		1.002	1.001	1.003	0.998	0.997	0.999	1.001	0.999	1	0.998	1.044	0.787	1.487	1.075	1.185		0.868		0.755	0.105	1.439		1.086
CSA019241.1	191	K	PREDICTED: ran-binding protein 1 homolog c-like [Ipomoea nil]	0.999875	0.0139505	49.472	SK(1)DEEDKTK	3	0.040967	1	1.324	1.309	1.391	1.01	1.048	1.118	0.647	0.669	0.956	1.001	1.001	1.001	1.002	0.998	1	1	0.999	0.998	1.323	1.307	1.39	1.008	1.05	1.118	0.647	0.67	0.958	1.266	0.00233	1.397	0.046	1.768	0.00488
CSA019241.1	212	K	PREDICTED: ran-binding protein 1 homolog c-like [Ipomoea nil]	0.981848	0.00267535	51.771	K(0.018)EENAAK(0.982)DNPTDEK	2	0.13842	3	0.791	1.65	1.41	1.013	1.328	1.28	0.389	0.921	0.659	1.001	1.001	1.001	1.002	0.998	1	1	0.999	0.998	0.79	1.648	1.409	1.011	1.33	1.28	0.389	0.922	0.66	1.062	0.798	1.837	0.0397	1.952	0.104
CSA019241.1	156	K	PREDICTED: ran-binding protein 1 homolog c-like [Ipomoea nil]	1	3.84268e-05	92.856	EK(1)IEEVAQSQEK	2	-0.11591	8	0.947	0.882		1.545	0.897	1.051	0.771	0.814	0.875	1.001	1.001	1.001	1.002	0.998	1	1	0.999	0.998	0.946	0.881		1.542	0.899	1.051	0.771	0.815	0.877	0.785	0.393	1.418	0.156	1.113	0.14
CSA019241.1	198	K	PREDICTED: ran-binding protein 1 homolog c-like [Ipomoea nil]	1	0.00162445	74.6	TK(1)EVPTEEK	2	0.5464	7	1.135	0.99		1.219	0.959	1.543	0.601	0.859	0.608	1.001	1.001	1.001	1.002	0.998	1	1	0.999	0.998	1.134	0.989		1.217	0.961	1.543	0.601	0.86	0.609	0.856	0.484	1.798	0.0435	1.539	0.056
CSA019241.1	10	K	PREDICTED: ran-binding protein 1 homolog c-like [Ipomoea nil]	1	1.01305e-62	98.627	HK(1)EEEEEEATHTTTAEDEDTGAQVAPIVK	4	-2.2944	3	0.191	1.541	1.709	0.727	1.073	1.703	0.777		0.7	1.001	1.001	1.001	1.002	0.998	1	1	0.999	0.998	0.191	1.539	1.707	0.726	1.075	1.703	0.777		0.701	0.981	0.97	1.58	0.331	1.55	0.559
CSA019241.1	65	K	PREDICTED: ran-binding protein 1 homolog c-like [Ipomoea nil]	1	0.00066346	83.456	FDK(1)EGNQWK	2	2.2921	7		0.775	0.704	1.517	1.249	0.911	1.016	0.809	0.669	1.001	1.001	1.001	1.002	0.998	1	1	0.999	0.998		0.774	0.703	1.514	1.251	0.911	1.016	0.81	0.67	0.603	0.121	1.473	0.122	0.888	0.531
CSA019241.1	79	K	PREDICTED: ran-binding protein 1 homolog c-like [Ipomoea nil]	1	0.00871353	58.981	GVGTVK(1)LLK	2	1.0511	3	1.01	0.744	0.676	2.318	0.895	1.241		0.563	0.856	1.001	1.001	1.001	1.002	0.998	1	1	0.999	0.998	1.009	0.743	0.675	2.314	0.897	1.241		0.564	0.858	0.545	0.199	2.088	0.262	1.139	0.605
CSA019296.1	258	K	PREDICTED: protein THYLAKOID FORMATION1, chloroplastic [Ziziphus jujuba]	1	0.000672678	92.051	LVQAK(1)ELLK	2	0.92764	18	1.122	1.242	1.27	0.893	1.129	1.097	1.041	0.73	0.722	0.999	1.006	0.996	1	1.005	1	1.003	1	0.993	1.123	1.235	1.275	0.893	1.124	1.097	1.038	0.73	0.727	1.167	0.114	1.248	0.178	1.456	0.0282
CSA019423.1	33	K	PREDICTED: proteasome subunit alpha type-6 [Musa acuminata subsp. malaccensis]	1	0.00937002	43.761	AVK(1)SSGITSIGVR	2	0.98152	2	1.033		0.909	1.08			0.792	1.242		0.999	0.999	1	1.001	1.002	1	1	1	1	1.034		0.909	1.079			0.792	1.242		0.901		1.061		0.955	0.864
CSA019423.1	181	K	PREDICTED: proteasome subunit alpha type-6 [Musa acuminata subsp. malaccensis]	1	0.000299327	56.205	EQEAINFLEK(1)K	2	-2.0591	3	1.654								0.705	0.999	0.999	1	1.001	1.002	1	1	1	1	1.656								0.705					2.35
CSA019424.1	141	K	PREDICTED: 2-methyl-6-phytyl-1,4-hydroquinone methyltransferase, chloroplastic-like [Populus euphratica]	1	7.12064e-15	69.024	HVDAK(1)NVTILDQSPHQLAK	3	0.8631	5	1.188	0.982	1.097	1.209	0.846	0.934	0.961	1.036		1	1.004	0.999	1.008	0.998	0.999	0.996	1.001	0.995	1.188	0.978	1.098	1.2	0.847	0.935	0.965	1.035		1.094	0.485	0.994	0.971	1.088	0.365
CSA019424.1	202	K	PREDICTED: 2-methyl-6-phytyl-1,4-hydroquinone methyltransferase, chloroplastic-like [Populus euphratica]	1	0.0176623	78.616	GIK(1)EAYR	2	-1.0866	6	1.184	1.178	0.932	1.008	1.067	1.125	0.745	0.914	1.005	1	1.004	0.999	1.008	0.998	0.999	0.996	1.001	0.995	1.184	1.173	0.933	1	1.069	1.127	0.748	0.913	1.01	1.03	0.743	1.196	0.108	1.232	0.14
CSA019426.1	48	K	PREDICTED: 40S ribosomal protein S29 [Cicer arietinum]	1	0.000358602	83.862	SNAK(1)EIGFIK	2	-1.4007	5	1.188	0.921	0.944	1.206	1.03	0.99	1.015		0.954	0.994	1.016	1	0.991	1.01	0.997	1.005	0.979	1.008	1.195	0.907	0.944	1.217	1.019	0.993	1.01		0.946	0.943	0.623	1.101	0.373	1.038	0.775
CSA019480.1	207	K	PREDICTED: prohibitin-3, mitochondrial [Vitis vinifera]	1	0.00297948	63.073	FVVAK(1)AEQER	2	-0.54998	8	0.882	1.172	1.107	0.852	0.769	0.779	1.405	0.884	1.093	0.991	0.995	0.993	1.005	1.001	1.008	1	1.002	1.004	0.89	1.178	1.114	0.848	0.768	0.773	1.404	0.882	1.089	1.332	0.0439	0.708	0.0998	0.943	0.732
CSA019485.1	67	K	PREDICTED: 60S ribosomal protein L17-2 [Ziziphus jujuba]	1	0.00223448	102.8	TAQAK(1)NR	2	-0.63037	4		0.862	1.094	1.071	1.296	1.081	0.774	0.752	0.909	1.012	0.951	1.034	0.981	0.981	1.138	0.963	0.952	0.988		0.906	1.058	1.092	1.321	0.95	0.804	0.79	0.92	0.876	0.424	1.338	0.0704	1.172	0.16
CSA019485.1	208	K	PREDICTED: 60S ribosomal protein L17-2 [Ziziphus jujuba]	1	0.00036529	71.806	EPESQLTTSK(1)SR	2	-0.062103	5	0.857	1.386	0.765	1.379	1.152	0.916	0.616	1.063	0.946	1.012	0.951	1.034	0.981	0.981	1.138	0.963	0.952	0.988	0.847	1.457	0.74	1.405	1.174	0.805	0.64	1.117	0.957	0.899	0.709	1.247	0.375	1.122	0.698
CSA019662.1	185	K	PREDICTED: phosphoglycerate mutase-like protein 1 isoform X1 [Sesamum indicum]	1	0.00552089	64.711	ETK(1)EELAAR	2	0.95878	5		0.941	0.83	0.915	1.314	0.922		1.127	0.896	0.988	1.001	0.994	1.004	1.007	1.002	1.002	1.01	0.993		0.94	0.835	0.911	1.305	0.921		1.116	0.903	0.849	0.426	1.036	0.857	0.879	0.414
CSA019681.1	154	K	PREDICTED: beta-galactosidase 9 isoform X1 [Vigna angularis]	1	0.000467263	67.997	TDNAPFK(1)DEMQR	2	0.1483	6	1.561		1.073		0.856	0.87	1.356	0.53	0.757	1.001	1.004	0.998	0.998	1	0.999	1.002	1.002	0.997	1.56		1.076		0.856	0.871	1.353	0.529	0.76	1.526	0.201	0.98	0.96	1.496	0.317
CSA019681.1	108	K	PREDICTED: beta-galactosidase 9 isoform X1 [Vigna angularis]	1	0.00201661	89.698	FVK(1)LVGSR	2	-1.4092	9	1.071	1.359	1.264	1.207	0.884	0.89	1.01	0.841	0.743	1.001	1.004	0.998	0.998	1	0.999	1.002	1.002	0.997	1.07	1.353	1.267	1.21	0.884	0.891	1.008	0.84	0.746	1.237	0.16	1.151	0.379	1.423	0.0323
CSA019857.1	559	K	PREDICTED: pentatricopeptide repeat-containing protein At3g49240 [Solanum tuberosum]	1	1.55769e-05	81.904	AEAAAK(1)EAEAAEK	2	0.62687	7		1.231	1.193	1.187	0.965		0.896	0.755	0.774	0.994	1.003	0.999	1.001	1.001	0.997	1.003	1.002	1.001		1.227	1.194	1.186	0.964		0.894	0.754	0.774	1.126	0.352	1.333	0.075	1.5	0.00601
CSA019899.1	118	K	PREDICTED: 14-3-3 protein 7 [Jatropha curcas]	1	0.00123473	69.721	YLAEFK(1)AGNDR	2	-0.68701	7	1.2	1.109	1.2	1.149	1.075	1.058	1.071	0.639	0.734	0.997	0.996	0.992	1.007	1.003	1.001	1.004	0.995	1.005	1.203	1.113	1.21	1.141	1.072	1.056	1.067	0.642	0.73	1.079	0.103	1.34	0.104	1.446	0.0527
CSA019899.1	51	K	PREDICTED: 14-3-3 protein 7 [Jatropha curcas]	1	2.22764e-05	98.406	ILSSIEQK(1)EEGK	2	-2.5201	8	1.224	1.162	1.222	1.29	1.087	1.143	0.889	0.54	0.775	0.997	0.996	0.992	1.007	1.003	1.001	1.004	0.995	1.005	1.227	1.166	1.232	1.281	1.084	1.141	0.885	0.543	0.771	1.034	0.556	1.594	0.0201	1.649	0.00986
CSA019899.1	55	K	PREDICTED: 14-3-3 protein 7 [Jatropha curcas]	1	3.09004e-08	124.42	EEGK(1)GHEQNVK	3	-0.13038	10	1.316	1.114	0.771	1.093	1.007	1.227	0.937	0.839	0.809	0.997	0.996	0.992	1.007	1.003	1.001	1.004	0.995	1.005	1.32	1.118	0.778	1.085	1.004	1.225	0.933	0.843	0.805	0.97	0.856	1.284	0.0309	1.245	0.264
CSA019962.1	796	K	PREDICTED: probable linoleate 9S-lipoxygenase 5 isoform X1 [Vitis vinifera]	1	0.000523042	66.989	IDYEELEK(1)NPDR	2	0.68537	4	0.755	1.508	1.344		1.15	0.965	0.966	0.875	0.657	1.001	1.001	1	0.997	0.998	0.998	1.002	1.002	1.002	0.754	1.507	1.343		1.153	0.967	0.964	0.874	0.656	1.133	0.672	1.276	0.193	1.446	0.207
CSA019962.1	444	K	PREDICTED: probable linoleate 9S-lipoxygenase 5 isoform X1 [Vitis vinifera]	1	0.00587932	89.355	TK(1)ESIEK	2	-1.6397	7	1.081	0.931	0.997	1.062	0.962		1.299			1.001	1.001	1	0.997	0.998	0.998	1.002	1.002	1.002	1.08	0.93	0.997	1.066	0.964		1.296			0.988	0.863	0.783		0.773
CSA019996.1	252	K	PREDICTED: aminomethyltransferase, mitochondrial [Nelumbo nucifera]	1	0.000645994	88.177	AIIEK(1)SEGK	2	0.70424	17	1.145	1.205	0.846	0.982	1.008	1.204	0.781	0.833	1.112	1.001	0.998	1.002	0.996	0.999	1.001	1	1.002	1.001	1.144	1.208	0.844	0.986	1.009	1.203	0.781	0.831	1.111	0.999	0.996	1.174	0.269	1.174	0.358
CSA019996.1	387	K	PREDICTED: aminomethyltransferase, mitochondrial [Nelumbo nucifera]	1	0.0074509	54.259	GK(1)AYDGNVTK	2	0.65858	7		1.073	0.774	1.247	0.982	0.998	0.819	1.146	0.698	1.001	0.998	1.002	0.996	0.999	1.001	1	1.002	1.001		1.075	0.773	1.252	0.983	0.997	0.819	1.144	0.697	0.858	0.408	1.215	0.298	1.042	0.868
CSA019996.1	204	K	PREDICTED: aminomethyltransferase, mitochondrial [Nelumbo nucifera]	1	0.00104776	60.161	EDLSK(1)IYFGEFR	2	0.022202	3					0.141		0.741	1.392	1.007	1.001	0.998	1.002	0.996	0.999	1.001	1	1.002	1.001					0.141		0.741	1.389	1.006			0.135
CSA019996.1	94	K	PREDICTED: aminomethyltransferase, mitochondrial [Nelumbo nucifera]	1	0.00379301	60.255	GK(1)DCIPFLEK	2	-0.95721	6		1.411	1.267	0.812	1.25	1.069	0.729	0.638	0.88	1.001	0.998	1.002	0.996	0.999	1.001	1	1.002	1.001		1.414	1.265	0.816	1.251	1.068	0.729	0.637	0.879	1.282	0.186	1.396	0.11	1.79	0.0116
CSA019996.1	168	K	PREDICTED: aminomethyltransferase, mitochondrial [Nelumbo nucifera]	1	2.26008e-08	80.632	AK(1)GGDVSWHIHDER	3	0.54905	17	0.89	1.09	0.753	0.881	0.894	1.09	1.059	0.928	1.279	1.001	0.998	1.002	0.996	0.999	1.001	1	1.002	1.001	0.889	1.092	0.752	0.885	0.895	1.089	1.059	0.926	1.277	0.953	0.724	0.879	0.342	0.838	0.283
CSA019996.1	153	K	PREDICTED: aminomethyltransferase, mitochondrial [Nelumbo nucifera]	1	3.76384e-07	81.632	DK(1)DLAHIEEHMK	3	-0.039927	14	1.135	1.291	1.243	1.194	0.899	0.997	0.981	0.754	0.788	1.001	0.998	1.002	0.996	0.999	1.001	1	1.002	1.001	1.134	1.294	1.241	1.199	0.9	0.996	0.981	0.753	0.787	1.185	0.129	1.228	0.166	1.455	0.0109
CSA019996.1	163	K	PREDICTED: aminomethyltransferase, mitochondrial [Nelumbo nucifera]	1	5.78314e-15	107.73	DLAHIEEHMK(1)AFK	3	1.1868	12	0.306	0.75	0.918	0.559	0.957	1.276	2.065	0.82	0.785	1.001	0.998	1.002	0.996	0.999	1.001	1	1.002	1.001	0.306	0.752	0.916	0.561	0.958	1.274	2.065	0.819	0.784	0.706	0.377	0.762	0.568	0.538	0.286
CSA019996.1	395	K	PREDICTED: aminomethyltransferase, mitochondrial [Nelumbo nucifera]	1	9.88471e-42	156.17	AYDGNVTK(1)MPFVPTK	2	-0.48817	14	1.189	1.23		0.958	0.729	1.301	1.005	0.709	0.762	1.001	0.998	1.002	0.996	0.999	1.001	1	1.002	1.001	1.188	1.233		0.962	0.73	1.299	1.005	0.708	0.761	1.214	0.393	1.209	0.413	1.468	0.0482
CSA019996.1	375	K	PREDICTED: aminomethyltransferase, mitochondrial [Nelumbo nucifera]	1	0.00069896	87.568	TGSHK(1)AGTK	2	-2.8849	2	0.81	1.239	1.147	0.643	1.143		0.979	1.22		1.001	0.998	1.002	0.996	0.999	1.001	1	1.002	1.001	0.809	1.242	1.145	0.646	1.144		0.979	1.218		1.19	0.547	0.815	0.538	0.97	0.873
CSA019997.1	200	K	PREDICTED: dihydrolipoyllysine-residue succinyltransferase component of 2-oxoglutarate dehydrogenase complex 2, mitochondrial-like [Nelumbo nucifera]	1	5.02429e-07	71.879	TDK(1)QEPTTETPVLK	2	-1.1854	3	1.274	1.054	0.741			1.449	1.15	0.639	0.809	0.999	0.997	0.999	0.998	1.002	1.001	1.002	1	1.003	1.276	1.057	0.742			1.448	1.148	0.639	0.807	0.708		1.674		1.185	0.499
CSA019997.1	286	K	PREDICTED: dihydrolipoyllysine-residue succinyltransferase component of 2-oxoglutarate dehydrogenase complex 2, mitochondrial-like [Nelumbo nucifera]	1	0.000983641	72.2	SDYK(1)DAFVEK	2	-1.1761	1								0.815		0.999	0.997	0.999	0.998	1.002	1.001	1.002	1	1.003								0.815
CSA019997.1	174	K	PREDICTED: dihydrolipoyllysine-residue succinyltransferase component of 2-oxoglutarate dehydrogenase complex 2, mitochondrial-like [Nelumbo nucifera]	1	1.18784e-11	52.97	IAIISK(1)SGEGVTHVAPSGTTAEPAPAEK	3	0.091118	2					0.82		0.84			0.999	0.997	0.999	0.998	1.002	1.001	1.002	1	1.003					0.819		0.839					0.976
CSA019997.1	292	K	PREDICTED: dihydrolipoyllysine-residue succinyltransferase component of 2-oxoglutarate dehydrogenase complex 2, mitochondrial-like [Nelumbo nucifera]	1	0.000296342	77.662	DAFVEK(1)HGVK	3	0.19615	11	0.967	0.945	0.738	0.808	1.014	1.039	0.882	1.138	1.317	0.999	0.997	0.999	0.998	1.002	1.001	1.002	1	1.003	0.968	0.948	0.739	0.809	1.012	1.038	0.881	1.138	1.313	0.928	0.543	0.858	0.339	0.797	0.196
CSA019997.1	211	K	PREDICTED: dihydrolipoyllysine-residue succinyltransferase component of 2-oxoglutarate dehydrogenase complex 2, mitochondrial-like [Nelumbo nucifera]	1	1.09285e-05	64.52	QEPTTETPVLK(1)EAPK	2	0.64893	6		0.917	1.378		1.045	0.981	0.964		0.796	0.999	0.997	0.999	0.998	1.002	1.001	1.002	1	1.003		0.92	1.38		1.043	0.98	0.962		0.794	1.136	0.613	1.152	0.276	1.309	0.383
CSA020068.1	137	K	PREDICTED: ACT domain-containing protein ACR11-like [Daucus carota subsp. sativus]	1	0.00249865	50.897	ANVYLDSSGK(1)HTK	2	2.3481	1	1.383	0.943	0.437	1.11	1.191	1.016		1.243		0.998	0.997	1.001	1.003	0.999	1.006	0.998	0.998	1	1.386	0.946	0.437	1.107	1.192	1.01		1.246		0.837	0.555	0.885		0.741
CSA020068.1	145	K	PREDICTED: ACT domain-containing protein ACR11-like [Daucus carota subsp. sativus]	1	0.0115666	48.981	FAITK(1)ANTGR	2	-0.11332	4	1.358	1.012	0.95	1.179	1.353	0.821		0.978	0.782	0.998	0.997	1.001	1.003	0.999	1.006	0.998	0.998	1	1.361	1.015	0.949	1.176	1.354	0.816		0.98	0.782	0.994	0.976	1.266	0.36	1.258	0.297
CSA020068.1	140	K	PREDICTED: ACT domain-containing protein ACR11-like [Daucus carota subsp. sativus]	1	0.00291533	84.615	HTK(1)FAITK	2	0.24361	7	2.461	0.745	0.639	0.981	1.075	0.757	0.774	0.76	1.157	0.998	0.997	1.001	1.003	0.999	1.006	0.998	0.998	1	2.466	0.747	0.639	0.978	1.076	0.752	0.775	0.762	1.157	1.373	0.592	1.042	0.827	1.43	0.559
CSA020107.1	184	K	AT-rich interactive domain protein [Arabidopsis thaliana]	1	0.000454773	68.463	ATPAYK(1)ESIQSR	2	1.0454	6	1.166		1.438	1.036	1.149	1.159	0.775		0.596	1.051	1.078	0.968	1.008	1.003	0.902	0.943	1.073	0.975	1.11		1.485	1.028	1.146	1.285	0.822		0.611	1.125	0.457	1.609	0.039	1.81	0.114
CSA020117.1	571	K	PREDICTED: glycine dehydrogenase (decarboxylating), mitochondrial [Nelumbo nucifera]	1	0.00151465	82.563	YLHK(1)LQSK	3	-1.5299	14	1.241	1.161	0.743	1.203	1.159	0.856	0.953	1.036	0.715	0.997	0.999	0.999	1	1.002	1.001	0.999	1.001	1.002	1.245	1.162	0.744	1.202	1.157	0.855	0.954	1.035	0.713	0.98	0.917	1.189	0.307	1.166	0.459
CSA020117.1	155	K	PREDICTED: glycine dehydrogenase (decarboxylating), mitochondrial [Nelumbo nucifera]	1	0.0115119	87.435	NLASK(1)NK	2	-0.94423	6	1.255	1.209	0.756	1.005	1.082	1.066	0.872	1.071	0.774	0.997	0.999	0.999	1	1.002	1.001	0.999	1.001	1.002	1.259	1.21	0.757	1.005	1.08	1.065	0.873	1.07	0.772	1.024	0.882	1.16	0.185	1.188	0.403
CSA020117.1	905	K	PREDICTED: glycine dehydrogenase (decarboxylating), mitochondrial [Nelumbo nucifera]	1	1.61596e-12	101.53	GFK(1)NTAGIEAEDVAK	2	-0.55654	10	0.961	1.492	1.607	0.845	1.146	0.954	0.876	0.759	0.767	0.997	0.999	0.999	1	1.002	1.001	0.999	1.001	1.002	0.964	1.494	1.609	0.845	1.144	0.953	0.877	0.758	0.765	1.382	0.159	1.225	0.132	1.694	0.0515
CSA020117.1	804	K	PREDICTED: glycine dehydrogenase (decarboxylating), mitochondrial [Nelumbo nucifera]	1	1.57298e-07	55.437	TFCIPHGGGGPGMGPIGVK(1)K	3	1.2747	2	0.223		0.826	0.471	0.905	1.055	1.685		1.306	0.997	0.999	0.999	1	1.002	1.001	0.999	1.001	1.002	0.224		0.827	0.471	0.904	1.054	1.686		1.303	0.649	0.438	0.541	0.0827	0.351	0.113
CSA020117.1	917	K	PREDICTED: glycine dehydrogenase (decarboxylating), mitochondrial [Nelumbo nucifera]	1	2.05891e-32	156.81	NTAGIEAEDVAK(1)R	2	0.94786	17	0.914	1.228	1.148	0.899	1.088	1.017	0.979	1.148	0.667	0.997	0.999	0.999	1	1.002	1.001	0.999	1.001	1.002	0.917	1.229	1.149	0.899	1.086	1.016	0.98	1.147	0.666	1.098	0.416	1.074	0.671	1.18	0.378
CSA020117.1	454	K	PREDICTED: glycine dehydrogenase (decarboxylating), mitochondrial [Nelumbo nucifera]	1	8.30679e-14	109	VHGLAGTFAAGLK(1)K	2	1.3612	12	0.853	1.226	1.536	0.797	0.924	1.037	1.007	0.961		0.997	0.999	0.999	1	1.002	1.001	0.999	1.001	1.002	0.856	1.227	1.538	0.797	0.923	1.036	1.008	0.96		1.314	0.239	0.933	0.521	1.226	0.447
CSA020117.1	135	K	PREDICTED: glycine dehydrogenase (decarboxylating), mitochondrial [Nelumbo nucifera]	1	3.66817e-17	83.404	FSK(1)FDEGLTESQMIEHMK	3	-0.6838	1									0.869	0.997	0.999	0.999	1	1.002	1.001	0.999	1.001	1.002									0.867
CSA020117.1	317	K	PREDICTED: glycine dehydrogenase (decarboxylating), mitochondrial [Nelumbo nucifera]	1	0.00181132	91.069	NAHAK(1)GVK	2	-1.1817	3	0.897	0.772	0.812	0.707	1.014	0.965		1.112	1.766	0.997	0.999	0.999	1	1.002	1.001	0.999	1.001	1.002	0.9	0.773	0.813	0.707	1.012	0.964		1.111	1.762	0.927	0.555	0.622	0.14	0.577	0.091
CSA020117.1	265	K	PREDICTED: glycine dehydrogenase (decarboxylating), mitochondrial [Nelumbo nucifera]	1	2.16271e-07	52.814	TFIIASNCHPQTIDVCK(1)TR	3	1.525	2		0.454	0.63				1.244	1.01	1.155	0.997	0.999	0.999	1	1.002	1.001	0.999	1.001	1.002		0.454	0.631				1.245	1.009	1.153					0.478	0.0126
CSA020117.1	473	K	PREDICTED: glycine dehydrogenase (decarboxylating), mitochondrial [Nelumbo nucifera]	1	0.00143593	113.89	VK(1)CVDSK	2	0.86431	8	1.072	1.047	1.279	0.99	0.977	0.947	0.91	0.999	0.943	0.997	0.999	0.999	1	1.002	1.001	0.999	1.001	1.002	1.076	1.048	1.28	0.99	0.975	0.946	0.911	0.998	0.941	1.169	0.0917	1.021	0.52	1.194	0.0761
CSA020166.1	76	K		1	0.0115198	60.167	VTK(1)GNVTIK	2	-2.6186	4
CSA020314.1	136	K	calcium-binding EF hand family protein [Populus trichocarpa]	1	6.2343e-09	88.021	ATEGVPGVGK(1)VVQR	2	1.2394	3		0.945	1.215	0.956	0.915		1.086	0.904	0.827	1	0.996	0.994	0.994	0.999	1.001	1.009	1.006	1.002		0.949	1.222	0.962	0.916		1.076	0.899	0.825	1.156	0.401	1.006	0.96	1.162	0.358
CSA020315.1	439	K		1	0.0106321	66.073	AK(1)LALVGK	2	1.3578	4	1.029	0.935			1.049	1.332
CSA020335.1	185	K		1	0.0079139	46.069	VK(1)TPQAYLEAFRNR	2	-0.6234	4			0.715		1.235	0.612	1.149	1.209	0.468
CSA020530.1	314	K		1	0.000375869	76.228	DYAEAIK(1)GIK	2	1.7146	13	1.046	1.314	1.174	1.006	0.83	0.803	1.266	0.882	0.807
CSA020562.1	44	K	PREDICTED: DAG protein, chloroplastic [Sesamum indicum]	1	0.0145517	62.558	NK(1)DYGGDK	2	-0.77094	2	1.473	1.473	1.369	0.829	0.879	0.934			0.964	0.995	1.003	0.995	1.002	0.998	1.001	1.005	0.999	1.003	1.481	1.469	1.376	0.827	0.881	0.933			0.961	1.638	0.000237	0.916		1.501
CSA020587.1	84	K	PREDICTED: ribulose bisphosphate carboxylase small chain, chloroplastic isoform X1 [Juglans regia]	1	9.89182e-13	125.54	PQLGK(1)EVDYLIR	2	-1.1796	6	0.175		0.407	0.208	0.5	0.383	1.776	1.748	1.698	1	1.003	1.001	1	1.003	1	0.992	1	1	0.175		0.407	0.208	0.499	0.383	1.789	1.748	1.697	0.801	0.639	0.208	9.87e-05	0.167	0.000567
CSA020587.1	148	K	PREDICTED: ribulose bisphosphate carboxylase small chain, chloroplastic isoform X1 [Juglans regia]	1	2.99469e-08	124.67	ELDECTK(1)EYPK	2	-0.81701	19	1.003	1.793	1.049	1.024	0.919	0.91	1.022	0.964	0.575	1	1.003	1.001	1	1.003	1	0.992	1	1	1.003	1.787	1.048	1.024	0.916	0.91	1.03	0.964	0.575	1.347	0.269	1.11	0.557	1.495	0.22
CSA020587.1	79	K	PREDICTED: ribulose bisphosphate carboxylase small chain, chloroplastic isoform X1 [Juglans regia]	1	5.28815e-16	78.326	YETLSYLPPLSK(1)PQLGK	2	-0.046753	3							0.403	1.116	0.955	1	1.003	1.001	1	1.003	1	0.992	1	1							0.406	1.116	0.955
CSA020590.1	125	K	PREDICTED: 17.3 kDa class I heat shock protein-like [Nelumbo nucifera]	1	2.49327e-11	140.91	LPENAK(1)VDQVK	2	1.0595	11	0.406	0.693	0.429	1.846	1.625	1.78	0.728	0.551	0.689	1.03	1.029	0.952	1.021	1.027	1.073	0.991	0.94	0.937	0.394	0.674	0.451	1.807	1.582	1.659	0.734	0.586	0.735	0.301	0.000403	2.456	0.000271	0.739	0.144
CSA020605.1	190	K	ribulose bisphosphate carboxylase large chain (chloroplast) [Camellia crapnelliana]	1	0.00149768	93.162	DDYVEK(1)DR	2	0.80007	73	1.527	1.238	1.04	1.095	1.128	1.208	0.644	0.65	0.876	1.001	1	1.002	1	1.001	1.001	0.997	1	0.998	1.526	1.238	1.038	1.095	1.127	1.207	0.646	0.65	0.877	1.109	0.441	1.578	0.00739	1.749	0.028
CSA020605.1	139	K	ribulose bisphosphate carboxylase large chain (chloroplast) [Camellia crapnelliana]	1	0.000631064	84.368	QK(1)NHGMHFR	3	0.46347	15	1.109	1.746	0.873	0.601	1.021	0.866	0.881	1.318	0.738	1.001	1	1.002	1	1.001	1.001	0.997	1	0.998	1.108	1.746	0.871	0.601	1.02	0.865	0.884	1.318	0.739	1.499	0.225	0.845	0.515	1.267	0.452
CSA020605.1	68	K	ribulose bisphosphate carboxylase large chain (chloroplast) [Camellia crapnelliana]	1	3.47093e-07	123.86	LGLSAK(1)NYGR	2	-0.58235	21	1.032	1.154	1.387	1.02	0.949	1.084	1.068	0.771	0.768	1.001	1	1.002	1	1.001	1.001	0.997	1	0.998	1.031	1.154	1.384	1.02	0.948	1.083	1.071	0.771	0.769	1.17	0.193	1.168	0.245	1.367	0.091
CSA020605.1	60	K	ribulose bisphosphate carboxylase large chain (chloroplast) [Camellia crapnelliana]	1	1.07639e-19	106.42	YGRPLLGCTIK(1)PK	3	1.4654	24	1.262	1.142	1.354	1.083	1.067	0.896	1.093	0.604	0.808	1.001	1	1.002	1	1.001	1.001	0.997	1	0.998	1.261	1.142	1.351	1.083	1.066	0.895	1.096	0.604	0.809	1.233	0.05	1.213	0.314	1.496	0.0554
CSA020605.1	284	K	ribulose bisphosphate carboxylase large chain (chloroplast) [Camellia crapnelliana]	1	9.82682e-08	62.203	EASK(1)WSPELAAACEVWK	2	-0.13231	2								0.666	1.029	1.001	1	1.002	1	1.001	1.001	0.997	1	0.998								0.666	1.031
CSA020605.1	62	K	ribulose bisphosphate carboxylase large chain (chloroplast) [Camellia crapnelliana]	1	1.14501e-81	183.7	PK(1)LGLSAK	2	-0.11685	54	1.326	0.91	1.178	1.066	1.025	1.108	0.842	1.027	0.731	1.001	1	1.002	1	1.001	1.001	0.997	1	0.998	1.325	0.91	1.176	1.066	1.024	1.107	0.844	1.027	0.732	1.067	0.595	1.228	0.0911	1.31	0.145
CSA020605.1	300	K	ribulose bisphosphate carboxylase large chain (chloroplast) [Camellia crapnelliana]	1	0.000655819	59.418	EIK(1)FEFPAMDTL	2	0.21852	3					0.167	0.126	0.646	1.64	1.582	1.001	1	1.002	1	1.001	1.001	0.997	1	0.998					0.167	0.126	0.648	1.64	1.585			0.113	0.0706
CSA020605.1	150	K	ribulose bisphosphate carboxylase large chain (chloroplast) [Camellia crapnelliana]	1	0.00285347	121.68	VLAK(1)ALR	2	2.2618	83	1.228	0.926	1.068	1.086	1.098	1.25	0.758	0.979	0.776	1.001	1	1.002	1	1.001	1.001	0.997	1	0.998	1.227	0.926	1.066	1.086	1.097	1.249	0.76	0.979	0.777	0.938	0.524	1.364	0.0254	1.279	0.104
CSA020637.1	96	K	PREDICTED: ACT domain-containing protein ACR12 isoform X1 [Daucus carota subsp. sativus]	1	9.91849e-17	82.877	DLGLDVAK(1)GTVTTEGSAK	2	0.74737	3			0.838		0.615	0.405	1.205	1.011	1.311	0.998	0.997	1.004	1.005	1.004	1.002	0.994	0.998	0.998			0.835		0.613	0.404	1.212	1.013	1.313	1.642		0.431	0.0165	0.708
CSA020674.1	646	K	PREDICTED: endoplasmin homolog [Ziziphus jujuba]	1	0.00399156	80.219	ESFK(1)ELTK	2	0.43937	1	0.453	0.449	0.442	2.023	1.253	1.597				0.998	0.999	0.997	0.996	0.998	0.997	1.006	1.007	1.003	0.454	0.45	0.444	2.03	1.256	1.602				0.276	0.00622
CSA020674.1	265	K	PREDICTED: endoplasmin homolog [Ziziphus jujuba]	1	0.00226566	51.726	EEAGEYLEESK(1)LK	2	0.71758	2			0.336		1.338	1.272				0.998	0.999	0.997	0.996	0.998	0.997	1.006	1.007	1.003			0.337		1.341	1.276				0.258
CSA020674.1	162	K	PREDICTED: endoplasmin homolog [Ziziphus jujuba]	1	0.0067764	52.391	GIGMTK(1)EDLIK	2	-1.736	1	0.522	0.818	0.617	1.559	1.752	1.352	0.859	0.472		0.998	0.999	0.997	0.996	0.998	0.997	1.006	1.007	1.003	0.523	0.819	0.619	1.565	1.756	1.356	0.854	0.469		0.419	0.00334	2.357	0.0226	0.989	0.97
CSA020674.1	357	K	PREDICTED: endoplasmin homolog [Ziziphus jujuba]	1	4.12109e-05	91.62	NPK(1)EVTDEEYTK	2	0.16761	7	0.549		0.297	1.848	1.556	1.656	0.613	0.453	0.695	0.998	0.999	0.997	0.996	0.998	0.997	1.006	1.007	1.003	0.55		0.298	1.855	1.56	1.661	0.609	0.45	0.693	0.251	0.00322	2.897	0.000589	0.726	0.311
CSA020681.1	53	K	PREDICTED: arginine biosynthesis bifunctional protein ArgJ, chloroplastic isoform X1 [Solanum tuberosum]	1	2.31965e-08	65.374	VTGAGSEAEAAK(1)VAR	2	1.511	4	0.975	0.939	1.061	0.935	0.909	1.05	1.146	1.052	0.894	1.103	0.949	1.008	1.063	0.967	0.946	1.004	0.994	0.967	0.884	0.99	1.052	0.879	0.94	1.11	1.141	1.059	0.924	0.999	0.989	0.938	0.528	0.937	0.456
CSA020761.1	375	K	tolB protein-like protein [Arabidopsis thaliana]	1	0.00516069	76.064	IVK(1)SDGSK	2	-0.34552	7	1.257	1.145	1.594			1.05	0.644	0.922	0.898	1.003	1.001	0.998	0.998	1.001	1.001	1.002	0.998	0.998	1.253	1.144	1.596			1.049	0.643	0.924	0.9	1.269		1.275		1.619	0.0357
CSA020777.1	97	K	PREDICTED: uncharacterized oxidoreductase At4g09670 [Vitis vinifera]	1	0.00871639	70.028	WAVLAAEK(1)K	2	-0.48596	6	1.136	1.32	1.125	1.028	0.889	0.883	0.949	0.902	0.97	1.002	1	0.998	1.005	0.999	1	0.999	1	0.996	1.133	1.32	1.127	1.023	0.889	0.883	0.95	0.902	0.974	1.281	0.0286	0.989	0.85	1.267	0.0197
CSA020777.1	144	K	PREDICTED: uncharacterized oxidoreductase At4g09670 [Vitis vinifera]	1	0.000290316	77.062	MK(1)EFLSDSQR	2	-1.456	10	1.052	1.028	1.06	1.284	0.985	1.282	1.04	0.685	0.716	1.002	1	0.998	1.005	0.999	1	0.999	1	0.996	1.049	1.028	1.062	1.278	0.986	1.282	1.041	0.685	0.719	0.886	0.242	1.45	0.0709	1.284	0.112
CSA020889.1	83	K	PREDICTED: 40S ribosomal protein S15 [Ricinus communis]	0.998443	7.78252e-05	49.343	EAPPGEK(0.002)PELVK(0.998)THLR	3	0.79832	2	0.947	0.878	0.663	1.416	0.921	1.748	0.894	0.776	0.713	1	0.998	1.003	0.997	0.996	1.001	0.996	1	1.009	0.947	0.88	0.661	1.42	0.925	1.747	0.897	0.776	0.707	0.608	0.103	1.72	0.0806	1.046	0.742
CSA020889.1	14	K	PREDICTED: 40S ribosomal protein S15 [Ricinus communis]	1	2.56711e-14	108.97	AEIETEVATGQPK(1)K	2	1.3144	9	0.879	1.344	1.47	0.694	1.184	0.97	1.067	0.718	0.907	1	0.998	1.003	0.997	0.996	1.001	0.996	1	1.009	0.879	1.347	1.466	0.696	1.189	0.969	1.071	0.718	0.899	1.293	0.29	1.062	0.767	1.374	0.179
CSA020890.1	60	K		1	0.00488271	97.068	FIEEK(1)QK	2	0.31256	16	1.271	1.092	0.728	0.896	0.918	0.906	0.871	1.02	1.304
CSA020890.1	94	K		1	0.00351663	61.213	NSFK(1)LSSAAK	2	-3.3304	5				1.153	0.754	1.13	1.08	0.67	0.533
CSA020890.1	78	K		1	0.0055787	79.469	LLLVQLK(1)K	2	-0.24374	15	1.212	1.348	1.086	0.624	1.032	0.812	1.125	0.78	1.135
CSA020896.1	309	K	PREDICTED: putative quinone-oxidoreductase homolog, chloroplastic [Prunus mume]	1	0.00125713	58.172	YPVSK(1)AEEAWVK	2	0.2749	4	0.556	1.096	1.054	0.827	1.694	0.882	1.141	0.78	0.858	1.003	0.999	1.001	1.002	0.999	0.999	1	1.001	0.997	0.554	1.098	1.053	0.825	1.696	0.883	1.141	0.779	0.86	0.794	0.519	1.224	0.529	0.973	0.908
CSA020896.1	216	K	PREDICTED: putative quinone-oxidoreductase homolog, chloroplastic [Prunus mume]	1	2.7614e-05	77.776	TAEGQALK(1)SPSDK	2	-0.98279	5				0.881	0.849	0.971	0.983	0.609	0.997	1.003	0.999	1.001	1.002	0.999	0.999	1	1.001	0.997				0.879	0.85	0.972	0.983	0.609	1			1.043	0.796
CSA020913.1	163	K	PREDICTED: membrane steroid-binding protein 2-like [Arachis duranensis]	1	0.00345121	82.426	YAK(1)VGSVK	2	-0.44059	3	1.376	1.076	0.915	1.099	1.293	0.948	0.767	0.763	0.974	1.006	1.002	1.002	1.001	1	0.991	1.003	0.996	0.998	1.368	1.074	0.913	1.098	1.293	0.956	0.764	0.766	0.976	1.003	0.987	1.335	0.08	1.339	0.133
CSA020960.1	342	K	30S ribosomal protein S3 (chloroplast) [Camellia crapnelliana]	1	0.00417388	79.474	IDGK(1)EIAR	2	-0.11896	6	1.378	1.221	0.95	1.036	1.033	1.245	0.617	0.763	1.051	0.997	0.994	0.996	1.003	0.996	0.998	1.01	1	1.005	1.383	1.228	0.954	1.033	1.037	1.247	0.611	0.763	1.046	1.075	0.596	1.371	0.11	1.473	0.0995
CSA020960.1	214	K	30S ribosomal protein S3 (chloroplast) [Camellia crapnelliana]	1	2.73184e-06	88.075	NYSEGLEEDQK(1)IR	2	1.1852	7	1.488	1.074	1.16	1.21	1.056	1.026	1.025		0.462	0.997	0.994	0.996	1.003	0.996	0.998	1.01	1	1.005	1.493	1.08	1.165	1.206	1.06	1.028	1.015		0.46	1.135	0.341	1.489	0.198	1.69	0.149
CSA021058.1	30	K	30S ribosomal protein S7 (chloroplast) [Camellia crapnelliana]	1	0.00213767	62.466	GVTPDIAVK(1)AR	2	0.42802	8	1.28	1.074	1.039	1.383	0.766	1.222	0.894	0.855	0.717	1.002	0.995	0.997	1.005	0.999	1.001	1.007	0.984	1.01	1.278	1.08	1.042	1.376	0.767	1.22	0.888	0.869	0.71	1.011	0.955	1.363	0.194	1.378	0.0282
CSA021114.1	165	K	PREDICTED: ubiquitin-activating enzyme E1 1-like [Juglans regia]	1	0.0181286	59.35	VLNFK(1)SLR	2	-1.2195	1	1.505	1.221	1.147	0.893	1.421	1.125	0.701	0.536		1.002	0.997	0.999	1	0.997	1.001	1.004	1.001	1	1.503	1.224	1.148	0.893	1.425	1.124	0.699	0.535		1.125	0.486	1.86	0.0838	2.093	0.0212
CSA021126.1	312	K	PREDICTED: 6-phosphogluconate dehydrogenase, decarboxylating 1, chloroplastic [Vitis vinifera]	1	0.00249865	50.897	ESAAEVLK(1)EAGLK	2	1.2588	3	0.627	0.825		1.001	1.27	0.858	1.224	0.757	0.945	1	1.002	1.003	1.001	0.999	1.001	0.996	1.003	0.996	0.627	0.824		1	1.271	0.857	1.23	0.755	0.949	0.696	0.164	1.067	0.741	0.742	0.281
CSA021126.1	249	K	PREDICTED: 6-phosphogluconate dehydrogenase, decarboxylating 1, chloroplastic [Vitis vinifera]	1	0.00114209	55.724	VK(1)DEDGDGELVDK	2	0.72914	6	0.894	1.176	1.017	0.8	1.071	1.107	0.932	0.967	1.058	1	1.002	1.003	1.001	0.999	1.001	0.996	1.003	0.996	0.894	1.174	1.014	0.799	1.072	1.106	0.936	0.964	1.062	1.035	0.796	1.005	0.965	1.04	0.679
CSA021126.1	301	K	PREDICTED: 6-phosphogluconate dehydrogenase, decarboxylating 1, chloroplastic [Vitis vinifera]	1	0.0086652	59.067	YLSGLK(1)EER	2	-3.0233	3	0.935			1.082		1.38		0.666		1	1.002	1.003	1.001	0.999	1.001	0.996	1.003	0.996	0.935			1.081		1.379		0.664		0.761		1.852		1.408
CSA021143.1	38	K	PREDICTED: apoptotic chromatin condensation inducer in the nucleus-like isoform X1 [Populus euphratica]	1	0.00326018	83.206	GLK(1)DDLIR	2	-0.45687	8	1.113	1.579	1.353	1.01	0.979	1.218	0.709	0.641	0.858	1.001	0.998	1.002	0.999	0.996	0.999	1.004	0.999	1.002	1.112	1.582	1.35	1.011	0.983	1.219	0.706	0.642	0.857	1.259	0.148	1.458	0.0266	1.835	0.015
CSA021143.1	331	K	PREDICTED: apoptotic chromatin condensation inducer in the nucleus-like isoform X1 [Populus euphratica]	1	0.00956111	41.996	NELK(1)DNIIADNVK	2	1.028	1		0.801	0.926	1.091	0.792	1.473	0.957			1.001	0.998	1.002	0.999	0.996	0.999	1.004	0.999	1.002		0.803	0.924	1.092	0.795	1.475	0.953			0.77	0.392	1.176		0.906
CSA021191.1	315	K	PREDICTED: annexin D1 [Eucalyptus grandis]	1	0.0010754	79.474	VLQLAINK(1)R	2	2.0274	6	1.363	1.277	1.538	0.852	0.804	0.739	1.065	0.996	0.744	0.997	1	1.001	0.999	0.998	0.998	0.998	1.003	1.005	1.367	1.277	1.536	0.853	0.805	0.74	1.067	0.993	0.74	1.743	0.002	0.856	0.267	1.492	0.0212
CSA021191.1	339	K	PREDICTED: annexin D1 [Eucalyptus grandis]	1	0.0074771	60.478	IIK(1)EEYHR	3	-0.85546	3	0.979	1.315	0.807	1.232	1.133	1.339	0.704	0.739	0.898	0.997	1	1.001	0.999	0.998	0.998	0.998	1.003	1.005	0.982	1.315	0.806	1.233	1.135	1.341	0.705	0.737	0.894	0.836	0.277	1.588	0.00536	1.328	0.186
CSA021191.1	156	K	PREDICTED: annexin D1 [Eucalyptus grandis]	1	0.00233049	65.232	DAVLANEATK(1)R	2	0.27551	6	0.68	0.953	0.647	1.534	1.261	0.925	0.85	0.855	1.131	0.997	1	1.001	0.999	0.998	0.998	0.998	1.003	1.005	0.682	0.953	0.646	1.535	1.263	0.927	0.852	0.853	1.126	0.612	0.0747	1.316	0.207	0.806	0.241
CSA021191.1	126	K	PREDICTED: annexin D1 [Eucalyptus grandis]	1	0.000970444	61.167	ALDK(1)ELSNDFER	2	1.5016	6	1.028	1.25	1.298	1.182	1.162	0.934				0.997	1	1.001	0.999	0.998	0.998	0.998	1.003	1.005	1.031	1.25	1.297	1.183	1.164	0.936				1.09	0.438
CSA021331.1	221	K		1	0.00339111	82.671	GHLNHK(1)AR	2	-2.0734	2	0.989	1.124	1.271	1.008	1.149	1.283			0.842
CSA021446.1	198	K	PREDICTED: 60S ribosomal protein L8-like [Jatropha curcas]	1	0.0182657	77.741	NSWPK(1)VR	2	1.0548	2	0.835	0.593	1.057	1.001	1.496	1.096	0.765	1.217	0.835	0.998	1.004	0.997	0.999	1.002	0.996	0.998	1.006	1	0.837	0.591	1.06	1.002	1.494	1.101	0.766	1.21	0.835	0.692	0.142	1.279	0.269	0.885	0.607
CSA021446.1	256	K	PREDICTED: 60S ribosomal protein L8-like [Jatropha curcas]	1	0.000175734	79.705	GQAAATAAK(1)ADK	2	0.72771	6	1.238	0.969		1.144		1.142	0.752	0.833		0.998	1.004	0.997	0.999	1.002	0.996	0.998	1.006	1	1.241	0.965		1.145		1.147	0.753	0.828		0.963	0.785	1.449	0.011	1.395	0.16
CSA021446.1	17	K	PREDICTED: 60S ribosomal protein L8-like [Jatropha curcas]	1	0.000605113	53.034	GAGSVFK(1)SHTHHR	4	-0.37789	1	1.003	0.837	1.045	1.337	1.074	1.328	0.701	0.78	1.007	0.998	1.004	0.997	0.999	1.002	0.996	0.998	1.006	1	1.005	0.834	1.048	1.338	1.072	1.334	0.702	0.776	1.007	0.771	0.0595	1.507	0.0298	1.162	0.299
CSA021512.1	235	K	PREDICTED: probable 2-oxoglutarate-dependent dioxygenase At3g49630 isoform X2 [Theobroma cacao]	0.999986	0.0118891	78.192	DK(1)DAKPQK	2	1.9391	2	1.273	1.128		0.937	1.092	1.442	0.513		0.786	0.995	1.002	1.005	1.002	0.997	0.996	0.993	1.003	1.005	1.279	1.125		0.935	1.096	1.448	0.517		0.782	1.037	0.847	1.786	0.102	1.852	0.069
CSA021528.1	42	K	PREDICTED: 40S ribosomal protein S8 isoform X2 [Zea mays]	1	0.00149768	93.162	LSSNK(1)TVR	2	-0.44431	7	1.339	0.92	0.944	1.228	1.339	1.358	0.573	0.899	0.637	1.021	0.992	1.059	1.008	1.061	0.82	1.102	0.992	0.944	1.311	0.927	0.892	1.218	1.262	1.656	0.52	0.906	0.675	0.757	0.158	1.969	0.0192	1.49	0.121
CSA021564.1	237	K	PREDICTED: acetyl-CoA acetyltransferase, cytosolic 1 isoform X1 [Pyrus x bretschneideri]	0.997629	5.82365e-07	54.225	GKPSTIVDK(0.002)DEGLGK(0.998)FDAGK	3	0.36897	2	1.059	1.382	0.997		1.268			0.886	0.886	0.996	1	1.001	1.004	1	1	0.999	1.003	0.996	1.063	1.383	0.996		1.268			0.883	0.889	0.905		1.431		1.294	0.189
CSA021564.1	231	K	PREDICTED: acetyl-CoA acetyltransferase, cytosolic 1 isoform X1 [Pyrus x bretschneideri]	0.999984	0.000478275	55.755	GKPSTIVDK(1)DEGLGK	2	0.45135	3	0.739	0.754	0.627	1.099	1.164		1.432	1.203	0.636	0.996	1	1.001	1.004	1	1	0.999	1.003	0.996	0.742	0.754	0.626	1.094	1.164		1.433	1.199	0.638	0.627	0.00558	1.036	0.907	0.649	0.185
CSA021619.1	281	K	PREDICTED: peptide methionine sulfoxide reductase A1 [Ricinus communis]	1	4.07692e-08	83.204	AEEYHQQYLAK(1)GGR	3	-0.3464	13	1.01	1.276	0.786	0.836	0.917	1.001	1.219	0.629	1.292	1.003	0.998	1.001	1.003	1	0.995	1.003	0.997	1.001	1.007	1.279	0.785	0.834	0.917	1.006	1.216	0.631	1.291	1.114	0.526	0.879	0.586	0.979	0.934
CSA021619.1	266	K	PREDICTED: peptide methionine sulfoxide reductase A1 [Ricinus communis]	1	0.00078183	74.841	IVSEILPAK(1)K	2	1.592	4	1.593	1.085	1.32	0.933	0.887	0.937	0.956	0.706	0.969	1.003	0.998	1.001	1.003	1	0.995	1.003	0.997	1.001	1.589	1.087	1.318	0.93	0.887	0.941	0.953	0.708	0.968	1.448	0.0477	1.049	0.642	1.519	0.0534
CSA021619.1	293	K	PREDICTED: peptide methionine sulfoxide reductase A1 [Ricinus communis]	1	0.0154072	42.3	QSTDK(1)GCNDPIR	2	-1.3257	1	1.191		1.233	1.169	1.07					1.003	0.998	1.001	1.003	1	0.995	1.003	0.997	1.001	1.188		1.231	1.166	1.07					1.082	0.223
CSA021619.1	247	K	PREDICTED: peptide methionine sulfoxide reductase A1 [Ricinus communis]	1	0.00400461	80.165	AALESK(1)ER	2	-1.6345	3					1.026	1.227	0.591	0.744	0.796	1.003	0.998	1.001	1.003	1	0.995	1.003	0.997	1.001					1.026	1.233	0.589	0.746	0.795			1.59	0.0326
CSA021623.1	173	K	PREDICTED: secretory carrier-associated membrane protein 3 [Vitis vinifera]	1	0.00117362	70.942	ELQAK(1)ESELR	2	-0.13435	8	0.85	0.769	1.444	0.948	0.692		1.345	1.215	0.736	0.994	0.999	0.992	1.004	1.004	0.992	1.006	1.005	1.004	0.855	0.77	1.456	0.944	0.689		1.338	1.209	0.733	1.258	0.527	0.747	0.359	0.939	0.827
CSA021639.1	221	K	PREDICTED: endo-1,3;1,4-beta-D-glucanase [Vitis vinifera]	0.999903	3.41262e-05	50.392	YKDEDAGAVK(1)SAGEAHK	3	0.10401	1			1.206					0.966		1	0.995	0.995	1.002	1.001	0.997	1.003	1.005	1.001			1.211					0.961						1.26
CSA021639.1	191	K	PREDICTED: endo-1,3;1,4-beta-D-glucanase [Vitis vinifera]	1	5.28482e-06	60.489	FDEALNAK(1)PEVDGFVK	2	-0.01984	3					0.282	0.232	1.267	1.204	1.126	1	0.995	0.995	1.002	1.001	0.997	1.003	1.005	1.001					0.282	0.233	1.263	1.198	1.125			0.215	0.000431
CSA021639.1	95	K	PREDICTED: endo-1,3;1,4-beta-D-glucanase [Vitis vinifera]	1	0.000153191	60.157	PLPVWIK(1)DHGTDK	3	3.2163	5		0.95				0.738	0.986	0.655	1.189	1	0.995	0.995	1.002	1.001	0.997	1.003	1.005	1.001		0.955				0.74	0.983	0.652	1.188	1.29		0.787		1.015
CSA021639.1	213	K	PREDICTED: endo-1,3;1,4-beta-D-glucanase [Vitis vinifera]	1	0.00113141	71.221	YK(1)DEDAGAVK	2	0.27423	9	1.266	1.024	0.848	1.013	1.146	1.454	0.698	0.912	0.789	1	0.995	0.995	1.002	1.001	0.997	1.003	1.005	1.001	1.266	1.029	0.852	1.011	1.144	1.458	0.696	0.908	0.788	0.871	0.433	1.511	0.0492	1.316	0.135
CSA021639.1	101	K	PREDICTED: endo-1,3;1,4-beta-D-glucanase [Vitis vinifera]	0.998999	3.18721e-05	42.529	DHGTDK(0.999)AVEDAK(0.001)PVIEALK	3	-0.86487	1						0.425		1.269		1	0.995	0.995	1.002	1.001	0.997	1.003	1.005	1.001						0.426		1.263				0.338
CSA021656.1	98	K	PREDICTED: beta-galactosidase 8 [Vitis vinifera]	1	0.00114209	55.724	NQYDFEGGK(1)DLVK	2	0.41394	2		1.074	1.29	1.04	1.119	1				0.997	0.996	0.996	0.998	0.997	0.997	1.005	1.005	1.008		1.078	1.295	1.042	1.122	1.003				1.124	0.254
CSA021656.1	151	K	PREDICTED: beta-galactosidase 8 [Vitis vinifera]	1	0.000268867	84.605	TDNEPFK(1)AEMK	2	0.17813	10	0.906	1.11		1.481	1.349	1.113	0.537	0.61	0.808	0.997	0.996	0.996	0.998	0.997	0.997	1.005	1.005	1.008	0.909	1.114		1.484	1.353	1.116	0.534	0.607	0.801	0.767	0.149	2.035	0.00748	1.562	0.0659
CSA021656.1	340	K	PREDICTED: beta-galactosidase 8 [Vitis vinifera]	1	0.0133169	84.916	DVHK(1)AIK	2	0.5615	5	1.271	1.082	1.011	1.132	1.379	1.679		0.515	0.483	0.997	0.996	0.996	0.998	0.997	0.997	1.005	1.005	1.008	1.275	1.086	1.015	1.134	1.383	1.684		0.512	0.479	0.804	0.194	2.825	0.0217	2.27	0.00827
CSA021703.1	52	K	PREDICTED: protein BOBBER 1 [Sesamum indicum]	1	9.10854e-07	72.29	ESDLFK(1)SDSVVR	2	0.80934	6	1.384	1.437	1.542		0.921	1.095		0.636	0.791	0.997	0.996	0.997	1.001	0.991	1.009	1.003	1.012	0.995	1.388	1.443	1.547		0.929	1.086		0.629	0.795	1.449	0.0126	1.415	0.122	2.05	0.00326
CSA021703.1	88	K	PREDICTED: protein BOBBER 1 [Sesamum indicum]	1	0.000743457	109.66	AEASVK(1)AEK	2	1.1048	6	1.033	1.262	0.777	1.035	1.16	1.148	0.766	1.173	0.701	0.997	0.996	0.997	1.001	0.991	1.009	1.003	1.012	0.995	1.036	1.267	0.78	1.034	1.17	1.138	0.764	1.16	0.704	0.922	0.587	1.272	0.184	1.173	0.492
CSA021703.1	70	K	PREDICTED: protein BOBBER 1 [Sesamum indicum]	1	0.00124082	96.948	EK(1)VDAEER	2	-0.52432	5	1.403		1.193	1.011	1.29	1.38	0.876	0.909	0.066	0.997	0.996	0.997	1.001	0.991	1.009	1.003	1.012	0.995	1.407		1.197	1.01	1.301	1.368	0.874	0.899	0.066	1.062	0.673	2.001	0.106	2.124	0.153
CSA021703.1	94	K	PREDICTED: protein BOBBER 1 [Sesamum indicum]	1	5.213e-05	86.772	IAK(1)EEAQASPSR	2	0.47849	9	1.16	1.333	1.068	1.127	0.904	1.195	0.677	0.86	0.958	0.997	0.996	0.997	1.001	0.991	1.009	1.003	1.012	0.995	1.163	1.339	1.072	1.126	0.912	1.185	0.675	0.85	0.963	1.109	0.363	1.295	0.106	1.436	0.0342
CSA021703.1	224	K	PREDICTED: protein BOBBER 1 [Sesamum indicum]	1	6.53438e-05	68.972	SLVK(1)GDPEVDTQK	2	-0.99886	5	1.164	0.934	1.299	1.042	0.703	1.247		1.266	0.785	0.997	0.996	0.997	1.001	0.991	1.009	1.003	1.012	0.995	1.167	0.938	1.304	1.041	0.709	1.236		1.251	0.789	1.141	0.494	0.976	0.931	1.114	0.635
CSA021739.1	99	K	NAD(P)-binding Rossmann-fold superfamily protein [Arabidopsis thaliana]	1	0.00121474	93.649	ALFSK(1)ITTR	2	1.0284	9	1.483	1.646	1.619	0.931	0.934	0.932	0.787	0.64	0.705	0.999	0.996	1.008	1	1	1.003	1.002	0.995	0.997	1.484	1.652	1.606	0.931	0.934	0.929	0.785	0.643	0.707	1.697	0.000205	1.309	0.00588	2.221	0.000178
CSA021739.1	75	K	NAD(P)-binding Rossmann-fold superfamily protein [Arabidopsis thaliana]	1	2.27188e-21	94.922	FK(1)ALDLASKPEGTGTPTK	3	-0.35845	24	1.377	1.465	1.49	1.088	0.87	0.928	0.722	0.868	0.729	0.999	0.996	1.008	1	1	1.003	1.002	0.995	0.997	1.378	1.471	1.478	1.088	0.87	0.926	0.72	0.872	0.731	1.501	0.00273	1.241	0.0846	1.862	0.000339
CSA021739.1	94	K	NAD(P)-binding Rossmann-fold superfamily protein [Arabidopsis thaliana]	1	0.001305	107.69	DFK(1)ALFSK	2	-0.30599	14	1.271	2.009	1.582	0.701	1.21	0.808	0.711	0.642	0.746	0.999	0.996	1.008	1	1	1.003	1.002	0.995	0.997	1.272	2.017	1.57	0.701	1.21	0.806	0.709	0.645	0.748	1.788	0.0551	1.292	0.265	2.31	0.0136
CSA021739.1	91	K	NAD(P)-binding Rossmann-fold superfamily protein [Arabidopsis thaliana]	1	2.4893e-42	105.01	ALDLASKPEGTGTPTK(1)DFK	3	0.7211	8	1.167	1.828	1.514	1.086		0.996		0.603	0.73	0.999	0.996	1.008	1	1	1.003	1.002	0.995	0.997	1.168	1.835	1.502	1.086		0.993		0.606	0.732	1.444	0.163	1.554	0.0418	2.244	0.046
CSA021739.1	31	K	NAD(P)-binding Rossmann-fold superfamily protein [Arabidopsis thaliana]	1	0.00120924	58.274	AGGLQDK(1)DGGVR	2	0.43913	7	1.55	1.201	0.963	0.89	0.876		0.729	1.08	1.018	0.999	0.996	1.008	1	1	1.003	1.002	0.995	0.997	1.551	1.206	0.956	0.89	0.876		0.727	1.086	1.021	1.402	0.21	0.935	0.694	1.31	0.226
CSA021740.1	71	K	PREDICTED: MLP-like protein 328 [Juglans regia]	1	0.00266272	120.62	VETYK(1)ER	2	0.8622	6	1.022	0.983	0.851	1.113	1.357	1.726	0.557	0.733	0.789	1.006	1	1.003	0.997	0.999	1.004	0.998	0.995	0.998	1.016	0.983	0.849	1.117	1.358	1.719	0.558	0.737	0.79	0.679	0.0695	2.011	0.0203	1.365	0.043
CSA021791.1	385	K	PREDICTED: alcohol dehydrogenase class-3 [Daucus carota subsp. sativus]	1	0.00347876	61.344	GTAFGGFK(1)SR	2	0.40023	8	0.812	0.882	1.366	1.483	1.105	1.242	1.004	0.528	0.751	1	1.003	0.998	1.001	0.997	0.999	1.005	0.999	0.997	0.812	0.879	1.369	1.482	1.108	1.243	0.999	0.528	0.753	0.798	0.281	1.681	0.0412	1.342	0.306
CSA021791.1	115	K	PREDICTED: alcohol dehydrogenase class-3 [Daucus carota subsp. sativus]	1	0.0145645	62.546	TNLCGK(1)VR	2	4.1568	1	0.94	0.991		1.118		1.289	0.703	0.901	0.915	1	1.003	0.998	1.001	0.997	0.999	1.005	0.999	0.997	0.94	0.988		1.117		1.29	0.699	0.902	0.917	0.801	0.116	1.434	0.0466	1.148	0.271
CSA021791.1	377	K	PREDICTED: alcohol dehydrogenase class-3 [Daucus carota subsp. sativus]	1	0.00229737	61.344	VWK(1)GTAFGGFK	2	-1.668	7	0.919	1.449	0.99	0.849	1.377	0.958	0.921	0.677	0.998	1	1.003	0.998	1.001	0.997	0.999	1.005	0.999	0.997	0.919	1.444	0.992	0.849	1.381	0.959	0.916	0.678	1.001	1.053	0.821	1.229	0.354	1.294	0.254
CSA021835.1	342	K	PREDICTED: aldehyde dehydrogenase family 2 member B7, mitochondrial-like [Nelumbo nucifera]	1	0.00664511	55.314	VYDEFIEK(1)AK	2	0.21217	3		1.221	1.332	0.986	1.103	1.006	1.031	0.665	0.639	0.997	1.001	1	0.998	1.002	1	0.999	1.001	1.003		1.22	1.332	0.988	1.101	1.006	1.032	0.665	0.637	1.237	0.0285	1.326	0.127	1.64	0.0608
CSA021835.1	97	K	PREDICTED: aldehyde dehydrogenase family 2 member B7, mitochondrial-like [Nelumbo nucifera]	1	0.00185201	44.925	AFDEGPWPK(1)MTAYER	2	0.26748	1							0.951	0.768	0.692	0.997	1.001	1	0.998	1.002	1	0.999	1.001	1.003							0.952	0.767	0.69
CSA021852.1	103	K	PREDICTED: 3-hydroxyisobutyryl-CoA hydrolase-like protein 3, mitochondrial isoform X2 [Fragaria vesca subsp. vesca]	1	0.012403	47.991	SVTETIEELK(1)K	2	0.324	2	0.545	0.749	1.045	0.737	1.14	1.064	1.118	1.301	1.01	0.988	1.015	0.988	0.995	0.991	1.003	1.009	1.015	0.996	0.551	0.738	1.058	0.741	1.151	1.061	1.108	1.281	1.014	0.795	0.355	0.868	0.365	0.69	0.103
CSA021853.1	94	K	PREDICTED: 3-hydroxyisobutyryl-CoA hydrolase-like protein 3, mitochondrial isoform X2 [Citrus sinensis]	1	0.000511114	79.659	AVLVDK(1)DQNPK	2	0.6606	8	0.972	1.219	0.861	1.171	0.909	1.228	0.916	0.773	1.018	0.993	0.995	1.01	0.992	0.998	1.002	1.002	1.001	1.008	0.979	1.225	0.853	1.18	0.911	1.225	0.915	0.772	1.01	0.922	0.588	1.23	0.16	1.134	0.405
[truncated: 947 more rows]

## Sheet: Repeatability
Pearson's correlation		3dN			3hN			DN
		3dN-1	3dN-2	3dN-3	3hN-1	3hN-2	3hN-3	DN-1	DN-2	DN-3
3dN	3dN-1	1	0.42	0.25	0.45	0.1	0.15	-0.43	-0.32	-0.27
[truncated: 8 more rows]

## Sheet: pep_quant
ID	Sequence	Length	Modifications	Modified sequence	Protein accession	Protein description	Charge	m/z	Mass error [ppm]	PEP	Score	MS/MS Count	Intensity	ExperimeDDNt
[truncated: 29,388 more rows]
