# Supplementary material for: Ammonium triggered the response mechanism of lysine crotonylome in tea plants
Source: BMC Genomics. 2019 May 6;20:340. doi: 10.1186/s12864-019-5716-z (PMC6501322; doi:10.1186/s12864-019-5716-z)
Supplement: Supplementary file 7 — The information of global proteome. (XLSX 1932 kb) [file 12864_2019_5716_MOESM7_ESM.xlsx]

## Sheet: Global proteome
Protein accession	Protein description	Sequence coverage [%]	Mol. weight [kDa]	Score	MS/MS Counts	Peptides	Unique peptides	MS/MS Count rep1-minusN	MS/MS Count rep1-plusN3d	MS/MS Count rep1-plusN3h	MS/MS Count rep2-minusN	MS/MS Count rep2-plusN3d	MS/MS Count rep2-plusN3h	MS/MS Count rep3-minusN	MS/MS Count rep3-plusN3d	MS/MS Count rep3-plusN3h	Peptides rep1-minusN	Peptides rep1-plusN3d	Peptides rep1-plusN3h	Peptides rep2-minusN	Peptides rep2-plusN3d	Peptides rep2-plusN3h	Peptides rep3-minusN	Peptides rep3-plusN3d	Peptides rep3-plusN3h	Unique peptides rep1-minusN	Unique peptides rep1-plusN3d	Unique peptides rep1-plusN3h	Unique peptides rep2-minusN	Unique peptides rep2-plusN3d	Unique peptides rep2-plusN3h	Unique peptides rep3-minusN	Unique peptides rep3-plusN3d	Unique peptides rep3-plusN3h	LFQ intensity rep1-minusN	LFQ intensity rep1-plusN3d	LFQ intensity rep1-plusN3h	LFQ intensity rep2-minusN	LFQ intensity rep2-plusN3d	LFQ intensity rep2-plusN3h	LFQ intensity rep3-minusN	LFQ intensity rep3-plusN3d	LFQ intensity rep3-plusN3h	rep1-plusN3h/rep1-minusN Ratio	rep1-plusN3d/rep1-minusN Ratio	rep2-plusN3h/rep2-minusN Ratio	rep2-plusN3d/rep2-minusN Ratio	rep2-plusN3d/rep2-plusN3h Ratio	rep3-plusN3h/rep3-minusN Ratio
CSA000011.1	PREDICTED: sucrose synthase [Nicotiana attenuata]	25.8	92.422	80.1	83	19	16	13	8	7	14	8	9	10	5	9	18	18	17	19	17	19	17	17	17	15	15	14	16	14	16	14	14	14	29.6637	29.2963	29.1124	29.5612	29.2386	29.1737	29.4932	29.0877	29.2263	0.682	0.775	0.764	0.8	1.046	0.831
CSA000023.1	PREDICTED: plasminogen activator inhibitor 1 RNA-binding protein-like [Arachis ipaensis]	18.2	20.975	14.827	25	4	4	2	3	1	3	3	4	2	4	3	3	3	3	3	3	4	3	4	2	3	3	3	3	3	4	3	4	2	28.1252	28.3975	28.1858	28.3002	28.3138	28.2537	28.2935	28.589	28.1508	1.043	1.208	0.968	1.009	1.043	0.906
CSA000028.1	PREDICTED: proteasome subunit beta type-7-A [Sesamum indicum]	20.6	25.366	27.359	26	5	5	1	3	2	3	4	2	3	4	4	5	5	5	5	5	5	5	5	5	5	5	5	5	5	5	5	5	5	30.3625	30.2527	30.2718	30.3747	30.2521	30.2354	30.3606	30.1307	30.5312	0.939	0.927	0.908	0.919	1.012	1.126
CSA000036.1	PREDICTED: pyrophosphate-energized vacuolar membrane proton pump-like [Ipomoea nil]	30.2	80.574	155.17	150	20	8	16	17	13	17	18	19	18	14	18	16	17	18	17	17	17	16	18	16	7	8	8	7	7	7	6	8	7	33.4719	33.2493	33.4325	33.554	33.2806	33.4267	33.4847	33.3053	33.4517	0.973	0.857	0.916	0.827	0.904	0.977
CSA000042.1	PREDICTED: glucan endo-1,3-beta-glucosidase 14 isoform X2 [Brassica rapa]	18.6	71.665	122.53	34	9	8	2	3	4	3	3	6	6	3	4	6	6	9	6	7	9	9	6	8	5	5	8	5	6	8	8	5	7	27.6983	27.7993	27.9981	28.0448	27.7993	28.0536	28.1217	27.9995	28.02	1.231	1.073	1.006	0.843	0.838	0.932
CSA000046.1	PREDICTED: protein SPIRAL1-like 1 [Nicotiana tabacum]	46.5	11.323	20.809	10	2	2	2	0	0	2	0	1	1	2	2	1	2	1	2	2	2	2	2	2	1	2	1	2	2	2	2	2	2	26.1596	25.9984	26.1995	26.3638	26.1525	26.2167	25.8493	25.7758	26.0407	1.028	0.894	0.903	0.864	0.956	1.142
CSA000076.1	PREDICTED: myosin-11 isoform X2 [Citrus sinensis]	16.7	13.721	4.5113	12	2	2	1	2	2	1	1	1	2	1	1	2	2	2	2	1	1	2	2	2	2	2	2	2	1	1	2	2	2	27.355	26.7844	26.9578	26.9923	24.7506	24.1272	27.6367	26.9926	26.8539	0.759	0.673	0.137	0.211	1.54	0.581
CSA000082.1	photosystem II 5 kDa protein, chloroplastic-like [Cajanus cajan]	11.5	11.779	4.7893	10	1	1	1	2	2	1	1	1	1	1	0	1	1	1	1	1	1	1	1	1	1	1	1	1	1	1	1	1	1	25.65	24.6185	24.7077	24.7537	25.0927	25.6628	25.013	22.867	28.5269	0.52	0.489	1.878	1.265	0.674	11.423
CSA000088.1	PREDICTED: isoflavone reductase homolog [Nicotiana tabacum]	20	11.821	10.598	2	1	1	0	0	0	1	0	0	1	0	0	0	0	0	1	1	1	1	1	1	0	0	0	1	1	1	1	1	1	25.1329	24.1973	25.0525	25.3442	23.1999	24.0244	22.9494	24.3155	21.2888	0.946	0.523	0.401	0.226	0.565	0.316
CSA000100.1	PREDICTED: 40S ribosomal protein S16-like [Ziziphus jujuba]	43.7	24.018	65.828	102	10	1	13	10	12	11	11	11	11	13	10	10	10	10	10	10	10	10	10	10	1	1	1	1	1	1	1	1	1	32.2148	32.2512	31.9793	32.2504	32.1543	32.1073	32.1299	32.1681	32.0829	0.849	1.026	0.906	0.936	1.033	0.968
CSA000101.1	PREDICTED: signal recognition particle 54 kDa protein, chloroplastic [Ziziphus jujuba]	30	52.621	72.716	68	12	12	9	9	9	10	7	6	5	6	7	11	12	11	12	11	12	10	10	11	11	12	11	12	11	12	10	10	11	30.078	29.8899	29.8232	29.9666	29.9356	29.8688	30.0186	29.9766	29.9279	0.838	0.878	0.934	0.979	1.047	0.939
CSA000102.1	PREDICTED: signal recognition particle 54 kDa protein, chloroplastic [Capsicum annuum]	38	12.163	9.9368	15	3	3	3	1	2	2	1	1	1	2	2	3	2	2	2	2	2	1	2	2	3	2	2	2	2	2	1	2	2	26.8209	27.6304	27.6223	27.2329	27.2146	27.5952	27.8081	27.5056	26.8287	1.743	1.753	1.285	0.987	0.768	0.507
CSA000104.1	PREDICTED: isoflavone reductase-like protein [Vigna angularis]	44.2	34.371	15.073	35	11	4	2	3	5	5	5	4	4	3	4	10	9	10	11	10	10	10	10	10	3	2	3	4	3	3	3	3	3	28.8615	28.7286	28.5437	28.8688	28.3508	28.9112	28.4265	28.6795	28.6631	0.802	0.912	1.03	0.698	0.678	1.178
CSA000107.1	PREDICTED: photosystem I reaction center subunit III, chloroplastic-like [Daucus carota subsp. sativus]	45.2	24.968	211.69	175	8	8	12	19	20	20	22	20	21	22	19	8	7	8	8	8	8	8	8	8	8	7	8	8	8	8	8	8	8	35.5813	36.2701	36.2186	35.5537	36.2175	36.0582	35.7013	36.1015	36.1573	1.555	1.612	1.419	1.584	1.117	1.372
CSA000108.1	PREDICTED: protein ROOT HAIR DEFECTIVE 3 homolog 2 [Jatropha curcas]	13.3	93.891	28.104	23	9	8	5	2	5	2	1	1	3	2	2	8	5	7	8	6	4	6	5	7	7	5	6	7	6	4	6	5	6	27.7721	27.6411	27.8928	27.6813	27.5894	27.7498	27.8081	27.7858	27.8166	1.087	0.913	1.049	0.938	0.895	1.006
CSA000118.1	PREDICTED: 40S ribosomal protein S26-3-like [Nicotiana tabacum]	19.6	20.4	7.2381	17	3	3	3	2	2	2	2	3	1	1	1	3	3	3	3	2	3	2	3	2	3	3	3	3	2	3	2	3	2	29.8748	28.6763	29.5932	27.5002	27.7576	28.9626	28.6064	28.1618	27.9096	0.823	0.436	2.756	1.195	0.434	0.617
CSA000133.1	PREDICTED: putative formamidase C869.04 isoform X1 [Jatropha curcas]	41	64.436	10.44	17	18	1	2	2	2	2	2	2	2	2	1	15	17	17	17	17	18	17	18	18	1	1	1	1	1	1	1	1	1	29.5217	29.7158	29.5858	29.8599	29.7569	29.856	29.549	29.6564	29.498	1.045	1.144	0.997	0.931	0.934	0.965
CSA000139.1	PREDICTED: caffeoylshikimate esterase [Vitis vinifera]	4.1	65.585	22.642	8	2	2	1	1	1	0	1	1	1	1	1	2	1	2	1	1	1	1	1	1	2	1	2	1	1	1	1	1	1	23.095	25.718	25.2762	25.0957	24.5927	24.2056	24.6896	23.8766	23.2755	4.535	6.16	0.54	0.706	1.308	0.375
CSA000147.1	PREDICTED: callose synthase 10-like [Glycine max]	17.4	32.067	12.785	6	3	3	2	2	0	1	0	0	0	1	0	3	3	2	3	3	3	3	3	2	3	3	2	3	3	3	3	3	2	25.551	25.995	23.1452	25.3853	25.6727	25.6202	25.5027	26.0674	25.8856	0.189	1.36	1.177	1.22	1.037	1.304
CSA000151.1	PREDICTED: protein argonaute 2-like [Daucus carota subsp. sativus]	3.7	115.76	6.3683	8	4	4	1	2	0	2	1	1	1	0	0	3	3	3	3	4	4	4	3	2	3	3	3	3	4	4	4	3	2	25.9899	25.6923	25.8585	26.1464	25.7584	25.9758	25.7706	25.7232	25.6522	0.913	0.814	0.888	0.764	0.86	0.921
CSA000153.1	PREDICTED: UDP-glycosyltransferase 74F2-like [Vitis vinifera]	6.5	51.808	8.9346	8	2	2	1	0	1	1	0	0	2	1	2	2	2	2	2	1	2	2	2	2	2	2	2	2	1	2	2	2	2	26.7777	26.5389	27.1048	26.9031	24.1706	26.5919	26.916	26.6242	27.3634	1.254	0.847	0.806	0.15	0.187	1.364
CSA000154.1	sm-like protein LSM6A [Cajanus cajan]	13.6	14.778	2.1475	3	2	2	1	0	1	0	0	0	0	0	1	2	1	2	1	1	2	2	1	2	2	1	2	1	1	2	2	1	2	25.8932	24.0955	25.8744	23.2032	25.6941	23.499	25.0356	25.461	25.3806	0.987	0.288	1.228	5.621	4.579	1.27
CSA000172.1	PREDICTED: hydroxyacylglutathione hydrolase cytoplasmic [Nicotiana sylvestris]	54.2	33.177	180.28	147	12	12	13	13	16	15	18	20	15	20	17	12	12	12	12	12	12	12	12	12	12	12	12	12	12	12	12	12	12	32.2234	32.0089	32.0331	32.1596	32.0566	32.016	32.0467	31.9622	32.1853	0.876	0.862	0.905	0.931	1.029	1.101
CSA000178.1	PREDICTED: vacuolar protein sorting-associated protein 29 [Setaria italica]	20.3	21.233	7.2341	14	4	4	0	0	1	2	2	2	3	2	2	3	3	4	4	3	4	4	3	4	3	3	4	4	3	4	4	3	4	25.9683	27.1819	27.805	28.2194	28.1676	28.043	28.3348	28.2023	28.3382	3.572	2.319	0.885	0.965	1.09	1.002
CSA000179.1	PREDICTED: 3-dehydroquinate synthase homolog [Nicotiana tabacum]	24.8	48.802	54.118	64	9	9	8	7	5	7	7	7	7	9	7	7	8	7	8	7	9	8	9	9	7	8	7	8	7	9	8	9	9	29.3096	29.3596	29.0677	29.224	29.2158	29.3527	29.3173	29.2413	29.2043	0.846	1.035	1.093	0.994	0.909	0.925
CSA000180.1	PREDICTED: aldose 1-epimerase [Vitis vinifera]	9.5	64.642	16.861	24	4	4	2	3	2	3	2	3	3	4	2	3	3	3	3	3	3	3	4	3	3	3	3	3	3	3	3	4	3	29.4668	29.3163	29.5775	29.63	29.4521	29.4864	29.6277	29.3079	29.6042	1.08	0.901	0.905	0.884	0.977	0.984
CSA000187.1	PREDICTED: plant cysteine oxidase 2-like [Prunus mume]	13.7	30.321	17.595	10	2	2	0	2	1	2	0	1	1	1	2	1	2	2	2	1	1	1	1	2	1	2	2	2	1	1	1	1	2	24.8135	23.6813	24.5486	23.846	24.0687	23.3202	23.1212	23.7706	23.6705	0.832	0.456	0.695	1.167	1.68	1.463
CSA000192.1	PREDICTED: importin subunit alpha-4 [Solanum tuberosum]	9.4	57.517	10.249	7	4	3	1	1	2	1	1	0	1	0	0	3	3	4	3	3	3	3	2	3	2	2	3	2	2	2	2	1	2	26.018	26.2299	26.0595	26.1642	25.9676	25.3531	26.1453	23.9575	21.4849	1.029	1.158	0.57	0.873	1.531	0.04
CSA000199.1	PREDICTED: ubiquitin carboxyl-terminal hydrolase 12 isoform X3 [Vitis vinifera]	17.9	47.455	10.738	6	5	1	0	0	1	1	0	1	2	1	0	5	5	4	5	5	5	5	3	5	1	1	1	1	1	1	1	0	1	25.6851	25.8543	25.7507	26.1115	25.8559	25.8472	25.8566	23.2284	26.0338	1.046	1.124	0.833	0.838	1.006	1.131
CSA000202.1	PREDICTED: ubiquitin carboxyl-terminal hydrolase 12-like [Tarenaya hassleriana]	42.1	15.949	14.644	16	4	3	1	1	1	2	2	2	2	3	2	3	3	3	3	3	3	3	4	3	3	3	3	3	3	3	3	3	3	25.1226	25.109	25.2604	25.1467	25.1589	25.1763	25.5242	25.3161	25.1848	1.1	0.991	1.021	1.008	0.988	0.79
CSA000218.1	PREDICTED: carbamoyl-phosphate synthase large chain, chloroplastic [Vitis vinifera]	8.3	135.65	35.62	38	9	0	6	3	5	4	4	4	4	4	4	9	9	9	8	8	8	8	8	7	0	0	0	0	0	0	0	0	0	28.8722	28.8728	28.8256	28.9943	28.8464	28.8492	28.8226	28.8622	28.8807	0.968	1	0.904	0.903	0.998	1.041
CSA000226.1	PREDICTED: DNA-(apurinic or apyrimidinic site) lyase isoform X2 [Nelumbo nucifera]	4.8	37.672	2.723	1	1	1	0	0	0	0	0	1	0	0	0	0	1	0	0	1	1	0	0	1	0	1	0	0	1	1	0	0	1	25.1552	24.2749	24.1234	24.5958	24.2484	24.7541	24.5299	23.0439	24.5663	0.489	0.543	1.116	0.786	0.704	1.026
CSA000231.1	PREDICTED: haloacid dehalogenase-like hydrolase domain-containing protein At3g48420 [Pyrus x bretschneideri]	24.4	35.182	20.777	78	10	10	8	9	8	6	11	8	9	9	10	10	10	10	10	10	10	10	10	10	10	10	10	10	10	10	10	10	10	32.329	32.3134	32.3726	32.1925	32.3809	32.2709	32.3478	32.5535	32.4089	1.031	0.989	1.056	1.139	1.079	1.043
CSA000238.1	PREDICTED: probable transaldolase [Sesamum indicum]	32.7	43.485	110.05	92	12	12	8	11	10	12	11	8	9	12	11	9	9	12	11	11	11	11	11	10	9	9	12	11	11	11	11	11	10	30.501	30.2775	30.5146	30.429	30.434	30.3776	30.4674	30.5242	30.5837	1.009	0.856	0.965	1.003	1.04	1.084
CSA000241.1	PREDICTED: probable galactinol--sucrose galactosyltransferase 1 [Vitis vinifera]	4.8	83.533	7.3215	8	3	3	3	0	2	0	0	1	1	1	0	3	2	2	2	2	3	3	2	1	3	2	2	2	2	3	3	2	1	28.462	27.9524	27.9023	28.5323	28.2203	28.5251	28.3755	28.1631	23.0932	0.678	0.702	0.995	0.805	0.81	0.026
CSA000242.1	PREDICTED: malate dehydrogenase [Sesamum indicum]	62.7	35.511	323.31	232	16	8	24	25	23	29	27	27	26	26	25	13	13	14	16	15	15	15	15	14	8	7	8	8	7	8	8	8	8	35.0037	35.1072	34.7965	34.8648	34.8947	34.9605	34.9896	34.8876	34.8415	0.866	1.074	1.069	1.021	0.955	0.902
CSA000260.1	PREDICTED: 60S ribosomal protein L13a-4 [Sesamum indicum]	43.2	23.605	103.91	82	10	10	8	10	8	10	9	9	10	9	9	8	10	9	9	9	10	9	10	9	8	10	9	9	9	10	9	10	9	31.7466	31.7875	31.7307	31.8178	31.8509	31.8055	31.6953	31.7855	31.5893	0.989	1.029	0.991	1.023	1.032	0.929
CSA000266.1	PREDICTED: asparagine synthetase [glutamine-hydrolyzing] 3 [Juglans regia]	21.4	62.358	64.091	49	9	9	6	5	4	3	6	5	6	7	7	8	8	7	8	8	8	8	9	8	8	8	7	8	8	8	8	9	8	29.0353	29.3113	29.2947	29.4176	29.2366	29.3782	29.366	29.3024	29.2345	1.197	1.211	0.973	0.882	0.907	0.913
CSA000278.1	PREDICTED: eukaryotic initiation factor 4A-8 [Malus domestica]	48.7	47.938	1.8647	1	23	0	1	0	0	0	0	0	0	0	0	22	23	22	22	22	22	21	20	22	0	0	0	0	0	0	0	0	0	23.2646	23.5751	25.6585	24.1738	23.5473	24.04	24.1031	25.1415	28.4134	5.256	1.24	0.911	0.648	0.711	19.84
CSA000281.1	PREDICTED: protein STRICTOSIDINE SYNTHASE-LIKE 3-like [Jatropha curcas]	21.5	43.864	97.706	52	6	6	8	6	6	6	6	4	6	4	6	5	5	4	3	4	4	4	5	5	5	5	4	3	4	4	4	5	5	28.6542	28.6455	28.7045	28.9702	28.7751	28.7588	28.874	28.7365	28.575	1.035	0.994	0.864	0.874	1.011	0.813
CSA000291.1	uncharacterized LOC102588286 precursor [Solanum tuberosum]	10.6	30.197	59.665	14	2	2	1	2	1	2	1	2	2	1	2	2	2	2	2	2	2	2	2	2	2	2	2	2	2	2	2	2	2	27.0928	26.6824	26.7516	26.8894	26.649	26.6499	26.7844	26.4563	26.7493	0.789	0.752	0.847	0.847	0.999	0.976
CSA000299.1	PREDICTED: mitochondrial import inner membrane translocase subunit Tim13 [Nelumbo nucifera]	55.8	5.6455	28.915	22	3	3	2	1	4	2	3	3	2	2	3	2	3	3	3	3	3	3	3	3	2	3	3	3	3	3	3	3	3	28.1967	27.753	27.6715	27.9337	27.2242	27.597	27.6319	27.3353	27.2	0.695	0.735	0.792	0.612	0.772	0.741
CSA000306.1	PREDICTED: LOW QUALITY PROTEIN: heat shock cognate 70 kDa protein 2-like [Jatropha curcas]	57.8	71.342	18.668	21	28	5	2	2	2	3	4	3	3	0	2	25	28	27	27	27	28	28	25	26	4	5	5	4	5	5	5	4	3	30.957	30.4707	30.8544	31.0091	30.8794	30.8519	30.9514	30.4546	30.8399	0.931	0.714	0.897	0.914	1.019	0.926
CSA000309.1	PREDICTED: nascent polypeptide-associated complex subunit alpha-like protein 2 [Vitis vinifera]	26.5	24.736	109.22	30	5	5	4	3	4	5	3	2	3	2	4	4	5	5	5	5	4	5	5	4	4	5	5	5	5	4	5	5	4	29.2683	28.8727	29.107	29.2704	29.0937	29.2297	29.209	28.8643	29.0293	0.894	0.76	0.972	0.885	0.91	0.883
CSA000316.1	PREDICTED: cysteine synthase [Populus euphratica]	20.4	27.966	8.3357	14	4	1	2	2	2	0	2	3	0	2	1	4	4	4	4	4	4	4	3	4	1	1	1	1	1	1	1	0	1	28.6415	28.7349	28.9574	28.6659	28.8118	28.8713	28.7094	24.5234	28.8097	1.245	1.067	1.153	1.106	0.96	1.072
CSA000317.1	PREDICTED: rubredoxin-like [Nicotiana tabacum]	17.4	21.403	26.94	14	2	2	2	2	1	1	2	2	1	1	2	2	2	2	2	2	2	2	2	2	2	2	2	2	2	2	2	2	2	26.4531	26.3803	25.9485	26.4585	26.0793	25.6148	25.7297	25.2689	26.1946	0.705	0.951	0.557	0.769	1.38	1.38
CSA000344.1	PREDICTED: protein NETWORKED 4A-like isoform X2 [Nicotiana tabacum]	1.7	66.932	1.6802	4	1	1	0	0	0	1	0	1	1	0	1	1	1	1	1	1	1	1	1	1	1	1	1	1	1	1	1	1	1	24.6558	23.3981	24.0206	25.6971	23.37	24.7164	25.6439	23.7866	24.8854	0.644	0.418	0.507	0.199	0.393	0.591
CSA000353.1	PREDICTED: dihydroorotate dehydrogenase (quinone), mitochondrial [Nicotiana tomentosiformis]	17	47.758	87.052	31	5	5	3	2	5	3	3	5	4	5	1	4	5	4	4	4	5	4	4	3	4	5	4	4	4	5	4	4	3	27.8041	27.5593	27.7144	27.7019	27.7237	27.7416	27.7923	27.7996	28.0018	0.94	0.844	1.028	1.015	0.988	1.156
CSA000357.1	PREDICTED: ubiquitin-conjugating enzyme E2 7 isoform X1 [Nelumbo nucifera]	24.2	16.447	7.89	3	2	1	0	0	1	1	0	0	0	0	1	1	2	2	1	1	1	2	1	1	1	1	1	1	1	1	1	1	1	24.2342	25.4113	24.2017	24.0719	25.3869	24.7765	26.6885	24.4846	22.6059	0.978	2.261	1.63	2.488	1.527	0.059
CSA000372.1	PREDICTED: homocysteine S-methyltransferase 1 isoform X1 [Juglans regia]	6.9	36.348	2.2844	4	2	2	0	0	0	0	2	0	2	0	0	1	1	1	1	1	1	2	1	1	1	1	1	1	1	1	2	1	1	29.2748	24.8181	29.1359	29.0172	28.6742	29.2123	28.9216	24.5465	29.443	0.908	0.046	1.145	0.788	0.689	1.435
CSA000378.1	PREDICTED: geranylgeranyl transferase type-2 subunit alpha [Ricinus communis]	19.1	9.8904	7.7287	5	1	1	0	0	0	1	0	1	1	1	1	1	1	1	1	1	1	1	1	1	1	1	1	1	1	1	1	1	1	25.7559	24.1109	23.4953	24.2516	24.7926	24.6545	23.9999	24.4206	25.9665	0.209	0.32	1.322	1.455	1.1	3.908
CSA000388.1	PREDICTED: UPF0235 protein At5g63440 [Ricinus communis]	4	27.913	3.5455	8	1	1	1	1	1	1	1	1	0	1	1	1	1	1	1	1	1	1	1	1	1	1	1	1	1	1	1	1	1	24.1324	24.7808	23.3166	23.5506	24.0841	24.4507	24.1817	24.2104	24.8139	0.568	1.567	1.866	1.447	0.776	1.55
CSA000389.1	PREDICTED: SWI/SNF complex component SNF12 homolog [Prunus mume]	5.5	60.503	2.8494	3	2	2	1	0	0	0	0	0	1	1	0	1	1	1	1	1	1	2	1	1	1	1	1	1	1	1	2	1	1	24.3119	24.8403	25.349	23.3733	24.7552	24.995	23.4726	24.772	23.6121	2.052	1.442	3.077	2.606	0.847	1.102
CSA000391.1	PREDICTED: 60S ribosomal protein L17-2 [Eucalyptus grandis]	30.8	20.984	10.518	30	5	4	5	3	4	2	4	4	3	2	3	5	5	5	5	5	5	5	5	5	4	4	4	4	4	4	4	4	4	30.2113	30.1721	30.143	30.2247	30.2187	30.1542	29.9592	29.9499	30.231	0.954	0.973	0.952	0.996	1.046	1.207
CSA000395.1	PREDICTED: SNF1-related protein kinase regulatory subunit gamma-1-like [Nicotiana tabacum]	13.1	21.588	3.8659	9	2	2	1	2	0	1	1	1	0	2	1	2	2	2	2	2	2	1	2	2	2	2	2	2	2	2	1	2	2	25.4662	26.2925	25.5903	25.559	25.8185	25.7441	23.2933	25.7798	25.5251	1.09	1.773	1.137	1.197	1.053	4.697
CSA000406.1	PREDICTED: probable ADP-ribosylation factor GTPase-activating protein AGD14 isoform X1 [Vitis vinifera]	7.5	78.111	11.13	14	4	4	2	3	1	1	2	1	1	1	2	2	3	1	2	2	2	2	2	2	2	3	1	2	2	2	2	2	2	25.7085	25.9145	24.7501	26.2832	24.8148	26.122	26.053	25.7942	25.7112	0.515	1.153	0.894	0.361	0.404	0.789
CSA000407.1	PREDICTED: elongation factor 1-delta-like [Juglans regia]	31	28.534	178.57	93	7	5	11	10	9	11	10	11	11	10	10	7	7	7	7	7	7	7	7	7	5	5	5	5	5	5	5	5	5	31.7915	31.7243	31.7987	31.8008	31.7949	31.8081	31.7389	31.7377	31.7782	1.005	0.954	1.005	0.996	0.991	1.028
CSA000418.1	PREDICTED: 1,4-dihydroxy-2-naphthoyl-CoA thioesterase 1-like [Nelumbo nucifera]	11.1	17.698	5.0312	4	1	1	1	1	0	1	0	0	0	0	1	1	1	1	1	1	1	1	1	1	1	1	1	1	1	1	1	1	1	23.6117	24.7194	24.0361	25.39	24.6937	25.1577	25.3332	24.9399	24.3297	1.342	2.155	0.851	0.617	0.725	0.499
CSA000421.1	PREDICTED: FAD-dependent urate hydroxylase-like [Nicotiana tabacum]	26.8	14.78	52.713	17	3	3	2	3	2	0	3	2	1	3	1	2	3	2	1	3	2	2	3	1	2	3	2	1	3	2	2	3	1	23.4345	29.7969	24.7124	24.7957	29.8467	29.7523	27.6449	29.8251	24.3651	2.425	82.276	31.053	33.153	1.068	0.103
CSA000431.1	PREDICTED: callose synthase 9 isoform X1 [Vigna angularis]	22.7	7.3672	2.2986	5	1	1	1	0	1	0	0	1	1	0	1	1	1	1	1	1	1	1	0	1	1	1	1	1	1	1	1	0	1	25.4491	24.5176	24.7725	24.0873	24.4916	24.6753	24.7321	24.4422	25.8218	0.626	0.524	1.503	1.323	0.88	2.128
CSA000441.1	PREDICTED: callose synthase 9-like [Glycine max]	9.1	19.006	13.943	5	1	1	0	1	1	0	1	0	0	1	1	1	1	1	1	1	0	1	1	1	1	1	1	1	1	0	1	1	1	24.8554	25.0566	24.6505	24.7583	25.0316	25.6648	24.0155	25.463	22.838	0.868	1.15	1.874	1.209	0.645	0.442
CSA000444.1	PREDICTED: probable plastid-lipid-associated protein 12, chloroplastic [Solanum tuberosum]	12.9	7.9301	2.9212	9	1	1	1	1	1	1	1	1	1	1	1	1	1	1	1	1	1	1	1	1	1	1	1	1	1	1	1	1	1	24.1478	25.2178	24.4468	24.8179	25.193	23.2468	31.6013	22.9682	22.4881	1.23	2.099	0.337	1.297	3.854	0.002
CSA000445.1	PREDICTED: probable plastid-lipid-associated protein 12, chloroplastic [Jatropha curcas]	17.5	6.3263	3.0116	2	1	1	0	0	1	0	0	0	0	1	0	1	1	1	1	0	0	0	1	1	1	1	1	1	0	0	0	1	1	24.8181	24.7401	24.9909	24.6968	24.7144	23.58	24.6943	23.312	23.2947	1.127	0.947	0.461	1.012	2.195	0.379
CSA000457.1	PREDICTED: DExH-box ATP-dependent RNA helicase DExH10 [Nelumbo nucifera]	2.9	125.42	4.9542	4	2	2	2	0	1	0	0	0	1	0	0	2	1	1	1	1	1	1	0	1	2	1	1	1	1	1	1	0	1	24.4286	25.7199	25.1536	24.4947	25.6961	24.1373	24.7545	23.887	22.6957	1.653	2.448	0.781	2.3	2.946	0.24
CSA000462.1	PREDICTED: mannose-P-dolichol utilization defect 1 protein homolog 2 [Sesamum indicum]	3	34.435	2.5075	3	1	1	1	0	0	1	0	1	0	0	0	1	1	1	1	1	1	1	0	1	1	1	1	1	1	1	1	0	1	24.8776	23.3254	24.6714	25.0346	23.2971	23.7929	24.6321	23.5316	25.4298	0.867	0.341	0.423	0.3	0.709	1.738
CSA000480.1	PREDICTED: 50S ribosomal protein L12, chloroplastic [Solanum lycopersicum]	46.2	19.234	42.976	57	6	6	7	5	6	8	7	6	6	6	6	6	6	6	6	6	6	6	6	6	6	6	6	6	6	6	6	6	6	31.2237	30.5737	30.8081	31.391	30.7296	30.896	31.3877	30.9384	30.8498	0.75	0.637	0.71	0.632	0.891	0.689
CSA000484.1	PREDICTED: 1,4-alpha-glucan-branching enzyme 1, chloroplastic/amyloplastic-like isoform X1 [Nicotiana tabacum]	12.5	59.993	16.902	31	7	7	3	4	5	2	3	3	5	3	3	6	5	6	5	4	5	7	5	5	6	5	6	5	4	5	7	5	5	28.7208	28.245	28.5819	28.6926	28.6699	28.4133	28.5075	28.443	28.6825	0.908	0.719	0.824	0.984	1.195	1.129
CSA000488.1	PREDICTED: 1,4-alpha-glucan-branching enzyme 1, chloroplastic/amyloplastic isoform X2 [Nicotiana tomentosiformis]	15.8	28.22	7.46	16	4	4	2	2	2	1	1	3	2	1	2	3	4	4	4	4	4	3	4	4	3	4	4	4	4	4	3	4	4	27.7555	27.9737	27.8301	27.9124	27.8298	27.6104	27.7403	27.7153	27.6132	1.053	1.163	0.811	0.944	1.164	0.916
CSA000490.1	PREDICTED: 1,4-alpha-glucan-branching enzyme 2-2, chloroplastic/amyloplastic isoform X1 [Theobroma cacao]	34.3	16.015	90.455	27	3	3	3	3	3	4	3	2	3	3	3	2	3	3	3	3	3	3	3	3	2	3	3	3	3	3	3	3	3	28.7814	28.6901	28.9855	29.0959	28.8724	28.7722	28.9384	28.6438	29.0034	1.152	0.939	0.799	0.856	1.072	1.046
CSA000501.1	Caffeoyl-CoA O-methyltransferase [Morus notabilis]	14.7	27.553	4.5558	11	3	3	0	1	2	1	1	1	1	2	2	2	2	2	3	2	2	3	2	2	2	2	2	3	2	2	3	2	2	26.9185	26.8508	27.1144	27.235	27.0972	27.4162	27.4673	27.4953	27.1676	1.145	0.954	1.134	0.909	0.802	0.812
CSA000531.1	PREDICTED: 20 kDa chaperonin, chloroplastic-like [Nicotiana tabacum]	58	26.32	235.53	228	13	13	27	28	26	24	25	23	27	23	25	13	13	13	13	13	13	13	13	13	13	13	13	13	13	13	13	13	13	34.6342	34.6786	34.5943	34.5608	34.69	34.578	34.6772	34.6834	34.7258	0.973	1.031	1.012	1.094	1.081	1.034
CSA000542.1	PREDICTED: universal stress protein PHOS32 [Ipomoea nil]	24.2	30	41.988	27	6	2	2	4	3	2	4	4	3	2	3	6	6	5	6	6	6	6	6	6	2	2	2	2	2	2	2	2	2	29.1518	29.1303	29.0249	29.0454	28.9226	28.7476	28.8136	28.7183	28.5973	0.916	0.985	0.813	0.918	1.129	0.861
CSA000547.1	PREDICTED: FAM10 family protein At4g22670-like [Musa acuminata subsp. malaccensis]	29.8	45.188	93.881	40	9	5	4	4	4	5	6	4	4	4	5	9	9	9	9	9	8	9	9	9	5	5	5	5	5	4	5	5	5	30.0113	29.9146	29.9442	30.1383	29.9683	29.8651	29.9242	29.7864	29.8084	0.955	0.935	0.827	0.889	1.074	0.923
CSA000558.1	PREDICTED: 2-alkenal reductase (NADP(+)-dependent) [Vitis vinifera]	16.7	11.573	7.022	6	2	1	0	1	0	0	1	1	1	1	1	1	2	1	1	2	2	2	2	2	0	1	0	0	1	1	1	1	1	24.7567	23.6554	25.6605	25.1961	23.6277	24.1637	24.4276	23.9142	27.0442	1.871	0.466	0.489	0.337	0.69	6.133
CSA000590.1	PREDICTED: LOW QUALITY PROTEIN: alkaline/neutral invertase CINV2 [Sesamum indicum]	20.3	63.531	40.644	41	8	6	6	4	5	7	4	4	3	4	4	8	7	7	8	6	7	4	8	5	6	5	5	6	4	5	2	6	3	28.1506	28.0222	28.0163	28.0594	28.0623	27.9699	27.9247	28.087	28.0637	0.911	0.915	0.94	1.002	1.066	1.101
CSA000595.1	PREDICTED: coiled-coil domain-containing protein 94 homolog [Tarenaya hassleriana]	6.8	20.287	2.4132	4	1	1	0	0	1	0	0	0	1	1	1	1	1	1	1	1	1	1	1	1	1	1	1	1	1	1	1	1	1	24.5548	24.2073	23.2432	24.7176	24.1806	25.0282	24.9738	24.8063	23.8452	0.403	0.786	1.24	0.689	0.556	0.457
CSA000602.1	PREDICTED: probable pyridoxal 5'-phosphate synthase subunit PDX1 [Erythranthe guttata]	30	38.441	-2	3	11	1	0	0	0	1	0	1	1	0	0	10	10	11	11	11	11	11	11	11	0	0	1	1	1	1	1	1	1	25.0941	23.8662	26.8314	25.6991	23.8389	23.6035	25.1371	23.3363	21.8861	3.334	0.427	0.234	0.275	1.177	0.105
CSA000605.1	PREDICTED: calcium-dependent protein kinase 2-like [Nelumbo nucifera]	25.7	59.198	96.195	79	10	7	8	9	10	7	9	10	10	10	6	7	8	9	9	9	9	9	8	7	6	6	6	6	6	6	6	6	5	29.3008	29.2958	29.3026	29.0384	29.3144	29.3806	29.2702	29.2523	29.3574	1.001	0.997	1.268	1.211	0.955	1.062
CSA000608.1	PREDICTED: ethylene-responsive transcription factor ERF021-like [Brassica napus]	4	59.397	4.6913	2	1	1	0	0	0	1	0	0	0	1	0	1	1	0	1	0	1	0	1	1	1	1	0	1	0	1	0	1	1	25.2554	24.2334	23.5763	23.3004	24.2068	23.8113	24.6531	26.0453	21.6813	0.312	0.492	1.425	1.874	1.315	0.127
CSA000616.1	PREDICTED: protein QUIRKY [Capsicum annuum]	4.3	116.17	15.323	31	3	3	2	5	3	3	4	5	2	3	4	3	3	3	3	3	3	3	3	3	3	3	3	3	3	3	3	3	3	26.7749	26.6096	26.754	27.0811	26.7079	26.6948	26.8872	26.6263	26.4772	0.986	0.892	0.765	0.772	1.009	0.753
CSA000619.1	PREDICTED: chorismate mutase 2 [Nelumbo nucifera]	43	29.037	82.764	46	8	8	5	4	7	4	3	6	5	6	6	6	8	8	8	7	8	8	7	8	6	8	8	8	7	8	8	7	8	30.3648	30.1828	30.3555	30.2235	29.7957	30.035	29.9251	30.0413	30.1106	0.994	0.881	0.877	0.743	0.847	1.137
CSA000627.1	PREDICTED: oxygen-evolving enhancer protein 1, chloroplastic [Ziziphus jujuba]	57.3	35.011	323.31	507	20	10	53	60	55	55	55	55	54	64	56	18	19	20	18	20	20	19	20	20	9	10	10	9	10	10	9	10	10	36.7933	37.4116	37.215	36.8087	37.3481	37.1811	36.8702	37.2995	37.3196	1.34	1.535	1.295	1.453	1.123	1.366
CSA000631.1	PREDICTED: pyruvate dehydrogenase E1 component subunit alpha-3, chloroplastic isoform X1 [Citrus sinensis]	14.7	10.491	5.193	2	1	1	0	0	1	0	0	0	1	0	0	1	1	1	0	1	1	1	1	0	1	1	1	0	1	1	1	1	0	24.7774	25.0896	24.1334	23.631	25.0646	24.4542	25.6459	24.742	24.0103	0.64	1.242	1.769	2.701	1.527	0.322
CSA000632.1	PREDICTED: pyruvate dehydrogenase E1 component subunit alpha-3, chloroplastic-like [Nicotiana attenuata]	6.5	38.633	3.6958	3	2	2	0	0	1	0	0	0	0	1	1	2	2	2	0	1	1	2	2	2	2	2	2	0	1	1	2	2	2	25.7579	23.6787	23.7891	24.1838	23.6511	25.5051	23.2196	23.5506	25.9502	0.255	0.237	2.499	0.691	0.277	6.637
CSA000634.1	uncharacterized LOC107793530 [Nicotiana tabacum]	10.3	38.01	5.3991	13	2	2	1	1	2	2	1	2	2	1	1	2	2	2	2	2	2	2	2	2	2	2	2	2	2	2	2	2	2	25.3261	25.4264	25.341	26.0147	25.442	25.3753	25.1158	25.0927	25.746	1.01	1.072	0.642	0.672	1.047	1.548
CSA000642.1	PREDICTED: lys-63-specific deubiquitinase BRCC36-like isoform X1 [Malus domestica]	3.5	37.168	13.867	6	1	1	1	0	1	1	0	1	0	1	1	1	1	1	1	1	1	0	1	1	1	1	1	1	1	1	0	1	1	23.3618	23.8844	24.1598	23.8422	23.8572	24.5667	23.554	24.214	24.9483	1.739	1.437	1.652	1.01	0.612	2.629
CSA000649.1	PREDICTED: stachyose synthase-like [Prunus mume]	42.9	95.23	323.31	220	25	25	26	26	27	24	26	26	18	22	25	21	20	23	19	21	21	22	20	21	21	20	23	19	21	21	22	20	21	32.386	32.5261	32.8213	32.407	32.612	32.7583	32.2642	32.5494	32.7635	1.352	1.102	1.276	1.153	0.904	1.414
CSA000654.1	PREDICTED: putative 12-oxophytodienoate reductase 11 [Ipomoea nil]	26.1	38.323	26.675	47	7	3	5	4	6	4	5	6	7	7	3	7	7	7	7	7	7	7	7	6	3	3	3	3	3	3	3	3	2	31.029	30.7927	31.0736	30.8115	30.9099	30.8976	31.1451	30.8686	30.9433	1.031	0.849	1.062	1.071	1.009	0.869
CSA000656.1	PREDICTED: putative methylesterase 14, chloroplastic [Populus euphratica]	21.3	38.821	51.863	21	6	6	5	2	2	3	1	2	2	2	2	5	4	4	5	4	4	4	4	4	5	4	4	5	4	4	4	4	4	27.1753	27.3249	27.1239	27.2807	27.1438	27.2159	27.1201	27.0912	27.5032	0.965	1.109	0.956	0.909	0.951	1.304
CSA000657.1	PREDICTED: thioredoxin H-type [Prunus mume]	33.5	19.898	35.837	37	6	6	5	5	4	4	2	3	7	3	4	5	5	5	5	5	5	5	5	5	5	5	5	5	5	5	5	5	5	31.1546	30.8734	31.0439	31.0481	30.6694	30.9466	31.0046	30.6975	30.8466	0.926	0.823	0.932	0.769	0.825	0.896
CSA000660.1	PREDICTED: glutaredoxin-like [Juglans regia]	59.3	11.449	52.74	43	4	4	4	3	5	5	4	5	7	5	5	4	4	4	4	4	3	4	4	4	4	4	4	4	4	3	4	4	4	30.4127	30.2847	30.245	30.3923	29.761	30.2531	30.5202	30.2212	30.5191	0.89	0.915	0.908	0.646	0.711	0.999
CSA000663.1	PREDICTED: zinc finger CCCH domain-containing protein 32 isoform X1 [Vitis vinifera]	2.2	54.072	2.294	3	1	1	0	1	1	0	1	0	0	0	0	1	1	1	1	1	1	1	1	1	1	1	1	1	1	1	1	1	1	23.692	24.5211	25.0242	24.21	24.4951	24.3877	24.1132	25.2983	25.8285	2.518	1.777	1.131	1.218	1.077	3.284
CSA000673.1	PREDICTED: 50S ribosomal protein L19-2, chloroplastic [Vitis vinifera]	18.9	15.119	3.9004	9	3	3	1	1	0	1	1	2	1	1	1	3	2	1	2	2	2	2	2	2	3	2	1	2	2	2	2	2	2	27.2477	27.2047	23.5998	27.1802	27.0653	27.0363	27.4042	27.1752	27.1993	0.08	0.971	0.905	0.923	1.02	0.868
CSA000683.1	PREDICTED: tubulin alpha-3 chain [Gossypium hirsutum]	36.3	49.768	3.0071	10	14	1	1	0	1	2	1	2	1	0	2	13	14	14	14	14	14	14	13	13	1	1	1	1	1	1	1	1	1	27.9479	27.9013	27.9167	27.3876	27.8636	27.782	27.9072	24.3301	27.7205	0.979	0.968	1.314	1.391	1.058	0.879
CSA000688.1	PREDICTED: heterogeneous nuclear ribonucleoprotein R [Ricinus communis]	13.5	89.989	31.275	21	9	9	4	1	3	6	1	2	4	0	0	8	5	9	9	6	9	9	7	7	8	5	9	9	6	9	9	7	7	27.5639	26.9288	27.2969	27.6174	26.9071	27.2071	27.557	26.8859	26.9901	0.831	0.644	0.752	0.611	0.812	0.675
CSA000697.1	PREDICTED: E3 ubiquitin-protein ligase UPL3 [Prunus mume]	1.7	213.43	4.7675	11	3	1	1	1	1	2	1	2	0	1	2	2	3	2	3	3	3	3	3	3	1	1	1	1	1	1	1	1	1	25.4342	25.8321	25.9566	25.2288	25.9932	26.1406	25.9554	25.6898	25.881	1.436	1.318	1.881	1.699	0.903	0.95
CSA000709.1	PREDICTED: probable inactive ATP-dependent zinc metalloprotease FTSHI 2, chloroplastic [Nicotiana tomentosiformis]	6.5	77.267	34.06	30	4	2	3	5	3	3	4	3	3	3	3	4	4	4	4	4	4	4	4	4	2	2	2	2	2	2	2	2	2	29.5672	29.6336	29.6092	29.6397	29.5999	29.5013	29.556	29.5774	29.53	1.03	1.047	0.909	0.973	1.071	0.982
CSA000748.1	PREDICTED: arabinosyltransferase RRA3 [Ricinus communis]	3.2	49.079	2.2398	3	1	1	1	1	1	0	0	0	0	0	0	1	1	1	0	0	0	0	0	0	1	1	1	0	0	0	0	0	0	23.9029	24.6325	23.6468	23.6543	24.6067	23.902	24.1397	25.4291	23.324	0.837	1.658	1.187	1.935	1.63	0.568
CSA000756.1	PREDICTED: N-alpha-acetyltransferase 11-like [Nelumbo nucifera]	7.1	51.475	13.321	14	3	3	1	1	1	1	2	2	2	2	2	3	2	2	2	2	3	3	2	3	3	2	2	2	2	3	3	2	3	26.9241	27.1378	27.2485	27.3338	27.3443	27.243	27.7821	27.3546	27.0299	1.252	1.16	0.939	1.007	1.073	0.594
CSA000761.1	PREDICTED: exocyst complex component SEC8 [Vitis vinifera]	7.3	120	13.144	13	6	6	1	2	1	2	2	1	1	1	2	4	5	3	4	4	4	2	4	4	4	5	3	4	4	4	2	4	4	25.7429	25.9625	25.8958	25.5494	25.8353	26.1713	25.8357	26.099	25.8853	1.112	1.164	1.539	1.219	0.792	1.035
CSA000762.1	PREDICTED: DUF21 domain-containing protein At2g14520 [Vitis vinifera]	7.2	52.381	3.9024	14	3	2	1	1	2	1	1	3	2	1	2	3	3	3	3	3	3	3	3	3	2	2	2	2	2	2	2	2	2	28.0804	28.7174	28.7257	28.2259	28.6252	28.6717	28.9072	28.4727	28.8124	1.564	1.555	1.362	1.319	0.968	0.936
CSA000783.1	PREDICTED: protein root UVB sensitive 1, chloroplastic [Vitis vinifera]	11.8	70.216	37.569	10	5	5	1	1	2	0	0	2	1	2	1	1	1	3	0	2	2	1	2	2	1	1	3	0	2	2	1	2	2	24.2704	24.4553	25.4717	23.8604	25.3142	25.4006	25.0072	25.2013	22.5059	2.3	1.137	2.908	2.739	0.942	0.177
CSA000788.1	PREDICTED: probable carboxylesterase 2 [Vitis vinifera]	24	35.266	16.111	20	5	2	4	2	3	1	2	2	2	2	2	5	4	5	3	5	4	4	4	3	2	2	2	1	2	2	2	2	2	28.102	28.2341	28.2036	28.1926	27.7634	28.0681	28.2516	28.2584	28.2916	1.073	1.096	0.917	0.743	0.81	1.028
CSA000789.1		16.8	13.279	23.243	3	1	1	0	1	1	0	1	0	0	0	0	1	1	1	1	1	1	1	1	1	1	1	1	1	1	1	1	1	1	25.1271	25.6874	24.4503	24.4982	24.4291	24.4768	23.5776	23.6442	27.1065	0.626	1.475	0.985	0.953	0.967	11.543
CSA000790.1	PREDICTED: methyl-CpG-binding domain-containing protein 11 [Citrus sinensis]	34.6	84.446	103.92	53	11	8	6	7	6	6	7	6	4	5	6	9	10	11	9	10	9	9	9	9	6	7	8	6	7	6	6	6	6	29.9613	29.8827	29.8988	30.006	29.982	30.0753	30.0149	29.8893	30.0396	0.958	0.947	1.049	0.983	0.937	1.017
CSA000795.1	PREDICTED: phosphoribulokinase, chloroplastic-like [Populus euphratica]	74.4	44.807	323.31	574	23	14	64	63	63	64	65	63	63	65	64	21	22	22	22	22	23	22	22	22	12	13	13	13	13	14	13	13	13	36.0562	35.9989	35.971	35.9877	35.9174	36.0111	36.0499	35.9133	36.0958	0.943	0.961	1.016	0.952	0.937	1.032
CSA000797.1	PREDICTED: plastidal glycolate/glycerate translocator 1, chloroplastic-like [Nicotiana tabacum]	7.1	51.034	122.75	19	3	3	2	1	3	2	1	3	3	2	2	2	2	2	2	2	2	3	2	1	2	2	2	2	2	2	3	2	1	28.3394	28.1914	27.8624	28.05	28.1019	27.8246	28.3617	28.2586	23.2809	0.718	0.903	0.855	1.037	1.212	0.03
CSA000798.1	PREDICTED: vegetative cell wall protein gp1-like isoform X1 [Ipomoea nil]	9.9	21.052	4.0597	8	1	1	1	1	1	1	1	1	1	0	1	1	1	1	1	1	1	1	1	1	1	1	1	1	1	1	1	1	1	23.7153	23.9743	25.5009	25.5407	25.6635	23.6443	23.786	24.2373	24.7872	3.448	1.197	0.269	1.089	4.054	2.002
CSA000800.1	PREDICTED: cytochrome b5 isoform E-like [Gossypium raimondii]	19.6	17.445	31.154	32	2	2	4	3	4	4	4	5	2	2	4	2	2	2	2	2	2	2	2	2	2	2	2	2	2	2	2	2	2	28.6077	29.2826	28.6992	28.7273	28.9417	28.9853	28.3025	29.6164	29.0019	1.065	1.596	1.196	1.16	0.97	1.624
CSA000827.1	PREDICTED: chaperonin-like RbcX protein 2, chloroplastic [Vitis vinifera]	10.7	11.685	6.5549	8	1	1	1	1	1	1	0	1	1	1	1	1	1	1	1	1	1	1	1	1	1	1	1	1	1	1	1	1	1	23.9211	24.5435	24.5628	24.6098	23.9472	25.4615	24.4312	23.3783	24.9759	1.56	1.539	1.805	0.632	0.35	1.459
CSA000838.1	PREDICTED: protein mago nashi homolog [Theobroma cacao]	44.9	18.493	49.385	41	7	7	6	5	4	5	5	4	4	4	4	6	7	7	7	6	7	7	7	7	6	7	7	7	6	7	7	7	7	29.2879	29.0483	29.0937	29.2824	29.3311	29.1537	29.2764	29.2528	28.9607	0.874	0.847	0.915	1.034	1.131	0.803
CSA000849.1	PREDICTED: dentin sialophosphoprotein [Pyrus x bretschneideri]	1.4	103.1	2.3604	8	1	1	1	1	1	1	1	1	1	0	1	1	1	1	1	1	1	1	1	1	1	1	1	1	1	1	1	1	1	24.5583	23.719	24.3838	24.4322	24.5175	25.178	25.4856	25.2534	24.3559	0.886	0.559	1.677	1.061	0.633	0.457
CSA000855.1	PREDICTED: aldose 1-epimerase-like [Nicotiana tabacum]	15.1	39.456	12.077	16	4	4	1	3	3	2	2	1	1	3	0	2	3	3	3	2	2	2	4	2	2	3	3	3	2	2	2	4	2	28.4135	28.2812	28.5208	28.3808	28.489	28.5022	28.4247	28.3701	28.452	1.077	0.912	1.088	1.078	0.991	1.019
CSA000858.1	PREDICTED: exocyst complex component EXO84B [Vitis vinifera]	3.4	85.666	3.8735	2	2	2	1	0	1	0	0	0	0	0	0	2	1	1	1	1	1	1	1	1	2	1	1	1	1	1	1	1	1	23.8654	25.5187	25.6277	25.6665	23.6915	24.0793	24.5441	24.9608	23.3497	3.392	3.145	0.333	0.254	0.764	0.437
CSA000860.1	PREDICTED: probable glutathione S-transferase [Vitis vinifera]	22	26.223	39.045	40	4	4	3	5	6	3	5	5	5	5	3	3	3	4	3	3	4	4	3	3	3	3	4	3	3	4	4	3	3	30.1182	30.2005	30.0204	30.3081	30.221	30.1982	30.7861	30.2356	30.3074	0.934	1.059	0.927	0.941	1.016	0.718
CSA000866.1	PREDICTED: autophagy-related protein 101-like isoform X2 [Nicotiana attenuata]	9.7	46.931	4.5974	4	2	2	1	0	0	1	0	1	1	0	0	2	2	2	2	2	2	2	2	2	2	2	2	2	2	2	2	2	2	24.1651	25.2379	23.8982	23.6278	25.4945	23.6883	24.6056	23.8272	23.2099	0.831	2.103	1.043	3.647	3.497	0.38
CSA000870.1	PREDICTED: U5 small nuclear ribonucleoprotein 40 kDa protein [Ziziphus jujuba]	30.1	39.294	60.893	43	8	8	3	4	2	5	7	6	5	6	5	8	8	8	8	8	8	6	6	7	8	8	8	8	8	8	6	6	7	28.4135	28.2512	28.2849	28.1827	28.3876	28.4111	28.5191	28.1678	28.2531	0.915	0.894	1.172	1.153	0.984	0.832
CSA000873.1	PREDICTED: cysteine synthase, chloroplastic/chromoplastic-like [Gossypium arboreum]	17.9	12.154	6.6026	12	2	2	1	2	2	1	1	1	2	1	1	1	2	2	1	1	1	2	1	1	1	2	2	1	1	1	2	1	1	25.5996	28.6573	28.816	23.9504	25.2131	24.0807	28.414	23.8286	22.9765	9.295	8.326	1.095	2.399	2.192	0.023
CSA000874.1	PREDICTED: putative inactive cysteine synthase 2 isoform X2 [Glycine max]	11.9	14.367	1.9126	3	1	1	0	0	0	1	0	1	0	0	1	1	1	1	1	1	1	1	1	1	1	1	1	1	1	1	1	1	1	24.6698	24.1498	23.6406	24.5206	24.1231	24.5969	24.3645	24.3612	28.4012	0.49	0.697	1.054	0.759	0.72	16.412
CSA000902.1	PREDICTED: probable tRNA N6-adenosine threonylcarbamoyltransferase [Eucalyptus grandis]	14.8	16.787	10.937	9	2	1	1	1	1	1	1	1	1	1	1	2	1	2	2	1	1	2	1	1	1	1	1	1	1	1	1	1	1	24.4924	24.1512	25.4574	23.6947	24.1245	24.9871	25.6129	24.7639	27.3592	1.952	0.789	2.449	1.347	0.55	3.355
CSA000918.1	PREDICTED: glutamate--glyoxylate aminotransferase 2 [Jatropha curcas]	55.5	53.544	271.77	220	23	13	24	24	24	21	25	22	29	25	26	23	23	23	23	23	22	22	23	23	13	13	13	13	13	12	13	13	13	33.1337	33.1247	33.0675	33.138	33.1384	33.0727	33.2426	33.1026	33.1377	0.955	0.994	0.956	1	1.047	0.93
CSA000931.1	PREDICTED: cinnamoyl-CoA reductase 1 [Ipomoea nil]	27.1	36.035	37.167	66	8	8	6	8	4	8	8	9	5	9	9	7	7	8	7	8	8	8	8	8	7	7	8	7	8	8	8	8	8	29.9406	29.9241	29.6222	29.7864	29.7318	29.7914	29.7641	30.0194	29.9086	0.802	0.989	1.003	0.963	0.96	1.105
CSA000935.1	PREDICTED: transcription initiation factor TFIID subunit 15b [Sesamum indicum]	17.8	38.458	66.292	25	5	5	3	2	3	3	3	2	4	2	3	5	4	4	4	4	4	4	4	4	5	4	4	4	4	4	4	4	4	27.91	27.8736	27.9931	28.093	27.8173	27.9242	28.0361	27.8309	27.5656	1.059	0.975	0.89	0.826	0.929	0.722
CSA000937.1	PREDICTED: 40S ribosomal protein S4-like [Ziziphus jujuba]	17.3	31.131	9.442	10	4	1	1	1	2	1	1	1	1	1	1	4	4	4	4	4	4	4	4	4	1	1	1	1	1	1	1	1	1	26.449	26.1494	25.9308	26.098	26.4024	26.2231	26.1758	26.2136	26.2347	0.698	0.812	1.091	1.235	1.132	1.042
CSA000943.1	PREDICTED: protein WHI4 isoform X1 [Juglans regia]	10.5	31.182	10.902	7	2	2	0	1	1	2	1	0	0	1	1	2	2	1	2	2	2	2	2	2	2	2	1	2	2	2	2	2	2	25.697	25.4786	25.1739	25.4937	25.5208	25.2318	25.3181	25.2978	25.7975	0.696	0.86	0.834	1.019	1.222	1.394
CSA000948.1	PREDICTED: ABC transporter C family member 8-like [Juglans regia]	3.4	163.29	13.238	13	4	4	3	2	0	2	1	1	1	1	2	4	3	1	4	3	3	2	3	2	4	3	1	4	3	3	2	3	2	26.2499	25.6462	24.0755	26.0265	25.6193	25.6923	25.6839	25.6842	25.5842	0.222	0.658	0.793	0.754	0.951	0.933
CSA000963.1	PREDICTED: heat shock cognate 70 kDa protein 2-like [Nicotiana tabacum]	67.2	71.474	323.31	429	31	11	41	48	46	43	50	45	50	51	55	26	29	29	30	29	31	29	29	30	8	9	10	10	10	11	9	11	10	35.4114	35.3375	35.4406	35.3264	35.2536	35.3702	35.3953	35.346	35.4302	1.02	0.95	1.031	0.951	0.922	1.024
CSA000964.1	PREDICTED: inner membrane protein PPF-1, chloroplastic-like [Nicotiana tabacum]	17.2	52.434	76.561	22	5	5	1	1	2	4	3	4	2	2	3	4	4	3	4	3	4	4	4	4	4	4	3	4	3	4	4	4	4	28.2579	28.2237	28.1866	28.1733	28.0356	28.1817	28.0205	28.1027	28.0453	0.952	0.977	1.006	0.909	0.904	1.017
CSA000971.1	PREDICTED: subtilisin-like protease SBT1.5 [Vitis vinifera]	23.4	31.464	-2	8	5	1	1	1	1	1	1	1	1	1	0	4	5	5	5	5	5	5	5	5	1	1	1	1	1	1	1	1	1	25.7253	24.6624	24.0768	25.4975	24.6366	25.26	23.8771	24.5087	23.6	0.319	0.479	0.848	0.551	0.649	0.825
CSA000972.1	PREDICTED: subtilisin-like protease SBT1.5 [Vitis vinifera]	16.9	69.879	9.7714	5	7	2	1	0	0	2	1	0	0	1	0	5	7	6	7	6	6	6	7	7	1	2	1	2	1	1	2	2	2	26.7605	25.8205	26.2318	27.1646	26.7881	26.2052	26.5751	26.7646	26.1601	0.693	0.521	0.514	0.77	1.498	0.75
CSA000992.1	PREDICTED: PI-PLC X-box domain-containing protein DDB_G0293730 [Ziziphus jujuba]	31.1	36.317	40.601	51	8	8	7	6	5	5	6	5	5	6	6	7	8	7	8	8	8	7	8	8	7	8	7	8	8	8	7	8	8	28.5107	28.3692	28.7771	28.461	28.395	28.5137	28.4161	28.4434	28.7368	1.203	0.907	1.037	0.955	0.921	1.249
CSA001003.1	PREDICTED: 50S ribosomal protein L17, chloroplastic-like [Nicotiana tabacum]	12.2	23.958	7.237	11	2	2	1	1	0	2	1	0	2	3	1	2	2	2	2	2	2	2	2	2	2	2	2	2	2	2	2	2	2	26.8741	24.804	26.388	26.64	26.9381	26.6566	27.0067	23.5211	26.6703	0.714	0.238	1.012	1.229	1.215	0.792
CSA001004.1	PREDICTED: ycf54-like protein [Nicotiana tabacum]	26.6	25.127	108.6	49	5	5	5	5	6	5	6	6	6	5	5	4	5	5	4	4	5	5	4	4	4	5	5	4	4	5	5	4	4	30.7082	30.5092	30.558	30.6794	30.6246	30.4923	30.6592	30.5752	30.7321	0.901	0.871	0.878	0.963	1.096	1.052
CSA001005.1	bifunctional bis(5'-adenosyl)-triphosphatase/adenylylsulfatase FHIT [Cajanus cajan]	16.1	10.204	56.782	10	2	2	1	1	0	2	2	1	2	1	0	2	2	2	2	2	2	2	2	1	2	2	2	2	2	2	2	2	1	26.0071	25.6729	25.9181	25.6494	25.2337	25.6567	25.5379	25.258	23.2338	0.94	0.793	1.005	0.75	0.746	0.202
CSA001046.1	adenosine/AMP deaminase family protein [Populus trichocarpa]	6.5	41.05	5.5986	9	2	2	1	1	1	1	1	1	1	1	1	2	2	2	2	2	2	2	2	2	2	2	2	2	2	2	2	2	2	24.8269	26.0602	26.1259	26.2691	25.986	25.9827	26.0039	26.208	26.0263	2.461	2.351	0.82	0.822	1.002	1.016
CSA001057.1	PREDICTED: serine/threonine-protein phosphatase 6 regulatory subunit 3 isoform X4 [Vitis vinifera]	4.5	103.73	4.2604	4	3	3	0	0	1	1	1	0	0	1	0	2	2	3	2	3	3	3	3	3	2	2	3	2	3	3	3	3	3	24.5806	23.8561	26.7623	26.6006	26.6844	23.7827	23.6185	26.6613	24.3673	4.537	0.605	0.142	1.06	7.473	1.68
CSA001060.1	PREDICTED: replication factor C subunit 2 [Arachis duranensis]	13.4	38.005	10.31	12	3	3	1	1	2	1	1	1	1	2	2	2	2	2	2	2	3	3	3	3	2	2	2	2	2	3	3	3	3	26.065	25.5522	24.9831	25.9891	25.8167	26.0638	25.7156	25.8592	25.9403	0.472	0.701	1.053	0.887	0.843	1.169
CSA001063.1	PREDICTED: putative ripening-related protein 1 [Juglans regia]	13.7	19.928	13.52	3	2	2	0	0	1	1	0	1	0	0	0	1	0	2	2	1	1	2	2	2	1	0	2	2	1	1	2	2	2	23.7557	24.8296	24.7358	24.1263	24.7784	25.4954	25.4419	25.2883	25.1532	1.973	2.105	2.583	1.572	0.608	0.819
CSA001066.1	PREDICTED: glucose-1-phosphate adenylyltransferase large subunit 3, chloroplastic/amyloplastic [Cucumis sativus]	36.7	20.08	2.785	10	5	1	1	1	1	2	1	1	1	1	1	5	5	5	5	5	5	5	5	5	1	1	1	1	1	1	1	1	1	25.5565	23.9664	23.7789	24.1276	23.8288	28.1187	25.1574	24.5354	21.5972	0.292	0.332	15.901	0.813	0.051	0.085
CSA001071.1	PREDICTED: sterol 3-beta-glucosyltransferase UGT80A2-like [Nicotiana tabacum]	6.5	26.687	2.7709	1	1	1	0	0	0	0	0	1	0	0	0	0	0	1	0	0	1	1	1	1	0	0	1	0	0	1	1	1	1	25.2755	24.5308	25.4912	24.6397	25.528	24.7657	24.055	23.6361	26.3896	1.161	0.597	1.091	1.851	1.696	5.044
CSA001090.1	import inner membrane translocase subunit [Arabidopsis thaliana]	17.2	41.269	57.519	34	5	5	4	3	3	3	4	3	4	5	5	4	5	5	4	5	5	5	5	5	4	5	5	4	5	5	5	5	5	29.156	29.243	29.0149	29.2376	29.3217	29.0484	29.4678	29.1865	29.2734	0.907	1.062	0.877	1.06	1.209	0.874
CSA001107.1	PREDICTED: 26S proteasome non-ATPase regulatory subunit 6 homolog [Nelumbo nucifera]	37.8	9.3135	30.293	18	2	2	2	2	3	2	2	1	2	2	2	2	1	2	2	2	1	2	2	2	2	1	2	2	2	1	2	2	2	29.1916	25.303	29.1524	29.3288	29.3327	23.8941	28.6618	29.3515	29.4115	0.973	0.068	0.023	1.003	43.368	1.681
CSA001108.1	PREDICTED: 26S proteasome non-ATPase regulatory subunit 6 [Ziziphus jujuba]	29	40.679	39.037	55	9	9	4	6	5	8	7	6	6	7	6	8	8	8	9	9	9	8	8	8	8	8	8	9	9	9	8	8	8	30.3552	30.4658	30.5224	30.3344	30.4185	30.2902	30.3427	30.2625	30.3769	1.123	1.08	0.97	1.06	1.093	1.024
CSA001114.1	PREDICTED: glutamine synthetase leaf isozyme, chloroplastic [Juglans regia]	52.8	47.936	323.31	303	15	15	35	32	31	35	34	33	31	38	34	15	15	15	15	15	15	15	15	15	15	15	15	15	15	15	15	15	15	34.4479	34.3575	34.3347	34.3568	34.3744	34.3106	34.3296	34.2871	34.3097	0.925	0.939	0.969	1.012	1.045	0.986
CSA001129.1	PREDICTED: nuclear poly(A) polymerase 4 isoform X1 [Gossypium raimondii]	3.7	76.93	4.6563	1	1	1	0	0	0	0	1	0	0	0	0	1	0	0	1	1	1	1	1	0	1	0	0	1	1	1	1	1	0	24.1867	24.6678	24.7617	25.0269	24.8041	24.464	24.0564	25.6328	21.979	1.49	1.396	0.677	0.857	1.266	0.237
CSA001135.1	PREDICTED: pentatricopeptide repeat-containing protein At1g02150 [Nicotiana sylvestris]	8.4	62.975	11.179	20	4	4	3	2	2	2	2	2	2	3	2	4	4	4	4	4	4	4	4	3	4	4	4	4	4	4	4	4	3	27.5452	27.4988	27.6278	27.5216	27.6389	27.4189	27.3003	27.4397	27.6565	1.059	0.968	0.931	1.085	1.165	1.28
CSA001147.1	PREDICTED: bifunctional D-cysteine desulfhydrase/1-aminocyclopropane-1-carboxylate deaminase, mitochondrial[Daucus carota subsp. sativus]	14.4	42.899	23.332	33	7	7	4	5	3	4	3	3	4	3	4	7	6	6	7	6	7	7	6	6	7	6	6	7	6	7	7	6	6	28.0738	27.7116	27.5544	27.9117	27.8771	27.7171	27.9877	27.5874	27.9247	0.698	0.778	0.874	0.976	1.117	0.957
CSA001152.1	Naringenin,2-oxoglutarate 3-dioxygenase [Morus notabilis]	6.3	23.498	2.7586	4	1	1	0	1	0	1	0	1	1	0	0	1	1	1	1	1	1	1	1	1	1	1	1	1	1	1	1	1	1	24.1881	25.642	23.8903	24.7815	23.9394	25.2438	24.5743	24.2241	25.6017	0.813	2.739	1.378	0.558	0.405	2.038
CSA001160.1	PREDICTED: peroxidase 64 [Nelumbo nucifera]	5	34.504	11.149	9	1	1	1	1	1	1	1	1	1	1	1	1	1	1	1	1	1	1	1	1	1	1	1	1	1	1	1	1	1	24.6996	24.7901	24.4601	23.832	24.5048	24.6023	24.9659	25.0287	25.1241	0.847	1.065	1.706	1.594	0.935	1.116
CSA001169.1	PREDICTED: multiprotein-bridging factor 1b [Vigna radiata var. radiata]	52.1	15.516	103.61	52	5	4	6	6	5	6	5	5	7	6	6	4	5	4	5	4	4	5	4	4	3	4	3	4	3	3	4	3	3	29.4197	29.282	29.292	29.3412	29.3328	29.3592	29.3146	29.3226	29.3399	0.915	0.909	1.013	0.994	0.982	1.018
CSA001178.1	PREDICTED: cytochrome c oxidase-assembly factor COX23, mitochondrial-like [Nicotiana tabacum]	22.4	7.7047	2.4451	3	1	1	0	0	0	0	1	0	1	0	1	1	1	1	1	1	1	1	1	1	1	1	1	1	1	1	1	1	1	25.0864	24.177	25.2397	25.531	25.2784	25.5861	24.7178	24.3668	23.7669	1.112	0.532	1.039	0.839	0.808	0.517
CSA001184.1	PREDICTED: 50S ribosomal protein L25 [Arachis ipaensis]	6.7	38.836	3.1707	2	2	2	0	1	0	1	0	0	0	0	0	2	2	2	2	2	2	2	2	2	2	2	2	2	2	2	2	2	2	24.8413	25.0698	24.5984	25.1358	24.642	24.7258	23.7573	25.3819	22.6174	0.845	1.172	0.753	0.71	0.944	0.454
CSA001185.1	PREDICTED: 50S ribosomal protein L4 [Theobroma cacao]	3.6	37.852	3.2	4	1	1	0	1	0	1	0	1	1	0	0	1	1	1	1	1	1	1	1	0	1	1	1	1	1	1	1	1	0	23.8928	25.283	25.5818	24.8072	25.618	24.1067	25.4759	25.0025	22.2229	3.224	2.621	0.615	1.754	2.851	0.105
CSA001188.1	PREDICTED: aspartate aminotransferase, mitochondrial isoform X1 [Sesamum indicum]	3.4	45.376	13.306	4	1	1	0	0	1	1	0	1	1	0	0	1	1	1	1	1	1	1	1	1	1	1	1	1	1	1	1	1	1	25.59	26.1048	24.7218	23.9426	24.7645	25.2235	24.7437	24.4942	25.213	0.548	1.429	2.43	1.768	0.727	1.384
CSA001191.1	PREDICTED: probable protein phosphatase 2C 10, partial [Juglans regia]	8.2	12.433	2.2861	9	1	1	1	1	1	1	1	1	1	1	1	1	1	1	1	1	1	1	1	1	1	1	1	1	1	1	1	1	1	24.867	25.0639	24.1028	24.5079	24.1503	26.0534	23.8691	23.8554	24.9072	0.589	1.146	2.919	0.78	0.267	2.053
CSA001213.1	PREDICTED: putative quinone-oxidoreductase homolog, chloroplastic [Ricinus communis]	65.3	8.1747	35.185	36	4	3	4	4	4	4	4	4	4	4	4	4	4	4	4	4	4	4	4	4	3	3	3	3	3	3	3	3	3	30.956	30.9207	30.9017	30.9842	30.9062	30.8068	30.9883	30.8458	30.9498	0.963	0.976	0.884	0.947	1.071	0.974
CSA001216.1	PREDICTED: protein FREE1 [Eucalyptus grandis]	10.6	41.406	5.2814	6	3	3	1	1	1	0	0	1	1	0	1	3	3	2	3	2	3	3	2	3	3	3	2	3	2	3	3	2	3	24.9123	24.5668	24.8757	25.2815	25.2583	24.7737	24.6411	25.0078	24.7189	0.975	0.787	0.703	0.984	1.399	1.055
CSA001221.1	PREDICTED: aspartic proteinase-like [Prunus mume]	11.6	37.791	9.5756	5	3	3	0	1	0	1	1	1	0	0	1	2	2	1	3	3	3	2	3	3	2	2	1	3	3	3	2	3	3	24.0032	24.1904	25.2194	27.0298	27.2337	27.3254	24.441	25.864	27.1706	2.323	1.139	1.227	1.152	0.938	6.633
CSA001226.1	plant/MOJ10-14 protein [Medicago truncatula]	28.1	21.256	28.736	24	4	4	3	2	3	3	3	3	3	3	1	4	4	4	4	4	4	4	4	4	4	4	4	4	4	4	4	4	4	27.2912	27.4443	27.7702	27.6832	27.1882	27.4686	27.3639	27.4604	27.6505	1.394	1.112	0.862	0.71	0.823	1.22
CSA001229.1	PREDICTED: protein transport protein Sec61 subunit gamma-like [Cucumis melo]	17.4	7.7572	14.249	9	1	1	1	1	1	1	1	1	1	1	1	1	1	1	1	1	1	1	1	1	1	1	1	1	1	1	1	1	1	24.568	24.634	27.1393	24.6451	26.0816	25.0023	25.2234	24.7795	22.6477	5.943	1.047	1.281	2.707	2.113	0.168
CSA001233.1	PREDICTED: nifU-like protein 3, chloroplastic [Nicotiana tomentosiformis]	30.9	7.945	5.7253	19	2	2	2	2	2	3	2	1	2	3	2	2	2	2	2	2	2	2	2	2	2	2	2	2	2	2	2	2	2	26.9144	26.8193	27.227	26.8434	26.5828	26.4297	26.915	26.8755	26.8653	1.242	0.936	0.751	0.835	1.112	0.966
CSA001234.1	PREDICTED: diphosphomevalonate decarboxylase MVD2-like [Nicotiana attenuata]	32.2	35.906	42.649	49	9	9	6	3	6	6	4	7	5	6	6	8	8	8	8	7	9	7	8	8	8	8	8	8	7	9	7	8	8	28.9832	28.7573	29.0472	29.1134	28.8742	28.8523	29.0308	28.8991	29.0618	1.045	0.855	0.834	0.847	1.015	1.022
CSA001242.1	PREDICTED: SNAP25 homologous protein SNAP33 [Nicotiana attenuata]	9.8	33.748	2.7722	2	2	2	0	0	1	0	1	0	0	0	0	1	1	2	1	2	2	1	1	0	1	1	2	1	2	2	1	1	0	25.3407	25.6969	26.049	25.621	25.0388	24.5102	24.5798	23.8694	23.6381	1.634	1.28	0.463	0.668	1.443	0.521
CSA001250.1	PREDICTED: coiled-coil-helix-coiled-coil-helix domain-containing protein 10, mitochondrial [Sesamum indicum]	6.3	14.581	2.4547	7	1	1	1	1	0	1	1	1	0	1	1	1	1	1	1	1	1	0	1	1	1	1	1	1	1	1	0	1	1	24.705	23.9518	24.9982	24.7676	24.1637	24.1203	25.5669	24.3316	24.2815	1.225	0.593	0.638	0.658	1.031	0.41
CSA001252.1	PREDICTED: ribulose bisphosphate carboxylase small chain clone 512 [Theobroma cacao]	5.4	20.939	1.5979	1	1	1	0	0	0	0	0	0	1	0	0	0	0	0	1	0	0	1	0	0	0	0	0	1	0	0	1	0	0	25.6799	23.4176	24.1164	24.1534	24.6082	24.5682	24.0739	25.4391	22.0059	0.338	0.208	1.333	1.371	1.028	0.238
CSA001255.1	DUF3783 domain protein [Medicago truncatula]	4.7	35.803	3.5822	6	1	1	0	1	0	1	1	1	1	1	0	1	1	1	1	1	1	1	1	1	1	1	1	1	1	1	1	1	1	24.8274	24.9029	24.5643	25.2614	25.673	25.6415	24.7037	23.6209	24.1721	0.833	1.054	1.301	1.33	1.022	0.692
CSA001261.1	PREDICTED: disease resistance protein RPP13-like [Citrus sinensis]	2	135.59	8.7302	10	2	1	1	2	1	1	1	1	1	1	1	2	2	2	1	2	2	1	2	1	1	1	1	1	1	1	1	1	1	25.4386	25.2908	25.8157	26.0846	25.6156	25.5707	24.0825	26.4409	22.2439	1.299	0.903	0.7	0.722	1.032	0.28
CSA001272.1	catalase isozyme 3 [Nicotiana tabacum]	50	58.486	323.31	149	21	4	16	18	16	16	16	17	16	18	16	21	21	21	21	21	21	21	21	21	4	4	4	4	4	4	4	4	4	32.9617	32.7514	32.9696	32.9987	32.8294	33.0646	33.0434	32.9808	32.8962	1.005	0.864	1.047	0.889	0.85	0.903
CSA001274.1	PREDICTED: 1,4-alpha-glucan-branching enzyme 1, chloroplastic/amyloplastic isoform X1 [Vitis vinifera]	33	103.83	153.23	138	24	24	19	16	14	14	13	16	16	14	16	21	24	21	23	23	23	23	23	23	21	24	21	23	23	23	23	23	23	31.0283	30.7506	30.7572	31.017	30.7325	30.7761	30.9422	30.6564	30.8577	0.829	0.825	0.846	0.821	0.97	0.943
CSA001280.1	PREDICTED: pinin [Sesamum indicum]	7.1	48.648	27.53	19	2	2	1	2	3	2	2	2	3	2	2	1	2	2	2	2	2	2	2	2	1	2	2	2	2	2	2	2	2	25.642	25.2162	25.0574	25.3866	25.7904	25.3643	25.2621	25.2168	25.4146	0.667	0.744	0.985	1.323	1.344	1.112
CSA001282.1	PREDICTED: COP9 signalosome complex subunit 8 [Nelumbo nucifera]	8.8	25.101	3.8068	7	2	2	0	1	0	1	1	1	1	1	1	1	1	1	1	1	2	2	1	1	1	1	1	1	1	2	2	1	1	24.2139	23.0676	25.6373	25.0419	23.9247	26.134	26.3844	23.0642	22.9805	2.682	0.452	2.132	0.461	0.216	0.094
CSA001290.1	PREDICTED: UDP-glycosyltransferase 74E2-like isoform X1 [Juglans regia]	7.1	51.517	7.8811	16	3	3	2	1	2	1	2	1	3	2	2	2	3	2	3	3	2	3	3	3	2	3	2	3	3	2	3	3	3	26.7246	26.2444	23.8756	26.4498	26.464	26.4141	26.7829	26.4397	26.3136	0.139	0.717	0.976	1.01	1.035	0.722
CSA001297.1	plant/F21F14-40 protein [Medicago truncatula]	11.5	10.784	6.5423	10	2	2	2	1	2	1	0	1	1	1	1	2	2	2	2	2	2	2	2	2	2	2	2	2	2	2	2	2	2	27.8148	27.7552	27.4175	27.606	27.3059	27.5684	27.5053	27.6701	27.5893	0.759	0.96	0.974	0.812	0.834	1.06
CSA001300.1	PREDICTED: ras-related protein RABH1b [Jatropha curcas]	24.3	27.018	16.013	35	5	4	4	3	4	3	5	4	5	4	3	5	4	3	5	3	4	5	5	4	4	3	2	4	2	3	4	4	3	29.3365	28.9655	28.8405	28.9761	29.2715	29.2121	29.43	29.129	29.0314	0.709	0.773	1.178	1.227	1.042	0.759
CSA001302.1	PREDICTED: non-functional NADPH-dependent codeinone reductase 2-like [Gossypium arboreum]	73.5	35.849	323.31	337	19	7	28	40	40	31	40	33	45	42	38	18	18	18	19	18	17	18	18	18	7	7	6	7	7	6	7	7	7	34.6841	34.6582	34.5633	34.5976	34.5027	34.4603	34.5667	34.4836	34.5721	0.92	0.982	0.909	0.936	1.03	1.004
CSA001303.1	PREDICTED: non-functional NADPH-dependent codeinone reductase 2-like [Daucus carota subsp. sativus]	68.8	24.801	37.205	32	12	2	2	5	3	5	4	3	4	3	3	11	11	12	12	11	11	11	11	11	2	2	2	2	2	2	2	2	2	31.4869	31.7853	31.7923	31.6835	32.0837	31.6308	32.2966	31.9749	31.6634	1.236	1.23	0.964	1.32	1.369	0.645
CSA001304.1	PREDICTED: non-functional NADPH-dependent codeinone reductase 2-like [Daucus carota subsp. sativus]	22.5	16.246	64.297	13	3	2	2	2	1	1	1	2	1	1	2	2	2	2	2	3	3	3	3	3	1	1	1	1	2	2	2	2	2	26.4326	26.4658	26.4589	26.4313	26.5816	26.6948	26.6918	26.9955	26.6956	1.018	1.023	1.2	1.11	0.925	1.003
CSA001310.1	PREDICTED: polyadenylate-binding protein-interacting protein 6 [Jatropha curcas]	10.8	19.653	3.7436	5	1	1	0	1	1	0	0	1	1	1	0	0	1	1	1	1	1	1	1	1	0	1	1	1	1	1	1	1	1	25.3206	26.2046	23.3362	24.1669	23.3895	23.8794	25.2031	24.6118	24.7839	0.253	1.845	0.819	0.583	0.712	0.748
CSA001316.1	PREDICTED: disease resistance protein RPP13-like [Citrus sinensis]	4.2	103	1.7791	1	2	1	0	0	0	0	1	0	0	0	0	2	2	2	1	2	2	1	2	1	1	1	1	1	1	1	1	1	1	26.143	25.3785	24.8357	24.6113	24.8776	23.3399	26.0358	22.6996	24.7512	0.404	0.589	0.414	1.203	2.903	0.41
CSA001325.1	PREDICTED: argininosuccinate synthase, chloroplastic isoform X1 [Theobroma cacao]	33.7	54.307	259.57	149	15	7	19	15	16	15	19	16	17	15	17	13	14	14	14	14	15	13	14	14	5	6	6	6	6	7	5	6	6	31.3725	31.3717	31.3691	31.3006	31.3569	31.3028	31.1605	31.228	31.3398	0.998	0.999	1.002	1.04	1.038	1.132
CSA001330.1	PREDICTED: 5'-nucleotidase domain-containing protein 4 [Ricinus communis]	31.4	69.862	104.37	110	14	14	11	10	14	13	12	13	13	13	11	13	14	13	14	14	14	14	14	14	13	14	13	14	14	14	14	14	14	30.5575	30.7227	30.7764	30.6286	30.7387	30.7312	30.5193	30.6133	30.6513	1.164	1.121	1.074	1.079	1.005	1.096
CSA001352.1	PREDICTED: aspartate aminotransferase, cytoplasmic [Theobroma cacao]	34.5	49.914	83.177	69	13	12	11	9	8	6	10	5	9	5	6	13	11	12	12	12	11	11	12	10	12	10	11	11	11	10	10	11	9	30.8168	30.6913	30.8373	30.7992	30.85	30.8692	30.8717	30.7215	30.8871	1.014	0.917	1.05	1.036	0.987	1.011
CSA001360.1	PREDICTED: ER membrane protein complex subunit 2 [Theobroma cacao]	10.7	27.485	14.319	8	2	1	0	1	1	1	1	1	1	1	1	2	2	2	2	2	2	2	2	2	1	1	1	1	1	1	1	1	1	25.1014	23.759	22.9829	25.676	23.0389	24.8398	24.9811	27.3741	24.1844	0.23	0.394	0.56	0.161	0.287	0.576
CSA001361.1	PREDICTED: ER membrane protein complex subunit 2 [Juglans regia]	11.6	12.29	5.1759	9	1	1	1	1	1	1	1	1	1	1	1	1	1	1	1	1	1	1	1	1	1	1	1	1	1	1	1	1	1	24.2273	23.4685	26.1498	23.9279	26.1817	22.9865	24.0961	25.968	25.1377	3.791	0.591	0.521	4.769	9.159	2.059
CSA001363.1	PREDICTED: acyltransferase-like protein At1g54570, chloroplastic [Daucus carota subsp. sativus]	20.2	14.424	5.8235	1	2	2	0	0	0	1	0	0	0	0	0	2	2	2	2	2	2	2	2	1	2	2	2	2	2	2	2	2	1	24.6712	24.0961	25.3158	23.3928	25.354	26.1542	24.5456	25.1971	23.1094	1.563	0.671	6.781	3.894	0.574	0.37
CSA001375.1	PREDICTED: short-chain dehydrogenase TIC 32, chloroplastic isoform X1 [Vitis vinifera]	14.9	31.91	44.173	54	3	3	6	5	7	5	5	6	7	6	7	3	3	3	3	3	3	3	3	3	3	3	3	3	3	3	3	3	3	31.4419	31.4551	31.7792	31.0877	31.3773	31.3336	31.398	31.3711	31.6578	1.263	1.009	1.186	1.222	1.031	1.197
CSA001378.1	PREDICTED: short-chain dehydrogenase TIC 32, chloroplastic-like isoform X2 [Erythranthe guttata]	28.6	8.7448	20.409	54	2	2	3	7	6	5	7	7	6	7	6	2	2	2	2	2	2	2	2	2	2	2	2	2	2	2	2	2	2	32.8493	32.7249	32.3314	32.6932	32.7746	32.4521	32.5814	32.609	32.8053	0.698	0.917	0.846	1.058	1.251	1.168
CSA001379.1	PREDICTED: short-chain dehydrogenase TIC 32, chloroplastic-like isoform X1 [Nicotiana tabacum]	23.5	11.302	42.22	53	2	1	5	7	5	7	5	6	5	6	7	1	2	1	1	1	1	1	1	1	1	1	1	1	1	1	1	1	1	29.8948	30.0605	30.2726	29.9043	30.0718	29.9503	30.2744	30.1416	30.44	1.299	1.122	1.032	1.123	1.088	1.122
CSA001392.1	PREDICTED: GPI transamidase component PIG-T [Vitis vinifera]	8.7	57.095	4.1982	4	4	4	0	1	1	1	1	0	0	0	0	3	4	3	2	3	2	0	1	2	3	4	3	2	3	2	0	1	2	25.7349	24.7812	25.4239	24.8807	23.7315	25.32	25.6226	25.1073	22.9043	0.806	0.516	1.356	0.451	0.333	0.152
CSA001404.1	PREDICTED: ATP synthase gamma chain, chloroplastic [Nelumbo nucifera]	63.5	41.327	323.31	249	25	18	28	29	29	22	35	25	24	32	25	24	25	22	23	24	24	24	24	23	17	18	15	16	17	17	17	17	16	34.4365	34.7957	34.5396	34.5626	34.6732	34.6706	34.4885	34.7703	34.6371	1.074	1.283	1.078	1.08	1.002	1.108
CSA001405.1	PREDICTED: starch synthase 3, chloroplastic/amyloplastic isoform X3 [Ziziphus jujuba]	18.8	25.641	6.4412	13	4	4	1	0	3	1	2	1	3	1	1	4	4	4	3	4	4	3	4	3	4	4	4	3	4	4	3	4	3	27.391	27.2563	27.4607	27.5494	27.3447	27.5091	27.47	27.2198	27.3193	1.049	0.911	0.972	0.868	0.892	0.901
CSA001406.1	PREDICTED: starch synthase 3, chloroplastic/amyloplastic [Juglans regia]	9.7	16.643	1.7762	7	1	1	0	1	1	0	1	1	1	1	1	1	1	1	1	1	1	1	1	1	1	1	1	1	1	1	1	1	1	23.9886	24.8867	23.6809	23.0422	23.4405	23.6846	23.8544	23.4199	25.2011	0.808	1.864	1.561	1.318	0.844	2.543
CSA001408.1	PREDICTED: starch synthase 3, chloroplastic/amyloplastic [Vitis vinifera]	4.4	80.351	7.0557	15	3	3	1	1	1	3	2	2	2	1	2	2	3	3	3	3	3	3	2	3	2	3	3	3	3	3	3	2	3	23.454	27.0107	27.1091	27.3316	27.2315	27.2055	27.5033	27.1567	27.4069	12.598	11.767	0.916	0.933	1.018	0.935
CSA001410.1	cryptochrome 1 family protein [Populus trichocarpa]	5.6	77.621	18.943	2	3	3	2	0	0	0	0	0	0	0	0	3	3	3	3	3	3	3	3	3	3	3	3	3	3	3	3	3	3	26.6431	26.2295	26.314	26.1552	26.4629	26.2814	26.3416	26.2189	26.3309	0.796	0.751	1.091	1.238	1.134	0.993
CSA001416.1	PREDICTED: electron transfer flavoprotein-ubiquinone oxidoreductase, mitochondrial isoform X3 [Juglans regia]	17.7	14.189	5.5021	10	2	2	2	1	1	1	1	1	1	1	1	2	2	1	2	1	1	1	1	1	2	2	1	2	1	1	1	1	1	26.0911	25.8414	23.3876	26.0188	24.0693	23.3913	23.313	23.1173	24.3297	0.154	0.841	0.162	0.259	1.6	2.023
CSA001425.1	PREDICTED: delta(24)-sterol reductase [Eucalyptus grandis]	7.1	66.133	7.1555	19	4	4	2	2	2	2	3	2	2	2	2	3	3	3	3	4	3	3	3	3	3	3	3	3	4	3	3	3	3	27.472	27.2619	27.6616	27.5682	27.4843	27.8311	27.4755	27.6929	27.6763	1.14	0.864	1.2	0.944	0.786	1.149
CSA001426.1	PREDICTED: pathogenesis-related protein 5 [Juglans regia]	9.3	26.49	19.021	5	2	2	0	1	0	1	1	1	0	0	1	2	2	2	2	2	2	1	2	2	2	2	2	2	2	2	1	2	2	24.9403	25.6619	24.0212	25.6198	26.0444	25.6907	24.818	23.7712	26.1297	0.529	1.649	1.05	1.342	1.278	2.482
CSA001431.1	transcription termination factor family protein [Medicago truncatula]	5.6	22.632	2.6888	3	1	1	1	0	0	1	0	0	0	1	0	1	0	0	1	1	1	1	1	1	1	0	0	1	1	1	1	1	1	23.1038	23.9563	24.8193	26.1846	24.8613	24.025	22.9584	24.5949	24.7824	3.284	1.806	0.224	0.4	1.785	3.541
CSA001435.1	PREDICTED: ATPase 9, plasma membrane-type [Cucumis melo]	17.1	104.19	-2	4	15	1	0	1	0	1	1	0	0	0	1	15	15	15	15	15	15	15	15	13	1	1	1	1	1	1	1	1	1	26.2429	24.3628	23.8801	25.3571	23.9292	24.8233	26.137	23.6256	25.484	0.194	0.272	0.691	0.372	0.538	0.636
CSA001445.1	PREDICTED: GDSL esterase/lipase 1-like [Fragaria vesca subsp. vesca]	7.4	40.596	1.6166	3	2	2	0	1	1	0	0	0	1	0	0	1	1	2	1	2	2	2	2	1	1	1	2	1	2	2	2	2	1	25.4162	25.0205	26.9101	23.7348	24.3364	23.8839	27.1606	24.049	22.3479	2.816	0.76	1.109	1.517	1.368	0.036
CSA001455.1	PREDICTED: RNA polymerase II C-terminal domain phosphatase-like 3 isoform X2 [Vitis vinifera]	2.5	144.15	1.9697	5	2	2	1	0	0	2	0	1	0	1	0	2	2	2	2	2	2	2	2	1	2	2	2	2	2	2	2	2	1	28.3816	28.291	28.2798	27.6666	28.171	28.2266	28.1568	28.1984	23.0064	0.932	0.939	1.474	1.419	0.962	0.028
CSA001463.1	PREDICTED: uncharacterized GTP-binding protein YjiA [Ricinus communis]	43.9	50.275	262.63	108	13	12	12	12	12	11	9	14	14	13	11	9	10	11	12	11	11	12	11	10	8	9	10	11	10	10	11	10	9	32.1069	32.057	32.0627	32.0711	32.0049	32.201	32.1142	32.1088	32.3235	0.97	0.966	1.094	0.955	0.873	1.156
CSA001479.1	transferring glycosyl group transferase [Arabidopsis thaliana]	7.4	18.96	2.5457	2	1	1	0	0	1	0	0	0	1	0	0	1	0	1	1	1	0	1	1	1	1	0	1	1	1	0	1	1	1	23.7956	23.636	24.2904	23.4438	24.9953	24.2943	25.2999	24.7343	27.1999	1.409	0.895	1.803	2.931	1.626	3.732
CSA001480.1		27	7.1391	10.764	10	1	1	1	1	2	1	1	1	1	1	1	1	1	1	1	1	1	1	1	1	1	1	1	1	1	1	1	1	1	23.505	23.7237	27.1897	24.0724	23.6083	24.9584	26.3236	23.2918	22.0526	12.859	1.164	1.848	0.725	0.392	0.052
CSA001485.1	PREDICTED: probable acyl-activating enzyme 5, peroxisomal [Nelumbo nucifera]	5.9	34.863	8.4995	8	1	1	0	1	1	1	1	1	1	1	1	1	1	1	1	1	1	1	1	1	1	1	1	1	1	1	1	1	1	24.133	25.1664	24.9544	24.8644	23.6962	23.5604	23.659	23.3832	24.6754	1.767	2.047	0.405	0.445	1.099	2.023
CSA001503.1	PREDICTED: NADH dehydrogenase [ubiquinone] iron-sulfur protein 4, mitochondrial-like [Sesamum indicum]	6.4	17.339	2.2311	10	1	1	2	1	1	1	1	1	1	1	1	1	1	1	1	1	1	1	1	1	1	1	1	1	1	1	1	1	1	27.0483	26.6024	26.2944	26.3269	26.3178	26.2584	26.5743	26.6113	26.5766	0.593	0.734	0.954	0.994	1.042	1.002
CSA001523.1	PREDICTED: 40S ribosomal protein S16-like [Ziziphus jujuba]	63	16.606	8.7584	6	10	1	0	1	0	1	1	1	0	1	1	9	10	9	10	10	10	9	10	10	0	1	0	1	1	1	0	1	1	24.9241	24.5781	23.5567	23.9324	25.1415	23.649	23.3646	24.8863	27.2506	0.388	0.787	0.822	2.312	2.814	14.784
CSA001525.1	PREDICTED: probable ATP-dependent DNA helicase CHR12 [Vitis vinifera]	1.3	211.11	2.4315	6	3	3	0	2	0	0	1	1	2	0	0	2	3	3	3	3	3	3	3	3	2	3	3	3	3	3	3	3	3	23.9931	26.5796	25.3919	24.2539	25.2126	25.4974	25.5522	24.6653	24.4349	2.637	6.006	2.368	1.943	0.821	0.461
CSA001527.1	histidine phosphatase family (branch 1) protein [Medicago truncatula]	4.9	27.219	2.8843	8	1	1	1	1	1	1	0	1	1	1	1	1	1	1	1	1	1	1	1	1	1	1	1	1	1	1	1	1	1	24.3998	23.898	23.6453	24.3396	24.5521	25.1058	24.0005	24.2733	24.9748	0.593	0.706	1.701	1.159	0.681	1.965
CSA001530.1	PREDICTED: ATP-dependent RNA helicase-like protein DB10 isoform X1 [Ipomoea nil]	6.8	90.446	6.7856	5	4	3	2	0	2	0	0	0	1	0	0	4	1	3	1	1	1	2	1	1	3	0	2	0	0	0	1	0	0	22.759	23.8942	25.1017	24.9984	23.8708	24.5117	24.8016	23.5648	24.1345	5.072	2.196	0.714	0.458	0.641	0.63
CSA001537.1	PREDICTED: 6,7-dimethyl-8-ribityllumazine synthase, chloroplastic [Ipomoea nil]	20.2	27.038	31.619	34	4	4	4	3	4	4	4	4	4	4	3	3	3	3	3	4	3	3	3	3	3	3	3	3	4	3	3	3	3	30.8439	30.6949	30.6828	30.7457	30.6073	30.6906	30.661	30.5253	30.6761	0.894	0.902	0.963	0.909	0.944	1.01
CSA001546.1	PREDICTED: histone H1 [Vitis vinifera]	23.6	47.105	111.32	67	8	7	9	7	8	7	8	8	5	8	7	7	6	6	6	6	6	5	7	8	7	6	6	6	6	6	5	7	7	31.3916	31.498	31.4396	31.1189	31.3322	31.465	31.526	31.6224	31.4026	1.034	1.077	1.271	1.159	0.912	0.918
CSA001555.1	PREDICTED: alpha-1,4-glucan-protein synthase [UDP-forming] 2 [Jatropha curcas]	49.9	41.163	97.413	50	14	4	5	6	6	4	5	6	8	6	4	12	10	12	11	12	9	11	12	12	3	4	4	4	4	3	4	4	4	29.911	29.6895	29.8346	29.9505	29.8471	30.0908	29.9715	29.7792	29.758	0.948	0.858	1.102	0.931	0.845	0.862
CSA001568.1	COPI associated protein [Medicago truncatula]	12.7	22.395	4.3189	2	2	2	0	0	1	1	0	0	0	0	0	1	1	1	2	1	1	1	1	1	1	1	1	2	1	1	1	1	1	25.058	24.0911	24.5078	23.7762	23.867	23.825	23.8589	23.5608	23.8096	0.683	0.512	1.034	1.065	1.03	0.966
CSA001574.1	PREDICTED: heat shock 70 kDa protein 16 [Solanum pennellii]	9.7	44.674	2.3628	9	4	1	1	1	1	1	1	1	1	1	1	4	4	4	4	4	4	4	4	3	1	1	1	1	1	1	1	1	1	23.6726	25.2786	23.8212	23.6116	24.0643	23.8212	24.2707	23.766	24.1455	1.109	3.044	1.156	1.369	1.184	0.917
CSA001575.1	PREDICTED: heat shock 70 kDa protein 16-like [Nicotiana tabacum]	8.5	44.116	6.9607	11	3	3	2	2	1	1	1	1	1	1	1	3	3	3	3	2	2	3	2	2	3	3	3	3	2	2	3	2	2	23.7603	25.4698	25.8079	25.7358	25.4877	25.6305	25.7768	25.0033	25.5977	4.134	3.27	0.93	0.842	0.906	0.883
CSA001582.1	PREDICTED: 60S ribosomal protein L26-1 [Theobroma cacao]	23.6	23.592	2.2196	9	5	1	1	1	1	1	1	1	1	1	1	5	5	5	5	5	5	5	5	5	1	1	1	1	1	1	1	1	1	25.2039	24.7197	23.8174	23.6994	25.254	24.02	24.9371	24.4209	26.6216	0.382	0.715	1.249	2.937	2.352	3.214
CSA001599.1	PREDICTED: plasma membrane ATPase 4 [Vigna angularis]	22.5	22.428	2.4418	2	4	1	1	0	1	0	0	0	0	0	0	4	3	4	4	4	4	4	4	3	1	0	1	1	1	1	1	1	1	23.9347	25.2256	26.7717	24.5552	23.6453	24.6548	23.6232	24.948	22.551	7.145	2.447	1.071	0.532	0.497	0.476
CSA001602.1	PREDICTED: dirigent protein 6-like [Ipomoea nil]	8.1	20.823	9.3146	5	1	1	0	0	0	0	1	0	2	2	0	1	1	1	1	1	1	1	1	1	1	1	1	1	1	1	1	1	1	23.9309	24.7082	25.215	23.874	25.2008	23.5978	25.085	24.409	27.5119	2.435	1.714	0.826	2.508	3.038	5.378
CSA001609.1	PREDICTED: cell division cycle and apoptosis regulator protein 1 [Citrus sinensis]	12.3	180.08	113.11	65	14	14	8	4	6	10	5	8	10	6	8	12	8	12	11	7	11	13	10	11	12	8	12	11	7	11	13	10	11	28.9584	28.4558	28.905	29.2434	28.5404	28.8479	29.1745	28.5568	28.9531	0.964	0.706	0.76	0.614	0.808	0.858
CSA001619.1	PREDICTED: trifunctional UDP-glucose 4,6-dehydratase/UDP-4-keto-6-deoxy-D-glucose 3,5-epimerase/UDP-4-keto-L-rhamnose-reductase RHM1 [Vitis vinifera]	12	75.92	18.906	28	7	7	2	3	1	5	2	3	5	4	3	5	5	7	6	6	7	7	7	6	5	5	7	6	6	7	7	7	6	27.7818	27.1026	26.8677	27.6842	27.795	27.3165	27.4375	27.0165	27.8992	0.531	0.625	0.775	1.08	1.393	1.377
CSA001620.1	PREDICTED: alpha,alpha-trehalose-phosphate synthase [UDP-forming] 1-like isoform X1 [Jatropha curcas]	2.9	104.9	5.2232	7	2	2	1	0	1	1	1	1	1	1	0	1	2	1	2	2	2	2	1	1	1	2	1	2	2	2	2	1	1	24.128	24.3453	24.6508	23.8702	24.6825	25.1655	23.7959	24.0308	22.5526	1.437	1.163	2.454	1.756	0.715	0.422
CSA001630.1	Exosome complex exonuclease [Morus notabilis]	8	50.762	5.9361	9	3	3	0	1	1	2	1	2	0	1	1	1	3	2	3	2	3	2	3	3	1	3	2	3	2	3	2	3	3	25.3163	24.8323	24.6021	24.616	24.8941	25.095	24.7822	24.8392	24.6598	0.61	0.715	1.394	1.213	0.87	0.919
CSA001654.1	rd22-c protein precursor [Vitis vinifera]	10.1	31.254	23.412	31	3	3	3	4	4	4	3	3	5	4	1	3	3	3	3	3	3	3	3	2	3	3	3	3	3	3	3	3	2	28.5485	28.5278	28.6588	28.5802	28.3835	28.1414	28.2498	28.3775	27.8118	1.079	0.986	0.738	0.873	1.183	0.738
CSA001657.1	PREDICTED: probable prefoldin subunit 3 [Vitis vinifera]	7.1	33.044	6.3853	2	2	1	1	0	1	0	0	0	0	0	0	2	1	2	1	1	1	1	1	1	1	0	1	0	0	0	0	0	0	25.583	23.5545	23.594	24.0675	24.3189	24.6432	24.4889	23.2069	23.1439	0.252	0.245	1.49	1.19	0.799	0.394
CSA001665.1	PREDICTED: transketolase, chloroplastic [Juglans regia]	43.2	88.222	58.314	52	25	8	6	5	8	8	5	4	5	6	5	25	24	24	25	25	25	25	25	23	8	7	8	8	8	8	8	8	7	29.7639	29.6385	29.6437	29.7305	29.3987	29.4154	29.4444	29.483	29.742	0.92	0.917	0.804	0.795	0.988	1.229
CSA001667.1	PREDICTED: elongation factor 1-alpha [Juglans regia]	62.4	49.307	323.31	502	23	0	51	57	55	54	58	62	58	51	56	22	21	22	19	23	22	23	22	22	0	0	0	0	0	0	0	0	0	36.0746	36.2511	36.3503	36.2601	36.2322	36.4387	36.219	36.2495	36.2987	1.211	1.13	1.132	0.981	0.867	1.057
CSA001670.1	PREDICTED: protein IQ-DOMAIN 1 [Vitis vinifera]	5.6	70.442	3.4729	3	2	2	1	0	1	1	0	0	0	0	0	2	1	2	1	1	1	1	1	1	2	1	2	1	1	1	1	1	1	25.9779	24.7376	25.765	25.8528	23.5267	24.2767	23.7998	24.4396	23.591	0.863	0.423	0.335	0.199	0.595	0.865
CSA001683.1	PREDICTED: miraculin [Theobroma cacao]	19.7	22.56	8.6724	12	4	4	1	2	2	2	1	0	1	2	1	4	4	2	4	3	3	3	3	2	4	4	2	4	3	3	3	3	2	26.0508	26.5666	25.9131	25.9875	26.4949	26.2563	26.1553	26.6671	26.4341	0.909	1.43	1.205	1.421	1.18	1.213
CSA001684.1	PREDICTED: clustered mitochondria protein [Vitis vinifera]	24.4	8.1306	3.5615	1	1	1	0	0	1	0	0	0	0	0	0	1	1	1	1	1	1	1	1	1	1	1	1	1	1	1	1	1	1	24.757	24.5952	25.1614	25.257	24.712	23.4782	23.796	24.2911	23.5951	1.324	0.894	0.291	0.685	2.352	0.87
CSA001685.1	PREDICTED: clustered mitochondria protein [Sesamum indicum]	5.8	28.668	14.02	2	1	1	1	0	0	1	0	0	0	0	0	1	1	1	1	1	0	1	1	1	1	1	1	1	1	0	1	1	1	23.7096	24.0178	24.6392	24.6971	24.5692	24.6729	23.9955	23.6896	23.7483	1.905	1.238	0.983	0.915	0.931	0.843
CSA001686.1	PREDICTED: clustered mitochondria protein [Vitis vinifera]	2.7	166.49	8.4871	7	3	3	1	1	1	1	1	1	1	0	0	2	2	3	3	3	2	3	2	2	2	2	3	3	3	2	3	2	2	25.9678	23.7416	26.4729	25.6053	23.9908	24.529	25.1987	23.4019	23.3077	1.419	0.214	0.474	0.327	0.689	0.27
CSA001687.1	PREDICTED: chaperone protein dnaJ GFA2, mitochondrial [Vitis vinifera]	12.3	15.834	2.5153	8	2	2	2	1	1	1	1	1	1	0	0	2	2	2	2	2	2	2	2	1	2	2	2	2	2	2	2	2	1	24.5585	24.3645	24.2539	24.3149	24.3547	24.3425	24.3689	24.4401	22.2111	0.81	0.874	1.019	1.028	1.009	0.224
CSA001699.1	PREDICTED: basic 7S globulin-like [Juglans regia]	21.4	46.132	131.06	35	7	7	4	3	4	4	3	5	4	3	5	6	7	7	7	7	7	5	6	6	6	7	7	7	7	7	5	6	6	29.9188	29.866	30.0313	29.9788	29.7181	29.9459	29.9117	29.8176	29.9439	1.081	0.964	0.977	0.835	0.854	1.023
CSA001701.1	actin cross-linking protein [Medicago truncatula]	1.8	66.889	4.1052	1	1	1	1	0	0	0	0	0	0	0	0	1	0	0	0	0	0	0	0	0	1	0	0	0	0	0	0	0	0	25.2632	24.5225	24.2728	23.6486	23.7142	23.9459	24.6324	24.2154	24.1733	0.503	0.598	1.229	1.047	0.852	0.727
CSA001704.1	PREDICTED: protein PSP2 [Gossypium raimondii]	14.4	22.02	5.7514	2	1	1	1	1	0	0	0	0	0	0	0	1	1	1	1	1	1	1	1	1	1	1	1	1	1	1	1	1	1	24.7455	25.7203	23.4745	25.2038	24.4964	23.6671	23.5718	25.4634	23.6357	0.414	1.965	0.345	0.612	1.777	1.045
CSA001705.1	glycine-rich family protein [Populus trichocarpa]	38.2	31.728	64.552	54	8	8	8	8	5	5	6	5	6	6	5	7	8	7	6	7	7	7	7	7	7	8	7	6	7	7	7	7	7	28.8632	28.6855	28.6175	28.7203	28.5346	28.8619	28.754	28.6599	28.6776	0.843	0.884	1.103	0.879	0.797	0.948
CSA001714.1	PREDICTED: farnesylcysteine lyase [Theobroma cacao]	12.9	34.3	9.1969	20	4	4	2	3	3	2	2	2	2	2	2	4	4	4	4	4	4	4	4	4	4	4	4	4	4	4	4	4	4	27.8727	28.1347	28.1004	27.9068	27.9452	28.1331	28.3286	28.2018	28.3155	1.171	1.199	1.17	1.027	0.878	0.991
CSA001723.1	PREDICTED: probable ribose-5-phosphate isomerase 3, chloroplastic [Nicotiana tomentosiformis]	26.6	60.012	134.91	94	9	9	9	12	10	9	11	11	11	10	11	8	9	9	9	8	9	9	9	7	8	9	9	9	8	9	9	9	7	32.6103	32.4853	32.392	32.5197	32.3321	32.3294	32.6916	32.4994	32.5254	0.86	0.917	0.876	0.878	1.002	0.891
CSA001724.1	PREDICTED: E3 ubiquitin-protein ligase UPL1 isoform X1 [Vitis vinifera]	2.9	410.41	14.374	14	7	7	0	3	3	1	2	1	1	2	1	3	5	5	4	5	5	5	7	5	3	5	5	4	5	5	5	7	5	24.3823	26.3179	26.4037	26.3777	26.5213	26.3767	26.2577	26.2783	26.0852	4.06	3.825	0.999	1.105	1.105	0.887
CSA001728.1	DUF538 family protein [Medicago truncatula]	6.6	20.343	2.0933	3	1	1	0	0	0	1	1	1	0	0	0	0	0	0	1	1	1	0	0	1	0	0	0	1	1	1	0	0	1	23.5911	24.7195	24.6689	24.6857	25.6964	24.4556	25.145	24.4207	23.2452	2.111	2.186	0.853	2.015	2.363	0.268
CSA001731.1	PREDICTED: probable caffeoyl-CoA O-methyltransferase At4g26220 isoform X3 [Populus euphratica]	12.9	21.513	6.1397	11	3	3	2	2	0	1	2	2	2	0	0	2	2	1	1	1	2	2	0	1	2	2	1	1	1	2	2	0	1	24.6039	26.2383	24.525	24.3221	26.1146	25.6651	26.1554	24.9703	23.3374	0.947	3.105	2.537	3.464	1.366	0.142
CSA001732.1	PREDICTED: cytosolic sulfotransferase 15-like [Populus euphratica]	26.3	78.082	92.251	121	13	12	9	12	15	14	14	14	15	14	14	11	13	12	12	13	13	13	12	11	10	12	11	11	12	12	12	11	10	31.2583	31.1256	31.0386	31.0213	31.1121	31.094	31.1012	31.1339	31.0832	0.859	0.912	1.052	1.065	1.013	0.988
CSA001741.1	PREDICTED: 2-oxoglutarate-Fe(II) type oxidoreductase isoform X3 [Vitis vinifera]	5.5	20.571	2.093	9	1	1	1	1	1	1	1	1	1	1	1	1	1	1	1	1	1	1	1	1	1	1	1	1	1	1	1	1	1	24.7749	25.247	23.9421	23.53	24.6938	24.6545	24.6208	22.8244	29.8137	0.561	1.387	2.18	2.241	1.028	36.578
CSA001747.1	PREDICTED: GMP synthase [glutamine-hydrolyzing]-like [Daucus carota subsp. sativus]	32.4	59.064	74.923	62	12	12	10	6	6	8	7	7	5	6	7	11	12	12	12	12	11	12	10	10	11	12	12	12	12	11	12	10	10	30.0263	29.8471	29.8335	29.98	29.8523	30.0488	30.0005	29.8819	29.9304	0.875	0.883	1.049	0.915	0.873	0.953
CSA001748.1	PREDICTED: non-specific lipid-transfer protein 1-like [Pyrus x bretschneideri]	24.6	12.209	10.044	5	2	2	0	0	2	0	0	1	1	0	1	1	0	2	0	0	1	1	0	1	1	0	2	0	0	1	1	0	1	24.6323	23.1874	23.6634	24.7151	25.2223	25.1872	24.253	24.07	24.6457	0.511	0.367	1.387	1.421	1.025	1.313
CSA001757.1	catalytic/ coenzyme binding protein [Arabidopsis lyrata subsp. lyrata]	38.1	36.565	160.35	112	12	12	13	14	14	10	12	13	10	15	11	12	12	12	12	12	12	12	12	12	12	12	12	12	12	12	12	12	12	33.2206	33.3755	33.3896	33.1891	33.3959	33.4027	33.1656	33.4178	33.298	1.124	1.113	1.16	1.154	0.995	1.096
CSA001771.1	PREDICTED: sister chromatid cohesion protein PDS5 homolog A-like [Vitis vinifera]	14.7	19.82	2.4831	2	2	2	0	0	0	1	0	0	0	0	1	1	1	2	2	1	2	1	1	2	1	1	2	2	1	2	1	1	2	24.0546	24.383	24.4517	25.6239	23.1589	23.1075	23.4518	23.5365	25.7626	1.317	1.256	0.175	0.181	1.036	4.962
CSA001775.1	PREDICTED: sister chromatid cohesion protein PDS5 homolog B [Vitis vinifera]	6.6	34.966	4.3824	2	1	1	0	0	0	1	0	1	0	0	0	1	1	0	1	0	1	1	0	1	1	1	0	1	0	1	1	0	1	23.7783	23.8709	25.6609	24.5724	24.3566	24.3147	24.6506	24.4679	21.6096	3.687	1.066	0.836	0.861	1.03	0.122
CSA001777.1	PREDICTED: phosphoglycolate phosphatase 1B, chloroplastic-like [Cicer arietinum]	44.9	41.133	323.31	177	13	13	19	19	21	19	23	22	19	17	18	13	13	13	13	13	13	13	13	13	13	13	13	13	13	13	13	13	13	34.2754	34.3954	34.5481	34.4635	34.5432	34.456	34.4259	34.4948	34.4601	1.208	1.087	0.995	1.057	1.062	1.024
CSA001785.1	PREDICTED: protein PLASTID TRANSCRIPTIONALLY ACTIVE 10 isoform X1 [Theobroma cacao]	11.7	90.428	14.475	22	5	5	1	2	1	2	2	4	2	3	5	4	5	5	5	4	5	4	5	5	4	5	5	5	4	5	4	5	5	27.1061	27.1623	27.1618	26.8976	27.2826	27.289	27.0701	27.3912	27.352	1.039	1.04	1.312	1.306	0.996	1.216
CSA001786.1	PREDICTED: 3-oxoacyl-[acyl-carrier-protein] reductase 4 isoform X2 [Juglans regia]	15.3	34.047	47.326	22	4	3	4	2	2	3	3	2	2	3	1	4	3	4	4	3	3	3	4	3	3	2	3	3	2	2	2	3	2	29.3857	28.9084	29.1355	29.4062	29.0132	29.2147	29.2016	29.1366	28.8622	0.841	0.718	0.876	0.762	0.87	0.79
CSA001815.1	PREDICTED: LOW QUALITY PROTEIN: acetyl-CoA acetyltransferase, cytosolic 1-like [Eucalyptus grandis]	35.6	41.35	27.551	39	10	6	4	5	3	6	3	5	4	4	5	9	9	9	10	9	9	10	10	10	5	5	5	6	5	5	6	6	6	29.4774	29.3213	29.3978	29.508	29.3881	29.3657	29.4239	29.3045	29.3318	0.946	0.897	0.906	0.92	1.016	0.938
CSA001818.1	PREDICTED: indole-3-glycerol phosphate synthase, chloroplastic [Vitis vinifera]	46.7	44.245	186.62	128	15	15	11	18	16	13	16	13	13	14	14	14	15	13	15	15	15	13	14	14	14	15	13	15	15	15	13	14	14	31.7314	31.7759	31.8369	31.6253	31.7624	31.7569	31.6154	31.7894	31.8295	1.076	1.031	1.095	1.1	1.004	1.16
CSA001820.1	PREDICTED: mitochondrial outer membrane protein porin of 34 kDa [Nicotiana attenuata]	35.5	29.484	215.1	119	10	7	13	15	11	14	13	13	12	14	14	9	10	9	10	9	9	9	9	9	6	7	6	7	6	6	6	6	6	33.6309	33.6204	33.4745	33.4656	33.576	33.3113	33.5346	33.6782	33.5892	0.897	0.993	0.899	1.079	1.201	1.039
CSA001821.1	PREDICTED: hypersensitive-induced response protein 2 [Sesamum indicum]	34.2	25.099	2.0715	1	7	1	1	0	0	0	0	0	0	0	0	7	7	7	7	6	7	7	7	7	1	1	1	1	1	1	1	1	1	24.5596	24.7648	24.6506	23.994	23.8437	23.7977	24.5062	23.517	24.785	1.065	1.153	0.873	0.901	1.032	1.213
CSA001826.1	PREDICTED: nuclear pore complex protein NUP62 [Eucalyptus grandis]	13.7	17.381	13.087	7	2	2	1	1	1	1	2	1	0	0	0	1	1	1	1	2	2	1	0	1	1	1	1	1	2	2	1	0	1	25.7582	23.8521	25.1831	23.7174	24.7392	24.7003	23.9212	24.9455	24.2455	0.671	0.267	1.976	2.03	1.027	1.252
CSA001828.1	28 kDa heat- and acid-stable phosphoprotein-like protein [Medicago truncatula]	12.6	30.7	4.1833	4	1	1	1	0	1	1	0	0	0	0	1	1	1	1	1	1	1	1	1	1	1	1	1	1	1	1	1	1	1	24.7568	25.2232	23.1039	24.4996	23.8249	23.7787	23.6414	23.9189	25.4011	0.318	1.382	0.607	0.626	1.033	3.386
CSA001831.1	PREDICTED: glucose-6-phosphate 1-dehydrogenase, cytoplasmic isoform [Citrus sinensis]	21.9	59.218	68.238	55	10	5	6	7	7	7	6	5	7	5	5	9	10	10	10	9	9	10	8	8	5	5	5	5	4	4	5	4	4	29.6194	29.6516	29.4609	29.4075	29.5909	29.4916	29.425	29.6588	29.5282	0.896	1.023	1.06	1.136	1.071	1.074
CSA001833.1	PREDICTED: glyceraldehyde-3-phosphate dehydrogenase, cytosolic-like [Sesamum indicum]	18.6	122.87	170.11	76	16	6	7	9	10	11	7	6	12	9	5	16	14	15	16	14	14	16	15	16	6	5	5	6	4	5	6	5	6	31.8849	31.6221	31.6612	31.8064	31.81	31.4028	31.7622	31.8021	31.7832	0.856	0.834	0.756	1.003	1.326	1.015
CSA001834.1	PREDICTED: prohibitin-3, mitochondrial [Vitis vinifera]	33.7	30.691	24.126	11	7	3	2	1	0	1	1	2	1	1	2	6	7	6	7	7	7	5	6	7	2	3	2	3	3	3	2	2	3	28.0794	27.7477	24.3108	28.0956	27.7276	27.7472	28.2252	28.1416	28.1484	0.073	0.795	0.785	0.775	0.987	0.948
CSA001855.1	PREDICTED: homeobox protein knotted-1-like 13 isoform X1 [Nelumbo nucifera]	11.7	54.615	2.1455	2	5	1	1	0	0	0	0	0	0	0	1	5	4	4	4	4	4	4	4	4	1	1	1	1	1	1	1	1	1	26.4947	24.2378	23.7939	25.6994	25.1985	25.1632	24.4326	24.4029	22.3388	0.154	0.209	0.69	0.707	1.025	0.234
CSA001859.1	PREDICTED: trafficking protein particle complex II-specific subunit 120 homolog isoform X2 [Vitis vinifera]	9.6	132.79	31.682	23	8	8	4	4	1	2	1	3	4	3	1	7	8	7	6	8	7	6	8	6	7	8	7	6	8	7	6	8	6	28.0213	27.9044	27.9748	28.2314	27.8896	28.1193	28.3152	27.9369	28.0085	0.968	0.922	0.925	0.789	0.853	0.808
CSA001864.1	PREDICTED: heat shock protein 90-5, chloroplastic [Ziziphus jujuba]	49	92.311	323.31	322	32	28	37	33	33	32	37	39	35	41	35	32	32	31	32	31	32	31	32	32	28	28	27	28	27	28	27	28	28	33.2	33.3832	33.3531	33.2555	33.4025	33.3456	33.2141	33.3762	33.3501	1.112	1.135	1.064	1.107	1.04	1.099
CSA001884.1	PREDICTED: heterogeneous nuclear ribonucleoprotein R-like isoform X2 [Nicotiana tabacum]	8.7	60.715	24.674	26	4	4	3	3	4	3	2	1	4	3	3	4	4	4	3	4	4	4	4	4	4	4	4	3	4	4	4	4	4	26.6289	26.5142	26.2996	26.7161	26.5929	26.5683	26.4579	26.3577	26.469	0.796	0.924	0.903	0.918	1.017	1.008
CSA001888.1	PREDICTED: cytochrome P450 84A1-like [Ziziphus jujuba]	9.4	34.879	4.5144	11	2	2	1	2	1	2	2	1	1	0	1	1	2	2	2	2	2	2	2	2	1	2	2	2	2	2	2	2	2	25.9526	26.3674	26.1183	25.8895	26.4603	26.0793	26.0152	26.1185	26.0105	1.122	1.333	1.141	1.485	1.302	0.997
CSA001890.1	PREDICTED: uncharacterized isomerase BH0283 isoform X3 [Theobroma cacao]	9.7	33.412	9.949	4	2	2	1	0	0	1	1	0	0	0	1	2	2	2	2	1	2	1	2	2	2	2	2	2	1	2	1	2	2	26.1746	24.7025	24.6963	26.1294	24.2113	24.1682	25.6462	23.4364	25.4666	0.359	0.36	0.257	0.265	1.03	0.883
CSA001892.1	PREDICTED: exocyst complex component SEC6 [Cucumis melo]	32.5	8.4764	4.0423	7	2	1	1	2	1	0	1	0	0	1	1	1	2	2	1	2	1	1	1	1	1	1	1	1	1	1	1	1	1	25.2846	24.0156	24.3584	24.6969	24.6767	24.6373	24.6322	25.0889	22.9917	0.526	0.415	0.96	0.986	1.028	0.321
CSA001909.1	PREDICTED: probable leucine-rich repeat receptor-like protein kinase At5g49770 isoform X1 [Nicotiana attenuata]	1.7	107.06	2.2396	6	2	2	1	0	0	0	0	1	0	2	2	2	2	2	2	2	2	2	2	2	2	2	2	2	2	2	2	2	2	27.6291	27.7317	27.7274	27.6167	27.681	27.6919	27.6067	27.864	28.0464	1.071	1.074	1.053	1.046	0.993	1.356
CSA001919.1	photosystem I-related protein TAB2 [Solanum lycopersicum]	6	60.658	63.938	17	2	2	2	1	2	2	2	2	2	2	2	2	2	2	2	2	2	2	2	2	2	2	2	2	2	2	2	2	2	25.7	25.6127	25.3531	25.4123	25.589	25.9544	25.5592	25.6864	25.7151	0.786	0.941	1.456	1.13	0.776	1.114
CSA001929.1	PREDICTED: mediator of RNA polymerase II transcription subunit 25 [Vitis vinifera]	5.3	60.813	4.0198	3	2	2	1	1	0	1	0	0	0	0	0	1	1	0	1	0	1	0	0	0	1	1	0	1	0	1	0	0	0	24.8021	23.7102	24.6334	22.1083	23.6826	23.6354	23.7723	26.0469	23.1502	0.89	0.469	2.882	2.978	1.033	0.65
CSA001953.1	PREDICTED: WD-40 repeat-containing protein MSI1 [Sesamum indicum]	15.3	40.386	31.458	22	4	4	3	1	3	2	4	1	3	2	3	3	3	3	3	4	3	3	3	3	3	3	3	3	4	3	3	3	3	26.5279	27.1728	27.3369	27.1921	27.0228	27.0427	27.0085	26.5719	27.0297	1.752	1.564	0.902	0.889	0.986	1.015
CSA001957.1	PREDICTED: fruit protein pKIWI502 [Vitis vinifera]	35.7	33.833	84.735	62	10	8	9	6	8	7	7	6	6	5	8	10	10	8	10	10	10	10	9	10	8	8	6	8	8	8	8	7	8	31.5139	31.5069	31.6483	31.6027	31.5475	31.6221	31.6014	31.649	31.6528	1.098	0.995	1.013	0.962	0.95	1.036
CSA001960.1	PREDICTED: ATP synthase subunit beta, mitochondrial-like [Solanum lycopersicum]	61.2	56.06	130.94	54	21	5	4	6	5	6	8	5	6	7	7	21	21	19	20	20	19	20	20	19	5	5	4	5	5	4	5	5	5	30.1891	30.01	30.0062	30.182	30.4037	30.2211	30.3676	30.3748	30.471	0.881	0.883	1.028	1.166	1.135	1.074
CSA001967.1	PREDICTED: 2,3-bisphosphoglycerate-independent phosphoglycerate mutase-like [Sesamum indicum]	5	62.871	2.459	5	3	1	1	0	1	0	1	0	1	1	0	3	3	3	3	3	3	3	3	3	1	1	1	1	1	1	1	1	1	23.8889	23.7895	23.6969	24.3598	23.7621	23.7154	24.6781	24.7454	22.7694	0.875	0.933	0.64	0.661	1.033	0.266
CSA001972.1	PREDICTED: AT-rich interactive domain-containing protein 5-like isoform X2 [Nicotiana tabacum]	4.1	64.732	7.6194	13	2	2	2	1	2	1	2	0	2	2	1	2	2	2	2	2	1	2	2	2	2	2	2	2	2	1	2	2	2	25.4636	25.4793	25.6212	25.4665	25.495	26.2306	25.7648	25.4127	25.4829	1.115	1.011	1.698	1.02	0.601	0.823
CSA001981.1	PREDICTED: NECAP-like protein CG9132 [Nicotiana attenuata]	21.4	14.097	4.3438	7	2	2	0	1	1	0	1	1	1	0	2	1	2	2	1	1	2	2	1	2	1	2	2	1	1	2	2	1	2	25.2608	24.4439	23.6605	23.8469	26.2575	23.9593	23.8466	24.4201	24.0902	0.33	0.568	1.081	5.317	4.918	1.184
CSA001985.1	PREDICTED: protein transport protein Sec61 subunit alpha-like [Juglans regia]	15.5	55.14	10.964	24	7	0	3	1	5	3	2	4	3	1	2	4	5	7	5	4	5	5	5	5	0	0	0	0	0	0	0	0	0	27.7603	28.0297	27.8366	27.888	27.9743	27.8392	28.146	28.0639	27.7877	1.054	1.205	0.967	1.062	1.098	0.78
CSA001998.1	PREDICTED: 40S ribosomal protein S15 [Ricinus communis]	47	17.174	3.3258	4	5	2	1	0	1	0	1	0	0	1	0	4	4	4	4	4	4	4	5	5	1	1	1	1	1	1	1	2	2	24.2748	26.2803	25.298	24.7423	25.006	24.9692	23.7533	22.4764	25.3816	2.032	4.015	1.17	1.201	1.026	3.091
CSA001999.1	PREDICTED: SEC1 family transport protein SLY1-like [Populus euphratica]	23.2	68.981	99.54	44	9	9	4	4	5	7	4	4	5	6	5	6	8	7	8	9	8	7	8	8	6	8	7	8	9	8	7	8	8	28.2333	28.0121	28.3166	28.0917	28.315	28.2402	28.3966	28.3919	28.179	1.059	0.858	1.108	1.167	1.053	0.86
CSA002007.1	PREDICTED: structural maintenance of chromosomes domain-containing protein isoform X1 [Citrus sinensis]	22.7	34.696	19.919	25	6	6	4	3	1	2	3	3	4	2	3	5	5	5	6	5	5	5	4	5	5	5	5	6	5	5	5	4	5	27.8456	27.85	27.8054	27.7768	27.6865	27.7385	27.9958	27.6516	27.4316	0.973	1.003	0.974	0.939	0.965	0.676
CSA002017.1	GTP-binding family protein [Populus trichocarpa]	27.9	17.237	2.9891	9	4	1	1	1	1	1	1	1	1	1	1	4	4	4	4	4	4	4	4	4	1	1	1	1	1	1	1	1	1	24.7397	25.0311	23.6316	23.8281	24.6932	24.654	25.1426	24.3436	26.1109	0.464	1.224	1.773	1.822	1.028	1.957
CSA002021.1	PREDICTED: 30S ribosomal protein S13, chloroplastic [Nicotiana sylvestris]	37.1	18.705	11.119	31	7	7	5	5	3	5	3	5	3	1	1	6	6	6	6	7	7	5	6	5	6	6	6	6	7	7	5	6	5	30.0879	29.7427	29.9464	29.1643	29.7863	29.7481	29.9344	29.4997	29.3434	0.907	0.787	1.499	1.539	1.027	0.664
CSA002026.1	PREDICTED: nucleoside diphosphate kinase 1 [Daucus carota subsp. sativus]	62.2	16.444	117.82	105	7	5	12	10	13	12	14	9	13	13	9	6	6	7	6	5	5	5	6	5	5	5	5	4	4	4	4	4	4	33.2858	33.3678	33.2591	33.3762	33.3343	33.2614	33.3924	33.295	33.3053	0.982	1.058	0.923	0.971	1.052	0.941
CSA002030.1	PREDICTED: TIP41-like protein isoform X1 [Vitis vinifera]	23.2	36.197	10.548	19	5	5	4	3	1	3	1	2	2	1	2	5	5	4	5	5	5	4	5	5	5	5	4	5	5	5	4	5	5	26.7242	27.0884	26.9584	26.6745	27.0906	27.138	26.8708	26.861	26.8923	1.176	1.287	1.379	1.334	0.968	1.015
CSA002051.1	PREDICTED: peroxisome biogenesis protein 3-2 [Vitis vinifera]	4.3	42.137	4.5191	8	1	1	1	1	0	1	1	1	1	1	1	1	1	1	1	1	1	1	1	1	1	1	1	1	1	1	1	1	1	23.8115	24.7189	23.7117	25.2015	22.8242	22.7701	24.1442	24.041	22.5235	0.933	1.876	0.185	0.192	1.038	0.325
CSA002052.1	PREDICTED: guanine nucleotide-binding protein subunit beta-like protein [Erythranthe guttata]	60.9	35.92	323.31	161	16	8	18	17	20	18	17	18	18	19	16	14	14	14	14	14	15	14	15	15	8	8	8	8	8	8	8	8	8	33.0025	32.9655	32.9747	32.9209	33.0434	32.9551	33.0243	32.9608	32.9421	0.981	0.975	1.024	1.089	1.063	0.945
CSA002061.1	PREDICTED: alkane hydroxylase MAH1-like [Nicotiana tabacum]	3.4	40.275	1.7398	1	1	1	0	0	1	0	0	0	0	0	0	1	1	1	1	1	1	1	1	1	1	1	1	1	1	1	1	1	1	25.3985	22.8533	26.2262	24.2144	24.6196	24.5798	24.6149	24.071	22.8148	1.775	0.171	1.288	1.324	1.028	0.287
CSA002065.1	atp1 gene product (mitochondrion) [Helicosporidium sp. ex Simulium jonesi]	3.9	55.278	31.049	50	2	1	4	5	7	4	7	5	7	5	6	2	2	2	2	2	2	2	2	2	1	1	1	1	1	1	1	1	1	33.3298	33.3957	32.8651	33.0346	32.7017	33.0951	32.4362	33.0273	32.9716	0.725	1.047	1.043	0.794	0.761	1.449
CSA002083.1	acetyltransferase-related family protein [Populus trichocarpa]	21.6	82.228	103.65	54	12	8	5	6	6	7	6	6	6	7	5	10	11	12	11	12	9	11	10	11	7	8	8	8	8	6	7	7	7	28.6183	28.6369	28.5314	28.6808	28.7039	28.5232	28.5933	28.5856	28.7384	0.942	1.013	0.896	1.016	1.134	1.106
CSA002099.1	PREDICTED: DAG protein, chloroplastic [Daucus carota subsp. sativus]	22.6	27.35	11.952	15	3	2	1	2	2	2	2	1	2	1	2	3	3	3	3	3	2	3	2	3	2	2	2	2	2	1	2	1	2	27.5291	27.6306	27.4655	27.6075	27.3383	24.2865	27.5617	23.7354	27.5767	0.957	1.073	0.1	0.83	8.293	1.01
CSA002103.1	PREDICTED: 26S proteasome non-ATPase regulatory subunit 8 homolog A-like [Cicer arietinum]	9	25.737	2.7139	4	2	1	0	1	1	1	0	0	0	0	1	1	2	2	2	2	2	2	2	2	0	1	1	1	1	1	1	1	1	23.7468	24.6455	24.9651	24.6798	24.3287	24.3156	23.675	24.6038	23.2185	2.327	1.864	0.777	0.784	1.009	0.729
CSA002108.1	PREDICTED: carbonic anhydrase 2 isoform X1 [Vitis vinifera]	74.2	35.791	323.31	519	23	21	57	60	55	60	57	57	56	53	64	21	22	22	22	21	21	22	21	22	19	20	20	20	19	19	20	19	20	37.0613	36.9602	36.9222	37.0625	36.8597	36.8719	37.1708	36.8803	36.9128	0.908	0.932	0.876	0.869	0.992	0.836
CSA002124.1	PREDICTED: probable plastid-lipid-associated protein 3, chloroplastic [Nelumbo nucifera]	14.4	42.865	12.953	21	5	5	3	3	2	3	1	4	2	1	2	5	4	5	4	4	4	4	4	4	5	4	5	4	4	4	4	4	4	30.6722	30.7221	30.8555	30.6139	30.853	30.7587	30.8348	30.8594	30.9705	1.135	1.035	1.106	1.18	1.068	1.099
CSA002127.1	PREDICTED: anthocyanidin reductase ((2S)-flavan-3-ol-forming)-like isoform X2 [Vitis vinifera]	5.6	37.671	149.67	15	1	1	2	2	2	2	1	2	2	1	1	1	1	1	1	1	1	1	1	1	1	1	1	1	1	1	1	1	1	30.0985	29.9434	30.0256	29.7719	29.4457	29.6438	29.8887	29.5445	29.5049	0.951	0.898	0.915	0.798	0.872	0.766
CSA002130.1	PREDICTED: calcyclin-binding protein [Ricinus communis]	10.3	23.911	2.6806	9	2	2	2	1	1	1	1	1	1	0	1	2	1	2	1	1	1	1	1	1	2	1	2	1	1	1	1	1	1	26.3852	24.355	26.1384	23.7506	24.3575	23.9903	25.282	25.3411	24.2772	0.843	0.245	1.181	1.523	1.29	0.498
CSA002143.1	PREDICTED: phosphoinositide phospholipase C 6-like [Capsicum annuum]	5.1	43.5	2.5514	1	2	2	0	0	0	0	0	1	0	0	0	0	1	0	1	2	2	1	2	1	0	1	0	1	2	2	1	2	1	23.8262	24.3838	24.65	25.3393	24.0348	24.832	23.6095	24.9285	23.2916	1.77	1.472	0.704	0.405	0.575	0.802
CSA002145.1	PREDICTED: glucan endo-1,3-beta-glucosidase 6 [Prunus mume]	19.5	44.433	15.284	10	5	5	1	1	2	1	1	1	2	0	1	1	4	4	4	4	4	4	3	4	1	4	4	4	4	4	4	3	4	26.3186	27.2111	27.0615	27.3033	27.0706	27.2541	27.5104	27.2649	27.4019	1.673	1.856	0.966	0.851	0.881	0.928
CSA002148.1	PREDICTED: trihelix transcription factor ASIL2 [Solanum lycopersicum]	10	31.411	6.4077	9	2	2	2	1	2	1	0	0	1	1	1	2	2	2	1	2	2	2	2	2	2	2	2	1	2	2	2	2	2	25.1053	25.1372	24.9064	23.6859	25.365	25.3632	25.3073	25.4304	25.118	0.871	1.022	3.198	3.202	1.001	0.877
CSA002153.1	pyridoxamine 5'-phosphate oxidase family protein [Medicago truncatula]	17.9	50.272	68.274	40	5	5	3	5	5	4	5	4	5	4	5	4	4	5	5	5	5	5	5	5	4	4	5	5	5	5	5	5	5	29.908	29.1819	29.6108	29.6459	29.4659	29.4431	29.4825	29.2329	29.2948	0.814	0.605	0.869	0.883	1.016	0.878
CSA002166.1	PREDICTED: ras-related protein RABE1a-like [Lupinus angustifolius]	26.2	25.718	9.7248	5	5	2	0	1	0	1	0	0	0	2	1	3	4	3	4	4	5	5	4	5	1	2	1	2	2	2	2	2	2	25.0686	26.1221	22.7666	26.1082	25.9975	26.0987	25.9144	25.7378	25.8991	0.203	2.076	0.993	0.926	0.932	0.989
CSA002169.1	PREDICTED: nitrilase-like protein 2 [Vitis vinifera]	24.1	8.7729	59.539	31	1	1	2	4	2	2	4	2	5	4	6	1	1	1	1	1	1	1	1	1	1	1	1	1	1	1	1	1	1	29.5388	29.592	29.394	29.27	29.2799	29.2967	29.3539	29.4242	29.1319	0.904	1.038	1.019	1.007	0.988	0.857
CSA002170.1	PREDICTED: nitrilase-like protein 2 [Daucus carota subsp. sativus]	38.7	28.301	29.309	43	9	9	4	6	5	6	4	5	5	5	3	6	9	8	7	8	7	8	8	7	6	9	8	7	8	7	8	8	7	30.3329	29.9546	30.039	30.1701	30.1085	30.1907	30.2163	30.0569	30.0308	0.816	0.769	1.014	0.958	0.945	0.879
CSA002175.1	PREDICTED: alpha-1,3-mannosyl-glycoprotein 2-beta-N-acetylglucosaminyltransferase [Vitis vinifera]	12.5	13.442	4.4795	3	1	1	0	0	1	0	1	0	0	1	0	1	1	1	1	1	1	1	1	1	1	1	1	1	1	1	1	1	1	24.7562	24.0617	24.5758	23.7653	24.8699	25.5466	23.6898	24.0587	23.7564	0.882	0.618	3.437	2.15	0.626	1.047
CSA002180.1	PREDICTED: ubiquitin fusion degradation protein 1 homolog isoform X2 [Juglans regia]	5.3	35.484	2.0987	6	2	1	1	1	0	1	0	1	0	1	1	2	2	2	2	2	2	2	2	1	1	1	1	1	1	1	1	1	1	22.8894	24.8953	24.2826	26.2604	25.5788	24.3037	26.2137	23.8133	26.0454	2.627	4.016	0.258	0.623	2.42	0.89
CSA002192.1	PREDICTED: polyadenylate-binding protein 1-like isoform X2 [Juglans regia]	16.1	7.1877	2.3768	6	1	1	1	1	1	1	0	0	1	0	1	1	1	1	1	1	1	1	1	1	1	1	1	1	1	1	1	1	1	24.6827	25.6029	24.3117	25.0091	24.3457	24.0659	24.9479	23.9345	26.4977	0.773	1.892	0.52	0.631	1.214	2.928
CSA002194.1	PREDICTED: RNA-binding protein 42-like [Populus euphratica]	9.5	16.074	2.679	7	1	1	1	1	0	1	1	1	0	1	1	1	1	1	1	1	1	1	1	1	1	1	1	1	1	1	1	1	1	24.3921	24.372	23.9865	24.6964	24.1098	24.1833	24.6316	24.284	23.59	0.755	0.986	0.701	0.666	0.95	0.486
CSA002204.1	PREDICTED: UDP-glucose 6-dehydrogenase 1-like [Jatropha curcas]	14.8	52.965	12.126	4	5	1	0	1	1	0	0	0	0	1	1	4	5	5	4	4	4	4	5	5	0	1	1	0	0	0	0	1	1	24.4209	24.1366	26.345	22.8276	24.2263	24.5221	22.7413	24.2997	22.5824	3.795	0.821	3.237	2.637	0.815	0.896
CSA002209.1	PREDICTED: LYR motif-containing protein 4 [Nelumbo nucifera]	26.1	10.416	9.3379	18	2	2	2	2	2	2	2	2	2	2	2	2	2	2	2	2	2	2	2	2	2	2	2	2	2	2	2	2	2	27.8255	27.9979	27.5592	27.8539	27.8079	27.6181	27.9043	27.9307	27.849	0.831	1.127	0.849	0.969	1.141	0.962
CSA002212.1	PREDICTED: calcium sensing receptor, chloroplastic [Eucalyptus grandis]	39.5	42.319	234.64	151	14	14	14	19	14	19	20	17	16	15	17	14	14	14	14	14	14	14	14	14	14	14	14	14	14	14	14	14	14	32.0018	32.1643	32.2274	31.9453	32.2217	32.1518	32.072	32.194	32.0959	1.169	1.119	1.154	1.211	1.05	1.017
CSA002213.1	PREDICTED: serpin-ZX-like [Malus domestica]	20.8	20.295	26.651	29	3	3	4	3	3	3	4	2	3	3	4	3	3	3	3	3	3	3	3	3	3	3	3	3	3	3	3	3	3	31.8621	31.9228	31.9876	31.9213	32.0347	31.8901	31.8548	32.0006	31.8674	1.091	1.043	0.979	1.082	1.105	1.009
CSA002220.1	PREDICTED: 60S ribosomal protein L14-1 [Prunus mume]	57.9	15.313	33.3	68	10	1	7	6	3	9	9	8	7	9	10	9	10	9	10	10	10	10	10	10	1	1	1	1	1	1	1	1	1	32.1678	32.1131	32.1185	32.0127	32.0523	32.1611	32.318	32.222	32.3566	0.966	0.963	1.108	1.028	0.927	1.027
CSA002228.1	PREDICTED: UDP-glucose 4-epimerase GEPI48 [Sesamum indicum]	23.5	31.78	17.814	5	5	3	1	0	0	1	1	1	1	0	0	3	3	3	3	3	4	4	3	3	1	1	1	1	1	2	2	1	1	24.0986	24.2528	24.828	24.6227	24.5624	24.5373	24.5572	24.0969	25.7998	1.658	1.113	0.942	0.959	1.018	2.366
CSA002229.1	rubredoxin family protein [Arabidopsis lyrata subsp. lyrata]	28.3	30.786	204.21	68	7	7	6	6	7	7	10	9	6	10	7	7	5	7	7	7	7	6	7	7	7	5	7	7	7	7	6	7	7	31.2516	31.6478	31.6638	31.3942	31.7755	31.6851	31.3222	31.6175	31.6081	1.331	1.316	1.223	1.303	1.065	1.219
CSA002231.1	PREDICTED: polypyrimidine tract-binding protein homolog 3 isoform X1 [Vitis vinifera]	25.1	49.324	154.34	45	6	6	4	4	6	6	5	5	4	5	6	5	6	6	6	6	6	5	6	5	5	6	6	6	6	6	5	6	5	28.9335	28.4494	29.1409	29.1483	28.9803	29.0253	28.7457	28.9359	28.9871	1.155	0.715	0.918	0.89	0.969	1.182
CSA002246.1	PREDICTED: betaine aldehyde dehydrogenase 1, chloroplastic-like [Ziziphus jujuba]	52.2	54.336	154.89	123	18	17	13	15	9	14	14	14	15	15	14	15	14	16	16	16	16	14	17	16	15	13	15	15	15	15	13	16	15	32.0178	31.981	31.8556	31.9362	31.7915	31.8064	31.973	32.0076	31.9089	0.894	0.975	0.914	0.905	0.99	0.956
CSA002247.1	PREDICTED: mannose-1-phosphate guanyltransferase alpha [Theobroma cacao]	16.4	48.71	56.474	23	4	3	1	3	3	4	2	3	2	3	2	4	4	4	4	4	4	3	4	4	3	3	3	3	3	3	2	3	3	28.6721	28.9259	28.8219	28.6239	28.9425	28.852	28.8564	28.6729	28.849	1.109	1.192	1.171	1.247	1.065	0.995
CSA002252.1	PREDICTED: protein EMSY-LIKE 3 isoform X2 [Ziziphus jujuba]	4.3	51.545	4.7414	9	2	1	1	1	1	2	0	1	1	1	1	2	1	2	2	1	2	2	2	2	1	0	1	1	0	1	1	1	1	24.9743	24.5883	24.8216	24.4301	24.5774	24.9785	24.809	24.8416	24.9281	0.9	0.765	1.462	1.108	0.757	1.086
CSA002277.1	PREDICTED: BEACH domain-containing protein B isoform X1 [Vitis vinifera]	0.6	189.08	2.0044	10	1	1	2	1	0	1	1	0	1	2	2	1	1	1	1	1	1	1	1	1	1	1	1	1	1	1	1	1	1	25.6408	24.4088	24.2998	24.3607	24.9412	24.9039	24.2921	25.1458	25.5887	0.395	0.426	1.457	1.495	1.026	2.457
CSA002284.1	PREDICTED: ras-related protein RABA1f [Juglans regia]	28.6	24.027	2.8531	9	6	1	2	1	1	1	1	0	1	1	1	6	6	5	6	6	5	6	5	5	1	1	0	1	1	0	1	0	0	26.1434	26.6871	24.0621	26.2521	26.0166	25.3573	26.9277	25.4072	23.8619	0.236	1.458	0.538	0.849	1.579	0.119
CSA002298.1	PREDICTED: pre-mRNA-processing factor 19 [Vitis vinifera]	28.1	56.779	92.061	70	10	7	9	9	6	10	11	7	6	7	5	8	7	7	8	8	7	7	7	6	7	5	5	5	6	5	5	5	5	29.7922	29.6955	29.7356	29.6466	29.6872	29.6012	29.7612	29.7666	29.4975	0.962	0.935	0.969	1.029	1.061	0.833
CSA002313.1	PREDICTED: bifunctional fucokinase/fucose pyrophosphorylase [Jatropha curcas]	2.4	118.89	3.8159	3	2	2	1	1	0	0	0	0	0	1	0	2	1	1	2	2	2	2	1	1	2	1	1	2	2	2	2	1	1	24.4091	24.9665	24.1794	24.038	25.391	25.6106	25.3581	25.0474	24.8125	0.853	1.472	2.974	2.554	0.859	0.685
CSA002315.1	PREDICTED: serine/arginine-rich splicing factor RS31 isoform X2 [Cucumis sativus]	11.4	38.212	4.7768	8	4	4	1	0	1	1	2	1	2	0	0	2	1	3	3	2	3	4	1	1	2	1	3	3	2	3	4	1	1	24.1735	25.4154	27.2731	24.873	25.6424	25.2619	23.9657	24.9745	23.6084	8.572	2.365	1.309	1.705	1.302	0.781
CSA002316.1	PREDICTED: serine/arginine-rich splicing factor RS31 isoform X1 [Erythranthe guttata]	20.9	7.5396	3.4387	5	1	1	0	0	1	0	1	1	1	1	0	0	1	1	0	1	1	1	1	1	0	1	1	0	1	1	1	1	1	24.2898	25.6663	24.5181	25.5818	25.2964	25.1913	24.8103	23.0954	25.8297	1.171	2.596	0.763	0.821	1.076	2.027
CSA002318.1	PREDICTED: laccase-15 [Jatropha curcas]	14.9	19.635	5.3223	11	2	2	1	1	2	1	2	1	2	0	1	1	2	2	2	2	2	2	2	2	1	2	2	2	2	2	2	2	2	24.6255	26.3132	26.1618	26.4474	26.5803	26.7099	26.8447	26.4929	26.5378	2.9	3.221	1.2	1.096	0.914	0.808
CSA002320.1	PREDICTED: 14-3-3-like protein GF14 kappa [Daucus carota subsp. sativus]	54.9	28.551	57.664	75	13	7	8	9	6	8	11	7	8	10	8	13	13	13	12	13	13	13	13	13	7	7	7	7	7	7	7	7	7	30.5028	30.4105	30.4037	30.3518	30.5099	30.4011	30.4191	30.4843	30.3902	0.934	0.938	1.035	1.116	1.078	0.98
CSA002328.1	PREDICTED: serine/threonine-protein phosphatase 2A 65 kDa regulatory subunit A beta isoform-like [Erythranthe guttata]	10.8	38.029	6.4198	12	4	0	1	1	2	1	1	2	2	1	1	3	3	3	3	3	3	4	3	3	0	0	0	0	0	0	0	0	0	24.6406	28.5407	28.4703	24.3489	25.2263	28.2419	28.0698	28.2126	22.5979	14.219	14.93	14.856	1.837	0.124	0.023
CSA002335.1	PREDICTED: peptidyl-prolyl cis-trans isomerase-like [Jatropha curcas]	65.1	18.032	122.11	209	9	5	21	24	21	23	23	23	25	24	25	9	9	9	9	9	8	8	8	8	5	5	5	5	5	5	5	4	4	34.4997	34.4578	34.5228	34.6192	34.4622	34.5607	34.5387	34.5373	34.6894	1.016	0.971	0.96	0.897	0.934	1.11
CSA002350.1	PREDICTED: beta-amylase 1, chloroplastic [Sesamum indicum]	5.3	57.42	3.8509	6	2	2	0	0	0	2	1	1	0	1	1	2	1	1	2	1	2	1	2	1	2	1	1	2	1	2	1	2	1	25.6918	25.321	24.5333	25.9248	23.4195	25.798	25.5273	25.6365	23.1111	0.448	0.773	0.916	0.176	0.192	0.187
CSA002354.1	PREDICTED: quinone oxidoreductase-like [Nicotiana tabacum]	65.9	37.238	243.9	152	17	17	16	15	16	14	16	18	19	21	17	16	17	17	17	16	17	17	17	17	16	17	17	17	16	17	17	17	17	32.2747	32.136	32.2022	32.1563	31.9894	31.9876	31.9964	31.9579	31.952	0.951	0.908	0.89	0.891	1.001	0.97
CSA002361.1	PREDICTED: chlorophyll a-b binding protein 13, chloroplastic [Vitis vinifera]	54.8	30.435	142.26	57	8	3	5	7	5	8	7	5	7	7	6	6	7	6	8	7	7	8	7	7	3	3	3	3	3	3	3	3	3	32.5893	32.7007	32.667	32.4129	32.686	32.6324	32.5839	32.5841	32.5913	1.055	1.08	1.164	1.208	1.038	1.005
CSA002375.1	PREDICTED: acyl-CoA-binding domain-containing protein 4 [Vitis vinifera]	19.3	55.45	35.123	24	8	8	4	2	3	4	2	1	2	3	3	5	7	7	7	7	6	7	7	7	5	7	7	7	7	6	7	7	7	27.5809	27.4788	27.4034	27.4615	26.9366	27.2628	27.2139	27.3814	27.8939	0.884	0.932	0.871	0.695	0.798	1.602
CSA002377.1	PREDICTED: probable small nuclear ribonucleoprotein F [Daucus carota subsp. sativus]	23.9	8.0704	3.0817	3	2	2	0	1	0	0	1	0	0	0	1	1	2	2	1	2	1	2	2	2	1	2	2	1	2	1	2	2	2	24.4459	25.251	24.3369	24.113	24.1846	23.3701	24.2801	23.8911	28.9845	0.927	1.747	0.598	1.051	1.759	26.072
CSA002378.1		9.8	9.5937	2.1165	4	1	1	1	0	0	1	0	2	0	0	0	1	1	1	1	1	1	1	1	1	1	1	1	1	1	1	1	1	1	26.3705	23.4475	24.8999	24.2295	25.1747	24.1413	24.0415	24.9209	24.3407	0.361	0.132	0.941	1.926	2.047	1.23
CSA002390.1	GDSL esterase/lipase At4g01130-like, partial [Cajanus cajan]	15	65.821	30.1	33	5	5	4	3	4	4	3	4	4	3	4	5	5	5	5	5	5	5	4	5	5	5	5	5	5	5	5	4	5	29.7634	29.4194	29.845	29.7902	29.4387	29.6211	29.7475	29.562	29.5461	1.058	0.788	0.889	0.784	0.881	0.87
CSA002411.1	PREDICTED: RPM1-interacting protein 4 [Vitis vinifera]	7.9	29.353	4.9472	1	1	1	0	0	0	0	0	0	0	0	1	1	1	1	1	1	1	1	0	1	1	1	1	1	1	1	1	0	1	25.0039	24.2112	25.3531	24.5655	24.382	25.1393	24.1593	24.0964	24.9311	1.274	0.577	1.488	0.881	0.592	1.707
CSA002426.1	PREDICTED: mitochondrial import receptor subunit TOM20 [Vitis vinifera]	16.5	21.732	4.8245	8	3	3	2	0	0	2	0	1	2	0	1	3	2	2	3	2	2	3	2	2	3	2	2	3	2	2	3	2	2	27.2877	27.125	27.3037	26.8667	27.0913	27.1247	27.5049	27.2908	26.84	1.011	0.893	1.196	1.169	0.977	0.631
CSA002427.1	PREDICTED: sulfite oxidase-like [Nicotiana tabacum]	7.6	58.424	7.6086	8	4	4	1	1	0	3	1	1	1	0	0	2	3	2	4	3	3	4	3	4	2	3	2	4	3	3	4	3	4	25.2467	26.668	26.2563	26.6421	26.2081	26.7817	26.4289	26.3202	26.4524	2.013	2.678	1.102	0.74	0.672	1.016
CSA002448.1	PREDICTED: ribosome-recycling factor [Gossypium arboreum]	12.8	14.446	4.5793	1	1	1	0	0	0	1	0	0	0	0	0	0	0	0	1	0	0	0	0	0	0	0	0	1	0	0	0	0	0	25.3587	24.4294	25.1871	24.9443	23.294	24.5463	24.3173	22.965	22.3219	0.888	0.525	0.759	0.319	0.42	0.251
CSA002450.1	PREDICTED: cytochrome c1-2, heme protein, mitochondrial-like [Nelumbo nucifera]	16.3	35.111	24.427	28	3	2	4	3	4	2	3	4	4	2	2	3	3	3	3	3	3	3	3	3	2	2	2	2	2	2	2	2	2	25.8287	25.5415	25.8884	25.8324	25.7525	25.6422	26.0677	25.9182	25.6654	1.042	0.82	0.876	0.946	1.079	0.757
CSA002451.1	PREDICTED: sister chromatid cohesion 1 protein 2 isoform X1 [Vitis vinifera]	2.9	100.01	3.4325	1	2	2	1	0	0	0	0	0	0	0	0	1	2	2	1	2	2	2	2	2	1	2	2	1	2	2	2	2	2	25.2887	24.6123	23.3665	25.3941	24.805	23.2437	24.8824	24.5364	25.5923	0.264	0.626	0.225	0.665	2.951	1.636
CSA002456.1	PREDICTED: proteasome subunit alpha type-4-like [Nicotiana tabacum]	27.9	27.287	4.5111	16	6	0	1	2	2	2	2	2	2	2	1	5	5	5	6	6	6	6	6	6	0	0	0	0	0	0	0	0	0	23.484	23.3223	24.1374	25.6454	24.3787	24.7666	25.3374	24.0929	27.9012	1.573	0.894	0.544	0.416	0.764	5.913
CSA002458.1	neuronal PAS domain protein [Arabidopsis thaliana]	4.7	59.596	4.9216	5	2	2	1	0	0	1	0	0	1	0	2	1	0	1	1	1	1	1	1	2	1	0	1	1	1	1	1	1	2	24.2481	24.8305	25.1352	25.2995	25.4144	24.3369	24.2269	25.1701	21.7039	1.849	1.497	0.513	1.083	2.11	0.174
CSA002463.1	PREDICTED: succinate dehydrogenase [ubiquinone] flavoprotein subunit 1, mitochondrial [Juglans regia]	8.3	29.639	6.9333	10	2	2	1	2	1	2	1	0	0	1	2	1	2	2	2	2	1	2	2	2	1	2	2	2	2	1	2	2	2	25.2371	26.3264	26.5109	26.8265	26.8336	25.3808	26.6506	26.8119	26.6378	2.418	2.128	0.367	1.005	2.737	0.991
CSA002464.1	PREDICTED: succinate dehydrogenase [ubiquinone] flavoprotein subunit 1, mitochondrial [Juglans regia]	40	38.477	39.654	9	8	1	1	1	1	1	1	1	1	1	1	8	8	8	8	8	8	8	8	8	1	1	1	1	1	1	1	1	1	24.4453	24.4049	24.3363	25.2294	23.9931	23.9483	25.5916	23.692	26.1816	0.927	0.972	0.411	0.424	1.032	1.505
CSA002466.1	PREDICTED: 2-hydroxyacyl-CoA lyase [Ipomoea nil]	63	61.941	323.31	306	27	27	35	38	33	33	35	30	39	32	31	25	27	26	26	26	25	25	26	26	25	27	26	26	26	25	25	26	26	33.7229	33.7149	33.6154	33.7124	33.5637	33.7081	33.7638	33.6244	33.6662	0.928	0.994	0.997	0.902	0.905	0.935
CSA002472.1	PREDICTED: magnesium-chelatase subunit ChlH, chloroplastic [Gossypium raimondii]	12.9	154.53	78.724	39	14	14	9	2	4	7	3	4	5	1	4	12	12	11	14	10	11	13	11	10	12	12	11	14	10	11	13	11	10	28.8305	28.349	28.655	28.8024	28.4326	28.6103	28.8994	28.5146	28.5826	0.885	0.716	0.875	0.774	0.884	0.803
CSA002474.1	PREDICTED: protein GrpE [Ricinus communis]	28.8	34.762	54.595	45	8	8	7	4	7	5	3	5	4	5	5	8	6	6	6	6	6	6	5	5	8	6	6	6	6	6	6	5	5	28.6169	28.602	28.6091	28.4684	28.7421	28.3993	28.6586	28.7621	28.5917	0.995	0.99	0.953	1.209	1.268	0.955
CSA002477.1	PREDICTED: formin-like protein 18 [Erythranthe guttata]	20.9	14.865	72.146	35	2	2	4	4	3	4	5	4	4	3	4	2	2	2	2	2	2	2	2	2	2	2	2	2	2	2	2	2	2	31.0508	30.9461	31.2684	31.0666	30.9176	31.2254	31.4182	31.1991	30.9364	1.163	0.93	1.116	0.902	0.808	0.716
CSA002485.1	PREDICTED: biotin carboxyl carrier protein of acetyl-CoA carboxylase [Theobroma cacao]	4.7	47.514	6.3414	17	2	2	2	3	1	2	2	2	2	2	1	2	2	2	2	2	2	2	2	2	2	2	2	2	2	2	2	2	2	26.5939	26.4675	27.0016	26.9608	27.0862	27.2866	27.0637	26.9449	25.3911	1.327	0.916	1.253	1.091	0.87	0.314
CSA002499.1	PREDICTED: probable cinnamyl alcohol dehydrogenase 1 [Prunus mume]	41	42.821	40.376	87	11	9	8	10	8	11	11	9	10	8	12	11	11	11	11	11	11	11	11	11	9	9	9	9	9	9	9	9	9	31.3248	31.3867	31.2133	31.2889	31.3152	31.3804	31.391	31.4612	31.2761	0.926	1.044	1.065	1.018	0.956	0.923
CSA002503.1	PREDICTED: kirola-like [Sesamum indicum]	56.7	16.979	118.51	54	6	5	6	8	6	5	5	6	5	6	7	6	6	6	5	6	6	6	6	6	5	5	5	4	5	5	5	5	5	32.6238	32.5847	32.6002	32.5861	32.9235	32.7272	32.5786	32.7701	32.732	0.984	0.973	1.103	1.263	1.146	1.112
CSA002522.1		31.6	8.8069	15.991	27	2	2	3	3	3	3	3	3	3	3	3	2	2	2	2	2	2	2	2	2	2	2	2	2	2	2	2	2	2	28.3511	28.3106	28.5584	28.4476	28.2747	28.549	28.7434	28.4836	28.4922	1.154	0.972	1.073	0.887	0.827	0.84
CSA002530.1	PREDICTED: U3 small nucleolar RNA-associated protein 25 [Jatropha curcas]	36.6	40.855	134.36	113	12	9	10	13	11	7	15	12	17	16	12	10	11	9	10	10	9	11	11	8	8	8	6	7	8	6	8	8	6	31.3583	31.007	30.9824	31.0791	31.1005	31.0366	31.1159	31.175	30.8733	0.771	0.784	0.971	1.015	1.045	0.845
CSA002531.1	PREDICTED: GTP-binding protein YPTM2 [Populus euphratica]	47.3	22.42	109.37	57	8	1	8	6	7	6	7	6	4	7	6	8	8	8	8	8	7	8	7	8	1	1	1	1	1	1	1	1	1	30.7908	30.7407	30.8723	30.84	30.7335	30.8564	30.7984	30.7609	30.7517	1.058	0.966	1.011	0.929	0.918	0.968
CSA002536.1	PREDICTED: CLIP-associated protein isoform X1 [Vitis vinifera]	3.4	158.25	5.383	19	3	3	2	2	1	2	3	2	2	2	3	2	3	3	3	3	3	3	3	3	2	3	3	3	3	3	3	3	3	27.9371	27.4122	27.8812	28.0384	28.0553	27.7184	27.9206	27.636	28.0652	0.962	0.695	0.801	1.012	1.263	1.105
CSA002537.1	PREDICTED: chaperonin CPN60-2, mitochondrial-like [Nelumbo nucifera]	51.6	75.005	323.31	294	28	19	30	31	31	30	36	34	36	34	32	24	25	26	24	27	28	27	26	25	16	17	18	17	19	19	19	17	17	33.1822	33.1584	33.1422	33.1087	33.0452	33.1331	33.2012	33.1481	33.1648	0.973	0.984	1.017	0.957	0.941	0.975
CSA002538.1	allyl alcohol dehydrogenase-like protein [Arabidopsis thaliana]	46.2	11.271	35.81	20	3	3	3	2	2	2	2	2	3	2	2	3	2	2	2	2	2	3	3	2	3	2	2	2	2	2	3	3	2	27.6944	27.7772	27.7742	28.0465	27.5931	27.9348	27.9325	27.9188	27.8887	1.057	1.059	0.926	0.73	0.789	0.97
CSA002541.1	PREDICTED: starch synthase VI isoform X2 [Vitis vinifera]	12.7	24.251	6.1551	6	2	2	0	1	0	1	1	1	0	1	1	1	1	1	2	1	2	2	1	2	1	1	1	2	1	2	2	1	2	24.4665	25.4388	24.3577	23.4228	24.7571	24.7183	25.2417	24.4865	28.6685	0.927	1.962	2.455	2.522	1.027	10.754
CSA002546.1	starch synthase VI [Vitis vinifera]	53	7.7165	40.111	14	3	3	2	2	2	1	1	1	2	1	2	3	3	2	3	3	2	2	2	3	3	3	2	3	3	2	2	2	3	27.5926	27.5895	27.4728	27.4089	27.3165	27.5507	27.4571	27.5168	27.5547	0.92	0.998	1.103	0.938	0.85	1.07
CSA002549.1	PREDICTED: peptidyl-prolyl cis-trans isomerase, chloroplastic [Ziziphus jujuba]	30.1	83.177	323.31	226	18	18	21	28	23	24	32	26	21	23	28	17	17	17	17	17	17	16	18	17	17	17	17	17	17	17	16	18	17	32.4696	32.9464	32.72	32.4822	32.9227	32.7189	32.4326	32.7888	32.791	1.19	1.392	1.178	1.357	1.152	1.282
CSA002555.1	PREDICTED: probable leucine-rich repeat receptor-like protein kinase At5g49770 [Sesamum indicum]	1.2	204.85	1.9217	1	2	2	0	1	0	0	0	0	0	0	0	0	1	0	0	0	1	0	0	0	0	1	0	0	0	1	0	0	0	24.6496	24.0201	24.5424	24.1878	24.3743	25.3154	25.1708	24.0884	23.4222	0.928	0.646	2.185	1.138	0.521	0.298
CSA002556.1	PREDICTED: probable leucine-rich repeat receptor-like protein kinase At5g49770 [Citrus sinensis]	26.2	6.9569	2.2081	1	1	1	0	1	0	0	0	0	0	0	0	0	1	1	0	0	0	0	0	0	0	1	1	0	0	0	0	0	0	23.3587	24.7827	22.7282	25.1778	24.6133	24.3325	23.3434	24.337	21.299	0.646	2.683	0.557	0.676	1.215	0.242
CSA002562.1	PREDICTED: SAP30-binding protein isoform X2 [Gossypium arboreum]	4.1	48.562	2.111	7	1	1	1	0	1	1	1	1	1	1	0	1	1	1	1	1	1	1	1	1	1	1	1	1	1	1	1	1	1	24.8679	24.4006	23.2401	24.3851	24.2385	24.5734	24.1172	23.9471	24.2262	0.324	0.723	1.139	0.903	0.793	1.079
CSA002567.1	PREDICTED: chaperone protein dnaJ GFA2, mitochondrial [Vitis vinifera]	4.5	33.775	1.905	4	1	1	0	1	0	0	1	0	0	1	1	1	1	1	1	1	1	1	1	1	1	1	1	1	1	1	1	1	1	24.442	24.6392	24.7626	24.4063	24.1959	24.1956	25.1186	23.9028	23.1769	1.249	1.146	0.864	0.864	1	0.26
CSA002568.1	NAD-dependent epimerase/dehydratase [Zea mays]	50.6	27.889	166.42	118	10	10	11	11	15	15	12	13	13	13	15	10	10	10	10	9	10	10	10	10	10	10	10	10	9	10	10	10	10	31.9002	31.7583	31.8092	31.8776	31.8011	31.7405	31.8255	31.6586	31.8075	0.939	0.906	0.909	0.948	1.043	0.988
CSA002575.1	PREDICTED: thioredoxin-like protein Clot [Prunus mume]	25	15.102	18.448	16	3	3	4	2	2	1	1	2	4	0	0	2	2	2	2	1	2	3	1	2	2	2	2	2	1	2	3	1	2	27.4198	27.4112	27.4514	27.7977	27.1389	27.5269	27.993	26.7191	27.2832	1.022	0.994	0.829	0.633	0.764	0.611
CSA002577.1	trimethylguanosine synthase (DUF707) [Arabidopsis thaliana]	5.3	40.112	1.9213	0	2	2	0	0	0	0	0	0	0	0	0	1	2	2	1	2	2	2	2	2	1	2	2	1	2	2	2	2	2	25.4765	24.265	24.333	24.5896	24.7776	24.1526	24.3168	24.5078	25.1841	0.453	0.432	0.739	1.139	1.542	1.824
CSA002579.1	PREDICTED: 30S ribosomal protein 2, chloroplastic [Sesamum indicum]	22.9	34.722	147.08	55	7	7	7	7	6	5	5	6	6	7	6	7	6	6	7	6	6	6	7	6	7	6	6	7	6	6	6	7	6	31.6904	31.7655	31.4903	31.6678	31.7506	31.6176	31.5523	31.4972	31.5653	0.87	1.053	0.966	1.059	1.097	1.009
CSA002588.1	PREDICTED: uncharacterized membrane protein At1g16860-like [Solanum tuberosum]	6.6	47.701	10.723	5	2	2	2	0	1	1	0	0	0	0	1	2	2	2	2	2	2	2	1	2	2	2	2	2	2	2	2	1	2	25.7027	24.5452	24.9094	24.9776	24.5517	24.539	24.5156	23.916	24.7951	0.577	0.448	0.738	0.744	1.009	1.214
CSA002597.1	PREDICTED: haloacid dehalogenase-like hydrolase domain-containing protein At3g48420 [Daucus carota subsp.sativus]	49.6	11.962	41.665	25	5	5	3	3	4	3	3	2	2	3	2	5	5	5	5	5	5	5	5	5	5	5	5	5	5	5	5	5	5	28.544	28.4935	28.6431	28.2111	28.56	27.8338	28.1488	28.213	28.5778	1.071	0.966	0.77	1.274	1.654	1.346
CSA002602.1	PREDICTED: peptidyl-prolyl cis-trans isomerase [Ricinus communis]	66.3	18.061	87.508	51	9	6	6	5	8	7	5	6	4	5	5	8	8	9	9	7	9	8	8	9	5	5	6	6	4	6	6	5	6	33.132	33.1776	33.2505	33.2629	33.1726	33.2495	33.1583	33.1304	33.2476	1.086	1.032	0.991	0.939	0.948	1.064
CSA002609.1	PREDICTED: vesicle transport v-SNARE 12 [Prunus mume]	14.8	23.1	6.0785	1	2	2	0	0	1	0	0	0	0	0	0	1	1	1	2	0	0	0	1	1	1	1	1	2	0	0	0	1	1	24.0569	24.2224	25.3767	26.2371	24.2086	24.739	24.3382	23.3427	24.928	2.496	1.122	0.354	0.245	0.692	1.505
CSA002627.1	PREDICTED: lysosomal Pro-X carboxypeptidase [Populus euphratica]	17.9	57.797	38.717	61	8	8	6	8	7	8	8	5	5	7	7	8	8	8	7	7	7	7	7	7	8	8	8	7	7	7	7	7	7	29.7224	29.8979	29.9701	29.972	29.9041	29.9964	29.9163	29.8564	30.1132	1.187	1.129	1.017	0.954	0.938	1.146
CSA002628.1	PREDICTED: protein CROWDED NUCLEI 4 isoform X2 [Vitis vinifera]	18.1	110.59	77.578	52	15	15	4	5	3	7	8	7	5	5	8	11	11	9	10	13	12	12	10	13	11	11	9	10	13	12	12	10	13	30.0355	30.0223	30.274	30.0295	30.0519	30.1133	30.0855	30.0164	29.9866	1.18	0.991	1.06	1.016	0.958	0.934
CSA002629.1	PREDICTED: branched-chain-amino-acid aminotransferase 3, chloroplastic [Erythranthe guttata]	34.2	45.763	62.856	40	11	11	2	3	6	5	4	6	4	3	7	9	9	10	11	9	11	11	10	10	9	9	10	11	9	11	11	10	10	30.2405	29.9906	30.2424	30.2756	30.2621	30.1492	30.0743	30.0561	30.1853	1.001	0.841	0.916	0.991	1.081	1.08
CSA002659.1	PREDICTED: protein transport protein Sec23A-like, partial [Nicotiana tabacum]	29.9	45.606	176.54	51	6	4	6	7	5	8	5	6	3	5	6	6	6	4	6	6	5	3	5	6	4	4	3	4	4	3	2	4	4	29.2653	29.1173	28.9764	29.1194	29.2486	29.0321	28.9859	29.049	29.0189	0.819	0.902	0.941	1.094	1.162	1.023
CSA002663.1	PREDICTED: probable CDP-diacylglycerol--inositol 3-phosphatidyltransferase 2 [Pyrus x bretschneideri]	10.9	26.031	5.1715	9	2	2	0	1	1	2	1	1	1	1	1	1	1	1	2	1	1	1	1	1	1	1	1	2	1	1	1	1	1	24.4377	24.2351	24.7143	24.8081	23.6382	23.6098	23.2165	24.2859	25.7391	1.211	0.869	0.436	0.444	1.02	5.746
CSA002688.1	PREDICTED: caffeoylshikimate esterase isoform X1 [Nicotiana attenuata]	10.4	35.726	22.018	12	2	2	2	2	1	2	1	1	1	1	1	2	2	2	2	2	2	1	2	2	2	2	2	2	2	2	1	2	2	26.6091	26.5215	26.243	26.652	26.1425	26.2765	24.7447	26.3109	26.3025	0.776	0.941	0.771	0.702	0.911	2.944
CSA002692.1	PREDICTED: alpha-glucan phosphorylase, H isozyme [Ricinus communis]	39.6	96.463	323.31	180	23	22	18	20	19	21	22	20	19	20	21	18	22	22	23	23	22	23	22	23	17	21	21	22	22	21	22	21	22	31.8696	31.8951	31.8297	31.8787	31.892	31.8536	31.9347	31.9666	31.7547	0.973	1.018	0.983	1.009	1.027	0.883
CSA002698.1	PREDICTED: peptidyl-prolyl cis-trans isomerase [Gossypium hirsutum]	25.5	11.223	4.5458	4	2	1	2	0	1	0	0	1	0	0	0	2	1	2	1	1	1	1	1	1	1	0	1	0	0	1	0	0	0	24.6764	23.6849	24.3286	24.3818	24.5642	32.2434	24.3134	25.7628	23.9723	0.786	0.503	232.583	1.135	0.005	0.789
CSA002700.1	PREDICTED: zinc finger CCCH domain-containing protein 49 [Vitis vinifera]	10.5	55.009	10.037	7	3	3	1	1	0	0	1	2	1	1	0	1	2	2	3	2	3	2	2	3	1	2	2	3	2	3	2	2	3	24.302	23.6658	24.5694	25.5579	25.9843	25.2212	25.7627	26.059	26.0918	1.204	0.643	0.792	1.344	1.697	1.256
CSA002707.1	PREDICTED: remorin [Cucumis melo]	22.5	11.028	55.357	10	1	1	1	1	2	1	1	1	1	1	1	1	1	1	1	1	1	1	1	1	1	1	1	1	1	1	1	1	1	24.2594	24.5901	25.967	25.4174	24.6852	23.5906	25.361	24.4118	22.0988	3.266	1.258	0.282	0.602	2.136	0.104
CSA002712.1	PREDICTED: enolase [Sesamum indicum]	64.1	44.351	323.31	272	19	15	29	35	26	30	29	30	30	34	29	18	18	19	18	18	19	19	19	18	14	14	15	14	14	15	15	15	14	34.2466	34.1068	34.0681	34.1681	34.1227	34.039	34.1168	34.2113	34.0399	0.884	0.908	0.914	0.969	1.06	0.948
CSA002726.1	PREDICTED: glutathione S-transferase L3 [Vitis vinifera]	27.3	19.406	110.46	76	6	5	9	8	9	8	10	7	8	8	9	6	6	6	6	6	6	6	5	5	5	5	5	5	5	5	5	4	4	33.5921	33.6513	33.5309	33.6696	33.5244	33.5699	33.7049	33.4761	33.7904	0.958	1.042	0.933	0.904	0.969	1.061
CSA002730.1	PREDICTED: hsp70-binding protein 1 [Solanum lycopersicum]	17.3	33.045	42.598	27	5	4	2	3	3	3	2	5	5	2	2	4	5	4	5	4	5	5	5	5	3	4	3	4	3	4	4	4	4	29.4335	29.0903	28.93	29.3686	29.0356	29.0919	29.2567	28.8786	29.1277	0.705	0.788	0.826	0.794	0.962	0.915
CSA002741.1	PREDICTED: transportin-3 isoform X1 [Solanum pennellii]	8.3	15.024	2.9301	2	1	1	1	0	1	0	0	0	0	0	0	1	1	1	1	1	1	1	1	0	1	1	1	1	1	1	1	1	0	24.8405	26.0076	24.1917	23.9963	24.9441	24.5239	24.0741	24.681	21.7628	0.638	2.246	1.441	1.929	1.338	0.201
CSA002768.1	PREDICTED: probable L-type lectin-domain containing receptor kinase S.5 isoform X2 [Nicotiana tomentosiformis]	1.6	68.938	3.3296	7	1	1	0	1	1	0	1	1	1	1	1	1	1	1	1	1	1	1	1	1	1	1	1	1	1	1	1	1	1	24.2721	24.7109	24.1488	24.7602	24.7186	25.9552	23.9235	24.4465	27.9887	0.918	1.355	2.29	0.972	0.424	16.739
CSA002771.1	PREDICTED: probable plastid-lipid-associated protein 13, chloroplastic [Juglans regia]	47.5	33.044	127.79	116	11	11	7	15	13	15	16	12	12	13	13	8	11	11	11	11	10	11	11	10	8	11	11	11	11	10	11	11	10	32.4191	32.6103	32.6513	32.425	32.7203	32.6369	32.6208	32.7327	32.6335	1.175	1.142	1.158	1.227	1.059	1.009
CSA002778.1	integral membrane protein [Medicago truncatula]	7.6	35.286	14.158	11	2	2	1	2	1	1	1	1	2	1	1	2	2	1	2	2	1	2	1	2	2	2	1	2	2	1	2	1	2	27.6452	26.8064	24.735	27.3237	27.3109	24.6459	28.4059	24.6173	27.5348	0.133	0.559	0.156	0.991	6.343	0.547
CSA002792.1	PREDICTED: DNA-directed RNA polymerase V subunit 1 isoform X1 [Juglans regia]	6.1	198.49	20.116	20	8	8	2	2	1	5	1	2	2	3	2	5	5	6	8	5	6	6	4	5	5	5	6	8	5	6	6	4	5	27.149	27.0379	26.7686	26.9068	26.8962	26.8326	26.8175	27.1045	27.1232	0.768	0.926	0.95	0.993	1.045	1.236
CSA002798.1	PREDICTED: UBP1-associated protein 2A [Vitis vinifera]	25.7	54.09	83.442	74	9	9	9	4	11	9	11	9	8	7	6	9	9	9	9	9	9	8	9	9	9	9	9	9	9	9	8	9	9	30.8925	30.8772	30.8576	30.9007	30.8428	30.5851	30.7038	30.7826	30.8616	0.976	0.989	0.804	0.961	1.196	1.116
CSA002800.1	PREDICTED: REF/SRPP-like protein At1g67360 [Nicotiana tabacum]	22.1	25.553	25.148	45	4	4	3	4	7	4	6	4	5	7	5	4	3	4	3	3	3	3	4	4	4	3	4	3	3	3	3	4	4	29.8072	29.9296	29.9784	29.7133	29.9445	30.0333	30.1245	29.5595	29.7258	1.126	1.089	1.248	1.174	0.94	0.759
CSA002805.1	F1N21.17 [Arabidopsis lyrata subsp. lyrata]	40.9	15.026	75.218	33	4	4	3	3	2	4	4	6	3	4	4	3	3	3	4	4	4	4	3	4	3	3	3	4	4	4	4	3	4	28.5884	28.7813	28.6349	28.7911	28.3732	29.0264	28.7676	28.7026	28.6084	1.033	1.143	1.177	0.749	0.636	0.895
CSA002806.1	PREDICTED: subtilisin-like protease SBT3.9 [Juglans regia]	3.7	82.521	2.4714	2	2	2	0	0	0	1	0	1	0	0	0	1	2	2	1	2	2	1	1	2	1	2	2	1	2	2	1	1	2	23.7215	24.9693	24.1616	24.3774	24.8829	24.9068	24.6962	24.1	24.9989	1.357	2.375	1.443	1.42	0.984	1.233
CSA002810.1	PREDICTED: protein COFACTOR ASSEMBLY OF COMPLEX C SUBUNIT B CCB1, chloroplastic [Juglans regia]	15.4	35.132	58.142	43	4	4	5	5	4	4	4	6	5	4	6	3	3	3	3	3	4	4	4	4	3	3	3	3	3	4	4	4	4	28.4728	28.5534	28.5257	28.3347	28.5719	28.4506	28.2647	28.4889	28.4295	1.037	1.057	1.084	1.179	1.088	1.121
CSA002813.1	PREDICTED: alpha-mannosidase-like [Gossypium hirsutum]	13.4	82.953	62.553	43	7	7	4	5	4	6	5	6	3	5	5	5	6	6	7	6	6	5	5	7	5	6	6	7	6	6	5	5	7	29.4169	29.3132	29.4492	29.3802	29.4512	29.2643	29.4323	29.3767	29.4099	1.023	0.931	0.923	1.05	1.138	0.985
CSA002815.1	PREDICTED: alpha-mannosidase At3g26720-like [Juglans regia]	7.6	33.882	6.1619	7	2	2	1	1	1	0	1	1	1	1	0	1	2	2	2	2	2	2	2	2	1	2	2	2	2	2	2	2	2	23.7024	26.8224	26.9293	24.6165	25.9722	26.3714	26.5458	26.3941	22.4888	9.362	8.694	3.375	2.559	0.758	0.06
CSA002828.1	PREDICTED: isocitrate dehydrogenase [NADP]-like [Ziziphus jujuba]	12.7	19.402	2.4862	3	2	1	0	0	1	1	0	0	1	0	0	2	2	2	2	2	2	2	2	2	1	1	1	1	1	1	1	1	1	24.6273	24.7443	23.6061	24.2416	24.3854	24.6796	24.309	25.9599	26.7579	0.493	1.084	1.355	1.105	0.816	5.46
CSA002829.1	PREDICTED: isocitrate dehydrogenase [NADP], chloroplastic/mitochondrial isoform X1 [Ricinus communis]	26.8	25.563	13.227	21	5	4	2	3	2	2	2	3	3	2	2	4	4	5	4	4	5	5	5	4	4	4	4	4	4	4	4	4	4	26.9848	26.9581	27.0978	27.1668	27.1579	27.1233	27.0393	27.1987	27.088	1.081	0.982	0.97	0.994	1.024	1.034
CSA002831.1	PREDICTED: polyribonucleotide nucleotidyltransferase 2, mitochondrial [Populus euphratica]	7.8	101.1	8.5392	6	5	3	0	0	2	2	1	0	0	0	1	2	1	3	4	3	2	3	3	3	1	1	2	3	2	2	2	2	2	26.0457	24.9082	25.3326	24.7206	25.3085	25.2826	25.2353	25.1888	25.3893	0.61	0.455	1.476	1.503	1.018	1.113
CSA002832.1	PREDICTED: pantothenate kinase 2 isoform X2 [Vitis vinifera]	9.7	60.608	3.0823	4	5	1	0	0	0	0	1	2	0	1	0	4	3	3	4	4	5	3	3	3	0	0	0	0	0	1	0	0	0	24.7482	24.4117	23.5869	24.199	26.1738	25.8119	24.5508	23.1822	23.4034	0.447	0.792	3.059	3.931	1.285	0.451
CSA002837.1	PREDICTED: ATP-dependent Clp protease ATP-binding subunit CLPT2, chloroplastic [Juglans regia]	14.4	28.916	9.9429	30	3	3	4	4	3	3	3	2	5	3	3	3	3	3	3	3	3	3	3	3	3	3	3	3	3	3	3	3	3	28.6621	29.1895	29.063	28.9014	28.9734	29.0618	29.0483	28.9238	29.1375	1.32	1.441	1.118	1.051	0.941	1.064
CSA002841.1	ATPase subunit 4 (mitochondrion) [Vitis vinifera]	8.5	58.706	67.089	51	4	4	5	6	7	6	5	6	4	6	6	4	4	4	4	4	4	4	4	4	4	4	4	4	4	4	4	4	4	30.8247	31.0447	31.2222	31.1337	31.0469	31.0955	31.0372	31.1595	31.2312	1.317	1.165	0.974	0.942	0.967	1.144
CSA002844.1	PREDICTED: 60S ribosomal protein L23a [Citrus sinensis]	47.4	17.46	33.889	67	9	1	6	9	10	6	6	8	6	8	8	9	9	9	9	8	8	9	9	9	1	1	1	1	1	1	1	1	1	31.8454	31.4334	31.7148	31.4467	31.5317	31.6577	31.3105	31.6237	31.6763	0.913	0.752	1.158	1.061	0.916	1.289
CSA002846.1	PREDICTED: elongation factor 1-alpha-like [Gossypium hirsutum]	17.4	7.3985	10.853	11	1	1	1	1	1	1	1	1	1	2	2	1	1	1	1	1	1	1	1	1	1	1	1	1	1	1	1	1	1	27.0098	27.0073	27.6406	27.3449	27.1612	24.8451	24.1716	27.6312	27.8972	1.548	0.998	0.177	0.88	4.98	13.229
CSA002849.1	PREDICTED: triphosphate tunel metalloenzyme 3 isoform X2 [Daucus carota subsp. sativus]	13.7	23.936	4.9332	9	2	2	1	1	0	1	1	2	1	1	1	2	2	0	2	1	2	2	2	1	2	2	0	2	1	2	2	2	1	26.1785	26.3273	24.5199	26.3683	23.5029	26.4101	26.0588	26.3595	22.3271	0.317	1.109	1.029	0.137	0.133	0.075
CSA002863.1	PREDICTED: universal stress protein A-like protein [Sesamum indicum]	13.5	11.823	2.0674	1	1	1	0	0	0	0	0	1	0	0	0	1	1	1	0	0	1	1	1	1	1	1	1	0	0	1	1	1	1	25.0068	26.1968	25.9509	24.7807	23.7766	24.3437	24.1286	23.4669	22.6934	1.924	2.282	0.739	0.499	0.675	0.37
CSA002864.1	PREDICTED: Golgi SNAP receptor complex member 1-2 [Citrus sinensis]	12.1	26.808	2.8805	1	2	2	0	0	0	1	0	0	0	0	0	1	1	1	1	0	1	1	1	1	1	1	1	1	0	1	1	1	1	24.7816	23.5308	24.6419	24.2117	24.688	26.1462	24.7169	24.4147	24.1846	0.908	0.42	3.822	1.391	0.364	0.691
CSA002865.1	PREDICTED: 30S ribosomal protein S20, chloroplastic [Citrus sinensis]	20.3	14.446	8.0747	27	2	2	3	3	3	3	3	3	3	3	3	2	2	2	2	2	2	2	2	2	2	2	2	2	2	2	2	2	2	29.7589	29.5206	29.8608	29.7156	29.456	29.9096	29.8339	29.6101	29.8842	1.073	0.848	1.144	0.835	0.73	1.035
CSA002884.1	PREDICTED: prolyl endopeptidase isoform X2 [Vitis vinifera]	47.2	74.978	323.31	189	21	17	20	19	26	22	19	19	21	19	24	19	19	21	21	20	21	21	21	21	15	15	17	17	16	17	17	17	17	32.9926	33.0616	33.5322	32.929	33.1181	33.437	33.0214	33.0631	33.4834	1.454	1.049	1.422	1.14	0.802	1.377
CSA002893.1	PREDICTED: calmodulin-binding protein 60 B-like [Solanum tuberosum]	16.6	81.597	75.146	33	9	4	2	3	6	3	3	4	4	4	4	7	8	7	7	7	7	7	8	8	4	4	4	4	4	4	4	4	4	28.4447	28.1849	28.3604	28.6491	28.3793	28.5676	28.4696	28.3458	28.6729	0.943	0.835	0.945	0.829	0.878	1.151
CSA002896.1	PREDICTED: uncharacterized mitochondrial protein AtMg00810-like [Ricinus communis]	4.2	42.451	10.103	19	1	1	2	2	1	2	2	2	2	2	4	1	1	1	1	1	1	1	1	1	1	1	1	1	1	1	1	1	1	24.9456	23.804	24.9028	23.6606	25.4492	23.4542	24.1414	25.2063	27.7536	0.971	0.453	0.867	3.455	3.986	12.229
CSA002906.1	PREDICTED: 40S ribosomal protein S21-2 [Capsicum annuum]	31.7	9.1461	55.99	45	2	2	5	5	5	5	6	4	5	4	6	2	2	2	2	2	2	2	2	2	2	2	2	2	2	2	2	2	2	28.7167	28.7706	28.7207	29.0151	28.9261	28.8679	28.885	28.6875	28.7608	1.003	1.038	0.903	0.94	1.041	0.917
CSA002922.1	PREDICTED: tobamovirus multiplication protein 1 isoform X1 [Ricinus communis]	3.3	31.625	6.3853	16	1	1	2	2	2	2	2	2	1	2	1	1	1	1	1	1	1	1	1	1	1	1	1	1	1	1	1	1	1	27.9277	28.0759	27.8162	27.9829	27.9102	27.661	28.0132	28.1589	25.2719	0.926	1.108	0.8	0.951	1.189	0.15
CSA002933.1	PREDICTED: far upstream element-binding protein 1 isoform X2 [Vitis vinifera]	18.8	82.139	130.79	47	7	7	5	4	4	6	6	7	7	3	5	7	7	7	7	7	7	7	6	7	7	7	7	7	7	7	7	6	7	28.789	28.7353	28.835	28.8824	28.7581	28.7716	28.6362	28.8995	28.8454	1.032	0.963	0.926	0.917	0.991	1.156
CSA002938.1	PREDICTED: sulfite reductase [ferredoxin], chloroplastic-like [Nelumbo nucifera]	26.9	72.525	164.68	102	15	15	12	14	15	10	15	8	12	9	7	13	14	14	12	15	12	14	12	12	13	14	14	12	15	12	14	12	12	30.7746	31.0405	30.8952	30.6161	30.9166	30.8421	30.7712	31.009	30.8981	1.087	1.202	1.17	1.232	1.053	1.092
CSA002951.1	PREDICTED: thioredoxin-like 4, chloroplastic isoform X1 [Vitis vinifera]	12.5	24.6	10.183	1	2	2	0	0	0	0	0	1	0	0	0	2	2	2	2	2	2	1	1	2	2	2	2	2	2	2	1	1	2	24.4488	24.7137	24.6756	23.6415	24.3992	23.7301	23.5839	24.1144	24.9008	1.17	1.202	1.063	1.691	1.59	2.491
CSA002953.1	PREDICTED: trafficking protein particle complex subunit 8 [Vitis vinifera]	5	45.451	8.2315	9	2	2	1	1	1	1	1	1	1	1	1	2	1	2	2	2	1	2	2	2	2	1	2	2	2	1	2	2	2	26.235	25.4735	24.841	24.5673	25.6695	24.6487	23.5646	25.4354	24.8851	0.381	0.59	1.058	2.147	2.029	2.498
CSA002961.1	PREDICTED: syntaxin-121-like [Gossypium hirsutum]	21.7	34.239	17.178	22	5	5	3	3	3	2	2	2	2	2	3	5	4	4	5	4	4	4	4	5	5	4	4	5	4	4	4	4	5	27.8163	27.9882	27.7505	27.9409	27.7746	27.8643	27.2859	27.9193	27.9231	0.955	1.127	0.948	0.891	0.94	1.555
CSA002965.1	PREDICTED: putative deoxyribonuclease TATDN1 [Nicotiana tomentosiformis]	9.9	14.759	2.4841	1	1	1	0	0	0	0	0	1	0	0	0	0	0	0	0	0	1	0	0	0	0	0	0	0	0	1	0	0	0	23.5673	24.4255	24.3398	25.9872	23.9972	25.4159	24.5011	23.6962	22.7973	1.708	1.813	0.673	0.252	0.374	0.307
CSA002966.1	PREDICTED: 33 kDa ribonucleoprotein, chloroplastic [Juglans regia]	16.4	34.837	16.449	31	5	5	2	3	4	5	4	3	3	3	4	4	5	5	5	5	5	5	5	4	4	5	5	5	5	5	5	5	4	29.521	29.1472	29.3763	29.3362	29.047	29.1498	29.2708	29.1233	29.3416	0.905	0.772	0.879	0.818	0.931	1.05
CSA002974.1	DPP6 N-terminal domain-like protein [Arabidopsis thaliana]	34.3	79.961	323.31	198	17	17	22	20	23	20	22	22	21	24	24	17	17	16	17	16	15	16	17	17	17	17	16	17	16	15	16	17	17	32.6836	32.6634	32.619	32.7492	32.6576	32.5589	32.7052	32.6366	32.7358	0.956	0.986	0.876	0.938	1.071	1.021
CSA002975.1	PREDICTED: UPF0051 protein ABCI8, chloroplastic [Vitis vinifera]	22	65.437	71.942	38	9	9	3	5	4	3	4	7	5	4	3	7	8	8	9	9	9	7	9	8	7	8	8	9	9	9	7	9	8	28.5976	28.4945	28.3106	28.301	28.4157	28.2965	28.1847	28.1416	28.1163	0.82	0.931	0.997	1.083	1.086	0.954
CSA002979.1	PREDICTED: HD domain-containing protein 2 [Vitis vinifera]	16.6	24.59	8.3476	5	2	2	0	2	0	0	1	0	1	1	0	2	2	2	1	1	2	2	2	2	2	2	2	1	1	2	2	2	2	27.3033	27.4815	27.2458	24.6883	25.5912	26.9208	27.1859	27.0138	26.9472	0.961	1.132	4.699	1.87	0.398	0.847
CSA002986.1	chromosome-associated kinesin [Arabidopsis thaliana]	11.1	15.768	4.486	2	1	1	0	0	1	0	0	0	1	0	0	1	1	1	1	0	0	1	0	1	1	1	1	1	0	0	1	0	1	23.8407	25.6934	26.1419	24.9472	25.3282	24.3576	25.9374	25.354	23.2466	4.929	3.612	0.665	1.302	1.96	0.155
CSA002988.1		62.5	7.7963	12.431	16	3	3	2	2	1	3	2	1	1	2	2	3	3	3	3	2	2	3	3	2	3	3	3	3	2	2	3	3	2	26.3484	26.196	26.3256	26.2916	26.3352	26.3983	26.2193	26.0903	26.2697	0.984	0.9	1.077	1.031	0.957	1.036
CSA002993.1	PREDICTED: translocase of chloroplast 120, chloroplastic isoform X1 [Vitis vinifera]	18.9	135.13	99.703	74	18	18	11	7	11	9	6	8	7	6	9	18	16	16	16	16	14	15	17	17	18	16	16	16	16	14	15	17	17	29.7995	29.54	29.656	29.7737	29.6934	29.8182	29.7855	29.6858	29.6396	0.905	0.835	1.031	0.946	0.917	0.904
CSA003005.1	PREDICTED: cell division cycle 5-like protein [Ziziphus jujuba]	12.2	67.644	12.237	14	5	2	2	2	2	3	0	1	3	1	0	4	4	4	5	4	4	4	4	4	1	2	1	2	2	2	1	1	2	25.3184	25.376	25.4949	25.8891	25.0904	25.4382	25.2209	25.4475	25.3266	1.13	1.041	0.732	0.575	0.786	1.076
CSA003021.1	PREDICTED: U-box domain-containing protein 4 [Theobroma cacao]	3.5	74.215	6.4759	2	1	1	0	0	0	1	0	0	1	0	0	1	1	1	1	1	1	1	1	1	1	1	1	1	1	1	1	1	1	24.751	24.0241	23.4505	24.7218	24.8907	25.638	24.6235	25.0804	24.5666	0.406	0.604	1.887	1.124	0.596	0.961
CSA003034.1	PREDICTED: glutamyl-tRNA(Gln) amidotransferase subunit C, chloroplastic/mitochondrial-like [Vitis vinifera]	19.6	17.302	7.2932	7	2	2	2	0	2	1	0	1	1	0	0	2	2	2	2	1	2	2	2	2	2	2	2	2	1	2	2	2	2	25.3376	25.4271	25.2748	25.4035	25.1182	25.604	25.8296	25.2797	25.611	0.957	1.064	1.149	0.821	0.714	0.859
CSA003040.1	PREDICTED: centrosomal protein of 164 kDa isoform X3 [Arachis ipaensis]	8	94.653	15.313	11	5	5	3	0	1	1	2	1	1	2	0	3	2	3	2	4	3	3	3	3	3	2	3	2	4	3	3	3	3	26.5796	26.1976	26.067	26.0866	26.1557	26.1222	26.1745	26.2516	26.2548	0.701	0.767	1.025	1.049	1.023	1.057
CSA003041.1	PREDICTED: protein GPR107-like [Nelumbo nucifera]	8.5	49.969	9.4832	8	2	2	0	0	1	1	1	1	2	1	1	1	1	2	1	1	1	2	2	2	1	1	2	1	1	1	2	2	2	25.5112	25.6153	24.6214	24.8859	24.7496	23.9524	24.9789	24.9733	24.6722	0.54	1.075	0.524	0.91	1.738	0.808
CSA003052.1	PREDICTED: splicing factor SF3a60 homolog [Juglans regia]	13.4	59.94	33.333	19	6	6	2	2	1	2	2	4	1	2	3	5	5	5	6	5	5	5	5	5	5	5	5	6	5	5	5	5	5	26.6154	26.8225	26.6648	26.8062	27.0734	26.9134	26.8472	26.9562	27.0646	1.035	1.154	1.077	1.203	1.117	1.163
CSA003057.1	PREDICTED: sec-independent protein translocase protein TATC, chloroplastic [Ziziphus jujuba]	13.8	39.027	84.577	15	3	3	2	1	2	2	2	2	2	1	1	3	3	2	2	2	2	3	3	3	3	3	2	2	2	2	3	3	3	25.481	26.1321	26.1344	26.7641	26.4314	26.207	26.4603	26.1626	26.4986	1.573	1.57	0.68	0.794	1.168	1.027
CSA003059.1	PREDICTED: cyclin-D1-binding protein 1 homolog [Nelumbo nucifera]	3.1	38.343	4.1052	2	1	1	0	0	0	1	0	0	0	1	0	0	0	0	1	0	0	0	1	0	0	0	0	1	0	0	0	1	0	24.4626	25.3527	23.7264	24.3886	24.246	25.5591	24.8853	24.6254	23.5582	0.6	1.853	2.251	0.906	0.402	0.399
CSA003060.1	PREDICTED: linoleate 13S-lipoxygenase 2-1, chloroplastic-like [Pyrus x bretschneideri]	53.1	81.965	323.31	610	43	35	59	69	65	54	83	65	64	79	72	38	40	41	40	42	41	39	41	38	32	34	34	33	35	34	32	35	31	35.5123	36.071	35.914	35.4994	36.0365	35.8625	35.5536	36.1309	35.9661	1.321	1.473	1.286	1.451	1.128	1.331
CSA003061.1	PREDICTED: peptidyl-prolyl cis-trans isomerase CYP28, chloroplastic isoform X1 [Solanum tuberosum]	19.6	35.695	204.82	40	5	5	2	3	4	4	6	6	5	5	5	5	5	5	4	5	5	5	5	5	5	5	5	4	5	5	5	5	5	29.0095	29.0827	29.191	28.9301	29.0366	29.1641	28.9691	29.1284	29.0933	1.134	1.052	1.176	1.077	0.915	1.09
CSA003062.1	PREDICTED: peptidyl-prolyl cis-trans isomerase CYP28, chloroplastic-like [Daucus carota subsp. sativus]	28.2	9.2065	38.066	17	2	2	2	2	2	2	2	1	2	2	2	2	2	2	2	2	2	2	2	2	2	2	2	2	2	2	2	2	2	27.502	27.3943	27.6053	27.5201	27.3762	27.6528	27.1888	27.6327	27.3866	1.074	0.928	1.096	0.905	0.826	1.147
CSA003073.1	PREDICTED: dihydrolipoyl dehydrogenase 2, chloroplastic [Vitis vinifera]	28.9	61.646	64.285	65	15	10	6	5	7	9	8	7	8	9	6	11	13	14	15	15	14	14	13	13	8	9	10	10	10	10	10	10	9	29.6978	29.7523	29.7422	29.7502	29.7145	29.5792	29.8811	29.8256	29.7223	1.031	1.039	0.888	0.976	1.098	0.896
CSA003078.1	PREDICTED: 14-3-3-like protein B [Cicer arietinum]	48	27.968	31.67	34	12	7	2	4	2	4	4	3	6	6	3	10	10	10	10	11	9	12	11	10	5	5	5	5	6	4	7	6	5	28.414	28.1248	27.7244	27.9581	28.1101	28.1572	28.2174	28.4308	27.9584	0.62	0.818	1.148	1.111	0.968	0.836
CSA003086.1	PREDICTED: ketol-acid reductoisomerase, chloroplastic [Juglans regia]	26.3	64.105	323.31	162	14	14	19	20	17	18	19	20	17	16	16	14	14	13	14	14	14	14	14	14	14	14	13	14	14	14	14	14	14	33.2066	33.1454	33.2021	33.1934	33.1634	33.2521	33.1176	33.1134	33.2098	0.997	0.958	1.042	0.979	0.94	1.066
CSA003095.1	PREDICTED: phosphoglucan, water dikinase, chloroplastic isoform X1 [Vitis vinifera]	20.4	148.76	136.02	107	20	20	16	8	14	16	9	9	16	10	9	18	17	19	19	19	19	19	17	17	18	17	19	19	19	19	19	17	17	30.7771	29.9657	30.3042	30.5996	30.0285	30.1967	30.6743	29.9954	30.1633	0.721	0.57	0.756	0.673	0.89	0.702
CSA003110.1	translin [Cajanus cajan]	16.7	10.357	53.197	5	1	1	1	1	0	1	0	0	0	1	1	1	1	0	1	0	0	0	1	1	1	1	0	1	0	0	0	1	1	24.061	25.1431	25.4117	23.5062	24.6925	24.8529	24.8234	25.6359	21.9565	2.55	2.117	2.543	2.276	0.895	0.137
CSA003111.1	PREDICTED: translin-like [Juglans regia]	11.1	17.79	3.2744	4	1	1	0	1	1	1	0	0	1	0	0	1	1	1	1	1	1	1	1	1	1	1	1	1	1	1	1	1	1	25.6531	24.7752	24.3537	23.7799	23.3505	25.0823	24.3203	24.4787	24.8717	0.406	0.544	2.466	0.743	0.301	1.466
CSA003118.1	PREDICTED: triosephosphate isomerase, chloroplastic [Solanum tuberosum]	50	34.067	73.788	90	14	6	12	9	12	9	9	8	7	12	12	14	13	14	14	13	12	12	13	13	6	5	6	6	5	4	4	5	5	32.3531	32.3428	32.1646	32.1381	32.1248	32.3448	32.136	32.52	31.9241	0.878	0.993	1.154	0.991	0.859	0.863
CSA003140.1	PREDICTED: ATP-citrate synthase alpha chain protein 3 [Nelumbo nucifera]	9.4	97.664	24.561	46	8	5	4	5	5	5	7	5	4	5	6	4	6	7	5	6	7	7	6	8	1	3	4	2	3	4	4	3	5	29.5499	29.4881	29.4185	29.4674	29.4399	29.4266	29.4575	29.4694	29.4645	0.913	0.958	0.972	0.981	1.009	1.005
CSA003143.1	PREDICTED: guanylate-binding protein 2 [Vitis vinifera]	24.6	127.75	125.53	82	24	17	10	9	13	9	8	6	10	9	8	19	22	21	20	20	21	21	22	18	14	15	16	15	15	16	16	16	14	30.4342	30.4155	30.4309	30.3563	30.4618	30.4575	30.4792	30.4527	30.4957	0.998	0.987	1.073	1.076	1.003	1.011
CSA003162.1	GRF1-INTERACTING FACTOR 2 family protein [Populus trichocarpa]	12	23.053	13.43	4	2	2	1	1	0	1	1	0	0	0	0	1	2	2	2	2	2	1	1	1	1	2	2	2	2	2	1	1	1	25.3904	27.4919	25.6337	27.1382	27.176	24.7108	26.129	23.955	22.058	1.184	4.291	0.186	1.027	5.522	0.059
CSA003208.1	PREDICTED: probable lactoylglutathione lyase, chloroplastic [Vitis vinifera]	30.2	41.197	120.99	49	10	5	7	6	4	7	3	5	4	6	7	10	9	9	10	9	9	9	9	10	5	4	4	5	4	4	4	4	5	31.5823	31.7029	31.6928	31.7016	31.7216	31.6169	31.4903	31.6527	31.6491	1.08	1.087	0.943	1.014	1.075	1.116
CSA003213.1	PREDICTED: thylakoid lumenal 29 kDa protein, chloroplastic [Vitis vinifera]	38.6	36.949	219.07	110	11	11	14	11	11	11	11	14	12	13	13	11	11	11	11	10	10	11	11	11	11	11	11	11	10	10	11	11	11	33.8451	34.0201	34.0256	33.826	33.9672	33.9962	33.8824	34.0249	34.0949	1.133	1.129	1.125	1.103	0.98	1.159
CSA003215.1	PREDICTED: serine--tRNA ligase, mitochondrial [Jatropha curcas]	12	68.072	50.723	12	6	6	1	1	2	1	1	2	1	1	2	6	6	5	6	6	5	6	5	6	6	6	5	6	6	5	6	5	6	27.3212	24.2725	27.2575	27.2212	27.3573	27.3834	27.2923	27.5335	27.7496	0.957	0.121	1.119	1.099	0.982	1.373
CSA003222.1	PREDICTED: protein EDS1L-like [Nicotiana tabacum]	3.1	69.501	2.4198	9	2	2	2	1	0	1	1	1	1	1	1	2	2	1	2	1	2	2	1	1	2	2	1	2	1	2	2	1	1	24.3285	24.0258	23.9486	24.3355	24.2722	24.2474	24.0721	23.6133	23.7269	0.768	0.811	0.941	0.957	1.017	0.787
CSA003232.1	PREDICTED: elongation factor 1-gamma [Vitis vinifera]	33.4	49.503	201.06	138	12	9	15	16	16	16	17	13	16	15	14	12	12	12	12	12	12	12	12	12	9	9	9	9	9	9	9	9	9	32.4317	32.4738	32.4271	32.5397	32.5456	32.4362	32.5109	32.5203	32.4744	0.997	1.03	0.931	1.004	1.079	0.975
CSA003234.1	PREDICTED: transcription factor BTF3 homolog 4 [Citrus sinensis]	19.4	15.153	3.127	6	2	1	1	1	0	0	1	1	0	1	1	2	2	2	2	2	2	2	2	2	1	1	1	1	1	1	1	1	1	24.9534	23.9445	25.5549	24.6911	23.3058	24.2032	23.4278	24.4193	28.4419	1.517	0.497	0.713	0.383	0.537	32.314
CSA003259.1	PREDICTED: long chain acyl-CoA synthetase 4-like [Nicotiana tabacum]	16.7	15.365	4.1836	9	2	2	1	2	1	2	1	2	0	0	0	2	2	1	2	2	2	1	1	1	2	2	1	2	2	2	1	1	1	25.9782	25.4658	26.0261	25.6772	26.1751	25.6845	23.7046	23.0237	23.0464	1.034	0.701	1.005	1.412	1.405	0.634
CSA003306.1	PREDICTED: protein QUIRKY-like [Daucus carota subsp. sativus]	3.1	87.605	3.2707	12	2	1	1	1	1	2	1	2	2	1	1	2	2	2	2	2	2	2	2	2	1	1	1	1	1	1	1	1	1	25.1807	25.4043	25.7327	25.9751	25.6045	23.872	25.8775	25.5344	25.3652	1.466	1.168	0.233	0.773	3.323	0.701
CSA003309.1	PREDICTED: syntaxin-51-like [Sesamum indicum]	24.3	28.161	9.3041	12	6	6	1	1	3	1	1	1	1	1	2	5	4	6	3	3	4	5	3	4	5	4	6	3	3	4	5	3	4	27.4965	27.5921	27.7966	27.6873	27.5427	27.6366	27.6505	27.6643	27.8217	1.231	1.069	0.965	0.905	0.937	1.126
CSA003317.1	PREDICTED: calcium-dependent protein kinase 2-like isoform X1 [Pyrus x bretschneideri]	7.3	80.652	5.2567	4	4	2	0	0	1	0	1	0	2	0	0	2	1	4	3	3	4	4	2	2	1	0	2	1	1	2	2	1	1	24.8125	24.7182	27.2781	25.4522	23.8411	27.2456	27.1755	23.9822	22.2596	5.524	0.937	3.466	0.327	0.094	0.033
CSA003321.1	PREDICTED: isoaspartyl peptidase/L-asparaginase 1 [Vitis vinifera]	10.1	33.59	3.128	1	3	1	1	0	0	0	0	0	0	0	0	3	3	2	3	3	1	1	3	2	1	1	1	1	1	0	1	1	1	24.3095	23.3786	25.2898	24.4024	23.8965	24.6532	24.6263	22.9772	24.9776	1.973	0.525	1.19	0.704	0.592	1.276
CSA003322.1	PREDICTED: isoaspartyl peptidase/L-asparaginase 1 [Vitis vinifera]	11.4	28.842	5.3057	11	3	1	1	1	0	2	1	2	1	2	1	2	3	2	3	3	2	1	3	2	0	1	1	1	1	1	1	1	1	23.9813	26.107	24.8489	27.3658	26.205	26.9336	25.3961	26.8741	26.0851	1.825	4.364	0.741	0.447	0.603	1.612
CSA003326.1	PREDICTED: magnesium protoporphyrin IX methyltransferase, chloroplastic-like [Ipomoea nil]	12.2	38.96	4.0046	2	3	3	0	0	1	0	0	1	0	0	0	2	2	2	2	2	3	2	2	2	2	2	2	2	2	3	2	2	2	24.7554	24.2986	25.0782	25.6725	23.595	23.3006	24.3343	23.5339	27.3356	1.251	0.729	0.193	0.237	1.226	8.007
CSA003336.1	PREDICTED: vesicle-associated membrane protein 725 [Tarenaya hassleriana]	8.3	15.091	7.3263	9	1	1	1	1	1	1	1	1	1	1	1	1	1	1	1	1	1	1	1	1	1	1	1	1	1	1	1	1	1	23.4151	23.334	24.7068	24.0004	23.6212	24.2296	25.619	23.5916	24.9121	2.448	0.945	1.172	0.769	0.656	0.613
CSA003345.1	PREDICTED: soluble inorganic pyrophosphatase 6, chloroplastic [Capsicum annuum]	26.9	11.769	34.511	21	2	1	2	2	4	3	2	3	2	1	2	1	2	2	2	2	2	2	2	2	1	1	1	1	1	1	1	1	1	31.1608	31.4897	31.5847	31.1961	31.2844	31.305	31.2121	31.346	31.1953	1.342	1.256	1.078	1.063	0.986	0.988
CSA003352.1	catalytic/ coenzyme binding protein [Arabidopsis lyrata subsp. lyrata]	11.9	15.934	3.1501	12	2	1	1	1	1	2	2	2	1	1	1	1	2	1	2	2	2	2	2	2	0	1	0	1	1	1	1	1	1	23.3704	25.9924	23.8682	26.1932	26.3839	26.4655	26.5149	25.9959	25.2995	1.412	6.156	1.208	1.141	0.945	0.431
CSA003354.1	PREDICTED: probable 2,3-bisphosphoglycerate-independent phosphoglycerate mutase [Theobroma cacao]	10.9	53.201	29.539	15	4	4	2	1	0	2	2	2	3	1	2	3	2	1	3	3	3	4	2	3	3	2	1	3	3	3	4	2	3	24.767	23.9237	24.6492	24.5723	24.8448	24.7414	24.7381	24.8186	24.1104	0.922	0.557	1.124	1.208	1.074	0.647
CSA003360.1	PREDICTED: protein TIC 55, chloroplastic [Theobroma cacao]	39.8	63.052	130.89	112	18	12	16	10	10	14	12	12	12	13	13	16	14	14	15	16	15	15	15	18	10	10	9	10	10	10	10	10	12	31.4373	31.4129	31.3597	31.2433	31.3951	31.2805	31.3771	31.3876	31.3382	0.948	0.983	1.026	1.111	1.083	0.973
CSA003362.1	PREDICTED: aspartyl protease family protein At5g10770 [Vitis vinifera]	14.5	44.369	33.009	51	5	5	5	7	6	4	7	4	6	7	5	5	5	5	5	5	5	5	5	5	5	5	5	5	5	5	5	5	5	30.8781	30.5433	30.7209	30.9401	30.493	30.8815	30.8074	30.5711	30.738	0.897	0.793	0.96	0.733	0.764	0.953
CSA003368.1	PREDICTED: agmatine deiminase [Ziziphus jujuba]	27.3	41.665	68.494	52	8	8	6	5	5	7	7	5	6	6	5	6	6	6	7	7	7	7	6	6	6	6	6	7	7	7	7	6	6	30.8614	31.0768	30.9879	30.9297	30.8596	30.7871	30.9948	30.9489	30.9825	1.092	1.161	0.906	0.953	1.052	0.991
CSA003377.1	PREDICTED: probable xyloglucan endotransglucosylase/hydrolase protein 25 [Nicotiana sylvestris]	7.3	20.345	5.0134	7	1	1	1	0	1	2	1	0	1	0	1	1	1	1	1	1	1	1	1	1	1	1	1	1	1	1	1	1	1	23.9051	23.6227	23.2969	27.3107	23.482	23.7951	23.9276	23.3052	22.483	0.656	0.822	0.087	0.07	0.805	0.367
CSA003382.1	PREDICTED: probable receptor-like protein kinase At5g47070 isoform X3 [Nelumbo nucifera]	3.9	47.914	2.279	2	2	1	0	0	0	1	1	0	0	0	0	2	1	2	2	2	2	1	2	1	1	0	1	1	1	1	0	1	0	23.9605	23.6488	24.2257	25.3312	25.2242	23.851	25.5398	22.155	23.8568	1.202	0.806	0.358	0.928	2.591	0.311
CSA003383.1	PREDICTED: ascorbate transporter, chloroplastic [Vitis vinifera]	1.3	66.877	2.2569	7	1	1	0	0	1	1	1	1	1	1	1	1	1	1	1	1	1	1	1	1	1	1	1	1	1	1	1	1	1	23.6593	24.5938	23.2519	24.8937	23.4821	23.547	25.2738	24.2897	25.2933	0.754	1.911	0.393	0.376	0.956	1.014
CSA003389.1	PREDICTED: protein strawberry notch isoform X1 [Vitis vinifera]	0.7	154.14	1.9478	2	1	1	0	1	0	0	1	0	0	0	0	0	1	0	0	1	0	0	0	0	0	1	0	0	1	0	0	0	0	23.6854	23.5099	23.7913	25.1213	22.6746	23.5734	24.8313	23.1604	23.2102	1.076	0.885	0.342	0.183	0.536	0.325
CSA003391.1	PREDICTED: UPF0678 fatty acid-binding protein-like protein At1g79260 [Vitis vinifera]	16.1	23.15	11.25	22	3	3	3	2	3	2	3	2	1	3	3	2	3	3	2	3	1	1	3	3	2	3	3	2	3	1	1	3	3	28.3433	27.3927	27.6804	28.2799	27.9461	26.6382	26.4845	27.0358	26.9474	0.632	0.517	0.32	0.793	2.476	1.378
CSA003393.1	PREDICTED: zinc finger CCCH domain-containing protein 37 isoform X1 [Nelumbo nucifera]	21.8	59.017	53.781	38	6	6	5	4	4	6	4	4	5	4	2	5	6	6	6	6	6	6	6	5	5	6	6	6	6	6	6	6	5	29.2152	29.2662	29.2703	29.3762	29.1695	29.2788	29.4016	29.3334	29.0332	1.039	1.036	0.935	0.866	0.927	0.775
CSA003404.1	PREDICTED: probable carotenoid cleavage dioxygenase 4, chloroplastic [Theobroma cacao]	44.4	15.101	13.002	17	4	4	1	1	2	3	3	2	1	1	3	3	3	3	4	4	4	3	3	4	3	3	3	4	4	4	3	3	4	27.6787	27.27	27.5913	27.9485	27.547	27.7275	27.8658	27.5368	27.8239	0.941	0.753	0.858	0.757	0.882	0.971
CSA003405.1	PREDICTED: probable carotenoid cleavage dioxygenase 4, chloroplastic [Nicotiana attenuata]	11.6	13.646	3.7335	6	1	1	0	0	1	1	0	1	1	1	1	1	1	1	1	1	1	1	1	1	1	1	1	1	1	1	1	1	1	27.1212	25.2489	23.8472	24.7527	25.0219	24.5276	25.0614	24.9723	21.9993	0.103	0.273	0.856	1.205	1.409	0.12
CSA003406.1	probable carotenoid cleavage dioxygenase 4, chloroplastic [Nicotiana tabacum]	21.3	42.432	19.325	32	6	6	4	2	4	4	3	4	6	3	2	3	4	4	6	5	6	6	6	5	3	4	4	6	5	6	6	6	5	28.7132	28.0744	28.8465	28.6998	28.6772	28.8241	28.7339	28.1475	28.366	1.097	0.642	1.09	0.984	0.903	0.775
CSA003408.1	SH3 domain protein [Medicago truncatula]	4.1	146.13	10.213	5	4	4	1	0	0	0	1	1	1	1	0	3	4	3	4	3	4	3	2	2	3	4	3	4	3	4	3	2	2	27.2396	23.51	23.5433	24.2492	26.3081	25.6687	26.724	23.1605	23.7954	0.077	0.075	2.675	4.167	1.558	0.131
CSA003409.1	SH3 domain-containing protein [Arabidopsis lyrata subsp. lyrata]	11.6	14.216	6.8576	9	1	1	1	1	1	1	1	1	1	1	1	1	1	1	1	1	1	1	1	1	1	1	1	1	1	1	1	1	1	24.6309	22.7039	23.5697	23.9206	24.5968	23.4331	24.6886	22.3207	24.5346	0.479	0.263	0.713	1.598	2.24	0.899
CSA003415.1	PREDICTED: geranylgeranyl pyrophosphate synthase, chloroplastic-like [Sesamum indicum]	8.8	40.687	24.251	20	3	3	2	2	2	3	2	2	2	3	2	3	3	3	3	3	3	3	3	3	3	3	3	3	3	3	3	3	3	27.3713	27.3728	27.6315	27.5207	27.5425	27.8454	27.5879	27.5552	27.589	1.198	1.001	1.252	1.015	0.811	1.001
CSA003420.1	PREDICTED: THO complex subunit 5B isoform X1 [Vitis vinifera]	5.4	91.87	9.3364	13	4	4	2	1	1	2	1	2	1	1	2	3	4	3	4	4	3	3	4	4	3	4	3	4	4	3	3	4	4	26.1011	26.0014	26.1795	25.9363	25.6885	26.3521	25.6434	26.1434	25.8149	1.056	0.933	1.334	0.842	0.631	1.126
CSA003431.1	PREDICTED: fatty-acid-binding protein 1 [Citrus sinensis]	24.5	24.512	31.886	18	5	5	4	1	2	1	2	2	2	2	2	4	3	3	4	4	4	5	4	4	4	3	3	4	4	4	5	4	4	28.0114	27.6367	27.8094	27.3681	27.4594	27.6968	27.5564	27.7868	28.1194	0.869	0.771	1.256	1.065	0.848	1.477
CSA003432.1	PREDICTED: mediator of RNA polymerase II transcription subunit 36a-like [Daucus carota subsp. sativus]	33.4	34.446	143.43	68	8	8	9	8	7	8	7	7	6	8	8	8	7	7	7	7	7	7	7	6	8	7	7	7	7	7	7	7	6	30.5049	30.5304	30.3419	30.4974	30.4752	30.4456	30.6665	30.5243	30.4191	0.893	1.018	0.965	0.985	1.021	0.842
CSA003435.1	PREDICTED: NADP-dependent D-sorbitol-6-phosphate dehydrogenase [Ricinus communis]	48.4	17.154	53.314	78	8	8	7	8	9	9	9	10	7	9	10	6	6	8	6	6	7	6	7	7	6	6	8	6	6	7	6	7	7	30.7752	30.7318	30.4718	30.7587	30.4993	30.66	30.5514	30.4122	30.5097	0.81	0.97	0.934	0.835	0.895	0.971
CSA003436.1	PREDICTED: NADP-dependent D-sorbitol-6-phosphate dehydrogenase [Ricinus communis]	23.1	21.796	43.817	61	7	7	7	7	6	8	8	7	6	7	5	7	7	7	7	7	7	7	7	6	7	7	7	7	7	7	7	7	6	31.7394	31.8158	31.8056	31.6244	31.8856	31.8145	32.0412	32.0178	31.987	1.047	1.054	1.141	1.199	1.051	0.963
CSA003471.1	PREDICTED: glutathione S-transferase F9 [Ricinus communis]	44.3	19.368	27.058	30	6	4	3	3	3	2	5	3	3	5	3	4	5	4	5	5	5	5	5	5	3	4	3	4	4	4	4	3	3	29.859	30.4759	30.073	29.8624	30.2711	30.0198	30.3119	30.3246	29.8703	1.16	1.534	1.115	1.327	1.19	0.736
CSA003473.1	PREDICTED: 4-coumarate--CoA ligase-like 7 [Nicotiana tabacum]	45.4	59.462	259.12	111	17	17	10	12	11	12	12	12	14	14	14	15	15	15	14	16	17	16	15	15	15	15	15	14	16	17	16	15	15	31.4279	31.2748	31.3464	31.4221	31.2639	31.2827	31.3222	31.2443	31.2818	0.945	0.899	0.908	0.896	0.987	0.972
CSA003475.1	PREDICTED: bifunctional phosphatase IMPL2, chloroplastic [Juglans regia]	7.2	20.258	43.047	5	1	1	1	1	1	0	0	0	1	1	0	1	1	1	1	1	1	1	1	1	1	1	1	1	1	1	1	1	1	26.8293	24.6226	23.4294	23.3538	24.5835	23.4332	23.847	24.3198	23.197	0.095	0.217	1.057	2.345	2.22	0.637
CSA003479.1	PREDICTED: 26S protease regulatory subunit S10B homolog B [Erythranthe guttata]	62.5	39.317	247.29	91	18	9	10	11	9	12	12	10	10	9	8	15	16	17	16	18	17	16	18	16	9	7	9	8	9	8	8	9	9	31.162	31.0512	31.1823	31.141	31.1653	31.2237	31.1093	31.0818	31.2552	1.014	0.926	1.059	1.017	0.96	1.106
CSA003480.1		13.3	8.8899	2.3219	0	1	1	0	0	0	0	0	0	0	0	0	1	1	0	1	0	1	1	1	0	1	1	0	1	0	1	1	1	0	25.2865	24.069	25.185	24.2753	25.7036	22.6193	24.6308	24.8281	22.7771	0.932	0.43	0.317	2.691	8.481	0.277
CSA003481.1	PREDICTED: SUMO-activating enzyme subunit 2 [Prunus mume]	23.3	75.227	44.917	49	12	12	5	5	5	4	6	8	6	6	4	10	11	11	10	11	11	12	12	11	10	11	11	10	11	11	12	12	11	29.1338	28.9196	28.9402	28.9814	29.0498	29.1184	28.9993	28.9736	29.0688	0.874	0.862	1.1	1.049	0.954	1.049
CSA003482.1	PREDICTED: leucine-rich repeat extensin-like protein 4 [Citrus sinensis]	3.2	71.395	4.3008	2	2	2	0	0	0	0	0	1	1	0	0	0	2	0	1	2	2	2	1	0	0	2	0	1	2	2	2	1	0	23.5465	24.6093	23.4295	23.3091	24.0352	24.9852	23.2736	25.5678	21.8623	0.922	2.089	3.196	1.654	0.518	0.376
CSA003506.1	PREDICTED: probable tRNA N6-adenosine threonylcarbamoyltransferase [Theobroma cacao]	26.5	31.394	4.8058	4	5	0	1	0	2	0	0	0	1	0	0	5	4	5	5	4	3	4	3	4	0	0	0	0	0	0	0	0	0	26.6608	25.7274	27.5368	25.8294	24.3158	24.5567	24.2058	23.7429	23.231	1.835	0.524	0.414	0.35	0.846	0.509
CSA003509.1	PREDICTED: endochitinase EP3-like [Juglans regia]	6.9	25.194	4.8751	5	1	1	1	1	0	1	1	0	1	0	0	1	1	1	1	1	1	1	1	0	1	1	1	1	1	1	1	1	0	22.7399	24.062	22.6158	24.9118	24.0912	23.9976	23.2284	24.3059	23.0661	0.918	2.5	0.531	0.566	1.067	0.894
CSA003511.1	PREDICTED: endochitinase EP3 [Daucus carota subsp. sativus]	12.2	37.857	14.266	15	3	3	1	1	2	3	2	2	1	1	2	3	3	3	3	3	3	3	3	3	3	3	3	3	3	3	3	3	3	26.866	26.5936	27.1939	26.7969	26.9576	26.8146	26.7981	26.5434	26.9093	1.255	0.828	1.012	1.118	1.104	1.08
CSA003518.1	PREDICTED: protein SLOW GREEN 1, chloroplastic-like [Nelumbo nucifera]	12.7	36.412	11.805	5	4	3	1	0	1	2	0	0	1	0	0	3	3	3	4	3	3	3	3	3	2	2	2	3	2	2	2	2	2	25.4015	24.3422	25.4118	23.8443	25.8124	24.5433	25.2999	25.4708	22.3982	1.007	0.48	1.623	3.912	2.41	0.134
CSA003523.1	PREDICTED: transcription initiation factor TFIID subunit 5 [Vitis vinifera]	9.6	87.076	26.565	14	5	5	0	2	1	2	3	1	3	2	0	2	4	5	5	4	4	5	5	2	2	4	5	5	4	4	5	5	2	26.2584	25.9916	26.0384	25.8659	26.5683	26.727	26.1202	26.7071	26.3441	0.859	0.831	1.816	1.627	0.896	1.168
CSA003537.1	PREDICTED: probable protein phosphatase 2C 59 isoform X3 [Gossypium hirsutum]	12.9	10.832	5.5313	3	1	1	1	0	1	0	1	0	0	0	0	1	1	1	1	1	1	1	1	1	1	1	1	1	1	1	1	1	1	25.0845	24.118	24.9811	23.8998	24.9982	25.6723	23.7698	23.7357	23.5713	0.931	0.512	3.417	2.141	0.627	0.871
CSA003540.1	PREDICTED: protein TIC 55, chloroplastic [Juglans regia]	25.5	47.066	17.863	14	9	3	3	1	3	1	1	2	2	0	1	9	7	8	8	9	8	8	8	9	3	3	3	3	3	3	3	3	3	27.3873	27.4197	27.3802	27.5221	27.656	27.3796	26.9598	27.6305	27.7514	0.995	1.023	0.906	1.097	1.211	1.731
CSA003557.1	PREDICTED: 60S ribosomal protein L21-1 [Daucus carota subsp. sativus]	50.6	18.679	73.276	57	8	8	10	5	7	8	6	7	4	5	5	7	7	8	8	7	8	7	8	8	7	7	8	8	7	8	7	8	8	31.007	31.1105	30.8966	31.0001	31.0894	31.0677	30.9448	31.0676	30.8947	0.926	1.074	1.048	1.064	1.015	0.966
CSA003566.1	PREDICTED: chlorophyll a-b binding protein of LHCII type 1 isoform X7 [Vitis vinifera]	12.3	7.9191	2.4687	9	1	1	1	1	1	1	1	1	1	1	1	1	1	1	1	1	1	1	1	1	1	1	1	1	1	1	1	1	1	24.6599	25.836	24.5528	23.5982	24.4494	23.9907	23.8258	24.0276	24.077	0.928	2.26	1.313	1.804	1.374	1.19
CSA003567.1	PREDICTED: chlorophyll a-b binding protein of LHCII type 1 [Juglans regia]	4.2	25.842	2.7604	1	1	1	0	0	0	0	0	1	0	0	0	0	0	0	0	1	1	0	1	1	0	0	0	0	1	1	0	1	1	24.1058	25.0233	23.9938	23.6244	24.5045	24.2736	23.5209	23.7939	25.2787	0.925	1.889	1.568	1.84	1.174	3.382
CSA003579.1	PREDICTED: alpha-L-fucosidase 2-like isoform X2 [Juglans regia]	26.9	39.327	28.703	32	7	5	3	3	3	4	4	5	4	3	3	4	5	6	6	6	7	7	4	6	4	4	4	4	4	5	5	3	4	27.1664	27.1984	27.2342	27.4027	27.1691	27.158	27.4224	27.1264	27.151	1.048	1.022	0.844	0.851	1.008	0.829
CSA003580.1	PREDICTED: alpha-L-fucosidase 2 isoform X2 [Vitis vinifera]	5.3	32.01	1.8769	0	1	1	0	0	0	0	0	0	0	0	0	0	1	1	0	1	1	1	1	1	0	1	1	0	1	1	1	1	1	24.6466	24.4756	24.5393	24.5709	24.5748	24.0471	23.5474	25.584	25.7398	0.928	0.888	0.696	1.003	1.442	4.571
CSA003606.1	PREDICTED: dihydroneopterin aldolase 2 [Vitis vinifera]	55.8	8.6778	60.845	29	3	3	2	2	4	4	3	2	5	3	4	3	3	3	3	3	3	3	3	3	3	3	3	3	3	3	3	3	3	28.6787	28.8682	29.3025	28.8808	28.7631	28.5328	28.7859	28.3448	28.5695	1.541	1.14	0.786	0.922	1.173	0.861
CSA003616.1	PREDICTED: tubulin beta-2 chain [Setaria italica]	41.3	46.732	2.1975	0	14	1	0	0	0	0	0	0	0	0	0	14	13	13	13	13	13	13	13	12	1	1	1	1	1	1	1	1	0	25.7654	24.5306	25.6681	23.4853	25.1168	25.782	24.5048	23.3238	22.0788	0.935	0.425	4.913	3.098	0.631	0.186
CSA003626.1	PREDICTED: cytochrome P450 87A3-like [Juglans regia]	2.1	55.328	2.6127	6	1	1	0	1	0	1	1	1	0	1	1	1	1	1	1	1	1	1	1	1	1	1	1	1	1	1	1	1	1	24.0989	24.6007	23.9868	25.2272	23.7065	24.9613	23.4066	24.7372	25.8996	0.925	1.416	0.832	0.349	0.419	5.629
CSA003650.1	PREDICTED: ferredoxin-dependent glutamate synthase, chloroplastic [Ricinus communis]	27.8	15.708	26.2	58	4	4	5	6	7	7	6	7	5	11	4	4	4	4	4	4	4	4	4	4	4	4	4	4	4	4	4	4	4	29.8948	30.2684	30.2934	30.1576	30.2678	30.2484	30.0747	30.0981	30.4375	1.318	1.296	1.065	1.079	1.014	1.286
CSA003651.1	Ferredoxin-dependent glutamate synthase 2 [Morus notabilis]	53.8	24.19	143.34	105	11	11	11	10	11	9	12	14	12	14	12	9	10	9	9	9	11	9	10	10	9	10	9	9	9	11	9	10	10	32.2775	32.5254	32.6198	32.2214	32.4591	32.5611	32.355	32.4677	32.4537	1.268	1.188	1.265	1.179	0.932	1.071
CSA003652.1	PREDICTED: ferredoxin-dependent glutamate synthase, chloroplastic-like, partial [Daucus carota subsp.sativus]	49.2	13.518	57.258	77	5	5	6	9	8	7	11	9	7	10	10	5	5	5	5	5	5	5	4	5	5	5	5	5	5	5	5	4	5	31.8735	32.0836	32.069	31.6575	31.9012	32.0702	31.7481	31.9539	31.7996	1.145	1.157	1.331	1.184	0.889	1.036
CSA003653.1	PREDICTED: ferredoxin-dependent glutamate synthase, chloroplastic [Ricinus communis]	14.2	21.945	48.618	15	2	2	2	1	2	2	2	2	1	2	1	2	2	2	2	2	2	2	2	2	2	2	2	2	2	2	2	2	2	29.3761	29.5097	29.7072	29.5422	29.5818	29.6058	29.4659	29.6673	29.665	1.258	1.097	1.045	1.028	0.984	1.148
CSA003654.1	PREDICTED: ferredoxin-dependent glutamate synthase, chloroplastic [Vitis vinifera]	57.5	115.08	323.31	560	43	43	56	64	63	61	64	65	61	62	64	41	43	43	42	43	42	42	40	43	41	43	43	42	43	42	42	40	43	34.9258	35.1328	35.1621	34.9257	35.0804	35.1115	34.9425	35.0813	35.1441	1.178	1.154	1.137	1.113	0.979	1.15
CSA003657.1	PREDICTED: glucose-induced degradation protein 8 homolog isoform X1 [Citrus sinensis]	20	32.083	19.492	19	4	4	3	2	2	2	2	2	2	2	2	4	4	4	4	2	4	3	3	4	4	4	4	4	2	4	3	3	4	26.0349	25.8089	26.0001	26.0962	26.2274	26.157	26.2402	26.2592	26.352	0.976	0.855	1.043	1.095	1.05	1.081
CSA003658.1	PREDICTED: ribulose bisphosphate carboxylase/oxygenase activase, chloroplastic isoform X1 [Vitis vinifera]	59.3	54.465	323.31	477	31	10	51	56	50	53	57	54	51	50	55	30	31	31	31	30	31	31	31	29	10	10	10	10	10	10	10	10	10	36.4069	36.4158	36.3634	36.4636	36.3494	36.417	36.5617	36.3786	36.4395	0.97	1.006	0.968	0.924	0.954	0.919
CSA003662.1	PREDICTED: ribulose bisphosphate carboxylase/oxygenase activase, chloroplastic isoform X2 [Vitis vinifera]	72.4	48.053	323.31	1121	35	12	125	123	128	127	122	124	125	128	119	34	35	34	35	34	35	35	34	32	12	12	12	12	12	12	12	12	12	38.6301	38.6058	38.4997	38.5828	38.5251	38.4967	38.6016	38.5262	38.5103	0.914	0.983	0.942	0.961	1.02	0.939
CSA003663.1	PREDICTED: D-xylose-proton symporter-like 3, chloroplastic [Theobroma cacao]	11.3	59.561	69.841	47	5	5	6	5	4	5	5	6	5	4	7	5	5	4	5	5	5	4	5	5	5	5	4	5	5	5	4	5	5	30.1716	30.2272	30.2637	30.3102	30.18	30.1725	30.297	30.2652	30.3819	1.066	1.039	0.909	0.914	1.005	1.061
CSA003666.1	PREDICTED: transcription initiation factor IIA large subunit [Solanum pennellii]	7.6	26.929	3.2316	5	1	1	0	1	0	0	0	1	1	1	1	0	1	0	1	1	1	1	1	1	0	1	0	1	1	1	1	1	1	24.3792	25.1417	24.2697	23.4853	23.5321	24.4082	25.1686	24.1666	23.7377	0.927	1.696	1.896	1.033	0.545	0.371
CSA003672.1	PREDICTED: zinc transporter 2 [Jatropha curcas]	3.6	36.505	2.9453	8	1	1	1	1	1	1	1	1	0	1	1	1	1	1	1	1	1	1	1	1	1	1	1	1	1	1	1	1	1	24.1548	23.734	24.0433	22.6779	24.6035	24.4638	23.4066	24.2238	25.3748	0.926	0.747	3.448	3.799	1.102	3.913
CSA003688.1	PREDICTED: ferredoxin--NADP reductase, root isozyme, chloroplastic isoform X2 [Vigna angularis]	33.3	42.596	87.808	70	9	9	5	7	8	6	8	8	9	9	10	8	7	8	7	9	8	8	8	7	8	7	8	7	9	8	8	8	7	30.2462	30.3738	30.3688	30.1486	30.3136	30.732	30.301	30.3173	30.4527	1.089	1.093	1.498	1.121	0.748	1.111
CSA003697.1	PREDICTED: calcium-dependent protein kinase 1-like [Nelumbo nucifera]	39.6	57.144	189.87	146	15	15	17	15	20	17	17	15	15	14	16	15	13	15	14	13	15	14	13	13	15	13	15	14	13	15	14	13	13	30.6445	30.8115	30.6574	30.6896	30.7939	30.602	30.7287	30.6265	30.7302	1.009	1.123	0.941	1.075	1.142	1.001
CSA003707.1	PREDICTED: flavonol synthase/flavanone 3-hydroxylase-like [Prunus mume]	11.8	37.611	8.2102	12	3	3	4	1	0	2	1	1	1	1	1	3	1	2	2	2	2	3	2	2	3	1	2	2	2	2	3	2	2	26.0531	24.9595	23.7582	26.8386	24.3909	24.3896	24.2882	24.3629	24.4091	0.204	0.469	0.183	0.183	1.001	1.087
CSA003718.1	PREDICTED: luc7-like protein 3 [Nicotiana tomentosiformis]	6	43.079	3.0606	1	2	2	0	0	0	0	1	0	0	0	0	1	2	2	2	2	1	2	1	2	1	2	2	2	2	1	2	1	2	25.874	23.5599	25.7777	25.025	24.4334	24.5346	22.5899	24.2969	25.5578	0.935	0.201	0.712	0.664	0.932	7.824
CSA003723.1	PREDICTED: cytochrome c6, chloroplastic [Ziziphus jujuba]	5.8	20.844	23.12	4	1	1	0	1	1	0	0	1	0	0	1	1	1	1	0	1	1	1	1	1	1	1	1	0	1	1	1	1	1	25.0608	24.6293	24.9573	24.5999	23.3666	25.0809	24.964	24.8606	24.4243	0.931	0.742	1.396	0.425	0.305	0.688
CSA003733.1	PREDICTED: thylakoid lumenal 15 kDa protein 1, chloroplastic [Capsicum annuum]	44.1	14.703	237.88	61	4	4	8	7	10	5	5	6	5	9	6	4	4	4	4	4	4	4	4	4	4	4	4	4	4	4	4	4	4	31.8886	32.4267	32.2315	31.8404	32.1443	32.2807	31.9322	32.2934	32.2512	1.268	1.452	1.357	1.234	0.91	1.247
CSA003736.1	PREDICTED: chromatin remodeling protein EBS [Theobroma cacao]	30.5	20.574	2.6056	6	4	1	0	0	1	1	1	1	1	1	0	3	4	4	3	4	2	4	3	4	1	1	1	1	1	1	1	1	1	24.5127	24.4596	24.4043	24.0453	24.2371	23.6594	24.5341	23.3939	25.7633	0.928	0.964	0.765	1.142	1.492	2.344
CSA003737.1	PREDICTED: serine/threonine protein phosphatase 2A 59 kDa regulatory subunit B' gamma isoform-like [Nelumbo nucifera]	3.5	61.945	3.4318	4	2	1	1	0	1	2	0	0	0	0	0	2	2	1	2	1	2	1	1	1	1	1	1	1	1	1	1	1	1	25.9413	25.4429	24.4598	26.1559	24.7804	25.8733	23.973	23.2126	22.9821	0.358	0.708	0.822	0.385	0.469	0.503
CSA003738.1	lycopene beta/epsilon cyclase [Medicago truncatula]	5.7	68.04	33.778	22	3	3	2	2	3	2	3	2	2	3	3	3	3	3	3	3	3	3	3	3	3	3	3	3	3	3	3	3	3	26.6212	26.7058	26.7809	26.4676	26.8693	26.6619	26.7542	26.6743	26.8479	1.117	1.06	1.144	1.321	1.155	1.067
CSA003745.1	PREDICTED: probable dolichyl-diphosphooligosaccharide--protein glycosyltransferase subunit 3B [Citrus sinensis]	5.4	39.733	3.0373	2	2	2	0	1	0	1	0	0	0	0	0	0	2	2	2	1	2	2	2	2	0	2	2	2	1	2	2	2	2	24.5677	24.277	24.5306	24.3678	25.2392	23.4837	24.5206	24.3268	24.3677	0.975	0.818	0.542	1.829	3.377	0.899
CSA003757.1	PREDICTED: probable fructokinase-7 [Prunus mume]	13.6	36.406	9.479	13	4	3	2	1	2	1	2	2	1	1	1	3	2	3	3	3	3	2	2	3	2	1	3	3	2	3	2	2	3	28.0286	27.6352	25.0768	24.5866	27.4995	24.5635	25.6535	24.1499	23.21	0.129	0.761	0.984	7.532	7.653	0.184
CSA003797.1	50S ribosomal protein L23 [Morus notabilis]	8.5	21.028	7.2401	7	1	1	1	1	1	1	0	1	1	1	0	1	1	1	1	1	1	1	1	1	1	1	1	1	1	1	1	1	1	24.6379	23.3947	23.6557	25.7066	23.9372	24.3921	23.966	23.0404	24.5196	0.506	0.422	0.402	0.293	0.73	1.468
CSA003801.1	PREDICTED: nucleoside diphosphate kinase 3-like [Solanum pennellii]	30.1	19.797	19.446	23	6	2	2	3	2	2	2	3	3	3	3	5	6	6	6	6	6	6	6	6	2	2	2	2	2	2	2	2	2	30.0289	29.8189	29.8685	30.0655	29.8861	29.9614	29.985	29.866	29.9524	0.895	0.865	0.93	0.883	0.949	0.978
CSA003809.1	PREDICTED: reticulon-4-interacting protein 1, mitochondrial [Solanum tuberosum]	8.6	23.709	2.3881	6	2	1	1	1	1	0	0	1	1	1	0	2	2	2	1	2	2	2	2	2	1	1	1	0	1	1	1	1	1	25.1793	24.2636	23.4799	24.0383	23.7923	23.3168	24.2499	23.9457	25.5849	0.308	0.53	0.606	0.843	1.39	2.523
CSA003815.1		11.9	10.855	2.1824	0	1	1	0	0	0	0	0	0	0	0	0	1	1	1	1	1	1	1	1	1	1	1	1	1	1	1	1	1	1	23.7706	24.806	24.5595	24.319	24.0096	24.1942	24.0227	24.5108	24.0326	1.728	2.05	0.917	0.807	0.88	1.007
CSA003817.1	PREDICTED: formimidoyltransferase-cyclodeaminase-like [Juglans regia]	16.8	34.463	13.815	11	4	4	2	0	1	3	0	1	1	1	2	2	2	3	4	2	3	3	2	2	2	2	3	4	2	3	3	2	2	27.475	26.6057	26.7667	27.3242	26.6444	26.8274	27.0833	26.8818	27.261	0.612	0.547	0.709	0.624	0.881	1.131
CSA003818.1	PREDICTED: rhodanese-like domain-containing protein 9, chloroplastic [Vitis vinifera]	40	22.617	62.4	42	6	6	5	5	7	3	5	2	6	6	3	5	6	6	5	6	6	6	6	6	5	6	6	5	6	6	6	6	6	31.4864	31.3881	31.2699	31.2555	31.2056	31.2156	31.0853	31.1761	31.4974	0.861	0.934	0.973	0.966	0.993	1.331
CSA003819.1	PREDICTED: rhodanese-like domain-containing protein 9, chloroplastic [Citrus sinensis]	35.2	10.984	15.643	10	3	3	1	0	2	2	1	2	0	1	1	3	3	3	3	2	2	2	2	2	3	3	3	3	2	2	2	2	2	28.0494	28.0736	28.4602	27.5428	28.0745	28.123	27.892	27.9242	28.1546	1.329	1.017	1.495	1.446	0.967	1.2
CSA003830.1	PREDICTED: dihydropyrimidine dehydrogenase (NADP(+)), chloroplastic [Prunus mume]	24	49.522	35.341	40	9	9	4	4	2	5	5	6	4	6	4	7	7	6	8	7	9	7	9	7	7	7	6	8	7	9	7	9	7	29.5614	29.5928	29.7593	29.6692	29.847	29.6376	29.714	29.5584	29.8445	1.147	1.022	0.978	1.131	1.156	1.095
CSA003833.1	PREDICTED: protein transport protein Sec24-like At4g32640 isoform X1 [Vitis vinifera]	2.7	116.08	4.8798	3	2	2	0	0	0	0	0	1	2	0	0	0	0	0	1	1	1	2	0	0	0	0	0	1	1	1	2	0	0	23.5965	25.2639	24.3882	24.0943	24.1704	23.7853	25.7635	24.9879	23.8202	1.731	3.177	0.807	1.054	1.306	0.26
CSA003845.1	PREDICTED: poly(U)-specific endoribonuclease-B [Vitis vinifera]	20.6	48.411	123.9	46	7	7	3	6	5	4	7	7	4	5	5	5	7	7	7	7	7	7	6	7	5	7	7	7	7	7	7	6	7	28.2573	27.9991	28.3613	28.2668	28.3836	28.5815	28.4908	28.175	28.1381	1.075	0.836	1.244	1.084	0.872	0.783
CSA003846.1	vacuolar protein sorting protein [Medicago truncatula]	9	39.405	6.6835	7	2	2	2	1	1	0	1	0	1	0	1	2	2	2	2	2	2	2	2	2	2	2	2	2	2	2	2	2	2	26.1309	26.2757	23.3132	26.3023	26.1378	26.2895	26.1626	26.1968	26.2177	0.142	1.106	0.991	0.892	0.9	1.039
CSA003850.1	PREDICTED: vacuolar protein sorting-associated protein 13C-like isoform X1 [Malus domestica]	1.9	80.996	3.4785	4	1	1	1	0	0	0	1	1	0	0	1	1	0	1	0	1	1	1	0	1	1	0	1	0	1	1	1	0	1	24.6666	23.9642	24.1903	25.8154	25.13	24.7418	24.94	23.6338	25.2756	0.719	0.615	0.475	0.622	1.309	1.262
CSA003867.1	PREDICTED: 3-hydroxyisobutyryl-CoA hydrolase-like protein 3, mitochondrial isoform X1 [Juglans regia]	5.1	46.864	2.7757	6	2	1	0	1	0	1	0	1	1	1	1	2	1	2	1	1	1	1	1	1	1	1	1	1	1	1	1	1	1	23.4312	24.0366	25.2002	24.4526	25.361	23.8919	24.4408	23.7092	25.3992	3.408	1.521	0.678	1.877	2.768	1.943
CSA003899.1	PREDICTED: hydroquinone glucosyltransferase [Jatropha curcas]	10.7	50.866	5.99	15	5	3	3	2	2	3	1	2	0	1	1	4	5	5	3	4	5	4	5	5	3	3	3	2	2	3	2	3	3	27.0303	26.7112	26.7655	26.8983	26.6119	26.699	26.9604	26.6583	26.7428	0.832	0.802	0.871	0.82	0.941	0.86
CSA003910.1	domon-like ligand-binding domain-containing protein precursor [Solanum lycopersicum]	10.4	22.944	6.8211	5	1	1	0	0	0	1	0	1	1	1	1	1	1	1	1	1	1	1	1	1	1	1	1	1	1	1	1	1	1	24.3006	24.1971	23.8881	24.5077	25.249	23.7459	24.5118	23.8764	26.6931	0.751	0.931	0.59	1.672	2.835	4.536
CSA003918.1	domon-like ligand-binding domain-containing protein precursor [Solanum lycopersicum]	8.1	13.421	3.9336	7	1	1	0	1	0	1	1	1	1	1	1	1	1	1	1	1	1	1	1	1	1	1	1	1	1	1	1	1	1	24.8433	25.1549	23.7421	24.5779	24.4423	23.9649	25.06	24.8744	25.8627	0.466	1.241	0.654	0.91	1.392	1.744
CSA003952.1	PREDICTED: ornithine carbamoyltransferase, chloroplastic [Daucus carota subsp. sativus]	23	34.991	57.389	25	6	2	2	3	2	3	3	4	2	3	3	4	6	5	5	5	5	5	5	5	1	2	2	2	2	2	2	2	2	28.6003	28.542	28.2792	28.4993	28.5511	28.564	28.6536	28.8298	28.7508	0.8	0.96	1.046	1.037	0.991	1.07
CSA003953.1	PREDICTED: proteasome subunit alpha type-1-B-like [Populus euphratica]	83.9	13.163	84.123	56	8	4	6	5	5	7	7	6	7	6	7	6	7	7	7	7	7	6	6	8	4	4	4	4	4	4	3	3	4	30.6225	30.3287	30.5797	30.5729	30.5944	30.5702	30.4546	30.4169	30.4826	0.971	0.816	0.998	1.015	1.017	1.02
CSA003954.1	PREDICTED: proteasome subunit alpha type-1-B-like [Daucus carota subsp. sativus]	9.6	19.065	10.13	11	3	2	0	1	1	1	1	2	2	2	1	1	2	3	2	3	3	3	3	2	0	1	2	1	2	2	2	2	1	25.3016	24.3741	27.7186	25.1199	27.47	28.0026	28.1713	26.3297	22.8207	5.341	0.526	7.375	5.099	0.691	0.025
CSA003955.1	PREDICTED: auxilin-like protein 1 [Vitis vinifera]	1	168.66	2.3153	5	1	1	1	0	0	1	0	1	1	0	1	1	1	1	1	1	1	1	1	1	1	1	1	1	1	1	1	1	1	24.001	25.3854	23.9611	23.7097	24.335	24.127	23.6336	24.0608	26.7746	0.973	2.611	1.335	1.543	1.155	8.821
CSA003958.1		19	17.765	6.1975	8	2	2	1	1	1	1	1	0	2	1	0	2	2	2	2	2	1	2	2	2	2	2	2	2	2	1	2	2	2	25.7238	26.042	25.1276	25.8099	26.375	25.0942	25.6578	26.1327	25.7257	0.661	1.247	0.609	1.48	2.43	1.048
CSA003969.1		15.6	13.949	17.993	9	1	1	1	1	1	1	1	1	1	0	2	1	1	1	1	1	1	1	1	1	1	1	1	1	1	1	1	1	1	23.8563	24.9858	25.268	23.5354	24.5052	24.3057	25.0504	25.1145	25.4049	2.66	2.188	1.706	1.959	1.148	1.279
CSA003970.1	PREDICTED: protein GDAP2 homolog isoform X2 [Ziziphus jujuba]	3.7	166.68	10.672	5	5	3	0	1	1	1	1	0	1	0	0	3	2	3	3	2	2	2	2	1	2	1	2	2	2	1	1	1	1	24.0734	25.8897	24.1232	25.4881	24.7856	25.327	26.0794	24.9981	22.2283	1.035	3.522	0.894	0.615	0.687	0.069
CSA003983.1	PREDICTED: probable mitochondrial-processing peptidase subunit beta, mitochondrial [Vitis vinifera]	41.6	67.837	323.31	173	19	10	19	21	17	20	18	18	23	19	18	19	19	18	19	19	18	19	18	18	10	10	10	10	10	10	10	10	10	32.6405	32.553	32.7089	32.6832	32.647	32.6062	32.6606	32.7108	32.7909	1.049	0.941	0.948	0.975	1.029	1.095
CSA003990.1	PREDICTED: aminoacylase-1 isoform X2 [Vitis vinifera]	26.6	52.219	35.601	67	9	9	8	10	7	8	9	4	7	7	7	8	9	8	9	9	9	9	9	7	8	9	8	9	9	9	9	9	7	30.3205	30.3261	30.0798	30.357	30.3038	30.2786	30.3518	30.3084	30.349	0.846	1.004	0.947	0.964	1.018	0.998
CSA003994.1	PREDICTED: protein disulfide-isomerase-like [Sesamum indicum]	17.2	16.973	82.44	24	2	1	3	2	2	3	3	2	4	2	3	2	2	2	2	2	2	2	2	2	1	1	1	1	1	1	1	1	1	29.8624	30.0262	29.9537	29.7075	29.8425	29.586	30.0145	29.7492	30.1516	1.065	1.12	0.919	1.098	1.195	1.1
CSA004015.1	PREDICTED: brefeldin A-inhibited guanine nucleotide-exchange protein 2 [Vitis vinifera]	0.7	199.99	2.1047	3	1	1	0	1	1	0	0	1	0	0	0	0	1	1	1	1	1	1	1	1	0	1	1	1	1	1	1	1	1	24.234	25.2736	25.0901	24.6066	24.28	25.2141	23.4573	24.1591	24.245	1.81	2.056	1.524	0.797	0.523	1.726
CSA004024.1	PREDICTED: monodehydroascorbate reductase 5, mitochondrial [Nelumbo nucifera]	67.2	52.81	313.63	219	23	22	27	24	25	23	24	25	25	23	23	22	21	23	22	23	23	23	22	23	21	20	22	21	22	22	22	21	22	32.9368	32.9585	33.1304	33.0307	33.0291	33.171	33.0754	33.1283	33.107	1.144	1.015	1.102	0.999	0.906	1.022
CSA004027.1	PREDICTED: vestitone reductase-like [Vitis vinifera]	27.7	36.713	50.426	21	6	6	3	3	1	4	2	2	1	3	2	5	6	5	6	6	6	5	5	6	5	6	5	6	6	6	5	5	6	28.3208	27.6377	27.8762	27.9329	28.0014	27.8147	28.1367	27.8826	28.0046	0.735	0.623	0.921	1.049	1.138	0.913
CSA004030.1	PREDICTED: vacuolar-sorting receptor 6-like [Solanum tuberosum]	3.7	70.395	3.482	11	2	2	2	1	1	1	1	2	1	1	1	2	2	2	2	2	2	2	2	2	2	2	2	2	2	2	2	2	2	26.3193	26.3171	26.4222	26.2939	26.3883	26.5858	26.424	26.2832	26.3103	1.074	0.998	1.224	1.068	0.872	0.924
CSA004046.1	PREDICTED: serine hydroxymethyltransferase 3, chloroplastic-like [Juglans regia]	21.4	57.343	106.71	18	7	1	2	2	2	2	2	2	2	2	2	5	5	5	6	6	6	6	6	6	1	1	1	1	1	1	1	1	1	26.6964	26.5641	26.7492	26.8598	26.6591	26.3381	26.9929	26.626	26.8107	1.037	0.912	0.697	0.87	1.249	0.881
CSA004048.1	PREDICTED: far upstream element-binding protein 1 isoform X2 [Juglans regia]	18.1	70.963	116.03	70	9	5	9	7	9	8	6	8	7	8	8	9	8	9	8	7	9	7	8	7	5	4	5	4	3	5	4	4	3	31.3788	31.2555	31.3279	31.3859	31.3333	31.1	31.2138	31.1765	31.1926	0.965	0.918	0.82	0.964	1.176	0.985
CSA004050.1	PREDICTED: probable transcriptional regulator SLK2 [Fragaria vesca subsp. vesca]	2	91.769	33.376	9	1	1	1	1	1	1	1	1	1	1	1	1	1	1	1	1	1	1	1	1	1	1	1	1	1	1	1	1	1	25.1925	24.4684	24.3019	24.4366	24.3672	24.401	24.5408	24.0476	24.4807	0.539	0.605	0.976	0.953	0.977	0.959
CSA004065.1	PREDICTED: DEAD-box ATP-dependent RNA helicase 8 [Vitis vinifera]	37.3	56.684	61.17	48	14	9	3	6	6	5	5	6	7	5	5	10	10	12	11	11	12	11	11	10	7	7	8	8	7	8	7	7	6	29.2919	29.244	29.0432	29.4228	29.2519	29.1034	29.2482	29.4139	29.236	0.842	0.967	0.801	0.888	1.108	0.992
CSA004075.1	PREDICTED: protein CREG1 isoform X1 [Sesamum indicum]	16.9	22.268	12.383	22	3	3	3	3	2	2	2	2	3	3	2	3	3	3	3	3	3	3	3	3	3	3	3	3	3	3	3	3	3	27.8095	27.323	27.0329	27.5967	27.3192	27.1185	27.4815	27.2948	27.4676	0.584	0.714	0.718	0.825	1.149	0.99
CSA004082.1	PREDICTED: UDP-glucuronic acid decarboxylase 1 [Vitis vinifera]	4.6	48.653	2.16	4	3	2	1	0	0	0	0	1	1	0	1	3	3	2	3	3	3	2	3	3	2	2	1	2	2	2	1	2	2	24.687	24.3614	25.3228	23.3699	25.4444	23.4007	24.3688	24.2245	23.5017	1.554	0.798	1.022	4.212	4.123	0.548
CSA004105.1	PREDICTED: ADP-ribosylation factor 1 isoform X1 [Fragaria vesca subsp. vesca]	59.1	20.666	59.312	3	8	1	0	0	0	1	1	0	0	0	1	8	8	8	7	8	8	8	8	8	1	1	1	1	1	1	1	1	1	24.4111	24.5312	25.21	24.2402	23.9365	24.2929	23.2899	24.5162	27.008	1.74	1.087	1.037	0.81	0.781	13.16
CSA004107.1	PREDICTED: monodehydroascorbate reductase 4, peroxisomal [Vitis vinifera]	31.6	60.612	70.846	71	12	12	5	8	8	7	7	8	9	8	11	10	11	12	11	10	10	12	12	12	10	11	12	11	10	10	12	12	12	30.4024	30.4347	30.2685	30.5784	30.3787	30.4929	30.49	30.414	30.4645	0.911	1.023	0.942	0.871	0.924	0.982
CSA004123.1	glycine-rich RNA-binding family protein [Populus trichocarpa]	4.4	25.269	6.9493	9	1	1	1	1	1	1	1	1	1	1	1	1	1	1	1	1	1	1	1	1	1	1	1	1	1	1	1	1	1	25.4231	24.8111	24.3971	24.7835	23.1327	24.4644	24.1703	23.9903	27.6789	0.491	0.654	0.802	0.318	0.397	11.382
CSA004127.1	PREDICTED: abscisate beta-glucosyltransferase [Eucalyptus grandis]	17.3	53.256	25.34	33	7	7	4	2	4	3	4	3	7	2	4	7	6	6	6	7	6	7	6	7	7	6	6	6	7	6	7	6	7	28.2485	28.0336	28.2487	28.1495	28.1591	28.2101	28.2424	27.9238	28.1625	1	0.862	1.043	1.007	0.965	0.946
CSA004128.1	PREDICTED: scopoletin glucosyltransferase [Theobroma cacao]	10.7	53.773	10.246	19	4	4	2	1	3	1	2	3	2	4	1	3	3	4	3	4	4	4	4	3	3	3	4	3	4	4	4	4	3	25.6338	25.7767	25.7046	25.7823	25.6115	25.3374	25.8734	25.7615	25.6252	1.05	1.104	0.735	0.888	1.209	0.842
CSA004129.1	UDP-glycosyltransferase 73C2 [Morus notabilis]	21.5	56.199	199.33	118	10	10	12	12	13	16	15	13	13	13	11	9	9	9	10	9	9	9	9	9	9	9	9	10	9	9	9	9	9	32.0711	31.9959	32.2025	31.9092	31.8922	32.2515	32.0209	32.0255	32.2718	1.095	0.949	1.268	0.988	0.78	1.19
CSA004138.1	PREDICTED: pyridoxine/pyridoxamine 5'-phosphate oxidase 1, chloroplastic [Vitis vinifera]	7.9	51.442	33.503	19	3	2	1	2	2	2	3	2	3	2	2	3	3	3	3	3	3	3	3	3	2	2	2	2	2	2	2	2	2	27.6087	27.9505	27.8927	28.1277	27.7349	27.627	28.1723	28.0433	28.4034	1.218	1.267	0.707	0.762	1.078	1.174
CSA004148.1	PREDICTED: thioredoxin-like 2, chloroplastic [Gossypium hirsutum]	10.7	21.748	5.4675	21	2	2	2	2	3	3	3	2	2	2	2	2	1	2	2	2	2	2	2	2	2	1	2	2	2	2	2	2	2	27.6528	27.6444	27.6253	28.2016	27.3009	27.7922	27.3578	27.3542	27.5444	0.981	0.994	0.753	0.536	0.711	1.138
CSA004150.1	PREDICTED: zinc finger CCCH domain-containing protein 14-like [Juglans regia]	9.2	47.045	4.4991	9	3	1	1	1	1	1	1	1	1	1	1	3	3	3	3	3	3	3	3	3	1	1	1	1	1	1	1	1	1	25.3113	24.3065	24.289	25.2423	24.5261	24.7471	24.7198	24.0811	25.4086	0.492	0.498	0.709	0.609	0.858	1.612
CSA004155.1	PREDICTED: phosphoribosylamine--glycine ligase-like [Gossypium raimondii]	10.8	33.209	1.8816	4	3	1	0	1	1	0	1	1	0	0	0	3	3	3	3	3	3	3	3	3	1	1	1	1	1	1	1	1	1	24.5055	24.3935	24.4605	23.9404	24.9565	24.2375	25.1838	25.2013	26.5709	0.969	0.925	1.229	2.022	1.646	2.615
CSA004159.1	PREDICTED: fumarate hydratase 1, mitochondrial-like, partial [Nicotiana tabacum]	35.2	36.022	47.743	55	9	8	7	5	5	6	7	5	6	8	6	9	8	9	9	8	9	8	7	8	8	7	8	8	7	8	7	6	7	29.9081	29.9406	29.8384	30.2016	29.9302	29.9481	29.9672	29.9661	30.1178	0.953	1.023	0.839	0.828	0.988	1.11
CSA004162.1	Fumarate hydratase 1 family protein [Populus trichocarpa]	37.1	34.518	107.38	47	7	3	7	5	7	5	6	4	5	4	4	7	7	7	7	7	6	6	7	6	3	3	3	3	3	2	3	3	2	29.9509	29.901	29.903	29.9422	29.828	30.163	29.8585	29.8143	29.8594	0.967	0.966	1.165	0.924	0.793	1.001
CSA004164.1	PREDICTED: protein EXORDIUM-like 2 [Theobroma cacao]	16.6	44	7.989	18	5	5	2	2	2	3	2	2	3	1	1	4	4	4	4	4	4	4	4	5	4	4	4	4	4	4	4	4	5	28.8928	28.5975	28.1841	28.4204	27.9877	28.2934	28.9588	28.2751	28.2617	0.612	0.815	0.916	0.741	0.809	0.617
CSA004174.1	PREDICTED: LOW QUALITY PROTEIN: purple acid phosphatase 18-like [Malus domestica]	13.5	24.38	17.361	11	2	2	1	0	1	0	2	2	2	2	1	1	1	2	1	2	2	2	2	2	1	1	2	1	2	2	2	2	2	27.8645	25.4687	27.258	23.7955	27.0806	27.3459	27.4799	27.4025	27.2846	0.657	0.19	11.715	9.748	0.832	0.873
CSA004175.1	PREDICTED: purple acid phosphatase 18-like isoform X2 [Lupinus angustifolius]	28.8	6.249	3.4507	2	1	1	1	0	1	0	0	0	0	0	0	1	1	1	1	0	0	1	1	0	1	1	1	1	0	0	1	1	0	24.3984	23.9636	24.7431	24.0128	24.065	24.3254	23.8669	23.3035	23.2624	1.27	0.74	1.242	1.037	0.835	0.658
CSA004177.1	PREDICTED: protein FAR1-RELATED SEQUENCE 3 [Vitis vinifera]	19.3	98.947	87.155	51	15	11	6	5	4	6	7	7	7	5	4	9	12	11	10	10	12	12	11	10	7	9	9	8	8	9	9	8	8	28.8694	28.7271	28.6272	28.7049	28.7574	28.8496	28.8216	28.7026	28.655	0.845	0.906	1.105	1.037	0.938	0.891
CSA004179.1	PREDICTED: serrate RNA effector molecule [Ricinus communis]	19.8	97.384	96.41	62	12	12	11	4	9	6	7	6	7	5	7	12	9	12	12	10	12	11	11	11	12	9	12	12	10	12	11	11	11	28.8563	28.8873	28.7931	28.9151	28.8318	28.7452	28.9489	28.9307	28.9582	0.957	1.022	0.889	0.944	1.062	1.006
CSA004187.1	PREDICTED: LL-diaminopimelate aminotransferase, chloroplastic-like [Juglans regia]	29.6	50.263	214.07	75	9	9	6	6	11	9	9	9	9	9	7	7	8	9	8	9	8	9	9	9	7	8	9	8	9	8	9	9	9	31.0333	30.92	30.9246	30.5423	30.6984	30.932	30.7801	30.8944	30.8785	0.927	0.924	1.31	1.114	0.85	1.071
CSA004194.1	PREDICTED: beta-carotene isomerase D27, chloroplastic [Juglans regia]	8.2	31.178	13.091	3	2	2	0	0	0	1	0	1	1	0	0	2	2	1	2	1	1	1	1	1	2	2	1	2	1	1	1	1	1	24.5684	26.837	24.2336	24.1736	24.4388	25.411	23.7204	23.6331	22.2066	0.793	4.819	2.358	1.202	0.51	0.35
CSA004197.1	PREDICTED: galactinol--sucrose galactosyltransferase [Vitis vinifera]	2.8	86.299	5.412	10	2	2	0	1	1	1	1	2	1	1	2	2	1	1	2	2	2	2	2	2	2	1	1	2	2	2	2	2	2	28.6367	23.1612	24.3215	28.6432	28.2672	28.2027	28.7587	28.2892	28.3264	0.05	0.022	0.737	0.771	1.046	0.741
CSA004206.1	PREDICTED: protein ELC-like [Nicotiana tomentosiformis]	6.5	46.205	5.2717	4	2	2	0	0	1	1	0	1	1	0	0	2	2	2	2	2	2	2	2	2	2	2	2	2	2	2	2	2	2	24.8485	24.5521	25.5464	25.6063	24.3565	25.6493	25.5589	22.7972	23.7927	1.622	0.814	1.03	0.421	0.408	0.294
CSA004242.1	PREDICTED: acetyl-CoA acetyltransferase, cytosolic 1 isoform X1 [Juglans regia]	12.5	31.147	12.266	15	3	3	2	1	2	3	1	1	1	1	3	2	2	3	2	2	2	2	2	2	2	2	3	2	2	2	2	2	2	27.2258	27.5177	27.409	27.4422	27.3553	27.4059	27.316	24.2463	27.3318	1.135	1.224	0.975	0.942	0.966	1.011
CSA004245.1	PREDICTED: cellulose synthase-like protein E6 isoform X2 [Vitis vinifera]	7.9	18.879	2.5235	5	1	1	1	0	1	0	1	1	0	0	1	1	1	1	1	1	1	1	1	1	1	1	1	1	1	1	1	1	1	24.3435	24.9816	25.4069	25.1331	23.5593	23.8912	23.9402	24.6938	25.7429	2.09	1.556	0.423	0.336	0.794	3.489
CSA004254.1	PREDICTED: putative low molecular weight protein-tyrosine-phosphatase slr0328 [Prunus mume]	47.4	21.012	73.586	61	9	9	6	8	6	8	6	9	7	5	6	8	9	8	7	6	8	8	6	7	8	9	8	7	6	8	8	6	7	29.8347	29.7169	29.5616	29.6206	29.4525	29.6272	29.6137	29.4446	29.7416	0.828	0.922	1.005	0.89	0.886	1.093
CSA004256.1	PREDICTED: neutral/alkaline invertase 3, chloroplastic [Vitis vinifera]	2.2	72.471	5.143	9	1	1	1	1	1	1	1	1	1	1	1	1	1	1	1	1	1	1	1	1	1	1	1	1	1	1	1	1	1	24.4306	24.0919	23.8874	24.3509	24.5126	23.0811	24.1029	23.7668	23.0171	0.686	0.791	0.415	1.119	2.697	0.471
CSA004269.1	PREDICTED: 10 kDa chaperonin-like [Daucus carota subsp. sativus]	55.7	10.364	10.584	25	5	3	3	2	4	4	2	2	2	3	3	5	5	4	5	5	4	5	5	5	3	3	2	3	3	2	3	3	3	30.3167	30.5789	30.132	30.2831	29.88	30.2483	30.433	30.1719	30.3726	0.88	1.199	0.976	0.756	0.775	0.959
CSA004277.1	PREDICTED: CBL-interacting protein kinase 04 isoform X3 [Vitis vinifera]	3.9	46.521	5.438	4	1	1	1	0	0	1	0	1	1	0	0	1	1	1	1	1	1	1	1	1	1	1	1	1	1	1	1	1	1	25.5065	24.4649	23.0775	25.364	23.8207	24.4855	25.0734	24.1555	24.6292	0.186	0.486	0.544	0.343	0.631	0.735
CSA004279.1	calcium-dependent phosphotriesterase superfamily protein [Medicago truncatula]	52.3	35.619	43.388	65	12	12	8	6	7	10	6	8	6	8	6	11	10	10	11	11	11	11	9	10	11	10	10	11	11	11	11	9	10	29.9424	30.2079	30.0017	30.0996	29.9881	30.06	30.0885	30.0011	29.9127	1.042	1.202	0.973	0.926	0.951	0.885
CSA004286.1	PREDICTED: 2-alkenal reductase (NADP(+)-dependent) [Vitis vinifera]	37.5	28.63	6.2823	28	7	2	4	3	3	3	3	3	3	3	3	6	6	6	6	7	7	6	6	7	2	2	2	2	2	2	2	2	2	29.1553	29.3625	29.4337	29.2419	29.3803	29.3329	29.3158	29.42	29.5617	1.213	1.154	1.065	1.101	1.033	1.186
CSA004317.1	PREDICTED: probable plastid-lipid-associated protein 4, chloroplastic isoform X3 [Nelumbo nucifera]	16.2	32.704	85.63	54	6	6	5	7	7	7	5	5	6	7	5	5	6	6	6	5	5	6	5	5	5	6	6	6	5	5	6	5	5	30.8946	30.9294	30.6961	31.0517	31.0808	30.7413	31.0105	31.0742	30.8725	0.871	1.024	0.806	1.02	1.265	0.909
CSA004322.1	Dihydrolipoyllysine-residue acetyltransferase component of pyruvate dehydrogenase complex [Morus notabilis]	33.9	45.228	73.668	63	9	7	7	7	7	7	6	8	9	8	4	7	8	8	8	8	9	9	8	7	5	6	6	6	6	7	7	6	5	29.7378	29.5588	29.8146	29.67	29.8199	29.6813	29.7029	29.6152	29.711	1.055	0.883	1.008	1.11	1.101	1.006
CSA004323.1	PREDICTED: nicotinate-nucleotide pyrophosphorylase [carboxylating], chloroplastic [Jatropha curcas]	28.5	38.701	21.936	31	7	7	2	2	3	3	4	4	5	2	6	5	7	6	6	5	7	7	6	6	5	7	6	6	5	7	7	6	6	29.0752	28.5294	28.4777	28.9156	28.5448	28.6631	28.5142	28.6293	28.8425	0.661	0.685	0.839	0.773	0.921	1.256
CSA004343.1	PREDICTED: protein PPLZ12 [Sesamum indicum]	31.3	32.48	28.585	58	8	8	7	7	7	6	6	5	8	7	5	6	7	6	7	6	7	8	7	7	6	7	6	7	6	7	8	7	7	29.8068	29.4989	29.3456	29.5351	29.5018	29.5039	29.6827	29.6205	29.6911	0.726	0.808	0.979	0.977	0.999	1.006
CSA004355.1	PREDICTED: V-type proton ATPase subunit E-like [Nelumbo nucifera]	8.5	31.581	31.962	9	2	2	1	1	2	1	1	1	0	0	2	2	2	2	2	2	2	2	2	2	2	2	2	2	2	2	2	2	2	26.0428	26.0206	26.0064	26.1853	25.9642	26.0658	26.0198	26.0874	25.8692	0.975	0.985	0.921	0.858	0.932	0.901
CSA004369.1	PREDICTED: formin-like protein 3 isoform X1 [Fragaria vesca subsp. vesca]	11.9	58.777	20.949	16	4	4	1	2	1	2	2	2	1	2	3	3	3	4	4	4	4	4	4	4	3	3	4	4	4	4	4	4	4	27.1023	27.3145	27.3094	27.0329	27.3773	26.8105	26.9343	26.9833	27.3594	1.154	1.158	0.857	1.27	1.481	1.343
CSA004393.1	plant/F14D7-9 protein [Medicago truncatula]	9	36.813	14.907	7	2	2	1	1	0	2	1	1	1	0	0	1	1	1	2	1	1	1	1	1	1	1	1	2	1	1	1	1	1	23.1975	23.5871	24.9152	24.4454	24.3508	24.0208	25.3069	23.2408	23.1443	3.289	1.31	0.745	0.936	1.257	0.223
CSA004395.1	PREDICTED: succinate dehydrogenase [ubiquinone] iron-sulfur subunit 2, mitochondrial-like [Nelumbo nucifera]	26.9	31.47	50.353	42	7	4	7	4	5	2	5	5	6	5	3	7	7	7	7	6	7	6	7	6	4	4	4	4	3	4	3	4	3	29.8955	30.1006	30.2615	29.9783	30.2435	30.1014	30.1047	30.2212	29.9694	1.289	1.153	1.089	1.202	1.104	0.91
CSA004401.1	PREDICTED: transmembrane protein 53 [Nicotiana attenuata]	6.3	45.404	6.66	11	2	2	1	1	0	1	2	1	2	1	2	1	2	2	2	2	2	2	2	2	1	2	2	2	2	2	2	2	2	24.5893	23.1146	23.421	24.3382	24.0052	23.6092	23.9789	23.4966	23.7282	0.445	0.36	0.603	0.794	1.316	0.84
CSA004403.1	PREDICTED: dehydrin isoform X1 [Citrus sinensis]	19.3	29.01	16.436	27	4	4	3	2	1	4	3	4	2	4	4	4	3	4	4	4	4	3	4	4	4	3	4	4	4	4	3	4	4	26.8461	26.5436	27.0345	27.2385	27.0092	27.026	27.1306	26.8468	27.285	1.14	0.811	0.863	0.853	0.988	1.113
CSA004405.1	PREDICTED: ABC transporter B family member 20 [Vitis vinifera]	1.1	98.254	2.4975	3	1	1	1	1	1	0	0	0	0	0	0	1	1	1	1	1	1	1	1	1	1	1	1	1	1	1	1	1	1	25.0191	24.5386	24.0169	24.5083	23.6965	24.3975	25.1937	24.2322	27.7574	0.499	0.717	0.926	0.57	0.615	5.912
CSA004417.1	PREDICTED: probable 2-carboxy-D-arabinitol-1-phosphatase [Juglans regia]	51.4	29.073	182.61	76	11	11	13	8	7	8	8	8	8	9	7	11	10	10	10	11	10	10	11	11	11	10	10	10	11	10	10	11	11	30.7201	30.7934	30.7695	30.688	30.7383	30.8624	30.6519	30.8553	30.786	1.035	1.052	1.129	1.035	0.918	1.097
CSA004420.1	deoxyuridine 5'-triphosphate nucleotidohydrolase [Micromonas commoda]	9.9	23.414	39.531	9	1	1	1	1	1	1	1	1	1	1	1	1	1	1	1	1	1	1	1	1	1	1	1	1	1	1	1	1	1	24.1287	23.8479	24.3936	24.7887	24.8389	24.3145	24.3778	23.5126	27.5375	1.202	0.823	0.72	1.035	1.438	8.937
CSA004422.1	receptor-interacting protein, putative [Medicago truncatula]	19.5	10.123	42.509	9	1	1	1	1	1	1	1	1	1	1	1	1	1	1	1	1	1	1	1	1	1	1	1	1	1	1	1	1	1	24.5021	25.0475	24.3106	24.2832	24.0292	23.5111	24.2693	24.7624	25.0762	0.876	1.459	0.586	0.839	1.432	1.749
CSA004424.1	PREDICTED: vesicle-associated protein 4-2-like [Daucus carota subsp. sativus]	6.8	25.16	3.4402	6	1	1	0	1	1	0	1	1	1	0	1	0	1	1	1	1	1	1	0	1	0	1	1	1	1	1	1	0	1	24.4199	24.3771	23.5074	24.3704	24.7065	24.4719	24.4414	24.0639	25.9901	0.531	0.971	1.073	1.262	1.177	2.926
CSA004426.1	PREDICTED: adenosylhomocysteinase [Ziziphus jujuba]	21.3	66.882	4.3265	13	11	2	1	1	1	1	1	3	1	2	2	8	11	10	9	10	10	11	10	11	2	2	2	2	2	2	2	2	2	30.0858	29.6659	29.7567	29.8476	29.6866	29.9731	29.6629	29.6693	29.8865	0.796	0.748	1.091	0.894	0.82	1.168
CSA004427.1	PREDICTED: 60S ribosomal protein L9 [Cucumis sativus]	57.2	21.966	54.014	30	12	4	3	3	3	4	3	4	4	3	3	11	10	11	9	11	10	11	11	11	4	3	4	3	4	3	4	3	4	29.8369	29.5376	29.752	29.6923	29.6229	29.545	29.7697	29.6691	29.8676	0.943	0.813	0.903	0.953	1.055	1.07
CSA004430.1	universal stress family protein [Medicago truncatula]	25.6	23.14	12.192	31	4	4	2	4	5	4	3	3	3	3	4	4	4	4	4	4	4	4	4	4	4	4	4	4	4	4	4	4	4	29.6359	28.9383	29.2357	29.7657	29.0329	29.1892	29.675	29.0032	29.2779	0.758	0.617	0.671	0.602	0.897	0.759
CSA004433.1	PREDICTED: transcription initiation factor IIF subunit beta-like [Nicotiana tabacum]	16.2	18.61	7.6956	7	2	2	2	0	0	1	1	1	0	1	1	2	1	1	1	1	1	1	1	1	2	1	1	1	1	1	1	1	1	23.9905	23.724	24.468	25.4474	24.0749	23.879	24.725	24.0718	24.0838	1.392	0.831	0.337	0.386	1.145	0.641
CSA004437.1	PREDICTED: cysteine proteinase 15A-like [Ziziphus jujuba]	7.7	23.258	22.058	11	1	1	2	1	1	2	2	2	0	1	0	1	1	1	1	1	1	1	1	1	1	1	1	1	1	1	1	1	1	28.203	28.6304	28.6952	28.6793	29.0274	28.9033	28.4892	28.3803	28.4892	1.407	1.345	1.168	1.273	1.09	1
CSA004438.1	PREDICTED: cysteine protease RD19A-like [Juglans regia]	4.9	19.948	1.6037	5	1	1	0	1	0	1	1	0	1	0	1	1	1	1	1	1	1	1	1	1	1	1	1	1	1	1	1	1	1	23.6237	24.8644	23.7707	23.9397	23.5111	23.7745	24.2137	23.3835	25.2826	1.107	2.363	0.892	0.743	0.833	2.098
CSA004440.1	PREDICTED: zinc transporter 8-like [Citrus sinensis]	31.7	10.88	58.859	8	1	1	1	1	0	1	0	1	1	1	2	1	1	1	1	1	1	1	1	1	1	1	1	1	1	1	1	1	1	28.045	24.0561	27.3596	27.8073	27.6621	28.0717	27.8979	27.896	28.2958	0.622	0.063	1.201	0.904	0.753	1.318
CSA004452.1	PREDICTED: ultraviolet-B receptor UVR8 [Vitis vinifera]	4	50.81	2.5812	1	2	2	1	0	0	0	0	0	0	0	0	1	2	2	2	2	2	2	1	1	1	2	2	2	2	2	2	1	1	24.5758	24.7322	24.9817	23.136	25.482	24.9857	28.3525	24.5716	22.6528	1.325	1.115	3.604	5.084	1.411	0.019
CSA004462.1	PREDICTED: WD repeat-containing protein 48 [Theobroma cacao]	4.6	58.751	2.6803	4	2	2	1	2	1	0	0	0	0	0	0	2	2	1	2	1	2	2	2	2	2	2	1	2	1	2	2	2	2	23.8847	23.539	24.3049	24.5293	25.3186	24.3087	24.3019	23.7295	26.2034	1.338	0.787	0.858	1.728	2.014	3.736
CSA004468.1	PREDICTED: plant UBX domain-containing protein 10 [Ipomoea nil]	6.5	50.352	5.7405	6	3	3	0	0	1	0	1	1	1	1	1	1	2	3	2	1	3	3	3	1	1	2	3	2	1	3	3	3	1	25.085	25.5063	23.6456	24.9595	24.1699	23.6493	25.3913	27.2445	23.1903	0.369	1.339	0.403	0.579	1.435	0.217
CSA004488.1	PREDICTED: stem-specific protein TSJT1 [Capsicum annuum]	9.4	49.949	20.149	52	3	3	5	5	6	5	7	6	6	6	6	3	3	3	3	3	3	3	3	3	3	3	3	3	3	3	3	3	3	30.5138	30.3266	30.3659	30.2837	30.2356	30.1414	30.3847	30.4261	30.3502	0.903	0.878	0.906	0.967	1.067	0.976
CSA004489.1	PREDICTED: nuclear transcription factor Y subunit C-9-like [Juglans regia]	15.8	27.116	7.1773	25	4	2	2	2	3	3	3	3	4	2	3	4	3	3	4	4	4	4	4	4	2	2	2	2	2	2	2	2	2	25.5743	26.8086	26.7642	27.0636	26.706	26.9269	26.932	26.5124	26.5952	2.281	2.353	0.91	0.78	0.858	0.792
CSA004495.1	PREDICTED: NEDD8-activating enzyme E1 catalytic subunit [Vitis vinifera]	22.4	59.954	40.815	55	10	10	4	5	8	8	6	7	5	6	6	8	8	9	9	8	8	7	8	8	8	8	9	9	8	8	7	8	8	29.6855	29.5167	29.3272	29.5585	29.4832	29.4146	29.2797	29.5138	29.2406	0.78	0.89	0.905	0.949	1.049	0.973
CSA004501.1	PREDICTED: guanine nucleotide-binding protein subunit beta-like protein [Erythranthe guttata]	58.5	36.103	323.31	66	15	7	5	8	8	7	7	8	7	8	8	11	13	13	12	13	13	12	14	14	5	7	7	6	7	6	6	7	7	30.9173	30.8494	30.8432	31.0124	30.9401	30.8336	30.7769	30.8441	30.8711	0.95	0.954	0.883	0.951	1.077	1.067
CSA004504.1	PREDICTED: beta-glucosidase 44-like [Citrus sinensis]	32.9	59.642	164.29	98	15	14	8	8	11	14	10	12	9	13	13	15	15	15	15	15	15	15	15	15	14	14	14	14	14	14	14	14	14	31.764	31.5234	31.6553	31.825	31.4792	31.6176	31.8562	31.6309	31.6931	0.927	0.846	0.866	0.787	0.909	0.893
CSA004531.1	PREDICTED: carboxymethylenebutenolidase homolog [Citrus sinensis]	39.4	30.787	313.83	106	8	8	13	15	11	10	13	10	10	10	14	8	8	8	8	8	8	7	8	8	8	8	8	8	8	8	7	8	8	32.3785	32.5414	32.4433	32.3709	32.6199	32.6182	32.3621	32.3448	32.5374	1.046	1.119	1.187	1.188	1.001	1.129
CSA004532.1	PREDICTED: chlorophyll a-b binding protein CP26, chloroplastic [Ricinus communis]	61.6	34.438	323.31	280	13	13	21	31	33	31	30	34	34	35	31	12	13	13	13	13	13	13	12	13	12	13	13	13	13	13	13	12	13	35.7944	35.6572	35.7856	35.7102	35.6357	35.8713	35.7831	35.7241	35.8901	0.994	0.909	1.118	0.95	0.849	1.077
CSA004533.1	PREDICTED: single-stranded DNA-bindig protein WHY2, mitochondrial isoform X2 [Solanum tuberosum]	22.4	35.37	42.003	21	5	5	3	2	3	2	3	2	2	3	1	4	4	4	4	5	4	4	5	4	4	4	4	4	5	4	4	5	4	27.5203	27.1985	27.0983	27.4453	27.2197	27.3325	27.3178	26.9714	27.3805	0.746	0.8	0.925	0.855	0.925	1.044
CSA004535.1	RmlC-like cupins superfamily protein [Arabidopsis thaliana]	27	33.117	19.124	52	4	4	5	6	6	6	6	6	5	6	6	4	4	4	4	4	4	4	4	4	4	4	4	4	4	4	4	4	4	31.5025	31.8351	31.6113	31.492	31.6798	31.6723	31.7231	31.6954	31.4744	1.078	1.259	1.133	1.139	1.005	0.842
CSA004537.1	PREDICTED: probable small nuclear ribonucleoprotein G [Ziziphus jujuba]	38.8	8.9243	10.318	17	3	3	1	3	3	3	2	1	1	2	1	2	2	3	2	2	2	2	2	2	2	2	3	2	2	2	2	2	2	28.7559	28.7708	28.738	29.0353	28.954	28.7712	28.7568	28.8703	28.6921	0.988	1.01	0.833	0.945	1.135	0.956
CSA004561.1	PREDICTED: transportin-1-like [Sesamum indicum]	7.5	64.438	2.1896	1	3	1	0	1	0	0	0	0	0	0	0	2	2	2	1	1	2	2	2	1	0	1	0	0	0	0	0	0	0	24.4141	25.3432	24.7968	24.0682	25.3625	24.8008	23.8663	24.4339	22.1171	1.304	1.904	1.662	2.453	1.476	0.297
CSA004597.1	PREDICTED: L-ascorbate oxidase [Erythranthe guttata]	10.8	64.706	14.797	18	5	5	2	3	2	1	2	2	2	2	2	4	5	5	5	4	5	4	5	4	4	5	5	5	4	5	4	5	4	27.0871	26.8464	26.632	26.2637	27.1237	26.7427	27.2182	26.5633	26.5997	0.729	0.846	1.394	1.815	1.302	0.651
CSA004599.1	PREDICTED: bifunctional aspartate aminotransferase and glutamate/aspartate-prephenate aminotransferase isoform X2 [Vitis vinifera]	21.3	53.338	53.462	45	7	7	5	5	4	4	6	5	5	5	6	5	7	6	6	7	6	6	7	7	5	7	6	6	7	6	6	7	7	29.0744	29.2623	29.3324	29.3879	29.3843	29.4326	29.2784	29.315	29.364	1.196	1.139	1.031	0.998	0.967	1.061
CSA004604.1	PREDICTED: lipid phosphate phosphatase 2-like [Sesamum indicum]	8.9	24.366	2.4862	6	2	1	1	0	2	1	0	0	1	1	0	2	2	2	2	2	2	2	2	2	1	1	1	1	1	1	1	1	1	23.7607	24.1966	23.9808	24.4419	25.2979	23.9846	23.0533	23.1907	25.7131	1.165	1.353	0.728	1.81	2.485	6.32
CSA004606.1	PREDICTED: monogalactosyldiacylglycerol synthase, chloroplastic [Juglans regia]	1.9	58.291	2.9034	9	1	1	1	1	1	1	1	1	1	1	1	1	1	1	1	1	1	1	1	1	1	1	1	1	1	1	1	1	1	24.9017	25.3869	24.6634	24.3596	24.3031	24.6674	24.4626	25.2404	27.599	0.848	1.4	1.238	0.962	0.777	8.793
CSA004610.1	PREDICTED: probable steroid-binding protein 3 [Prunus mume]	23	10.988	29.589	11	2	2	1	0	1	2	1	2	1	2	1	2	2	2	2	2	2	2	2	2	2	2	2	2	2	2	2	2	2	27.05	26.8108	26.944	27.1111	26.952	26.6648	27.0273	26.7779	27.0448	0.929	0.847	0.734	0.896	1.22	1.012
CSA004611.1	PREDICTED: protein RRC1 isoform X1 [Vitis vinifera]	1.9	109.2	3.0525	9	2	2	1	1	0	1	1	1	1	1	2	1	1	1	1	1	2	2	2	2	1	1	1	1	1	2	2	2	2	24.0929	25.3225	23.4588	23.5626	24.7077	23.3094	23.2701	22.8716	23.4114	0.644	2.345	0.839	2.212	2.636	1.103
CSA004618.1	PREDICTED: ferredoxin-3, chloroplastic [Vitis vinifera]	56.2	16.377	127.29	34	3	3	3	4	3	3	3	4	5	5	4	3	3	3	3	3	3	3	3	3	3	3	3	3	3	3	3	3	3	28.3473	29.0113	28.7531	28.8536	29.0503	29.0438	28.3338	28.9939	28.9947	1.325	1.584	1.141	1.146	1.004	1.581
CSA004619.1	PREDICTED: 60S ribosomal protein L10a [Phoenix dactylifera]	37.3	26.995	141.8	101	7	3	8	9	11	13	11	12	15	11	11	7	7	7	7	7	7	6	7	6	3	3	3	3	3	3	2	3	3	31.6165	31.6534	31.5311	31.7389	31.3768	31.5631	31.7732	31.4854	31.6814	0.943	1.026	0.885	0.778	0.879	0.938
CSA004631.1	PREDICTED: probable protein phosphatase 2C 55 isoform X2 [Nicotiana tabacum]	1.4	134.94	4.7343	2	1	1	0	0	0	1	0	1	0	0	0	1	1	1	1	1	1	1	1	1	1	1	1	1	1	1	1	1	1	23.5755	24.7334	25.2802	23.8239	24.4035	25.449	23.9962	23.8759	24.0171	3.26	2.231	3.085	1.494	0.484	1.015
CSA004632.1	PREDICTED: ycf3-interacting protein 1, chloroplastic isoform X1 [Vitis vinifera]	26	31.741	113.13	57	7	7	4	7	7	7	6	6	6	7	7	6	7	7	7	7	6	7	7	7	6	7	7	7	7	6	7	7	7	29.5282	29.4491	29.5338	29.436	29.4213	29.5129	29.4193	29.5214	29.5353	1.004	0.947	1.055	0.99	0.938	1.084
CSA004640.1	PREDICTED: multiple inositol polyphosphate phosphatase 1 isoform X1 [Prunus mume]	2.1	49.94	1.9751	4	1	1	0	1	1	0	0	1	0	0	1	0	1	1	1	0	1	0	0	1	0	1	1	1	0	1	0	0	1	25.544	25.2402	24.1227	25.0255	23.9788	25.2843	24.3743	25.1161	23.4037	0.373	0.81	1.197	0.484	0.405	0.51
CSA004654.1	PREDICTED: glutathione S-transferase T1 [Nelumbo nucifera]	55.1	17.959	73.894	48	8	4	6	5	5	5	4	5	5	7	6	8	8	8	8	8	8	8	8	8	4	4	4	4	4	4	4	4	4	31.3225	31.5352	31.1208	31.1165	31.431	31.4481	31.4694	31.3333	31.3037	0.87	1.159	1.258	1.244	0.988	0.892
CSA004669.1	PREDICTED: 30S ribosomal protein S9, chloroplastic-like [Nelumbo nucifera]	40	13.021	53.931	18	3	3	2	3	1	3	1	2	3	1	2	3	3	3	3	2	3	3	3	3	3	3	3	3	2	3	3	3	3	28.8952	28.615	28.8603	28.7711	28.5133	28.8341	28.8017	28.6663	28.5084	0.976	0.823	1.045	0.836	0.801	0.816
CSA004672.1	PREDICTED: 30S ribosomal protein S9, chloroplastic [Capsicum annuum]	19.8	12.874	11.232	10	2	2	1	1	1	1	1	1	1	2	1	2	2	1	2	1	2	1	2	2	2	2	1	2	1	2	1	2	2	26.5082	26.2055	25.3243	27.7963	24.8198	27.5131	24.291	28.2956	27.4731	0.44	0.811	0.822	0.127	0.155	9.076
CSA004685.1	PREDICTED: probable inactive receptor kinase At1g27190 [Nicotiana attenuata]	1.9	63.269	2.858	2	1	1	0	0	1	0	0	0	0	1	0	0	1	1	1	1	1	1	1	1	0	1	1	1	1	1	1	1	1	25.3809	24.4297	25.2593	24.3539	24.2987	24.1265	23.4848	25.049	22.1459	0.919	0.517	0.854	0.962	1.127	0.395
CSA004686.1	PREDICTED: serine/threonine-protein phosphatase PP2A catalytic subunit [Jatropha curcas]	26.8	35.044	43.494	33	5	4	5	3	2	4	4	3	4	4	4	5	5	5	5	5	5	5	5	5	4	4	4	4	4	4	4	4	4	28.6032	28.4256	28.5359	28.4583	28.5481	28.6103	28.604	28.4697	28.3968	0.954	0.884	1.111	1.064	0.958	0.866
CSA004699.1	PREDICTED: enolase-phosphatase E1 [Vitis vinifera]	3.8	54.141	22.686	3	1	1	1	0	1	1	0	0	0	0	0	1	1	1	1	1	1	1	0	0	1	1	1	1	1	1	1	0	0	24.2335	24.0058	24.2569	23.6998	25.5511	25.3285	22.7778	24.0144	23.9519	1.016	0.854	3.092	3.608	1.167	2.256
CSA004702.1	PREDICTED: chromatin modification-related protein eaf-1-like isoform X3 [Pyrus x bretschneideri]	15.5	50.469	12.892	14	6	5	1	2	1	3	2	3	1	1	0	4	4	3	4	4	4	3	3	3	3	3	2	3	3	3	2	2	2	26.294	26.506	26.2983	26.4275	26.1184	26.3822	26.2531	26.4455	22.0424	1.003	1.158	0.969	0.807	0.833	0.054
CSA004704.1	PREDICTED: probable aldo-keto reductase 2 [Populus euphratica]	60.1	22.589	24.849	10	9	1	1	2	1	1	1	1	1	1	1	7	8	9	9	8	9	9	9	9	1	1	1	1	1	1	1	1	1	25.4246	24.8453	24.6646	24.842	24.9242	25.2634	24.4489	24.4352	27.2474	0.59	0.669	1.339	1.059	0.79	6.957
CSA004714.1	PREDICTED: protein-ribulosamine 3-kinase, chloroplastic [Jatropha curcas]	10.5	53.091	9.1104	15	5	5	2	1	3	1	1	2	1	2	2	3	3	5	3	3	4	4	3	5	3	3	5	3	3	4	4	3	5	27.7641	27.7949	28.0419	27.6337	27.9113	27.4931	27.6911	27.7881	27.9555	1.212	1.022	0.907	1.212	1.336	1.201
CSA004719.1	PREDICTED: V-type proton ATPase subunit B 2 isoform X2 [Vitis vinifera]	34.2	41.163	2.0002	2	10	1	0	0	0	1	0	1	0	0	0	10	9	10	10	9	9	9	10	9	1	1	1	1	1	1	1	1	1	25.3602	24.3251	25.1762	24.0324	24.736	24.2608	23.7491	24.9632	26.3704	0.88	0.488	1.172	1.629	1.39	6.153
CSA004726.1	PREDICTED: probable indole-3-acetic acid-amido synthetase GH3.6 [Citrus sinensis]	13.2	65.332	37.517	35	6	6	4	4	4	5	3	3	4	4	4	4	5	5	5	5	4	4	5	6	4	5	5	5	5	4	4	5	6	26.4295	26.1459	26.3752	26.1004	26.581	26.38	26.6077	26.5985	26.5033	0.963	0.822	1.214	1.395	1.15	0.93
CSA004737.1	PREDICTED: cationic amino acid transporter 1-like isoform X2 [Gossypium raimondii]	3.2	57.55	1.8753	0	1	1	0	0	0	0	0	0	0	0	0	0	0	0	0	1	1	1	1	1	0	0	0	0	1	1	1	1	1	24.3666	25.5752	24.358	24.7096	24.278	24.6686	24.9645	24.1188	23.9578	0.994	2.311	0.972	0.741	0.763	0.498
CSA004762.1	PREDICTED: protein STRICTOSIDINE SYNTHASE-LIKE 2 [Prunus mume]	5.6	47.818	5.1799	10	2	2	0	1	1	1	1	2	2	1	1	1	2	2	1	1	2	2	2	2	1	2	2	1	1	2	2	2	2	24.7707	25.093	24.9674	23.5144	23.0739	25.1803	25.3697	25.294	25.1029	1.146	1.25	3.173	0.737	0.232	0.831
CSA004763.1	PREDICTED: ribulose bisphosphate carboxylase small chain, chloroplastic-like [Juglans regia]	54	19.754	205.25	630	16	12	61	64	75	73	73	68	78	67	71	15	15	16	15	15	16	15	15	15	11	11	12	11	11	12	11	11	11	38.2085	38.1574	38.0098	38.0276	38.1198	38.2561	38.066	38.1809	38.2298	0.871	0.965	1.172	1.066	0.91	1.12
CSA004774.1	PREDICTED: ATPase 11, plasma membrane-type [Theobroma cacao]	30.4	107.11	50.281	36	23	6	5	4	2	4	5	4	3	4	5	22	23	23	22	23	21	23	23	21	6	6	6	6	6	5	6	6	5	28.2243	28.3936	28.2281	28.3646	28.2686	28.2404	28.503	28.2409	28.6092	1.003	1.125	0.918	0.936	1.02	1.076
CSA004785.1	PREDICTED: APO protein 2, chloroplastic [Vitis vinifera]	7.7	49.23	4.4944	4	2	2	0	1	0	1	0	0	1	1	0	1	2	2	2	2	1	2	2	1	1	2	2	2	2	1	2	2	1	25.2778	23.9834	23.9301	24.7986	25.4469	24.362	24.8834	24.6481	22.1341	0.393	0.408	0.739	1.567	2.121	0.149
CSA004791.1	PREDICTED: protein XRI1 [Theobroma cacao]	4.6	42.155	2.3292	1	1	1	1	0	0	0	0	0	0	0	0	1	0	1	1	0	1	0	1	1	1	0	1	1	0	1	0	1	1	24.4669	24.9495	24.7775	25.485	24.5815	23.9339	24.2852	23.6771	25.7485	1.24	1.397	0.341	0.535	1.567	2.757
CSA004796.1	plant/F25P12-18 protein [Medicago truncatula]	31	18.494	22.446	17	4	4	2	2	3	2	2	2	1	1	2	4	3	4	4	3	4	4	4	4	4	3	4	4	3	4	4	4	4	27.3471	26.3816	27.0753	27.0576	26.248	26.8897	27.282	26.1684	26.9427	0.828	0.512	0.89	0.571	0.641	0.79
CSA004802.1	PREDICTED: gamma-soluble NSF attachment protein [Citrus sinensis]	5.6	26.252	4.9091	1	1	1	0	0	0	0	0	1	0	0	0	1	1	1	1	1	1	1	1	1	1	1	1	1	1	1	1	1	1	24.0426	24.7616	24.2524	25.3217	25.0048	24.7816	23.6235	24.5517	26.2387	1.157	1.646	0.688	0.803	1.167	6.127
CSA004804.1	PREDICTED: probable inactive purple acid phosphatase 2 [Juglans regia]	6.4	44.003	1.9989	2	2	2	0	0	1	1	0	0	0	0	0	2	2	2	2	2	2	2	2	1	2	2	2	2	2	2	2	2	1	24.8827	24.3044	25.5144	24.1731	23.9837	24.2563	24.779	26.8212	25.0156	1.549	0.67	1.059	0.877	0.828	1.178
CSA004805.1	PREDICTED: mediator of RNA polymerase II transcription subunit 37a-like [Ziziphus jujuba]	7.9	60.476	2.4992	1	4	1	0	0	0	0	0	1	0	0	0	3	4	3	4	3	4	4	3	3	0	1	0	1	0	1	1	0	0	24.3621	23.1026	24.8827	25.3655	25.4943	25.5186	24.3639	24.0098	23.5705	1.435	0.418	1.112	1.093	0.983	0.577
CSA004809.1	PREDICTED: root phototropism protein 3 [Citrus sinensis]	10.6	76.402	23.4	21	5	2	3	1	2	4	2	3	1	2	3	4	4	3	4	3	4	2	4	3	2	2	2	2	2	2	1	2	2	27.3041	26.8056	26.6982	26.8969	26.5965	26.8689	26.5874	26.7434	26.8427	0.657	0.708	0.981	0.812	0.828	1.194
CSA004810.1	PREDICTED: peptidyl-prolyl cis-trans isomerase FKBP16-3, chloroplastic [Camelina sativa]	31.7	13.256	12.209	47	5	5	5	5	6	5	6	6	4	5	5	5	4	5	5	5	5	5	5	5	5	4	5	5	5	5	5	5	5	30.4876	30.8481	31.018	30.6536	30.8668	30.8953	30.6251	30.8024	30.9086	1.444	1.284	1.182	1.159	0.98	1.217
CSA004830.1	PREDICTED: dolichyl-diphosphooligosaccharide--protein glycosyltransferase subunit 1B [Jatropha curcas]	20.7	53.418	39.196	50	12	12	7	6	6	6	5	4	5	5	6	10	8	10	9	8	8	9	9	8	10	8	10	9	8	8	9	9	8	29.4612	29.3613	29.2265	29.3126	29.4265	29.395	29.351	29.4216	29.2773	0.85	0.933	1.059	1.082	1.022	0.95
CSA004831.1	PREDICTED: short-chain dehydrogenase TIC 32, chloroplastic [Vitis vinifera]	28.6	13.044	7.728	5	2	2	2	1	0	1	0	0	0	0	1	2	2	0	2	2	1	1	1	2	2	2	0	2	2	1	1	1	2	25.9511	25.4464	24.693	25.6581	25.3853	24.8868	23.96	25.3122	23.2093	0.418	0.705	0.586	0.828	1.413	0.594
CSA004836.1	PREDICTED: aquaporin PIP1-3 [Daucus carota subsp. sativus]	12.7	11.902	7.3693	17	2	2	2	2	2	2	2	2	1	1	3	2	2	2	2	2	2	2	2	2	2	2	2	2	2	2	2	2	2	28.5626	27.8387	28.2997	28.2705	27.9655	28.3397	28.1463	27.7933	28.3011	0.833	0.605	1.049	0.809	0.772	1.113
CSA004837.1	PREDICTED: multiple organellar RNA editing factor 8, chloroplastic/mitochondrial-like [Nicotiana tabacum]	32.3	37.104	64.086	61	8	8	8	8	7	6	6	7	6	7	6	8	8	8	8	8	7	7	8	8	8	8	8	8	8	7	7	8	8	31.0418	30.9575	30.6303	30.8388	30.7567	30.6382	30.5867	30.8108	30.607	0.752	0.943	0.87	0.945	1.086	1.014
CSA004842.1	PREDICTED: granule-bound starch synthase 1, chloroplastic/amyloplastic-like isoform X1 [Juglans regia]	15.1	70.998	44.335	60	9	8	6	7	5	8	8	6	7	6	7	8	9	8	8	9	7	8	7	8	8	8	8	8	8	7	8	7	8	30.0686	29.3717	29.4302	29.972	29.4957	29.5222	29.9234	29.443	29.5625	0.642	0.617	0.732	0.719	0.982	0.779
CSA004843.1	PREDICTED: pyruvate dehydrogenase E1 component subunit alpha-3, chloroplastic [Vitis vinifera]	7.6	48.235	3.3618	6	2	2	0	0	1	1	1	1	0	1	1	1	2	2	2	2	2	1	2	2	1	2	2	2	2	2	1	2	2	25.613	25.4712	25.5461	25.8569	25.9093	25.828	24.6451	25.8042	25.9058	0.955	0.906	0.98	1.037	1.058	2.396
CSA004849.1	electron transporter, putative [Medicago truncatula]	1.3	69.354	1.5906	5	1	1	0	1	0	1	1	0	0	1	1	1	1	1	1	1	0	1	1	1	1	1	1	1	1	0	1	1	1	24.9869	24.6074	24.2315	25.301	25.5336	24.697	23.436	24.6603	27.4943	0.592	0.769	0.658	1.175	1.786	16.659
CSA004860.1	PREDICTED: ferritin-2, chloroplastic [Nicotiana attenuata]	25.3	29.627	60.347	13	4	4	0	2	1	1	2	1	1	3	2	1	3	3	2	3	3	4	3	3	1	3	3	2	3	3	4	3	3	24.7989	26.258	26.5017	25.3991	26.8333	26.0454	26.511	27.4533	26.8609	3.255	2.749	1.565	2.702	1.727	1.274
CSA004861.1	PREDICTED: probable inactive receptor kinase At2g26730 [Populus euphratica]	5.7	71.148	34.354	16	3	2	1	2	1	3	2	2	2	2	1	3	3	3	3	3	3	3	3	3	2	2	2	2	2	2	2	2	2	25.3506	25.3668	25.2592	25.2724	25.4394	25.5321	25.137	25.5254	25.2368	0.939	1.011	1.197	1.123	0.938	1.072
CSA004863.1	PREDICTED: cytosolic endo-beta-N-acetylglucosaminidase 1 isoform X2 [Vitis vinifera]	20.4	79.868	64.133	53	13	13	6	8	8	4	5	4	7	6	5	10	11	11	11	12	11	9	11	12	10	11	11	11	12	11	9	11	12	29.83	29.7745	29.7573	29.907	29.6707	29.8256	29.6148	29.6154	29.7915	0.951	0.962	0.945	0.849	0.898	1.13
CSA004895.1	PREDICTED: probable inorganic phosphate transporter 1-3 [Sesamum indicum]	12	58.631	86.655	50	5	5	5	5	5	7	5	7	6	5	5	4	4	5	5	5	5	4	5	5	4	4	5	5	5	5	4	5	5	29.1883	29.4228	29.449	29.2891	29.212	29.303	29.4401	29.1179	29.5941	1.198	1.176	1.01	0.948	0.939	1.113
CSA004900.1	PREDICTED: dammarenediol II synthase-like [Sesamum indicum]	17	10.047	21.4	12	1	1	2	2	1	0	1	1	2	1	2	1	1	1	1	1	1	1	1	1	1	1	1	1	1	1	1	1	1	24.3414	25.0299	23.0183	24.3063	24.886	24.2354	25.4294	24.4645	26.0545	0.4	1.612	0.952	1.495	1.57	1.542
CSA004909.1	PREDICTED: photosystem II 10 kDa polypeptide, chloroplastic [Juglans regia]	21.7	14.263	111.54	41	2	2	4	5	5	3	4	5	4	6	5	2	2	2	2	2	2	2	2	2	2	2	2	2	2	2	2	2	2	33.4366	33.3465	33.6251	33.0495	33.1641	33.3307	33.1266	33.4067	33.5218	1.14	0.939	1.215	1.083	0.891	1.315
CSA004910.1	PREDICTED: peroxisomal and mitochondrial division factor 2 [Daucus carota subsp. sativus]	9.2	46.696	18.216	17	3	3	2	3	1	3	2	2	1	1	2	2	3	2	3	3	2	2	2	3	2	3	2	3	3	2	2	2	3	26.0293	25.8548	25.9118	26.0615	26.1279	25.2321	25.9888	25.9141	25.7945	0.922	0.886	0.563	1.047	1.861	0.874
CSA004911.1	PREDICTED: serine/threonine-protein phosphatase 7 long form homolog [Sesamum indicum]	4.9	188.96	12.849	10	6	6	2	0	2	1	2	2	1	0	0	3	3	5	3	4	5	5	2	5	3	3	5	3	4	5	5	2	5	27.0418	27.2582	27.6548	24.7108	27.6542	27.4074	27.5082	23.9882	26.6439	1.529	1.162	6.482	7.692	1.187	0.549
CSA004915.1	PREDICTED: conserved oligomeric Golgi complex subunit 5 [Nelumbo nucifera]	7.3	46.572	6.8983	10	3	3	2	1	0	1	1	1	2	1	1	2	1	0	2	1	1	3	2	2	2	1	0	2	1	1	3	2	2	23.1388	24.0107	25.4094	25.2185	24.7201	23.0218	25.2641	22.736	24.7932	4.825	1.83	0.218	0.708	3.245	0.721
CSA004922.1	PREDICTED: autophagy-related protein 3 [Erythranthe guttata]	9.3	33.493	3.6613	4	2	2	0	0	1	1	1	0	1	0	0	2	2	2	2	2	2	2	2	2	2	2	2	2	2	2	2	2	2	25.509	25.5185	24.5374	24.4067	23.9829	25.4136	24.1024	25.2039	25.7766	0.51	1.007	2.01	0.745	0.371	3.192
CSA004930.1	PREDICTED: naringenin,2-oxoglutarate 3-dioxygenase [Ziziphus jujuba]	6.2	41.435	4.3756	4	2	2	2	0	0	1	0	0	1	0	0	2	2	2	1	1	1	1	1	1	2	2	2	1	1	1	1	1	1	26.3088	24.6593	24.7108	23.982	24.2363	24.5414	25.3085	24.3039	21.0511	0.33	0.319	1.474	1.193	0.809	0.052
CSA004935.1	PREDICTED: 26S protease regulatory subunit 8 homolog A [Elaeis guineensis]	58.6	40.904	294.79	179	19	4	20	20	21	23	17	18	21	19	20	17	19	18	19	18	17	19	18	17	4	4	4	4	4	4	4	4	4	32.2938	32.2603	32.3678	32.3701	32.3168	32.35	32.4483	32.3207	32.3823	1.053	0.977	0.986	0.964	0.977	0.955
CSA004973.1	PREDICTED: DNA-directed RNA polymerases II and IV subunit 5A [Citrus sinensis]	9.2	24.382	12.205	11	2	2	1	2	2	1	1	0	1	2	1	1	2	1	1	1	1	1	1	1	1	2	1	1	1	1	1	1	1	25.9413	26.0309	25.3607	26.1623	25.8718	25.8838	25.6671	26.0719	25.9989	0.669	1.064	0.824	0.818	0.992	1.259
CSA004977.1	PREDICTED: 6-phosphogluconate dehydrogenase, decarboxylating 1, chloroplastic [Vitis vinifera]	27.6	52.752	44.805	25	9	2	2	3	4	3	2	2	3	3	3	9	9	9	9	9	9	9	9	9	2	2	2	2	2	2	2	2	2	28.4188	28.3109	28.5597	28.3779	28.3566	28.3848	28.3783	28.4481	28.4698	1.103	0.928	1.005	0.985	0.981	1.066
CSA004981.1	PREDICTED: patatin-like protein 2 [Sesamum indicum]	12.2	30.564	15.572	2	2	2	1	0	0	0	0	0	1	0	0	2	1	1	1	1	1	1	1	0	2	1	1	1	1	1	1	1	0	24.0475	24.9113	23.935	25.5541	24.4017	23.9388	24.6462	22.2521	23.1243	0.925	1.82	0.326	0.45	1.378	0.348
CSA004982.1	PREDICTED: peptidyl-prolyl cis-trans isomerase CYP40 [Nelumbo nucifera]	4.1	43.739	5.1945	1	2	1	0	0	1	0	0	0	0	0	0	2	1	2	1	1	1	0	1	1	1	0	1	0	0	0	0	0	0	25.5563	24.7457	24.8094	24.9273	24.2809	25.4613	25.1598	25.2532	22.7884	0.596	0.57	1.448	0.639	0.441	0.193
CSA004984.1	PREDICTED: RNA-binding protein CP29B, chloroplastic [Vitis vinifera]	19.3	35.742	18.847	21	4	4	1	2	3	3	2	3	3	2	2	3	4	4	4	4	4	4	4	4	3	4	4	4	4	4	4	4	4	28.6681	28.6341	28.7854	28.4937	28.6595	28.7261	28.5387	28.6606	28.5454	1.085	0.977	1.175	1.122	0.955	1.005
CSA004989.1	PREDICTED: hydroxyphenylpyruvate reductase-like [Nicotiana attenuata]	25.2	34.1	41.345	43	7	5	6	5	6	4	4	3	4	5	6	6	5	6	6	5	5	5	6	5	4	4	5	4	4	4	4	4	4	30.7596	30.5959	30.7092	30.7708	30.7692	30.6953	30.8878	30.7488	30.8487	0.966	0.893	0.949	0.999	1.053	0.973
CSA004990.1	PREDICTED: photosystem I reaction center subunit VI, chloroplastic-like [Populus euphratica]	29.5	18.398	10.777	32	3	3	3	3	4	4	6	3	3	3	3	2	2	3	3	3	3	3	3	3	2	2	3	3	3	3	3	3	3	25.5955	28.9377	28.8465	28.7931	28.894	28.2311	28.8017	25.294	28.6097	9.52	10.141	0.677	1.072	1.583	0.875
CSA005000.1	PREDICTED: vacuolar protein sorting-associated protein 45 homolog [Populus euphratica]	6.5	22.644	8.1845	7	1	1	0	1	0	1	1	1	1	1	1	0	1	0	1	1	1	1	1	1	0	1	0	1	1	1	1	1	1	24.9488	24.0099	25.4572	24.7391	24.1571	25.5009	24.3386	24.6206	23.7789	1.422	0.522	1.696	0.668	0.394	0.678
CSA005006.1	PREDICTED: probable Xaa-Pro aminopeptidase P [Vitis vinifera]	6.7	87.491	23.829	16	4	4	1	2	3	2	1	3	2	1	1	3	4	3	4	3	4	4	1	2	3	4	3	4	3	4	4	1	2	26.5745	26.4001	26.2489	26.0762	26.5719	26.8961	25.628	24.448	28.9392	0.798	0.886	1.765	1.41	0.799	9.926
CSA005009.1	PREDICTED: splicing factor 1 [Nelumbo nucifera]	8.2	87.161	14.026	4	4	3	1	0	0	0	1	0	1	1	0	1	2	3	2	3	3	4	3	3	1	1	2	1	2	2	3	2	2	24.783	24.2628	25.4968	24.2812	26.2139	24.8483	23.909	25.6743	22.8217	1.64	0.697	1.482	3.818	2.577	0.471
CSA005015.1	PREDICTED: NADPH-dependent 1-acyldihydroxyacetone phosphate reductase [Vitis vinifera]	8.6	30.335	3.4356	3	2	2	0	0	0	1	1	0	1	0	0	1	1	1	2	2	2	2	2	1	1	1	1	2	2	2	2	2	1	24.0468	24.0338	24.8442	23.0773	23.5421	24.681	24.7596	24.2825	22.449	1.738	0.991	3.039	1.38	0.454	0.202
CSA005019.1	PREDICTED: photosynthetic NDH subunit of lumenal location 5, chloroplastic [Ziziphus jujuba]	37.2	26.437	2.8732	7	8	1	0	1	0	1	1	1	1	1	1	8	7	8	8	8	8	7	8	8	1	1	1	1	1	1	1	1	1	24.2998	24.4279	24.677	25.4499	24.562	23.9381	24.2326	23.6814	27.057	1.299	1.093	0.351	0.54	1.541	7.083
CSA005020.1	GYF domain-containing protein [Arabidopsis thaliana]	1.3	184.81	6.424	4	2	2	0	1	0	1	1	1	0	0	0	1	1	0	2	2	1	2	1	1	1	1	0	2	2	1	2	1	1	24.0707	24.3073	23.9342	24.5846	24.0111	24.1934	23.8767	23.9449	23.4133	0.91	1.178	0.762	0.672	0.881	0.725
CSA005026.1	PREDICTED: 60S ribosomal protein L37-3 [Ricinus communis]	10.5	10.693	3.2345	4	1	1	0	0	1	1	0	1	0	0	1	1	1	1	1	0	1	1	1	1	1	1	1	1	0	1	1	1	1	24.6446	25.5577	24.964	24.8229	24.0069	24.968	25.2432	24.7442	23.0034	1.248	1.883	1.106	0.568	0.514	0.212
CSA005027.1	PREDICTED: beta-adaptin-like protein A [Nicotiana sylvestris]	4.6	91.975	6.7885	8	3	3	1	2	1	0	0	1	2	1	0	2	2	2	2	3	3	3	3	2	2	2	2	2	3	3	3	3	2	24.465	24.1838	24.1895	25.0079	25.9741	26.1635	26.0255	26.0503	24.232	0.826	0.823	2.228	1.954	0.877	0.288
CSA005033.1	PREDICTED: S-adenosylmethionine synthase 2 [Eucalyptus grandis]	56	43.081	323.31	176	14	6	15	20	19	20	21	20	18	21	22	12	13	13	13	14	13	14	13	13	4	5	5	5	6	5	6	5	5	33.0794	33.0166	33.0505	32.8604	33.0897	33.09	33.2188	33.2153	33.058	0.98	0.957	1.173	1.172	1	0.894
CSA005039.1	PREDICTED: beta-amyrin synthase [Juglans regia]	3.1	49.092	3.2597	5	1	1	0	0	1	0	1	1	0	1	1	1	1	1	1	1	1	1	1	1	1	1	1	1	1	1	1	1	1	24.3443	23.5699	23.9583	23.9869	25.2444	23.9622	25.4992	23.7063	26.8212	0.765	0.585	0.983	2.391	2.432	2.5
CSA005045.1	PREDICTED: RNA polymerase II degradation factor 1 [Vitis vinifera]	22.3	73.513	34.658	27	9	8	4	4	3	4	2	3	2	4	1	8	7	6	8	6	6	7	8	7	7	7	6	8	6	6	7	7	7	27.8427	27.7936	27.7767	27.5033	27.8415	27.6804	27.4972	27.5659	27.6213	0.955	0.967	1.131	1.264	1.118	1.09
CSA005046.1	PREDICTED: SAL1 phosphatase isoform X2 [Vitis vinifera]	20.8	40.679	16.956	24	6	6	3	3	4	2	2	2	4	2	2	3	4	5	4	3	5	6	4	2	3	4	5	4	3	5	6	4	2	28.0336	27.8936	28.1725	27.9713	28.0017	27.9235	27.9311	28.0601	28.3679	1.101	0.908	0.967	1.021	1.056	1.354
CSA005049.1	PREDICTED: histone deacetylase 14 isoform X3 [Juglans regia]	9.6	38.472	10.273	9	3	3	1	2	2	1	1	1	1	0	0	3	3	3	2	2	2	2	3	2	3	3	3	2	2	2	2	3	2	27.6938	27.4445	26.6729	27.4333	27.7091	27.3371	27.462	28.0884	27.3845	0.493	0.841	0.936	1.211	1.294	0.948
CSA005050.1	PREDICTED: histone deacetylase 14 [Prunus mume]	30.1	13.708	9.2735	8	2	2	2	1	1	1	1	1	1	0	0	2	2	2	2	2	2	2	2	2	2	2	2	2	2	2	2	2	2	25.687	26.0301	26.0992	25.923	26.005	25.7978	26.1121	26.1335	26.2133	1.331	1.268	0.917	1.058	1.154	1.073
CSA005059.1	PREDICTED: putative lactoylglutathione lyase isoform X2 [Vitis vinifera]	50.9	35.573	85.146	77	13	7	7	10	10	9	12	10	6	7	6	12	13	13	13	13	13	13	13	13	6	7	7	7	7	7	7	7	7	31.9844	32.1995	31.942	32.0249	32.1671	31.9821	32.1322	32.0191	32.0427	0.971	1.161	0.971	1.104	1.137	0.94
CSA005060.1	PREDICTED: arogenate dehydratase/prephenate dehydratase 1, chloroplastic [Daucus carota subsp. sativus]	9	38.352	5.5021	5	2	2	0	0	1	1	1	1	0	0	1	2	2	2	2	2	2	2	2	2	2	2	2	2	2	2	2	2	2	24.2207	24.5879	24.419	24.2585	24.3854	24.3822	24.8652	24.1169	24.9666	1.147	1.29	1.09	1.092	1.002	1.073
CSA005074.1	PREDICTED: uncharacterized hydrolase YNR064C isoform X1 [Jatropha curcas]	37.8	47.368	179.48	109	10	10	11	12	13	11	12	12	13	11	14	10	10	10	10	10	10	10	10	10	10	10	10	10	10	10	10	10	10	31.305	31.6953	31.6247	31.4967	31.6954	31.8192	31.429	31.5426	31.7429	1.248	1.311	1.25	1.148	0.918	1.243
CSA005079.1	PREDICTED: formamidopyrimidine-DNA glycosylase isoform X1 [Vitis vinifera]	24.1	9.3287	3.1436	2	2	2	1	0	0	1	0	0	0	0	0	1	1	1	2	1	1	1	1	0	1	1	1	2	1	1	1	1	0	23.6064	24.038	24.3562	25.4973	22.8695	24.3601	24.6748	22.4608	22.808	1.682	1.349	0.455	0.162	0.356	0.274
CSA005087.1	PREDICTED: probable sucrose-phosphate synthase 3 [Prunus mume]	14.2	119.74	172.56	67	12	11	4	9	6	8	9	4	10	10	7	9	10	11	11	11	10	11	11	9	9	9	10	10	10	9	10	10	8	28.9318	29.3568	28.8963	29.033	29.1963	28.7682	29.0148	29.4357	28.9153	0.976	1.343	0.832	1.12	1.345	0.933
CSA005097.1	PREDICTED: probable histone H2A variant 3 [Gossypium hirsutum]	50	14.873	159.91	58	5	1	6	8	6	6	6	5	8	6	7	5	5	5	5	5	5	5	5	5	1	1	1	1	1	1	1	1	1	34.2995	34.2401	34.3069	34.2862	34.2043	34.6609	34.493	34.4144	34.9305	1.005	0.96	1.297	0.945	0.729	1.354
CSA005103.1	PREDICTED: 26S proteasome non-ATPase regulatory subunit 4 homolog [Vitis vinifera]	25.3	42.378	19.051	21	7	4	2	2	2	3	3	3	2	2	2	7	7	7	7	7	7	7	6	7	4	4	4	4	4	4	4	3	4	28.1868	28.2343	28.4687	28.541	28.3606	28.5887	28.2374	28.3726	28.4884	1.216	1.034	1.034	0.882	0.854	1.19
CSA005110.1	PREDICTED: mannosylglycoprotein endo-beta-mannosidase [Vitis vinifera]	21.6	67.676	106.07	56	8	8	7	6	6	7	6	6	7	6	5	7	8	7	7	8	7	7	7	7	7	8	7	7	8	7	7	7	7	30.3848	30.4281	30.4703	30.3768	30.4719	30.4553	30.5264	30.323	30.4216	1.061	1.03	1.056	1.068	1.012	0.93
CSA005111.1	PREDICTED: mannosylglycoprotein endo-beta-mannosidase-like isoform X2 [Nicotiana tabacum]	36.3	27.025	57.21	34	7	7	3	4	5	3	3	4	3	4	5	5	6	6	6	5	6	6	6	6	5	6	6	6	5	6	6	6	6	28.7771	28.6999	28.951	29.0014	28.826	29.1963	29.1076	28.9611	29.1901	1.128	0.948	1.145	0.886	0.774	1.059
CSA005112.1	PREDICTED: mannosylglycoprotein endo-beta-mannosidase-like [Nicotiana tomentosiformis]	37.1	20.615	63.041	42	4	4	5	5	5	5	4	5	5	4	4	4	4	4	4	3	4	4	3	3	4	4	4	4	3	4	4	3	3	29.8684	30.1953	30.1109	30.2084	29.8739	30.0184	30.2756	30.0767	30.1623	1.183	1.254	0.877	0.793	0.905	0.924
CSA005115.1	PREDICTED: uridine kinase-like protein 3 [Vitis vinifera]	6.4	63.225	2.1897	5	3	1	1	0	0	1	1	1	0	1	0	3	3	3	3	3	3	3	3	3	1	1	1	1	1	1	1	1	1	24.6251	25.2691	24.2345	25.5366	24.566	24.2384	24.2116	23.9913	24.9978	0.763	1.563	0.407	0.51	1.255	1.724
CSA005116.1	PREDICTED: fructose-bisphosphate aldolase, cytoplasmic isozyme 1 [Theobroma cacao]	78.2	38.586	323.31	296	21	19	34	33	32	33	32	32	34	34	32	19	21	20	20	19	19	20	20	21	17	19	18	18	17	18	18	19	19	35.2295	35.1444	35.0884	35.2947	35.1201	35.1174	35.2199	35.1029	35.1134	0.907	0.943	0.884	0.886	1.002	0.929
CSA005117.1	PREDICTED: sufE-like protein 1, chloroplastic/mitochondrial [Jatropha curcas]	27.4	14.422	4.7088	1	2	1	0	0	0	1	0	0	0	0	0	2	2	1	2	2	2	2	2	2	1	1	0	1	1	1	1	1	1	24.0749	22.8985	24.1097	24.8891	24.8994	24.1136	22.9939	23.8625	24.683	1.024	0.442	0.584	1.007	1.724	3.225
CSA005121.1	PREDICTED: stromal cell-derived factor 2-like protein isoform X3 [Lupinus angustifolius]	5.6	23.818	1.6991	1	1	1	0	0	0	0	0	0	0	1	0	0	0	0	0	1	1	1	1	1	0	0	0	0	1	1	1	1	1	25.3068	24.592	23.49	24.7232	22.4531	23.4937	25.3939	23.2229	24.5963	0.284	0.609	0.426	0.207	0.486	0.575
CSA005123.1	PREDICTED: peroxisome biogenesis protein 19-2-like [Solanum pennellii]	6.9	28.067	4.5745	3	1	1	0	0	0	0	1	0	1	0	1	0	0	0	0	1	0	1	0	1	0	0	0	0	1	0	1	0	1	22.9346	24.9247	24.5177	23.9861	24.7995	24.5216	24.5186	24.2836	24.5886	2.996	3.973	1.449	1.757	1.212	1.05
CSA005135.1	PREDICTED: uridine kinase-like protein 1, chloroplastic [Nicotiana tabacum]	10.2	72.752	10.72	13	5	3	1	1	3	1	1	1	2	1	2	4	4	5	5	5	4	4	4	4	2	2	3	3	3	2	2	2	2	27.8287	27.6068	27.8921	27.7288	27.8204	27.8199	28.0112	27.8283	28.0616	1.045	0.857	1.065	1.066	1	1.036
CSA005140.1	PREDICTED: 3-phosphoshikimate 1-carboxyvinyltransferase 2 [Juglans regia]	30.6	55.703	103.35	99	12	12	12	11	10	12	8	10	13	9	14	11	11	12	12	11	11	12	12	12	11	11	12	12	11	11	12	12	12	30.5741	30.1476	30.2108	30.3328	30.3353	30.4514	30.4394	30.1742	30.2073	0.777	0.744	1.086	1.002	0.923	0.851
CSA005144.1	PREDICTED: 40S ribosomal protein S13 [Citrus sinensis]	44.4	17.126	43.783	63	6	1	7	8	7	5	7	6	7	9	7	6	6	6	6	6	6	6	6	5	1	1	1	1	1	1	1	1	0	32.3406	32.2976	32.1956	32.2204	32.3265	32.188	32.3204	32.2442	32.3098	0.904	0.971	0.978	1.076	1.101	0.993
CSA005171.1	PREDICTED: protein DGS1, mitochondrial isoform X2 [Nelumbo nucifera]	1.1	83.38	1.8044	9	1	1	1	1	1	1	1	1	1	1	1	1	1	1	1	1	1	1	1	1	1	1	1	1	1	1	1	1	1	24.6292	22.4829	23.9626	24.2395	24.7159	23.9664	24.9468	23.7107	23.819	0.63	0.226	0.828	1.391	1.681	0.458
CSA005172.1	PREDICTED: cysteine desulfurase 1, chloroplastic [Vitis vinifera]	18.5	53.822	33.08	68	8	8	8	7	9	8	6	7	8	7	8	8	8	8	7	8	8	7	8	7	8	8	8	7	8	8	7	8	7	30.7279	30.4129	30.5636	30.5216	30.6307	30.7145	30.6473	30.5661	30.6459	0.892	0.804	1.143	1.079	0.944	0.999
CSA005175.1	PREDICTED: translation initiation factor eIF-2B subunit gamma [Nelumbo nucifera]	12.5	49.758	21.071	19	5	5	3	1	2	3	3	2	1	1	3	3	4	4	5	5	5	5	5	5	3	4	4	5	5	5	5	5	5	27.4458	27.6245	27.7062	27.6382	27.7974	27.3637	27.9832	27.7117	27.7469	1.198	1.132	0.827	1.117	1.351	0.849
CSA005180.1	PREDICTED: UPF0160 protein [Ziziphus jujuba]	23.9	47.485	45.875	47	9	7	2	5	6	5	7	5	6	6	5	7	8	8	8	9	9	9	9	8	5	6	6	6	7	7	7	7	6	29.1052	28.9564	28.9288	29.1278	28.9263	28.8798	28.9449	28.8823	28.8551	0.885	0.902	0.842	0.87	1.033	0.94
CSA005182.1	transmembrane protein, putative [Medicago truncatula]	8	35.943	4.2298	12	3	3	1	1	2	2	1	2	0	1	2	2	3	3	3	2	3	2	2	2	2	3	3	3	2	3	2	2	2	25.0993	26.4106	26.276	26.1893	26.6633	26.6555	23.914	26.846	22.5356	2.261	2.482	1.382	1.389	1.005	0.385
CSA005189.1	PREDICTED: protein argonaute 4-like isoform X2 [Juglans regia]	38.1	101.51	172.36	80	28	12	13	9	9	9	9	7	10	6	8	24	24	23	24	23	24	24	24	23	11	9	9	9	8	9	9	8	9	30.5079	30.5209	30.5465	30.6161	30.5541	30.5364	30.679	30.4908	30.7064	1.027	1.009	0.946	0.958	1.012	1.019
CSA005192.1	PREDICTED: dammarenediol II synthase-like [Sesamum indicum]	9.5	54.901	11.03	23	6	2	4	2	3	5	1	3	3	1	1	6	5	6	5	5	5	6	4	5	2	1	2	2	1	1	2	1	2	28.2905	27.7002	28.2357	28.6979	27.8588	28.3342	28.8335	28.4476	28.2865	0.963	0.664	0.777	0.559	0.719	0.684
CSA005197.1	PREDICTED: ribosome biogenesis protein BRX1-like [Nelumbo nucifera]	15.5	28.558	6.2635	2	3	3	0	0	0	0	0	0	0	2	0	2	2	2	2	2	3	3	3	3	2	2	2	2	2	3	3	3	3	24.9621	24.825	25.2054	24.0101	24.8532	25.7733	25.7352	26.1421	25.6713	1.184	0.909	3.395	1.794	0.528	0.957
CSA005209.1	PREDICTED: probable serine/threonine-protein kinase At5g41260 [Nelumbo nucifera]	7	57.677	2.4434	9	3	1	1	1	1	1	1	1	1	1	1	3	3	3	3	3	3	3	3	3	1	1	1	1	1	1	1	1	1	22.5188	24.7416	22.8122	24.4049	23.0198	25.2095	25.4418	24.9933	27.5325	1.226	4.668	1.747	0.383	0.219	4.26
CSA005213.1	PREDICTED: probable mannitol dehydrogenase [Gossypium hirsutum]	11.9	34.384	12.94	8	3	1	0	1	1	1	1	1	1	1	1	3	3	3	3	3	3	3	3	3	1	1	1	1	1	1	1	1	1	24.8624	24.8787	24.5218	24.2841	24.6317	22.8157	25.4815	22.5234	26.1862	0.79	1.011	0.361	1.272	3.521	1.63
CSA005224.1	PREDICTED: preprotein translocase subunit SCY1, chloroplastic-like isoform X1 [Populus euphratica]	5.4	54.595	6.4019	13	4	4	4	1	0	1	1	2	2	1	1	4	2	2	2	2	2	2	2	2	4	2	2	2	2	2	2	2	2	26.5091	26.4185	26.1976	26.4319	26.5958	26.4955	26.6661	26.6433	26.626	0.806	0.939	1.045	1.12	1.072	0.973
CSA005231.1	PREDICTED: 60S ribosomal protein L13-1 [Nelumbo nucifera]	47.3	23.908	99.647	86	10	2	11	8	8	10	8	8	11	11	11	10	10	10	10	9	9	10	9	10	2	2	2	2	1	1	2	2	2	32.1478	31.9275	31.6606	32.1834	31.883	31.8517	32.0404	32.0269	32.006	0.713	0.858	0.795	0.812	1.022	0.976
CSA005241.1	PREDICTED: phosphoserine aminotransferase 2, chloroplastic [Vitis vinifera]	42	47.171	88.5	95	15	15	9	12	11	12	11	10	9	10	11	11	14	14	15	15	14	14	15	15	11	14	14	15	15	14	14	15	15	30.9141	30.9261	31.06	30.9144	30.9527	31.0056	30.8032	30.8842	31.0711	1.106	1.008	1.065	1.027	0.964	1.204
CSA005242.1	PREDICTED: aldehyde dehydrogenase family 3 member F1-like [Nicotiana sylvestris]	17.2	47.451	37.396	36	7	7	4	2	4	6	4	4	5	4	3	6	5	6	7	7	7	6	7	6	6	5	6	7	7	7	6	7	6	28.795	28.2651	28.2997	28.5146	28.3482	28.3419	28.8763	27.9364	28.3772	0.709	0.693	0.887	0.891	1.004	0.708
CSA005243.1	PREDICTED: aldehyde dehydrogenase family 3 member F1-like [Nicotiana attenuata]	23.7	9.108	5.3182	9	2	2	2	1	1	1	1	1	1	0	1	2	2	2	2	2	2	2	2	2	2	2	2	2	2	2	2	2	2	27.7834	27.5316	27.7653	27.8007	27.505	27.9865	27.7909	27.4919	27.6484	0.987	0.84	1.137	0.815	0.716	0.906
CSA005262.1	PREDICTED: coatomer subunit beta'-2-like [Citrus sinensis]	28.1	42.39	17.959	11	8	2	2	1	1	2	1	1	1	1	1	7	7	6	6	7	7	7	7	6	1	1	1	1	1	1	1	1	1	24.916	25.9582	25.9159	26.1783	26.1883	26.0197	25.9296	26.0258	25.9855	2	2.059	0.896	1.007	1.124	1.039
CSA005265.1	PREDICTED: nuclear pore complex protein NUP50A [Ricinus communis]	27.6	43.033	171.47	49	8	6	4	4	6	4	6	8	7	5	5	7	6	6	5	7	6	5	8	6	5	4	4	4	5	5	4	6	4	28.7178	28.4602	28.6347	28.4476	28.682	28.5522	28.5051	28.3927	28.5102	0.944	0.836	1.075	1.176	1.094	1.004
CSA005272.1	PREDICTED: ATP synthase subunit epsilon, mitochondrial [Jatropha curcas]	14.3	7.844	2.4	4	1	1	1	0	1	1	0	0	1	0	0	1	1	1	1	1	0	1	1	1	1	1	1	1	1	0	1	1	1	23.0848	24.6575	22.3927	23.5453	24.6931	24.8618	24.6588	24.6345	25.3482	0.619	2.975	2.491	2.216	0.89	1.613
CSA005288.1	PREDICTED: probable isoaspartyl peptidase/L-asparaginase 3 isoform X2 [Fragaria vesca subsp. vesca]	11.3	26.686	5.6567	9	2	2	2	1	0	1	1	1	1	1	1	2	1	1	1	1	1	1	1	1	2	1	1	1	1	1	1	1	1	25.9696	23.4972	24.7571	24.5651	24.9809	22.3961	23.9132	22.0904	22.6701	0.432	0.18	0.222	1.334	5.999	0.422
CSA005289.1	PREDICTED: probable isoaspartyl peptidase/L-asparaginase 3 isoform X1 [Vitis vinifera]	17.8	13.303	3.8967	2	1	1	0	0	1	0	0	1	0	0	0	1	1	1	1	1	1	1	1	1	1	1	1	1	1	1	1	1	1	24.6947	24.7188	24.6728	24.0143	23.6964	24.7611	24.1695	24.5306	23.7751	0.985	1.017	1.678	0.802	0.478	0.761
CSA005296.1	PREDICTED: ubiquitin carboxyl-terminal hydrolase 12 isoform X1 [Jatropha curcas]	14.2	128.64	79.467	67	14	8	10	7	8	7	6	7	8	6	8	12	12	11	11	12	11	10	11	12	7	7	6	5	7	6	5	6	7	30.3997	30.0634	30.2868	30.2133	30.2057	30.3863	30.2961	30.3671	30.1825	0.925	0.792	1.127	0.995	0.882	0.924
CSA005301.1	PREDICTED: D-lactate dehydrogenase [cytochrome], mitochondrial isoform X2 [Ricinus communis]	19.2	72.196	76.259	68	10	8	8	8	8	8	6	7	10	6	7	10	10	10	10	10	10	10	10	10	8	8	8	8	8	8	8	8	8	29.5016	29.4084	29.2436	29.5737	29.3433	29.3535	29.4686	29.4305	29.2253	0.836	0.937	0.858	0.852	0.993	0.845
CSA005304.1	PREDICTED: sterol 3-beta-glucosyltransferase UGT80A2 [Prunus mume]	8.2	18.896	4.551	8	1	1	1	1	0	1	1	1	1	1	1	1	1	1	1	1	1	1	1	1	1	1	1	1	1	1	1	1	1	23.5337	25.0061	24.8112	25.2475	24.6871	24.6768	23.9374	24.4437	26.1797	2.424	2.775	0.673	0.678	1.007	4.731
CSA005315.1	PREDICTED: probably inactive leucine-rich repeat receptor-like protein kinase At5g48380 [Sesamum indicum]	5.9	23.733	1.9083	1	1	1	0	1	0	0	0	0	0	0	0	0	1	1	0	1	1	0	1	1	0	1	1	0	1	1	0	1	1	25.0436	24.7128	24.588	24.5692	23.3929	22.9673	24.2146	22.6798	24.341	0.729	0.795	0.329	0.442	1.343	1.092
CSA005321.1	PREDICTED: acyl-coenzyme A oxidase 3, peroxisomal-like [Nelumbo nucifera]	5	56.404	21.958	10	2	2	1	1	1	1	2	1	1	1	1	1	1	1	1	2	1	1	1	1	1	1	1	1	2	1	1	1	1	23.7605	23.7037	23.4166	24.9025	22.9982	24.5919	24.0894	24.3561	24.3284	0.788	0.961	0.806	0.267	0.331	1.18
CSA005325.1	PREDICTED: acyl-coenzyme A oxidase 3, peroxisomal-like [Malus domestica]	14.9	9.6919	2.3529	2	1	1	0	1	0	0	0	1	0	0	0	0	1	1	0	0	1	0	0	1	0	1	1	0	0	1	0	0	1	24.7501	23.4209	24.6498	22.4565	24.9641	23.4203	23.4673	23.1471	23.2265	0.933	0.398	1.95	5.686	2.916	0.846
CSA005337.1	PREDICTED: choline-phosphate cytidylyltransferase 1-like [Arachis ipaensis]	19.4	11.902	3.0122	4	1	1	0	1	1	0	0	1	0	1	0	1	1	1	1	1	1	1	1	1	1	1	1	1	1	1	1	1	1	23.7403	23.027	24.9399	24.8026	25.4695	24.6538	24.4988	24.42	23.4047	2.297	0.61	0.902	1.588	1.76	0.468
CSA005347.1	PREDICTED: probable splicing factor 3A subunit 1 [Vitis vinifera]	20.3	101.76	111.9	68	13	13	5	7	7	9	6	8	8	9	9	10	11	11	11	12	12	12	12	12	10	11	11	11	12	12	12	12	12	29.4411	29.1674	29.1975	29.1744	29.1985	28.9956	29.1616	29.2009	29.3568	0.845	0.827	0.883	1.017	1.151	1.145
CSA005356.1	PREDICTED: ubiquitin-activating enzyme E1 1-like [Ziziphus jujuba]	28.9	121.56	147.66	139	25	13	11	17	15	16	15	17	18	16	14	22	24	24	23	24	23	23	23	21	12	12	13	13	13	12	12	13	12	30.9085	30.7957	30.8838	30.8464	30.8223	30.7961	30.8882	30.8826	30.9198	0.983	0.925	0.966	0.983	1.018	1.022
CSA005364.1	1,2-dihydroxy-3-keto-5-methylthiopentene dioxygenase 1-like [Asparagus officinalis]	33.3	17.51	7.5268	17	4	4	1	2	1	2	2	2	2	3	2	3	3	3	4	4	4	3	4	3	3	3	3	4	4	4	3	4	3	27.0328	27.4645	27.3916	27.7189	27.6311	27.4506	27.6264	27.4909	27.4897	1.282	1.349	0.83	0.941	1.133	0.91
CSA005371.1	PREDICTED: U1 small nuclear ribonucleoprotein A isoform X2 [Juglans regia]	15.9	16.357	1.9925	2	2	2	1	0	0	0	0	0	0	0	1	1	2	2	1	2	2	1	2	2	1	2	2	1	2	2	1	2	2	23.4574	24.9893	23.6455	24.719	23.9466	24.9439	23.9417	24.7193	25.5526	1.139	2.892	1.169	0.585	0.501	3.055
CSA005373.1	PREDICTED: CBS domain-containing protein CBSX1, chloroplastic-like [Populus euphratica]	29.1	28.374	24.506	10	6	3	1	1	1	1	2	1	1	1	1	4	4	6	4	4	4	5	5	5	1	2	3	2	2	2	3	3	3	23.0632	25.4938	26.9932	27.1288	26.999	23.6492	26.9911	26.8523	27.0757	15.243	5.391	0.09	0.914	10.195	1.06
CSA005374.1	PREDICTED: splicing factor 3A subunit 2 [Solanum tuberosum]	33	25.414	91.501	27	6	6	3	3	4	3	3	2	3	2	4	6	5	5	5	5	5	5	4	5	6	5	5	5	5	5	5	4	5	28.3651	28.1962	28.1672	28.3657	28.1642	28.1639	28.2302	28.2405	28.1889	0.872	0.89	0.869	0.87	1	0.972
CSA005377.1	PREDICTED: peptidyl-prolyl cis-trans isomerase FKBP18, chloroplastic [Sesamum indicum]	18.4	24.572	22.452	26	4	4	1	3	2	4	4	3	3	4	2	4	4	4	4	4	4	4	3	4	4	4	4	4	4	4	4	3	4	29.7985	29.5784	29.8439	29.6275	29.7275	29.8581	29.6537	30.0579	29.6807	1.032	0.859	1.173	1.072	0.913	1.019
CSA005378.1	PREDICTED: dolichyl-diphosphooligosaccharide--protein glycosyltransferase subunit 1A [Vitis vinifera]	30.5	47.56	40.364	68	12	12	9	6	9	7	8	7	6	8	8	11	12	12	12	12	11	12	12	12	11	12	12	12	12	11	12	12	12	30.4969	30.4756	30.4438	30.4535	30.591	30.4961	30.6122	30.5401	30.5713	0.964	0.985	1.03	1.1	1.068	0.972
CSA005380.1	PREDICTED: outer envelope pore protein 21, chloroplastic-like [Juglans regia]	13.2	19.35	7.3074	10	2	2	1	2	2	2	1	0	1	0	1	2	2	2	2	2	2	1	2	1	2	2	2	2	2	2	1	2	1	27.073	27.4633	27.1721	27.3091	27.3209	27.0559	25.1891	27.2023	23.0582	1.071	1.311	0.839	1.008	1.202	0.228
CSA005391.1	PREDICTED: stress protein DDR48 [Eucalyptus grandis]	1.5	103.78	2.2552	0	1	1	0	0	0	0	0	0	0	0	0	1	1	0	1	1	1	1	1	1	1	1	0	1	1	1	1	1	1	24.9601	23.9736	24.6438	24.8563	25.0801	24.6478	22.7871	23.3834	23.0756	0.803	0.505	0.865	1.168	1.349	1.221
CSA005404.1	PREDICTED: actin-97-like [Nicotiana tabacum]	40	44.968	3.8106	0	13	1	0	0	0	0	0	0	0	0	0	12	12	11	11	12	12	11	11	13	1	1	0	0	0	1	0	0	1	25.0267	25.1051	23.6251	23.0231	26.1719	23.6288	24.503	24.4137	23.9046	0.379	1.056	1.522	8.869	5.828	0.661
CSA005405.1	PREDICTED: very-long-chain enoyl-CoA reductase isoform X1 [Vitis vinifera]	5.9	36.07	6.0907	14	2	2	2	1	1	2	1	2	2	1	2	2	2	2	2	2	2	2	2	2	2	2	2	2	2	2	2	2	2	26.541	26.1517	26.3464	26.3927	26.3963	25.9498	26.6686	26.2426	26.4887	0.874	0.764	0.736	1.002	1.363	0.883
CSA005411.1	PREDICTED: mitochondrial substrate carrier family protein C [Theobroma cacao]	4.6	93.269	3.5423	4	3	3	0	0	0	0	1	1	0	2	0	2	2	2	2	3	3	2	2	2	2	2	2	2	3	3	2	2	2	26.3952	27.3106	27.7931	26.8126	27.5194	27.5952	27.7458	27.9821	27.6911	2.635	1.886	1.72	1.632	0.949	0.963
CSA005422.1	PREDICTED: DEAD-box ATP-dependent RNA helicase 56 isoform X1 [Gossypium raimondii]	38.7	48.825	199.46	28	14	0	1	3	3	4	4	3	4	2	4	14	14	13	13	13	13	14	14	14	0	0	0	0	0	0	0	0	0	30.492	30.4044	30.9608	30.9383	30.9076	30.9376	31.1358	31.0628	30.8409	1.384	0.941	1	0.979	0.979	0.815
CSA005446.1	PREDICTED: glutamate--tRNA ligase, chloroplastic/mitochondrial [Ziziphus jujuba]	8.1	63.943	37.102	26	4	4	4	3	3	2	3	2	3	3	3	3	4	3	3	3	4	4	3	4	3	4	3	3	3	4	4	3	4	28.7679	28.9978	28.2514	27.5352	27.9322	27.1156	28.1613	27.8107	27.137	0.699	1.173	0.748	1.317	1.761	0.492
CSA005455.1	PREDICTED: structural maintenance of chromosomes protein 2-1-like [Ziziphus jujuba]	28	19.851	30.642	30	5	5	5	5	2	3	2	2	3	2	6	4	5	5	4	5	5	3	4	5	4	5	5	4	5	5	3	4	5	29.1035	29.0257	29.0893	28.9099	29.0347	29.147	29.093	29.1583	29.0023	0.99	0.948	1.179	1.09	0.925	0.939
CSA005456.1	PREDICTED: myosin heavy chain, striated muscle [Citrus sinensis]	24.4	19.598	15.161	58	4	4	4	6	6	7	8	6	8	7	6	3	4	4	4	4	4	4	4	4	3	4	4	4	4	4	4	4	4	29.8446	29.5204	29.2455	29.512	29.5398	29.7894	29.5714	29.7898	29.5351	0.66	0.799	1.212	1.019	0.841	0.975
CSA005457.1	PREDICTED: golgin subfamily A member 4-like [Arachis ipaensis]	19.5	9.7065	10.383	13	2	2	1	1	1	1	2	2	0	2	3	1	2	2	1	2	2	2	2	2	1	2	2	1	2	2	2	2	2	25.5316	27.1355	27.4359	24.6348	27.5336	27.9865	27.6906	27.733	27.3759	3.743	3.04	10.208	7.458	0.731	0.804
CSA005465.1	PREDICTED: L-arabinokinase-like [Juglans regia]	13.6	109.54	34.739	43	11	11	5	4	5	6	4	4	4	5	6	10	10	11	10	9	10	10	9	10	10	10	11	10	9	10	10	9	10	28.4472	28.552	28.4468	28.5151	28.652	28.6941	28.4917	28.6936	28.5863	1	1.075	1.132	1.1	0.971	1.068
CSA005470.1	PREDICTED: proteasome subunit beta type-6 [Theobroma cacao]	50	25.272	151.91	93	11	11	11	11	12	7	9	9	12	13	9	10	9	10	10	10	11	10	10	9	10	9	10	10	10	11	10	10	9	31.9749	31.8967	31.8483	31.9336	31.8838	31.883	32.0005	32.0489	31.8505	0.916	0.947	0.966	0.966	1.001	0.901
CSA005479.1	PREDICTED: acetylglutamate kinase, chloroplastic-like [Ipomoea nil]	3.6	41.63	6.1361	17	1	1	1	2	2	2	2	2	2	2	2	1	1	1	1	1	1	1	1	1	1	1	1	1	1	1	1	1	1	27.3335	28.0201	27.4815	27.3971	27.306	27.5934	27.6331	27.4793	27.299	1.108	1.61	1.146	0.939	0.819	0.793
CSA005483.1	PREDICTED: NADH dehydrogenase [ubiquinone] flavoprotein 2, mitochondrial [Sesamum indicum]	20.9	28.356	23.378	32	5	5	3	4	3	4	5	4	3	3	3	5	5	5	5	5	5	5	5	5	5	5	5	5	5	5	5	5	5	29.4101	29.5774	29.6813	29.4565	29.7133	29.7612	29.503	29.649	29.6274	1.207	1.123	1.235	1.195	0.967	1.09
CSA005484.1	PREDICTED: tryptophan synthase alpha chain-like [Citrus sinensis]	29.4	38.061	45.542	39	7	7	3	4	4	4	3	6	6	4	5	6	6	6	7	5	6	5	5	6	6	6	6	7	5	6	5	5	6	29.4637	29.2521	29.265	29.2807	29.3389	29.4006	29.4802	29.3927	29.7023	0.871	0.864	1.087	1.041	0.958	1.166
CSA005505.1	PREDICTED: 5'-nucleotidase SurE-like isoform X3 [Daucus carota subsp. sativus]	61.8	5.8567	6.9886	8	2	2	1	0	0	1	1	0	1	1	3	1	1	1	1	2	2	2	2	2	1	1	1	1	2	2	2	2	2	24.0104	24.1569	23.3396	23.4725	26.2173	26.282	26.3834	26.3256	26.3827	0.628	1.107	7.011	6.703	0.956	1
CSA005509.1	Thylakoid lumenal 19 kDa protein [Morus notabilis]	28.9	26.823	197.43	54	5	5	5	7	7	6	7	5	6	6	5	5	5	5	5	5	5	5	5	5	5	5	5	5	5	5	5	5	5	30.5781	31.1312	31.0501	30.878	31.3017	31.1884	30.7263	31.1673	30.9979	1.387	1.467	1.24	1.341	1.082	1.207
CSA005513.1	PREDICTED: anthocyanin 3'-O-beta-glucosyltransferase-like [Malus domestica]	8.5	55.59	5.2519	9	3	2	1	2	1	1	0	1	1	1	1	3	2	2	2	2	2	2	2	2	2	1	1	1	1	1	1	1	1	24.9227	25.3551	24.9771	25.013	25.1079	25.0097	25.027	25.1168	24.9767	1.038	1.349	0.998	1.068	1.07	0.966
CSA005523.1	PREDICTED: lactoylglutathione lyase isoform X1 [Prunus mume]	55.4	32.683	298.75	139	14	14	15	16	16	18	15	16	14	14	15	13	13	13	14	14	13	14	13	14	13	13	13	14	14	13	14	13	14	32.3609	32.5454	32.386	32.4054	32.3512	32.308	32.2499	32.4172	32.3337	1.018	1.136	0.935	0.963	1.03	1.06
CSA005540.1	PREDICTED: RNA-binding KH domain-containing protein PEPPER [Vitis vinifera]	37.4	47.571	28.557	28	12	8	1	4	2	3	3	2	4	4	5	10	10	9	10	12	11	12	9	9	7	7	5	7	8	7	8	6	6	28.0619	28.106	28.1949	28.2009	28.0634	28.1998	28.543	28.3889	28.2794	1.097	1.031	0.999	0.909	0.91	0.833
CSA005541.1	PREDICTED: macrophage migration inhibitory factor homolog [Juglans regia]	9.1	14.196	4.7527	2	1	1	1	0	1	0	0	0	0	0	0	1	0	1	1	0	0	0	0	0	1	0	1	1	0	0	0	0	0	25.1426	24.8443	22.9419	28.0928	24.1302	23.3433	24.8401	23.3623	22.8505	0.218	0.813	0.037	0.064	1.725	0.252
CSA005544.1	PREDICTED: crocetin glucosyltransferase, chloroplastic-like [Nicotiana tomentosiformis]	3.3	51.81	4.3486	9	1	1	1	1	1	1	1	1	1	1	1	1	1	1	1	1	1	1	1	1	1	1	1	1	1	1	1	1	1	26.2331	24.8911	24.9229	24.6962	24.8188	22.9455	22.366	23.0677	25.7048	0.403	0.394	0.297	1.089	3.664	10.117
CSA005549.1	PREDICTED: serine--tRNA ligase [Vitis vinifera]	50.9	43.732	222.19	119	14	14	9	15	14	15	12	16	13	13	12	12	13	13	14	14	14	13	14	13	12	13	13	14	14	14	13	14	13	31.3618	31.2697	31.3504	31.3533	31.377	31.3765	31.3686	31.3397	31.3528	0.992	0.938	1.016	1.017	1	0.989
CSA005554.1	PREDICTED: oligouridylate-binding protein 1-like [Nicotiana tabacum]	17.2	18.301	14.268	19	2	2	2	3	1	3	2	1	2	3	2	2	2	2	2	2	2	2	2	2	2	2	2	2	2	2	2	2	2	28.6281	28.5286	28.267	27.9492	28.479	28.1638	28.152	28.4733	28.0182	0.779	0.933	1.16	1.444	1.244	0.911
CSA005556.1	PREDICTED: oligouridylate-binding protein 1-like [Prunus mume]	13.3	13.457	15.54	6	1	1	0	1	1	1	1	1	1	0	0	0	1	1	1	1	1	1	1	1	0	1	1	1	1	1	1	1	1	24.1939	24.8885	25.4322	24.984	24.8657	24.9269	24.7391	22.6573	24.0363	2.359	1.619	0.961	0.921	0.958	0.614
CSA005557.1	PREDICTED: oligouridylate-binding protein 1 isoform X1 [Eucalyptus grandis]	19	21.732	22.288	18	4	2	2	1	3	1	2	2	3	2	2	4	4	4	4	4	4	4	4	4	2	2	2	2	2	2	2	2	2	28.22	27.2188	27.416	26.9826	27.5241	27.5412	27.329	27.458	27.5318	0.573	0.5	1.473	1.455	0.988	1.151
CSA005568.1	vestitone reductase-related family protein [Populus trichocarpa]	46.3	38.546	118.63	84	13	13	9	9	10	9	9	8	10	11	9	12	13	13	13	12	12	13	13	13	12	13	13	13	12	12	13	13	13	31.4953	31.7561	31.5056	31.729	31.74	31.6345	31.3883	31.6619	31.6109	1.007	1.198	0.937	1.008	1.076	1.167
CSA005569.1	NAD-dependent epimerase/dehydratase family protein [Medicago truncatula]	34.2	8.3466	4.5741	13	3	3	2	1	1	2	2	1	1	2	1	3	1	2	3	2	2	1	2	2	3	1	2	3	2	2	1	2	2	28.5878	24.2165	28.4971	28.4734	28.9215	28.3767	24.6546	29.198	28.609	0.939	0.048	0.935	1.364	1.459	15.502
CSA005571.1	PREDICTED: translation initiation factor IF-3-like [Ziziphus jujuba]	18.9	33.305	36.314	28	5	5	2	3	4	4	2	2	4	3	4	4	5	5	5	4	5	5	4	4	4	5	5	5	4	5	5	4	4	28.4079	28.0224	28.2134	28.3718	28.2159	28.179	28.369	28.2766	28.2174	0.874	0.765	0.875	0.898	1.026	0.9
CSA005575.1	PREDICTED: programmed cell death protein 4 [Vitis vinifera]	21.1	79.31	61.335	66	12	12	6	8	6	8	10	8	6	8	6	9	11	10	11	12	10	10	11	8	9	11	10	11	12	10	10	11	8	28.2102	28.9604	28.6336	28.4285	28.7623	28.5907	28.3522	28.8757	28.7152	1.341	1.682	1.119	1.26	1.126	1.286
CSA005583.1	PREDICTED: heterodimeric geranylgeranyl pyrophosphate synthase small subunit, chloroplastic-like [Populus euphratica]	14.1	37.221	31.488	30	4	4	3	3	4	4	4	3	4	2	3	3	4	4	4	4	3	4	3	4	3	4	4	4	4	3	4	3	4	28.9652	29.0052	29.0405	28.9295	28.8759	29.3193	29.0052	29.2181	28.8425	1.054	1.028	1.31	0.964	0.735	0.893
CSA005585.1	PREDICTED: serine/threonine-protein kinase STY46 isoform X2 [Vitis vinifera]	5.4	57.029	4.4757	4	3	3	0	0	0	0	0	2	1	1	0	2	1	1	2	2	2	2	3	2	2	1	1	2	2	2	2	3	2	27.8502	25.4006	23.8976	27.8022	28.0166	28.0466	24.7934	27.7842	27.8101	0.065	0.183	1.185	1.16	0.979	8.093
CSA005593.1	PREDICTED: ABC transporter I family member 19 [Daucus carota subsp. sativus]	11.1	32.074	4.1165	16	3	3	2	1	3	2	1	2	2	2	1	2	2	3	2	2	2	2	2	2	2	2	3	2	2	2	2	2	2	26.1581	26.6165	26.5009	25.8724	26.6362	26.7365	26.0669	26.5656	26.2206	1.268	1.374	1.82	1.698	0.933	1.112
CSA005599.1	PREDICTED: stress-response A/B barrel domain-containing protein UP3-like [Vitis vinifera]	18.4	41.248	41.362	34	5	5	3	3	4	4	4	4	6	3	3	5	4	5	5	4	4	4	4	3	5	4	5	5	4	4	4	4	3	29.4593	29.5677	29.6484	29.5042	29.6783	29.4411	29.6855	29.6881	29.6159	1.14	1.078	0.957	1.128	1.179	0.953
CSA005610.1	PREDICTED: probable mannitol dehydrogenase isoform X2 [Vitis vinifera]	27.7	38.952	15.972	27	7	3	2	5	2	3	4	3	4	2	2	6	7	7	7	7	7	7	7	6	2	3	3	3	3	3	3	3	2	29.4094	29.153	28.4957	29.3386	28.9094	28.5679	29.0521	28.72	28.5773	0.531	0.837	0.586	0.743	1.267	0.72
CSA005619.1	BAG family molecular chaperone regulator 4 [Asparagus officinalis]	7.9	59.805	5.4764	5	3	3	2	0	1	0	0	1	1	0	0	3	3	2	3	3	3	2	3	3	3	3	2	3	3	3	2	3	3	28.1933	26.7677	27.2021	26.8529	27.0586	27.3097	26.8715	26.986	26.7923	0.503	0.372	1.372	1.153	0.84	0.947
CSA005627.1	PREDICTED: aldehyde dehydrogenase family 2 member C4-like [Arachis duranensis]	8.8	15.831	1.9292	5	1	1	1	0	0	1	1	0	1	1	0	1	1	1	1	1	1	1	1	1	1	1	1	1	1	1	1	1	1	24.9285	24.5684	26.14	24.6902	24.1899	23.9014	24.5694	25.2274	21.5055	2.316	0.779	0.579	0.707	1.221	0.12
CSA005628.1	PREDICTED: chloride conductance regulatory protein ICln [Ziziphus jujuba]	5.2	25.167	1.8627	3	1	1	1	1	0	0	1	0	0	0	0	1	1	1	1	1	1	1	1	1	1	1	1	1	1	1	1	1	1	24.9259	24.1652	24.0827	23.6794	25.3761	25.0439	23.3937	23.6436	25.2549	0.557	0.59	2.575	3.242	1.259	3.633
CSA005641.1	PREDICTED: aspartokinase 2, chloroplastic-like isoform X2 [Nelumbo nucifera]	15.5	58.864	59.421	19	7	4	3	2	2	1	3	2	3	2	1	7	7	7	6	7	7	7	6	6	4	4	4	4	4	4	4	4	3	28.3101	28.3765	28.2868	28.2695	28.4227	28.2707	28.4522	28.6531	28.423	0.984	1.047	1.001	1.112	1.111	0.98
CSA005644.1		34.6	5.6987	9.8441	12	1	1	2	1	2	2	0	1	1	2	1	1	1	1	1	0	1	1	1	1	1	1	1	1	0	1	1	1	1	29.5844	28.7906	29.4389	29.0951	23.2831	29.3627	24.6315	28.9369	23.4957	0.904	0.577	1.204	0.018	0.015	0.455
CSA005645.1	PREDICTED: phosphoenolpyruvate carboxylase 4 isoform X2 [Vitis vinifera]	7.1	79.09	40.138	28	4	4	3	4	3	3	3	3	3	3	3	4	4	4	4	4	4	4	4	3	4	4	4	4	4	4	4	4	3	27.756	27.8897	27.9634	28.0259	28.0967	28.0267	27.9106	27.8275	28.1139	1.155	1.097	1.001	1.05	1.05	1.151
CSA005647.1	PREDICTED: phosphoenolpyruvate carboxylase 4-like [Populus euphratica]	27	34.425	25.243	44	7	7	4	3	6	4	5	6	5	6	5	5	6	7	6	6	6	5	6	5	5	6	7	6	6	6	5	6	5	28.3499	28.2387	28.3896	28.2252	28.3517	28.6039	28.5364	28.3524	28.4355	1.028	0.926	1.3	1.092	0.84	0.932
CSA005649.1	PREDICTED: chitotriosidase-1 [Theobroma cacao]	8.9	33.221	12.922	13	2	2	1	2	1	2	2	1	1	1	2	1	2	1	2	2	1	2	1	2	1	2	1	2	2	1	2	1	2	24.2535	28.2871	24.7765	28.0405	27.9192	26.1443	27.1901	24.8225	28.0242	1.437	16.378	0.269	0.919	3.422	1.783
CSA005651.1	PREDICTED: 3-hydroxyisobutyryl-CoA hydrolase 1-like [Juglans regia]	12.2	37.92	10.111	7	4	4	2	1	1	0	1	0	0	2	0	3	3	4	3	3	3	3	3	2	3	3	4	3	3	3	3	3	2	24.9234	25.1095	25.0068	25.0272	25.0153	25.2553	25.1022	25.2388	25.1434	1.059	1.138	1.171	0.992	0.847	1.029
CSA005660.1	PREDICTED: leucine aminopeptidase 1-like [Juglans regia]	55.8	55.649	323.31	330	20	6	34	36	35	38	38	37	37	39	36	19	20	19	18	19	19	18	19	20	6	6	6	6	6	6	6	6	6	34.4307	34.4454	34.3934	34.3439	34.4355	34.4168	34.4063	34.353	34.3447	0.974	1.01	1.052	1.066	1.013	0.958
CSA005662.1	PREDICTED: bark storage protein A [Vitis vinifera]	15.4	37.877	6.9352	18	4	4	4	3	1	1	2	1	2	2	2	4	4	4	3	4	4	4	4	4	4	4	4	3	4	4	4	4	4	29.1653	29.3303	29.2475	29.1926	29.3431	29.2278	29.4903	29.3944	29.2745	1.059	1.121	1.025	1.11	1.083	0.861
CSA005663.1	PREDICTED: dihydrolipoyllysine-residue acetyltransferase component 1 of pyruvate dehydrogenase complex,mitochondrial [Vitis vinifera]	23.7	68.958	41.489	30	10	10	4	3	4	4	3	3	2	4	3	7	8	7	8	9	9	8	9	8	7	8	7	8	9	9	8	9	8	29.2154	28.7886	28.7592	28.7905	28.6433	28.798	28.8921	28.968	28.8687	0.729	0.744	1.005	0.903	0.898	0.984
CSA005665.1	PREDICTED: pyruvate kinase 1, cytosolic-like [Daucus carota subsp. sativus]	47.4	51.309	223.82	123	19	16	15	15	14	12	13	12	13	16	13	15	18	18	17	19	17	18	19	17	12	15	15	14	16	14	15	16	14	31.2681	31.491	31.2813	31.387	31.4813	31.4809	31.4488	31.4772	31.4107	1.009	1.167	1.067	1.068	1	0.974
CSA005670.1	PREDICTED: REF/SRPP-like protein At3g05500 [Juglans regia]	8.3	27.745	3.8983	9	2	2	0	1	1	1	1	1	1	2	1	2	2	2	2	2	2	2	2	2	2	2	2	2	2	2	2	2	2	25.6885	25.6558	25.6531	25.7027	25.8519	25.6026	25.6465	25.8907	25.6594	0.976	0.978	0.933	1.109	1.189	1.009
CSA005693.1	short-chain dehydrogenase/reductase [Medicago truncatula]	26.7	10.881	12.507	17	2	2	2	2	1	2	2	2	2	2	2	2	2	2	2	2	2	2	2	2	2	2	2	2	2	2	2	2	2	28.4621	28.3937	28.3729	28.3229	28.4885	28.3584	28.3475	28.3447	28.4115	0.94	0.954	1.025	1.122	1.094	1.045
CSA005694.1	PREDICTED: dehydrogenase/reductase SDR family member 12-like isoform X2 [Nicotiana tabacum]	6.2	16.015	3.8486	7	1	1	1	1	1	1	1	1	1	0	0	1	1	1	1	1	1	1	1	0	1	1	1	1	1	1	1	1	0	25.4383	23.1207	24.8238	23.3961	24.5425	24.0865	24.9226	27.1104	24.0151	0.653	0.201	1.614	2.214	1.372	0.533
CSA005714.1	PREDICTED: FAM10 family protein At4g22670-like [Nicotiana tabacum]	39.1	42.396	64.241	86	13	9	10	8	7	9	10	11	8	12	11	12	12	13	12	13	13	11	13	12	8	8	9	8	9	9	7	9	8	31.311	31.2988	31.3296	31.1442	31.3105	31.2627	31.1815	31.3125	31.2909	1.013	0.992	1.086	1.122	1.034	1.079
CSA005717.1	PREDICTED: gamma-glutamyl hydrolase 2 [Vitis vinifera]	11.7	42.422	29.153	10	3	3	1	0	1	1	2	2	2	1	0	3	3	2	2	2	2	2	3	3	3	3	2	2	2	2	2	3	3	27.2453	26.987	26.9619	26.9731	26.9162	27.1616	27.3029	26.9477	27.2059	0.822	0.836	1.14	0.961	0.844	0.935
CSA005723.1	PREDICTED: 24-methylenesterol C-methyltransferase 2 [Prunus mume]	29.1	40.423	129.4	64	9	9	6	8	8	7	8	7	7	7	6	7	8	8	9	8	8	8	8	8	7	8	8	9	8	8	8	8	8	29.1797	28.9624	28.945	29.1179	28.9644	28.9984	29.1257	29.0065	29.1432	0.85	0.86	0.92	0.899	0.977	1.012
CSA005724.1	PREDICTED: clathrin heavy chain 1-like [Nicotiana attenuata]	31	46.825	72.227	21	12	5	3	2	3	2	1	2	3	2	3	11	11	10	11	10	11	11	10	10	5	5	4	5	4	5	5	4	4	28.0043	28.0821	28.0577	27.7525	27.9171	28.1263	28.0228	27.9947	28.0618	1.038	1.055	1.296	1.121	0.865	1.027
CSA005727.1		21.3	7.1306	2.8046	1	1	1	0	0	1	0	0	0	0	0	0	1	1	1	1	1	1	0	0	1	1	1	1	1	1	1	0	0	1	23.3478	23.6381	24.8212	23.0015	24.1385	24.7806	23.6234	25.9579	20.1254	2.777	1.223	3.432	2.199	0.641	0.089
CSA005731.1	PREDICTED: glutamine--tRNA ligase, cytoplasmic [Vitis vinifera]	26.7	102.95	101.41	113	18	10	10	13	10	13	13	14	12	14	14	15	15	18	17	17	17	17	18	17	8	8	10	10	10	10	10	10	10	30.8822	30.8184	30.7789	30.8547	30.7944	30.7447	30.8622	30.8273	30.7789	0.931	0.957	0.927	0.959	1.035	0.944
CSA005732.1	PREDICTED: universal stress protein A-like protein [Nicotiana attenuata]	28.8	17.983	15.344	15	4	4	2	1	3	1	1	2	2	1	2	3	3	3	2	3	3	4	3	3	3	3	3	2	3	3	4	3	3	27.8244	27.3552	27.7253	27.6349	27.1269	27.9525	27.1809	27.3552	27.8468	0.934	0.722	1.246	0.703	0.564	1.587
CSA005756.1	PREDICTED: DNA-directed RNA polymerase II subunit RPB2 [Ziziphus jujuba]	1.7	134.92	19.41	2	1	1	0	0	0	0	1	1	0	0	0	0	1	1	0	1	1	1	1	0	0	1	1	0	1	1	1	1	0	24.6056	24.4964	24.1428	24.9671	23.092	24.8278	24.6254	24.4546	24.3053	0.726	0.927	0.908	0.273	0.3	0.801
CSA005758.1	ATP synthase E chain [Medicago truncatula]	34	5.8299	18.112	9	1	1	1	1	1	1	1	1	1	1	1	1	1	1	1	1	1	1	1	1	1	1	1	1	1	1	1	1	1	24.2021	24.4236	25.3381	25.4725	23.6105	24.8252	23.6029	23.8346	26.4286	2.198	1.166	0.638	0.275	0.431	7.09
CSA005760.1	PREDICTED: probable ribosome-binding factor A, chloroplastic [Theobroma cacao]	42.5	13.792	7.3956	13	4	4	2	1	1	2	2	2	1	1	1	3	2	1	2	3	3	1	2	1	3	2	1	2	3	3	1	2	1	25.5815	25.5666	23.229	25.3612	25.4643	25.5638	23.3164	25.377	23.9059	0.196	0.99	1.151	1.074	0.933	1.505
CSA005769.1	PREDICTED: universal stress protein PHOS32 [Eucalyptus grandis]	24.4	19.433	17.59	19	3	3	2	2	2	1	3	3	2	2	2	3	3	3	3	3	3	3	3	3	3	3	3	3	3	3	3	3	3	28.9191	28.6575	28.7435	29.2188	29.0073	28.9991	28.8881	28.6617	28.906	0.885	0.834	0.859	0.864	1.006	1.012
CSA005773.1	PREDICTED: putative 12-oxophytodienoate reductase 11 [Ipomoea nil]	24.3	33.901	27.736	29	5	3	3	4	3	3	3	3	4	3	3	5	5	5	4	5	5	5	5	5	3	3	3	2	3	3	3	3	3	28.4	28.2173	27.9343	28.5044	28.3697	28.3412	28.2423	28.203	28.3043	0.724	0.881	0.893	0.911	1.02	1.044
CSA005805.1	PREDICTED: acetolactate synthase small subunit 1, chloroplastic [Eucalyptus grandis]	42	12.739	18.828	18	4	2	3	2	2	2	1	2	2	2	2	3	3	3	3	4	3	3	3	3	2	2	2	2	2	2	2	2	2	26.8985	26.0933	26.0908	26.0531	25.9509	25.7359	26.5641	26.2157	26.0375	0.571	0.572	0.803	0.932	1.161	0.694
CSA005812.1	PREDICTED: acetolactate synthase small subunit 2, chloroplastic-like isoform X2 [Daucus carota subsp.sativus]	42.9	12.374	10.209	24	4	4	1	3	2	3	3	3	2	3	4	4	4	4	4	4	4	4	4	4	4	4	4	4	4	4	4	4	4	29.1293	29.0246	29.0977	29.1424	29.2557	28.8876	28.8829	28.8617	28.9053	0.978	0.93	0.838	1.082	1.291	1.016
CSA005813.1	PREDICTED: acetolactate synthase small subunit 2, chloroplastic-like [Brassica rapa]	15.9	6.7848	16.499	8	1	1	1	1	1	1	1	1	0	1	1	1	1	1	1	1	1	1	1	1	1	1	1	1	1	1	1	1	1	23.1569	25.3586	24.498	23.9498	24.4703	24.1466	22.9173	24.5507	27.0267	2.534	4.6	1.146	1.435	1.252	17.262
CSA005814.1	PREDICTED: acetolactate synthase small subunit 2, chloroplastic-like [Brassica rapa]	23.1	5.8478	1.6578	0	1	1	0	0	0	0	0	0	0	0	0	1	1	1	1	1	1	1	1	1	1	1	1	1	1	1	1	1	1	23.6747	24.4636	24.0909	25.0832	24.3974	25.3423	24.9055	24.5995	27.5826	1.334	1.728	1.197	0.622	0.519	6.396
CSA005815.1	PREDICTED: phospholipase D alpha 1 [Sesamum indicum]	31.4	91.13	73.906	53	21	14	10	5	4	8	5	6	3	8	4	18	19	18	20	21	21	17	17	19	12	12	11	13	14	14	11	12	13	29.3952	29.2522	29.1561	29.2898	29.2244	29.1451	29.3005	29.1385	28.9739	0.847	0.906	0.905	0.956	1.056	0.797
CSA005817.1	PREDICTED: sphingosine-1-phosphate lyase [Jatropha curcas]	8.9	58.897	11.26	13	3	3	3	1	3	1	1	1	1	1	1	3	3	3	3	3	3	3	2	2	3	3	3	3	3	3	3	2	2	27.6373	27.5013	27.3431	27.5709	27.6451	27.5125	27.4077	27.7447	27.6822	0.815	0.91	0.96	1.053	1.096	1.21
CSA005835.1	PREDICTED: plant UBX domain-containing protein 7 isoform X1 [Vitis vinifera]	8.9	51.479	3.9669	2	3	3	0	0	0	0	0	1	1	0	0	2	3	1	2	2	2	2	1	1	2	3	1	2	2	2	2	1	1	24.5336	26.4116	23.0365	26.1748	25.3341	23.2327	25.4168	24.5968	23.8249	0.354	3.676	0.13	0.558	4.291	0.332
CSA005839.1	PREDICTED: probable inactive receptor kinase At2g26730 [Malus domestica]	13.6	24.348	3.0078	1	2	1	1	0	0	0	0	0	0	0	0	2	1	2	2	1	1	1	2	1	1	0	1	1	0	0	0	1	0	24.4607	25.1726	23.5589	24.1334	24.4374	24.502	23.8764	23.7925	21.7385	0.535	1.638	1.291	1.235	0.956	0.227
CSA005857.1	PREDICTED: aquaporin PIP2-7 [Glycine max]	12.1	26.011	4.8623	14	2	1	4	1	2	2	1	1	1	0	2	2	2	2	2	2	2	2	2	2	1	1	1	1	1	1	1	1	1	26.8843	25.5572	27.0747	26.2553	24.7426	26.2822	25.0294	24.7704	25.9652	1.141	0.399	1.019	0.35	0.344	1.913
CSA005866.1	PREDICTED: PGR5-like protein 1A, chloroplastic [Ziziphus jujuba]	34.9	38.174	111.98	113	11	9	14	11	14	13	12	13	11	13	12	11	11	11	11	11	11	11	11	11	9	9	9	9	9	9	9	9	9	32.3362	32.4633	32.2236	32.1538	32.3464	32.3726	32.1477	32.2871	32.2597	0.925	1.092	1.164	1.143	0.982	1.081
CSA005876.1	core-2/I-branching beta-1,6-n-acetylglucosaminyltransferase family protein [Arabidopsis thaliana]	3.5	87.535	7.5862	15	2	2	2	4	0	2	2	1	1	2	1	2	2	2	2	2	1	2	2	2	2	2	2	2	2	1	2	2	2	26.6188	26.6775	27.1445	27.1927	26.8843	24.0948	27.2678	27.1667	26.9362	1.44	1.042	0.117	0.807	6.914	0.795
CSA005877.1	PREDICTED: endoribonuclease LACTB2 isoform X2 [Lupinus angustifolius]	8.4	27.469	15.141	7	1	1	1	1	1	1	1	1	1	0	0	1	1	1	1	1	1	1	1	1	1	1	1	1	1	1	1	1	1	25.3963	23.9944	24.4254	24.8219	25.1477	23.0401	25.0229	23.8966	25.0659	0.51	0.378	0.291	1.253	4.31	1.03
CSA005882.1	PREDICTED: NEDD8-conjugating enzyme Ubc12 [Vitis vinifera]	12.7	20.705	2.8305	1	2	2	0	0	0	0	0	1	0	0	0	1	1	2	1	1	1	1	1	1	1	1	2	1	1	1	1	1	1	24.5007	23.7867	27.4653	24.8688	23.9674	23.5626	26.1271	25.1303	22.622	7.806	0.61	0.404	0.535	1.324	0.088
CSA005884.1	PREDICTED: probable NAD(P)H dehydrogenase (quinone) FQR1-like 1 [Daucus carota subsp. sativus]	11.2	28.742	15.38	10	2	1	1	1	1	1	1	1	1	2	1	1	2	2	2	2	2	2	2	2	1	1	1	1	1	1	1	1	1	25.2101	25.6451	25.6691	25.6787	25.6843	25.5578	25.5207	25.6025	25.5107	1.375	1.352	0.92	1.004	1.092	0.993
CSA005886.1	PREDICTED: serine incorporator 3 isoform X1 [Juglans regia]	9.5	45.174	2.8108	1	3	3	0	0	0	1	0	0	0	0	0	1	2	2	3	2	2	2	2	2	1	2	2	3	2	2	2	2	2	24.0312	25.1173	24.3519	24.8663	23.7593	24.4293	24.0622	22.9536	26.6744	1.249	2.123	0.739	0.464	0.629	6.114
CSA005888.1	photosystem II Pbs27 protein [Medicago truncatula]	32.6	19.071	90.379	53	4	4	5	8	5	5	8	6	6	5	5	3	3	4	3	4	3	3	3	3	3	3	4	3	4	3	3	3	3	31.3049	31.7015	31.4672	31.1991	31.7196	31.7486	31.3812	31.702	31.6616	1.119	1.316	1.464	1.434	0.98	1.215
CSA005896.1	PREDICTED: aquaporin PIP1-3 [Theobroma cacao]	24.7	30.687	97.137	59	5	4	6	8	6	7	8	7	5	6	6	5	5	5	5	5	5	4	5	5	4	4	4	4	4	4	3	4	4	30.304	30.0753	30.2836	30.3255	29.9749	30.4159	30.0719	29.9541	30.3765	0.986	0.853	1.065	0.784	0.737	1.235
CSA005912.1	Ras-related protein Rab7 [Morus notabilis]	48.9	19.973	21.865	9	7	1	1	1	1	1	1	1	1	1	1	7	7	7	7	7	7	6	6	7	1	1	1	1	1	1	1	1	1	28.1646	28.1803	28.0932	24.1931	25.0923	24.3558	24.7586	27.198	23.7653	0.952	1.011	1.119	1.865	1.666	0.502
CSA005913.1	PREDICTED: proline-rich receptor-like protein kinase PERK15 [Nicotiana tabacum]	2.8	54.19	3.4059	0	1	1	0	0	0	0	0	0	0	0	0	1	1	1	1	1	1	1	1	1	1	1	1	1	1	1	1	1	1	23.8234	24.9972	25.2957	25.3792	24.972	25.2998	24.8061	24.2633	22.2747	2.775	2.256	0.946	0.754	0.797	0.173
CSA005915.1	calcium-binding EF hand family protein [Arabidopsis lyrata subsp. lyrata]	75.5	15.62	84.574	90	8	7	11	12	7	12	9	11	11	8	9	7	8	8	8	8	8	8	7	6	6	7	7	7	7	7	7	6	5	32.741	32.4008	32.3597	32.487	32.5323	32.4021	32.5913	32.4856	32.5804	0.768	0.79	0.943	1.032	1.094	0.992
CSA005932.1	DUF1680 domain protein [Medicago truncatula]	17.4	43.949	16.219	14	5	3	1	2	2	3	0	1	3	0	2	5	4	5	4	3	2	4	4	4	3	3	3	3	3	2	3	3	3	27.8112	27.8709	27.9584	27.756	27.9176	27.6837	27.5746	27.9308	27.8723	1.107	1.042	0.951	1.119	1.176	1.229
CSA005934.1	proline-tRNA ligase (DUF1680) [Arabidopsis thaliana]	11.7	22.25	2.0811	2	2	2	0	0	1	0	0	1	0	0	0	1	2	2	1	2	2	2	2	2	1	2	2	1	2	2	2	2	2	25.1548	24.8621	24.3922	23.2864	24.8366	24.3961	24.8035	23.8431	24.745	0.589	0.816	2.158	2.929	1.357	0.96
CSA005935.1	DUF1680 domain protein [Medicago truncatula]	17.1	37.355	47.21	17	4	4	2	3	1	1	3	2	1	2	2	4	4	4	4	4	4	4	4	4	4	4	4	4	4	4	4	4	4	28.6122	28.6976	28.6807	28.5468	28.7105	28.6058	28.4186	28.7199	28.727	1.049	1.061	1.042	1.12	1.075	1.238
CSA005954.1	PREDICTED: DEAD-box ATP-dependent RNA helicase 21 [Vitis vinifera]	22.2	80.203	75.073	40	12	3	3	5	3	6	7	4	4	4	4	8	10	9	10	11	10	11	10	9	1	3	3	2	3	3	2	3	2	27.9098	27.9684	27.7636	27.9709	28.034	27.9742	28.0297	27.893	27.9493	0.904	1.041	1.002	1.045	1.042	0.946
CSA005960.1	PREDICTED: serpin-ZX [Vitis vinifera]	35.9	28.842	17.69	25	7	7	3	2	4	3	2	4	3	2	2	5	6	5	6	6	7	7	6	5	5	6	5	6	6	7	7	6	5	30.665	30.3118	30.5091	30.5804	30.2414	30.5186	30.5956	30.2873	30.553	0.898	0.783	0.958	0.791	0.825	0.971
CSA005962.1	DNA-directed RNA polymerase subunit alpha [Medicago truncatula]	18.2	50.578	29.987	19	6	6	3	3	1	3	1	0	3	3	2	6	5	4	5	4	4	5	5	5	6	5	4	5	4	4	5	5	5	29.1436	29.0185	29.1673	28.9984	29.1291	29.2627	29.1628	29.1608	29.1779	1.017	0.917	1.201	1.095	0.912	1.011
CSA005963.1	30S ribosomal protein S8 (chloroplast) [Camellia crapnelliana]	20.7	10.415	14.629	16	2	2	3	2	2	2	2	1	2	1	1	2	2	2	2	2	2	2	2	2	2	2	2	2	2	2	2	2	2	29.5056	29.7209	29.8231	30.1697	30.0714	27.3428	29.8607	27.4045	30.0668	1.246	1.161	0.141	0.934	6.628	1.154
CSA005966.1	NtPRp27-like protein precursor [Solanum tuberosum]	35.6	25.574	72.708	49	7	6	5	5	6	7	4	5	8	5	4	5	6	7	6	7	7	7	7	6	4	5	6	5	6	6	6	6	5	29.3638	29.052	29.058	29.5543	29.0208	28.9309	29.3752	29.0542	29.0516	0.809	0.806	0.649	0.691	1.064	0.799
CSA005974.1	PREDICTED: rhodanese-like domain-containing protein 11, chloroplastic isoform X1 [Vitis vinifera]	29.1	36.281	46.475	35	7	7	2	4	5	3	2	5	5	5	4	6	7	6	5	7	7	7	7	6	6	7	6	5	7	7	7	7	6	29.2467	29.6415	29.281	29.4484	29.7498	29.4437	29.3091	29.6243	29.5979	1.024	1.315	0.997	1.232	1.236	1.222
CSA005976.1	PREDICTED: UDP-D-apiose/UDP-D-xylose synthase 2 [Beta vulgaris subsp. vulgaris]	35.2	43.482	112.37	64	11	7	4	8	7	9	9	6	6	9	6	9	11	10	10	11	10	9	10	11	5	7	7	7	7	7	6	7	7	29.4724	29.5944	29.5587	29.4973	29.5576	29.5371	29.6182	29.5551	29.4738	1.062	1.088	1.028	1.043	1.014	0.905
CSA005982.1	PREDICTED: grpE protein homolog, mitochondrial [Sesamum indicum]	14.2	40.987	102.82	27	4	4	4	3	4	3	2	3	3	2	3	3	4	4	4	3	4	4	3	3	3	4	4	4	3	4	4	3	3	29.4915	30.078	30.4068	29.9119	30.4756	30.1257	30.2467	30.2942	30.2918	1.886	1.502	1.16	1.478	1.274	1.032
CSA005984.1	Glucan endo-1,3-beta-glucosidase, basic isoform [Morus notabilis]	32.4	33.356	145.31	54	7	5	7	5	6	7	5	5	9	5	5	7	6	7	7	7	7	7	7	6	5	5	5	5	5	5	5	5	5	31.5806	30.5677	30.1879	31.6324	30.5513	30.1789	31.649	30.5328	30.0639	0.381	0.496	0.365	0.473	1.295	0.333
CSA005991.1	PREDICTED: 17.3 kDa class II heat shock protein-like [Nicotiana attenuata]	72.7	18.142	21.899	23	7	5	1	1	4	3	2	3	2	2	5	5	3	6	7	5	5	6	5	7	4	2	5	5	3	3	4	4	5	29.1581	29.5718	29.3868	29.5598	29.3942	29.1574	29.0332	29.4664	29.4164	1.172	1.332	0.757	0.892	1.178	1.304
CSA005992.1	PREDICTED: isoflavone reductase-like protein [Vigna angularis]	41	34.218	24.021	16	10	1	2	2	2	2	1	2	2	2	1	9	10	9	10	10	10	10	10	10	1	1	1	1	1	1	1	1	1	28.0836	27.2579	28.3096	27.7109	27.9846	27.964	28.6158	28.6573	28.0203	1.17	0.564	1.192	1.209	1.014	0.662
CSA005994.1	PREDICTED: mitochondrial-processing peptidase subunit alpha-like [Nelumbo nucifera]	6.8	57.835	67.917	17	3	1	2	2	1	2	2	2	2	2	2	2	3	3	3	2	3	2	3	3	1	1	1	1	1	1	1	1	1	28.8067	28.8109	28.8185	28.5874	28.7193	28.6455	28.9347	28.5668	28.6713	1.008	1.003	1.041	1.096	1.052	0.833
CSA006003.1	PREDICTED: NADH dehydrogenase [ubiquinone] 1 beta subcomplex subunit 7-like [Gossypium raimondii]	20.6	11.937	6.0802	13	2	2	2	2	1	1	2	1	2	2	0	2	2	1	2	2	2	2	2	1	2	2	1	2	2	2	2	2	1	25.0347	26.4528	25.1079	26.4037	26.1809	26.349	24.1225	22.7549	22.8499	1.052	2.672	0.963	0.857	0.89	0.414
CSA006013.1	PREDICTED: probable inactive purple acid phosphatase 1 [Prunus mume]	31.3	78.847	308.96	99	16	8	11	13	8	11	13	10	11	9	13	16	16	14	13	16	15	15	14	16	8	8	7	7	8	8	8	7	8	31.2568	31.4224	31.3878	31.3176	31.3894	31.3013	31.3073	31.3624	31.3076	1.095	1.122	0.989	1.051	1.063	1
CSA006037.1	PREDICTED: heparanase-like protein 3 [Ipomoea nil]	27.4	6.9438	5.9687	7	1	1	0	0	1	1	1	1	1	1	1	1	1	1	1	1	1	1	1	1	1	1	1	1	1	1	1	1	1	24.8994	24.6303	23.9185	24.5456	24.6044	25.112	25.3223	23.294	24.3	0.507	0.83	1.481	1.042	0.703	0.492
CSA006038.1	PREDICTED: heparanase-like protein 3 [Vitis vinifera]	5.8	21.429	3.1381	7	1	1	0	1	0	1	1	1	1	1	1	1	1	1	1	1	1	1	1	1	1	1	1	1	1	1	1	1	1	24.6675	24.0194	23.7089	24.1416	23.9924	23.9223	23.2054	24.1883	27.1196	0.515	0.638	0.859	0.902	1.05	15.076
CSA006044.1	PREDICTED: glutamine synthetase nodule isozyme [Ziziphus jujuba]	38.5	39.24	14.287	12	13	5	3	3	1	1	1	0	2	0	1	11	12	11	10	11	10	12	9	9	3	4	3	2	3	2	4	1	2	27.4321	26.6932	26.5367	26.6871	26.6652	26.7585	25.9565	24.1125	26.5052	0.538	0.599	1.051	0.985	0.937	1.463
CSA006049.1	PREDICTED: probable inositol transporter 2 [Nelumbo nucifera]	11.1	62.687	44.951	80	6	6	9	8	7	11	9	9	9	8	10	6	6	6	6	6	6	6	6	6	6	6	6	6	6	6	6	6	6	29.3295	29.0526	28.8459	29.4159	29.4037	29.3753	29.4754	29.5911	29.3107	0.715	0.825	0.972	0.992	1.02	0.892
CSA006062.1	PREDICTED: 4-coumarate--CoA ligase-like 9 [Vitis vinifera]	8.7	62.378	6.5838	4	4	4	0	0	0	0	1	0	1	1	1	2	4	1	3	3	3	3	3	4	2	4	1	3	3	3	3	3	4	24.0562	24.5252	25.0521	23.0953	27.3689	23.7126	27.6368	27.5979	27.3546	1.994	1.384	1.534	19.34	12.608	0.822
CSA006070.1	PREDICTED: 50S ribosomal protein L27, chloroplastic [Nelumbo nucifera]	21.9	20.981	59.985	52	4	4	6	5	5	6	6	6	5	6	7	4	4	4	4	4	4	4	4	4	4	4	4	4	4	4	4	4	4	30.3796	29.7339	29.9896	29.9499	29.8781	29.9557	30.1648	29.7689	29.9459	0.763	0.639	1.004	0.951	0.948	0.859
CSA006075.1	PREDICTED: photosystem I reaction center subunit XI, chloroplastic [Theobroma cacao]	41	22.998	86.858	83	7	7	7	10	7	10	12	7	10	9	11	6	7	6	7	7	7	7	7	6	6	7	6	7	7	7	7	7	6	31.5768	31.5525	31.5147	31.3731	31.5068	31.4624	31.4253	31.5365	31.6141	0.958	0.983	1.064	1.097	1.031	1.14
CSA006077.1	PREDICTED: rhodanese-like domain-containing protein 4A, chloroplastic [Nicotiana attenuata]	3.8	50.261	2.2617	4	2	2	0	1	0	1	0	1	0	1	0	1	1	0	1	1	1	1	1	1	1	1	0	1	1	1	1	1	1	24.5624	23.3777	24.9309	23.6137	24.4992	25.0562	24.4791	25.0865	25.4936	1.291	0.44	2.718	1.847	0.68	2.02
CSA006080.1	NADH dehydrogenase subunit 9 (mitochondrion) [Vaccinium macrocarpon]	17.8	8.5505	23.617	9	1	1	1	1	1	1	1	1	1	1	1	1	1	1	1	1	1	1	1	1	1	1	1	1	1	1	1	1	1	23.4141	24.1563	24.7945	24.4735	23.3495	24.935	24.0705	24.1541	27.5385	2.603	1.673	1.377	0.459	0.333	11.065
CSA006089.1	transmembrane protein [Arabidopsis thaliana]	26.5	35.581	47.932	47	8	8	5	6	3	6	7	4	5	5	6	8	8	8	8	8	8	8	8	8	8	8	8	8	8	8	8	8	8	30.3073	30.2824	30.3837	30.2523	30.444	30.3481	30.1856	30.3291	30.3197	1.054	0.983	1.069	1.142	1.069	1.097
CSA006119.1	PREDICTED: MAP3K epsilon protein kinase 1 isoform X3 [Vitis vinifera]	2.5	69.606	2.784	1	1	1	1	0	0	0	0	0	0	0	0	1	1	1	1	1	1	1	1	1	1	1	1	1	1	1	1	1	1	24.1932	24.8558	24.5605	24.4006	24.1296	24.7985	23.0122	24.8927	23.9061	1.29	1.583	1.318	0.829	0.629	1.858
CSA006120.1	PREDICTED: MAP3K epsilon protein kinase 1-like [Malus domestica]	8.3	39.06	3.9614	4	3	3	1	1	0	0	1	0	0	1	0	3	1	1	1	2	2	2	2	2	3	1	1	1	2	2	2	2	2	24.8931	25.2839	23.9438	25.3371	24.9678	24.5645	23.5365	24.8741	22.8744	0.518	1.311	0.585	0.774	1.323	0.632
CSA006138.1	PREDICTED: cleavage and polyadenylation specificity factor subunit 2 isoform X1 [Jatropha curcas]	11.7	78.387	19.996	38	6	6	3	3	4	4	6	5	5	4	4	5	6	6	6	6	5	6	6	6	5	6	6	6	6	5	6	6	6	27.2773	26.9267	27.1349	27.3974	27.16	27.3996	27.332	27.2692	27.2171	0.906	0.784	1.002	0.848	0.847	0.923
CSA006142.1	PREDICTED: methylcrotonoyl-CoA carboxylase beta chain, mitochondrial [Cucumis sativus]	21.8	64.294	47.855	53	8	8	5	5	8	5	5	5	7	6	7	7	7	8	7	7	8	7	8	7	7	7	8	7	7	8	7	8	7	29.444	29.4887	29.5896	29.738	29.8071	29.6179	29.6731	29.6563	29.5635	1.106	1.031	0.92	1.049	1.14	0.927
CSA006143.1	PREDICTED: thioredoxin M3, chloroplastic-like [Ipomoea nil]	16.9	19.786	12.795	25	3	3	3	2	2	4	3	3	2	3	3	2	3	3	3	3	3	2	3	3	2	3	3	3	3	3	2	3	3	27.7516	27.2342	27.565	27.3427	27.7882	27.5327	27.5546	27.5793	27.4312	0.879	0.699	1.141	1.362	1.194	0.918
CSA006152.1	PREDICTED: hexokinase-1 isoform X1 [Vitis vinifera]	38	53.601	134.44	108	12	12	14	12	10	12	10	12	13	13	12	12	12	12	12	12	12	12	12	12	12	12	12	12	12	12	12	12	12	31.2631	31.345	31.3167	31.237	31.2781	31.3097	31.2985	31.2762	31.1659	1.038	1.058	1.052	1.029	0.978	0.912
CSA006154.1	PREDICTED: U4/U6.U5 tri-snRNP-associated protein 2 [Vitis vinifera]	9.4	17.772	2.482	1	1	1	0	0	0	1	0	0	0	0	0	0	0	0	1	0	0	0	0	0	0	0	0	1	0	0	0	0	0	25.3215	23.8794	24.4544	24.4406	24.8303	23.9476	24.4062	23.6652	23.086	0.548	0.368	0.711	1.31	1.844	0.4
CSA006156.1	PREDICTED: U4/U6.U5 tri-snRNP-associated protein 2-like [Nicotiana attenuata]	4.2	51.77	1.7539	0	1	1	0	0	0	0	0	0	0	0	0	1	1	1	1	1	1	0	1	1	1	1	1	1	1	1	0	1	1	23.9161	23.9007	23.296	25.1508	25.2592	24.4584	24.3324	23.4488	22.9763	0.651	0.989	0.619	1.078	1.742	0.391
CSA006167.1	PREDICTED: WD repeat-containing protein 70 [Vitis vinifera]	5.5	73.906	5.5165	3	3	3	1	0	1	1	0	0	0	0	0	2	2	2	2	2	2	2	2	2	2	2	2	2	2	2	2	2	2	23.9375	24.7059	24.082	23.9706	23.8522	23.2996	25.2797	24.8352	25.6108	1.105	1.703	0.628	0.921	1.467	1.258
CSA006168.1	PREDICTED: fe-S cluster assembly factor HCF101, chloroplastic-like [Ziziphus jujuba]	13.5	58.938	27.158	22	6	6	2	2	4	2	2	1	3	3	3	6	6	5	6	4	6	6	5	6	6	6	5	6	4	6	6	5	6	27.8221	27.5952	27.6683	27.657	27.4969	27.844	28.0888	27.5242	27.7477	0.899	0.854	1.138	0.895	0.786	0.789
CSA006177.1	PREDICTED: cysteine proteinase RD21a [Citrus sinensis]	15	33.917	109.1	25	3	2	3	3	3	3	3	2	3	2	3	3	2	3	3	2	2	3	3	3	2	2	2	2	2	2	2	2	2	29.1157	28.9409	29.0049	28.7821	28.9636	29.0426	28.958	29.2655	29.2391	0.926	0.886	1.198	1.134	0.947	1.215
CSA006178.1	Serine/Threonine kinase, plant-type protein, putative [Medicago truncatula]	2.9	48.229	2.7849	5	1	1	0	1	1	0	1	0	1	0	1	1	1	1	1	1	0	1	1	1	1	1	1	1	1	0	1	1	1	25.9322	24.9029	25.2203	25.0954	24.6801	24.7921	25.0912	24.5692	28.2367	0.611	0.49	0.81	0.75	0.925	8.848
CSA006190.1	PREDICTED: putative UDP-glucose flavonoid 3-O-glucosyltransferase 3 [Fragaria vesca subsp. vesca]	29.9	53.242	109.38	74	10	10	8	8	8	11	9	6	8	8	8	9	9	10	10	9	7	9	9	9	9	9	10	10	9	7	9	9	9	29.7037	29.8557	29.9089	30.0125	29.8243	29.8971	29.8756	29.8359	29.8223	1.153	1.111	0.923	0.878	0.951	0.964
CSA006194.1	PREDICTED: protein PLASTID MOVEMENT IMPAIRED 1 [Theobroma cacao]	16.1	95.131	38.638	60	12	12	7	6	6	7	7	6	7	7	7	10	8	11	10	11	10	11	12	9	10	8	11	10	11	10	11	12	9	29.1448	28.8861	28.9776	29.1172	29.0676	29.1087	29.3018	29.2403	29.1374	0.891	0.836	0.994	0.966	0.972	0.892
CSA006215.1	PREDICTED: cationic peroxidase 1-like [Eucalyptus grandis]	47.3	34.423	179.84	89	7	7	11	8	12	9	8	9	10	9	13	7	6	7	7	7	7	7	7	7	7	6	7	7	7	7	7	7	7	31.0731	30.8945	31.3907	31.0282	30.7906	31.3406	30.9251	30.8636	31.3251	1.246	0.884	1.242	0.848	0.683	1.32
CSA006225.1	PREDICTED: pyridine nucleotide-disulfide oxidoreductase domain-containing protein 2-like [Nicotiana tabacum]	15.8	14.409	4.5868	8	1	1	0	1	1	1	1	1	1	1	1	1	1	1	1	1	1	1	1	1	1	1	1	1	1	1	1	1	1	24.9403	25.3016	23.8024	24.9751	25.8707	25.2245	23.8975	24.3278	25.6086	0.454	1.285	1.189	1.86	1.565	3.274
CSA006226.1	PREDICTED: subtilisin-like protease SBT1.6 [Nicotiana attenuata]	7	81.99	8.2896	12	5	5	0	1	1	0	1	2	2	3	2	4	5	5	5	5	5	5	4	5	4	5	5	5	5	5	5	4	5	27.3241	27.3619	27.2514	27.2587	27.3985	27.1426	27.3538	27.2318	27.4503	0.951	1.027	0.923	1.102	1.194	1.069
CSA006228.1	PREDICTED: GTP-binding protein YPTM2-like isoform X2 [Ziziphus jujuba]	56	9.3347	2.1975	6	4	1	1	1	1	1	1	1	0	0	0	4	4	4	4	4	4	4	3	4	1	1	1	1	1	1	1	1	1	25.3393	24.5888	23.824	24.8397	24.8775	23.8062	23.687	23.6913	27.4168	0.35	0.594	0.489	1.027	2.101	13.267
CSA006235.1	PREDICTED: short-chain dehydrogenase reductase 2a [Theobroma cacao]	4.5	28.84	3.1095	6	1	1	1	0	0	1	1	0	1	1	1	1	0	1	1	1	1	1	1	1	1	0	1	1	1	1	1	1	1	24.6259	25.017	24.6368	25.017	25.277	23.8278	25.0353	24.2183	21.5937	1.008	1.311	0.439	1.198	2.731	0.092
CSA006247.1	PREDICTED: vacuolar protein sorting-associated protein 32 homolog 2 [Cucumis melo]	15.6	23.591	61.26	10	3	1	1	2	1	1	1	1	1	1	1	3	2	3	2	3	2	3	2	3	1	1	1	1	1	1	1	1	1	25.0544	24.5836	25.8364	24.6076	24.5628	24.6408	24.9136	23.0227	25.5681	1.72	0.722	1.023	0.969	0.947	1.574
CSA006248.1	PREDICTED: clathrin interactor EPSIN 1 [Vitis vinifera]	14.1	60.835	51.311	11	4	4	1	1	1	2	1	2	1	0	2	2	2	3	2	3	4	2	2	4	2	2	3	2	3	4	2	2	4	26.553	26.457	26.3826	26.4562	26.3267	26.2619	26.4611	26.1729	26.529	0.889	0.936	0.874	0.914	1.046	1.048
CSA006256.1	PREDICTED: translation initiation factor IF-2, chloroplastic isoform X2 [Sesamum indicum]	15.8	109.65	132.5	61	13	13	8	7	10	8	4	6	5	6	7	12	12	13	13	11	12	10	11	10	12	12	13	13	11	12	10	11	10	29.1244	29.0726	29.0933	29.0018	29.0295	29.0607	28.9931	29.0904	28.9884	0.979	0.965	1.042	1.019	0.979	0.997
CSA006266.1	PREDICTED: COP9 signalosome complex subunit 5b [Vitis vinifera]	28.8	40.553	14.068	26	7	7	3	3	4	4	3	3	3	1	2	6	7	6	7	7	7	7	7	7	6	7	6	7	7	7	7	7	7	27.1758	26.9768	27.0347	27.0139	27.0702	26.828	27.0382	26.9428	26.9336	0.907	0.871	0.879	1.04	1.183	0.93
CSA006268.1	PREDICTED: 3-oxo-Delta(4,5)-steroid 5-beta-reductase-like [Nicotiana attenuata]	45.5	46.545	116.08	77	12	12	8	7	10	11	8	11	6	6	10	12	11	12	12	12	12	12	10	11	12	11	12	12	12	12	12	10	11	29.9635	30.0712	30.0205	30.1152	30.0711	29.8899	30.1504	30.0068	30.1634	1.04	1.078	0.855	0.97	1.134	1.009
CSA006269.1	PREDICTED: signal recognition particle 43 kDa protein, chloroplastic [Solanum tuberosum]	24.5	31.648	52.539	45	6	6	5	7	5	4	5	5	5	5	4	4	6	5	5	6	5	5	6	4	4	6	5	5	6	5	5	6	4	26.5342	27.2925	27.085	27.1154	27.5304	27.4815	27.3885	27.491	27.6752	1.465	1.692	1.289	1.333	1.035	1.22
CSA006298.1	PREDICTED: chaperonin-like RBCX protein 1, chloroplastic [Vitis vinifera]	14.1	11.273	1.6853	2	1	1	1	0	0	1	0	0	0	0	0	1	1	0	1	0	0	0	1	0	1	1	0	1	0	0	0	1	0	24.6208	24.9494	24.8357	23.9956	24.9918	25.8407	24.7767	23.8352	23.3384	1.161	1.256	3.593	1.995	0.555	0.369
CSA006311.1	PREDICTED: serine/threonine-protein kinase SAPK2 isoform X1 [Ziziphus jujuba]	3.8	38.96	3.1722	1	1	1	0	0	0	0	0	0	0	1	0	0	0	0	0	0	0	0	1	0	0	0	0	0	0	0	0	1	0	24.9869	23.8831	25.2382	24.5023	24.5577	24.8397	24.5418	23.8339	22.8461	1.19	0.465	1.263	1.039	0.822	0.309
CSA006319.1	PREDICTED: geraniol 8-hydroxylase-like [Sesamum indicum]	21.9	55.516	42.434	51	10	10	6	6	6	5	6	6	5	7	4	9	10	10	10	10	10	9	10	10	9	10	10	10	10	10	9	10	10	30.2028	30.0906	30.1132	29.8881	30.0639	30.0931	30.2443	30.2468	30.1371	0.94	0.925	1.153	1.13	0.98	0.928
CSA006332.1	small EDRK-rich factor 2-like [Asparagus officinalis]	17.7	6.7173	3.2991	4	1	1	0	1	0	1	1	0	1	0	0	0	1	0	1	1	1	1	0	0	0	1	0	1	1	1	1	0	0	23.9198	25.077	24.5186	23.3528	24.9242	25.2424	24.5	24.5627	24.042	1.514	2.23	3.705	2.972	0.802	0.728
CSA006334.1	PREDICTED: ATP-dependent Clp protease proteolytic subunit-related protein 2, chloroplastic [Nelumbo nucifera]	11.4	32.152	51.211	32	3	3	3	3	4	3	4	3	4	4	4	1	2	3	2	3	3	3	3	3	1	2	3	2	3	3	3	3	3	28.5733	29.0064	28.9606	29.0027	29.1349	29.1471	28.9768	29.2323	29.3163	1.308	1.35	1.105	1.096	0.992	1.265
CSA006335.1	PREDICTED: AT-hook motif nuclear-localized protein 1-like [Ipomoea nil]	15.6	34.461	18.669	14	3	3	3	1	1	2	1	2	1	2	1	3	3	3	2	2	3	3	2	3	3	3	3	2	2	3	3	2	3	25.8658	25.9452	26.2437	24.1328	26.1197	25.8489	26.0171	26.0143	25.9936	1.299	1.057	3.286	3.964	1.207	0.984
CSA006337.1	PREDICTED: 10 kDa chaperonin-like [Sesamum indicum]	22.8	12.262	3.2413	8	3	2	1	1	1	0	1	1	1	1	1	3	3	3	3	3	3	3	3	2	2	2	2	2	2	2	2	2	1	27.3472	26.9371	26.859	24.8334	26.9115	27.0389	27.4231	26.2795	22.4009	0.713	0.753	4.612	4.222	0.915	0.031
CSA006340.1	PREDICTED: glucose-6-phosphate 1-dehydrogenase 1, chloroplastic [Ricinus communis]	29	67.766	96.321	101	15	15	8	12	13	10	13	11	11	11	12	14	15	15	15	15	14	14	13	14	14	15	15	15	15	14	14	13	14	30.3895	30.4839	30.5115	30.347	30.4646	30.4858	30.5388	30.5062	30.4938	1.088	1.068	1.101	1.085	0.985	0.969
CSA006342.1	PREDICTED: exosome complex component RRP42 [Ziziphus jujuba]	6.3	29.887	3.6743	5	1	1	0	0	0	1	1	1	1	0	1	1	1	1	1	1	1	1	1	1	1	1	1	1	1	1	1	1	1	25.1145	24.0011	24.9508	25.2623	23.8558	24.5225	23.9228	25.0087	24.6622	0.893	0.462	0.599	0.377	0.63	1.669
CSA006350.1	PREDICTED: glycine-rich RNA-binding protein 2, mitochondrial-like [Populus euphratica]	26.2	19.928	41.373	17	3	3	2	2	2	2	2	1	3	2	1	3	3	3	3	3	3	3	3	3	3	3	3	3	3	3	3	3	3	26.0131	28.1369	28.2711	28.697	28.1522	28.3743	28.4311	28.1151	28.2013	4.783	4.359	0.8	0.686	0.857	0.853
CSA006354.1	PREDICTED: pyrophosphate-energized membrane proton pump 2 [Erythranthe guttata]	5.5	84.457	21.749	6	3	2	2	0	0	1	1	1	0	0	1	3	3	2	2	2	3	3	2	3	2	2	1	1	1	2	2	1	2	25.8306	23.7871	24.5134	25.7301	25.6836	25.436	25.8236	23.5454	25.7365	0.401	0.243	0.816	0.968	1.187	0.941
CSA006369.1	PREDICTED: AP2-associated protein kinase 1 isoform X2 [Prunus mume]	3.4	78.14	4.7417	3	2	2	1	0	0	1	0	0	1	0	0	2	2	1	2	2	2	2	2	2	2	2	1	2	2	2	2	2	2	24.1336	24.5944	24.8827	24.8202	25.052	24.9549	24.5341	23.5676	23.283	1.681	1.376	1.098	1.174	1.07	0.42
CSA006373.1	PREDICTED: metal tolerance protein 4-like [Daucus carota subsp. sativus]	13.6	46.424	14.974	16	4	4	0	1	1	1	4	2	3	3	1	3	4	4	3	4	3	4	4	4	3	4	4	3	4	3	4	4	4	27.936	27.8816	27.7759	28.0803	27.9999	27.96	28.0548	28.2967	27.9598	0.895	0.963	0.92	0.946	1.028	0.936
CSA006377.1	PREDICTED: dammarenediol II synthase-like [Sesamum indicum]	14.8	12.008	3.4305	6	1	1	1	0	1	1	0	1	1	0	1	1	0	1	1	1	1	1	1	1	1	0	1	1	1	1	1	1	1	24.0379	23.4333	23.8061	23.8554	23.9741	24.5173	24.4353	24.4065	26.7844	0.852	0.658	1.582	1.086	0.686	5.095
CSA006389.1	PREDICTED: serine/threonine-protein phosphatase BSL3 [Gossypium arboreum]	12.1	106.38	43.712	61	10	0	7	7	5	7	5	7	8	8	7	10	9	10	9	8	9	9	9	10	0	0	0	0	0	0	0	0	0	29.0323	28.7467	28.7535	28.757	28.7765	28.9392	28.8574	28.6991	28.6622	0.824	0.82	1.135	1.014	0.893	0.873
CSA006390.1	PREDICTED: J domain-containing protein spf31 [Eucalyptus grandis]	3.9	33.351	3.21	4	1	1	0	1	1	0	1	1	0	0	0	0	1	1	1	1	1	1	1	1	0	1	1	1	1	1	1	1	1	23.8238	24.7202	25.0114	23.8768	23.7597	24.8867	23.2726	25.6446	23.1661	2.278	1.861	2.014	0.922	0.458	0.929
CSA006423.1	PREDICTED: probable glutathione S-transferase [Vitis vinifera]	47.2	25.226	209.53	142	11	8	15	17	14	15	18	14	16	16	17	9	9	10	9	10	10	11	10	9	6	6	7	7	7	7	8	7	7	33.8993	33.8791	33.9638	33.9493	33.9382	33.8172	33.9168	33.8387	33.8811	1.046	0.986	0.912	0.992	1.087	0.976
CSA006459.1	PREDICTED: phosphoglycolate phosphatase-like [Prunus mume]	48.5	26.525	37.573	51	9	9	5	5	4	6	6	8	4	7	6	7	8	8	8	8	9	9	9	9	7	8	8	8	8	9	9	9	9	28.5746	28.7606	28.8743	28.6794	28.857	28.9393	28.9128	28.8762	28.9641	1.231	1.138	1.197	1.131	0.945	1.036
CSA006483.1	V-type proton ATPase subunit D [Morus notabilis]	21.3	11.875	3.0582	5	2	1	0	0	0	1	0	1	1	1	1	2	2	2	2	2	2	2	2	2	1	1	1	1	1	1	1	1	1	23.4697	25.5962	23.7093	27.4164	23.4052	27.1226	27.189	25.0272	26.6012	1.181	4.367	0.816	0.062	0.076	0.665
CSA006515.1	PREDICTED: E3 ubiquitin-protein ligase PRT6 [Vitis vinifera]	0.7	232.59	1.9832	2	2	2	0	0	0	1	0	0	0	0	1	1	0	0	1	0	0	0	0	2	1	0	0	1	0	0	0	0	2	24.7575	23.2735	24.5243	25.8736	24.6945	23.9291	24.7703	24.2845	25.9938	0.851	0.358	0.26	0.442	1.7	2.335
CSA006518.1	PREDICTED: chaperonin CPN60-2, mitochondrial [Theobroma cacao]	54.2	61.647	275.51	157	28	19	13	20	16	19	16	16	20	17	20	24	25	26	24	24	26	27	27	25	16	17	18	17	16	17	19	18	17	31.9204	31.9362	31.8231	31.7866	31.9874	31.9776	32.109	31.9371	31.8412	0.935	1.011	1.142	1.149	1.007	0.831
CSA006536.1	PREDICTED: probable inactive purple acid phosphatase 29 [Jatropha curcas]	7.8	42.114	-2	1	3	1	0	1	0	0	0	0	0	0	0	3	3	3	3	3	3	3	3	3	1	1	1	1	1	1	1	1	1	25.1383	25.0992	23.3521	24.8806	25.0758	23.713	25.204	24.7306	26.3431	0.29	0.973	0.445	1.145	2.572	2.202
CSA006539.1	PREDICTED: probable inactive purple acid phosphatase 29 [Citrus sinensis]	9.8	42.209	8.808	19	4	2	0	2	3	2	3	3	2	2	2	4	4	4	4	4	4	4	4	4	2	2	2	2	2	2	2	2	2	28.3952	28.7438	28.58	28.2891	28.3307	28.578	28.4878	28.499	28.5437	1.137	1.273	1.222	1.029	0.842	1.04
CSA006542.1	PREDICTED: ferredoxin-thioredoxin reductase, variable chain [Theobroma cacao]	45.4	16.814	61.534	51	7	7	6	6	4	6	8	5	4	6	6	7	7	7	7	7	7	7	7	7	7	7	7	7	7	7	7	7	7	30.8059	30.8381	31.0204	30.8136	30.8005	30.7157	30.709	31.0718	30.9424	1.16	1.023	0.934	0.991	1.061	1.176
CSA006545.1	PREDICTED: vacuolar protein sorting-associated protein 35A isoform X1 [Citrus sinensis]	6.5	60.989	21.476	18	4	2	1	3	2	2	4	0	1	2	3	3	4	4	4	4	4	4	4	4	1	2	2	2	2	2	2	2	2	26.3856	27.5148	26.9025	26.8439	27.0545	26.7179	26.7627	27.5045	26.7203	1.431	2.187	0.916	1.157	1.263	0.971
CSA006546.1	PREDICTED: vacuolar protein sorting-associated protein 35B-like isoform X2 [Nicotiana tomentosiformis]	5	29.029	3.827	7	1	1	0	1	1	0	1	1	1	1	1	0	1	1	0	1	1	1	1	1	0	1	1	0	1	1	1	1	1	25.634	24.4852	24.6513	25.2801	25.5721	24.5282	23.7809	24.2791	22.5374	0.506	0.451	0.594	1.224	2.062	0.422
CSA006548.1	rac-like GTP-binding protein RAC1-like [Cicer arietinum]	17.3	21.473	6.934	4	2	2	0	0	0	1	0	1	2	0	0	0	2	2	2	2	2	2	1	2	0	2	2	2	2	2	2	1	2	23.3099	25.142	25.3264	25.2539	25.3058	25.3658	25.547	24.6603	25.255	4.046	3.561	1.081	1.037	0.959	0.817
CSA006550.1	PREDICTED: proteasome subunit alpha type-7 [Vitis vinifera]	43.8	27.19	88.297	69	10	4	6	7	5	10	8	8	7	9	9	9	10	10	10	10	10	9	8	8	4	4	4	4	4	4	4	3	4	31.8263	31.7909	31.7963	31.8606	31.7825	31.837	31.8463	31.8365	31.7957	0.979	0.976	0.984	0.947	0.963	0.966
CSA006552.1	protein EARLY-RESPONSIVE TO DEHYDRATION 7, chloroplastic-like [Cajanus cajan]	4.5	52.665	2.7632	13	2	1	2	1	2	1	2	1	1	2	1	2	1	2	1	2	2	1	2	2	1	1	1	1	1	1	1	1	1	27.6439	24.8669	26.5513	27.3122	27.6115	27.3412	27.4156	27.7277	27.4451	0.469	0.146	1.02	1.231	1.206	1.021
CSA006572.1	PREDICTED: probable protein phosphatase 2C 76 [Theobroma cacao]	19	16.291	9.5586	9	3	3	2	1	0	0	1	3	2	0	0	2	2	2	2	2	2	2	2	2	2	2	2	2	2	2	2	2	2	25.1367	25.1123	25.6684	25.4405	25.3236	25.4509	25.4089	25.5378	25.5354	1.446	0.983	1.007	0.922	0.916	1.092
CSA006575.1	PREDICTED: guanylate kinase 3, chloroplastic [Ziziphus jujuba]	10	26.576	3.3811	10	2	2	1	1	1	2	1	1	1	1	1	2	2	2	2	2	2	2	2	2	2	2	2	2	2	2	2	2	2	24.2251	24.1227	24.3282	24.7665	24.2943	24.1535	24.2849	24.1614	24.2061	1.074	0.932	0.654	0.721	1.102	0.947
CSA006579.1	PREDICTED: pyruvate dehydrogenase (acetyl-transferring) kinase, mitochondrial [Sesamum indicum]	24.7	24.76	14.698	21	4	4	3	2	3	2	1	2	3	3	2	3	4	4	4	4	4	4	3	3	3	4	4	4	4	4	4	3	3	26.9929	26.6442	26.7269	26.715	26.8103	26.7045	26.6667	26.6543	26.7839	0.832	0.785	0.993	1.068	1.076	1.085
CSA006612.1	PREDICTED: xanthine dehydrogenase 1-like isoform X2 [Populus euphratica]	6.3	15.825	2.6097	7	1	1	0	1	1	1	0	1	1	1	1	1	1	1	1	1	1	1	1	1	1	1	1	1	1	1	1	1	1	24.5223	25.1015	25.0355	24.566	23.2452	23.3557	23.8026	23.5492	25.0013	1.427	1.494	0.432	0.4	0.926	2.295
CSA006621.1	PREDICTED: elongation factor 1-alpha isoform X1 [Ziziphus jujuba]	4	78.444	2.4996	4	3	3	0	1	1	0	0	0	0	1	1	2	3	2	3	2	2	2	3	3	2	3	2	3	2	2	2	3	3	24.9043	26.5638	26.1378	24.9949	25.0742	24.6552	24.6184	26.4395	26.4714	2.351	3.159	0.79	1.057	1.337	3.612
CSA006626.1	PREDICTED: glycerol-3-phosphate dehydrogenase SDP6, mitochondrial-like [Brassica napus]	23	22.186	22.073	27	4	4	3	2	4	3	3	4	3	2	3	4	4	4	4	4	4	3	4	4	4	4	4	4	4	4	3	4	4	29.0342	28.9737	28.7652	29.0811	28.9601	29.0512	29.1849	29.1076	29.1704	0.83	0.959	0.979	0.92	0.939	0.99
CSA006627.1	PREDICTED: glycerol-3-phosphate dehydrogenase SDP6, mitochondrial [Ziziphus jujuba]	16	16.549	8.6108	16	2	2	2	3	2	1	2	2	1	1	2	2	2	2	1	2	2	2	2	2	2	2	2	1	2	2	2	2	2	29.3601	28.4394	26.8872	24.5608	28.1273	27.5423	27.157	27.9904	28.4904	0.18	0.528	7.898	11.847	1.5	2.52
CSA006628.1	PREDICTED: protein MEF2BNB homolog [Gossypium raimondii]	8.5	22.82	13.967	3	1	1	1	0	0	0	1	1	0	0	0	1	1	1	1	1	1	1	1	1	1	1	1	1	1	1	1	1	1	25.1391	23.8188	25.5356	24.9272	24.459	25.0395	25.8225	24.7932	32.1744	1.316	0.4	1.081	0.723	0.669	81.683
CSA006637.1	PREDICTED: cytochrome b5-like isoform X1 [Gossypium hirsutum]	52.2	15.181	28.32	30	5	5	3	4	3	4	3	3	5	2	3	4	4	4	4	3	3	4	3	3	4	4	4	4	3	3	4	3	3	27.9077	27.7855	27.882	28.0092	27.5324	27.5507	27.8539	27.6575	28.0196	0.982	0.919	0.728	0.719	0.987	1.122
CSA006640.1	PREDICTED: probable 6-phosphogluconolactonase 4, chloroplastic [Nicotiana attenuata]	7.3	17.544	3.1052	8	1	1	1	1	1	1	1	1	1	1	0	1	1	1	1	1	1	1	1	1	1	1	1	1	1	1	1	1	1	23.8555	23.9127	23.1908	23.859	24.8415	25.5398	24.818	23.6722	26.6539	0.631	1.04	3.206	1.976	0.616	3.57
CSA006641.1	PREDICTED: probable 6-phosphogluconolactonase 5, chloroplastic, partial [Nicotiana tabacum]	31.5	19.719	30.272	28	5	4	2	3	3	3	2	4	5	4	2	3	4	4	4	4	5	5	5	3	2	3	3	3	3	4	4	4	2	29.1765	28.9223	29.1497	29.1337	28.811	28.9645	29.0038	29.1651	29.0079	0.982	0.838	0.889	0.8	0.899	1.003
CSA006642.1	PREDICTED: pyridoxal reductase, chloroplastic isoform X2 [Vitis vinifera]	21.6	36.102	74.358	29	6	6	2	2	2	2	3	4	6	4	4	5	6	5	5	5	6	6	6	6	5	6	5	5	5	6	6	6	6	28.466	29.0502	29.0397	28.7465	28.7709	28.9443	28.8277	29.0169	29.0617	1.488	1.499	1.147	1.017	0.887	1.176
CSA006643.1	PREDICTED: LOW QUALITY PROTEIN: eukaryotic translation initiation factor 2A [Malus domestica]	3.2	37.476	1.5996	2	1	1	1	0	0	1	0	0	0	0	0	1	1	0	1	0	0	0	0	0	1	1	0	1	0	0	0	0	0	23.9495	24.1974	25.0339	25.4567	25.0766	23.1944	25.222	23.4492	23.117	2.121	1.187	0.208	0.768	3.686	0.232
CSA006648.1	PREDICTED: elongation factor-like GTPase 1 [Theobroma cacao]	2.5	113.2	3.8481	3	2	2	1	0	0	1	1	0	0	0	0	1	2	1	2	2	1	1	2	2	1	2	1	2	2	1	1	2	2	24.2343	23.8797	24.414	23.9788	23.6883	25.038	24.4997	24.2904	22.6842	1.133	0.782	2.084	0.818	0.392	0.284
CSA006651.1	PREDICTED: serine/threonine-protein kinase TOUSLED isoform X1 [Vitis vinifera]	5.3	101.98	10.187	14	4	4	1	1	3	2	1	3	1	1	1	4	4	4	3	4	2	3	4	3	4	4	4	3	4	2	3	4	3	28.2736	27.9001	28.0309	28.96	27.8306	28.3741	27.7737	28.1448	28.2231	0.845	0.772	0.666	0.457	0.686	1.365
CSA006652.1	UBIQUITIN-SPECIFIC PROTEASE 12 family protein [Populus trichocarpa]	16.5	76.064	17.797	16	9	5	2	2	2	2	1	2	2	1	2	6	6	5	8	7	7	5	6	7	3	3	2	4	4	4	2	3	4	26.4112	26.8089	26.3522	26.5909	26.2877	26.197	26.2748	26.2405	26.68	0.96	1.317	0.761	0.81	1.065	1.324
CSA006658.1	PREDICTED: beta-glucosidase BoGH3B-like isoform X1 [Prunus mume]	4.5	70.271	2.0634	8	3	0	0	1	1	1	1	1	1	1	1	3	3	3	3	3	2	2	3	3	0	0	0	0	0	0	0	0	0	23.9164	25.5229	24.7994	25.055	23.7914	24.4179	24.9336	23.0806	26.7405	1.844	3.045	0.643	0.417	0.648	3.499
CSA006667.1	PREDICTED: glucose-6-phosphate 1-dehydrogenase, cytoplasmic isoform isoform X1 [Solanum tuberosum]	18.5	24.213	22.706	19	4	4	1	2	2	3	1	2	3	3	2	4	4	4	4	4	4	4	4	4	4	4	4	4	4	4	4	4	4	28.2755	28.587	28.1942	28.3018	28.2575	28.047	28.2381	28.277	28.0155	0.945	1.241	0.838	0.97	1.157	0.857
CSA006668.1	Glucose-6-phosphate 1-dehydrogenase, cytoplasmic isoform 2 [Morus notabilis]	40.7	33.052	35.848	18	10	5	3	1	1	1	2	3	2	3	2	9	9	10	9	9	10	10	9	9	5	4	5	4	4	5	5	5	5	27.1262	26.74	26.983	27.0234	27.0309	27.1223	27.3389	27.027	27.0759	0.906	0.765	1.071	1.005	0.939	0.833
CSA006671.1	PREDICTED: cyclase-associated protein 1-like [Ziziphus jujuba]	5.3	57.902	3.5293	14	3	3	1	1	0	3	2	2	2	1	2	3	3	3	3	3	3	3	3	3	3	3	3	3	3	3	3	3	3	27.8564	27.7125	27.7438	27.9574	27.8901	27.9548	28.067	27.8165	28.0627	0.925	0.905	0.998	0.954	0.956	0.997
CSA006674.1	PREDICTED: glucan endo-1,3-beta-glucosidase 7-like [Populus euphratica]	21	53.376	18.398	37	8	8	4	5	2	6	4	3	4	4	5	7	5	5	5	6	5	6	6	5	7	5	5	5	6	5	6	6	5	28.6378	28.5735	28.5716	28.9611	28.7538	28.8324	28.9124	28.8946	28.7712	0.955	0.956	0.915	0.866	0.947	0.907
CSA006677.1	PREDICTED: ubiquitin thioesterase otubain-like [Prunus mume]	29.5	35.364	32.667	33	7	7	4	4	3	3	4	3	4	3	5	6	4	5	4	4	5	7	5	5	6	4	5	4	4	5	7	5	5	28.9326	29.0442	28.9363	28.8586	28.9119	29.1349	28.8466	29.0562	28.7774	1.003	1.08	1.211	1.038	0.857	0.953
CSA006680.1	PREDICTED: erlin-1 [Sesamum indicum]	22.8	27.12	3.9724	9	5	0	1	1	1	1	1	1	1	1	1	5	5	5	5	4	5	5	5	5	0	0	0	0	0	0	0	0	0	25.5607	25.0233	25.0362	23.9773	23.8855	24.8034	24.4945	24.4214	28.0425	0.695	0.689	1.773	0.938	0.529	11.696
CSA006681.1	PREDICTED: erlin-2-B [Juglans regia]	30.5	13.908	2.7069	1	2	2	0	0	0	0	0	0	0	1	0	1	2	1	2	2	2	2	2	1	1	2	1	2	2	2	2	2	1	25.0608	23.2457	23.7412	23.7629	24.1707	25.0403	24.8652	28.243	22.635	0.401	0.284	2.424	1.327	0.547	0.213
CSA006687.1	PREDICTED: 2-isopropylmalate synthase A [Vitis vinifera]	8	58.446	35.73	9	3	3	0	1	2	2	1	1	1	0	1	1	1	3	3	2	3	3	2	2	1	1	3	3	2	3	3	2	2	23.282	25.0798	29.8935	29.6812	23.8524	26.3467	26.2802	24.818	23.3067	97.779	3.477	0.099	0.018	0.177	0.127
CSA006699.1	PREDICTED: altered inheritance of mitochondria protein 32 [Vitis vinifera]	25	44.494	34.06	31	8	7	5	2	5	5	2	3	3	2	4	6	7	7	7	7	7	7	7	7	5	7	7	7	7	7	7	7	7	29.1356	29.2447	29.3715	29.2155	29.3133	29.3213	29.3745	29.3751	29.2402	1.178	1.079	1.076	1.07	0.994	0.911
CSA006702.1	PREDICTED: nuclear pore complex protein GP210 [Theobroma cacao]	10.7	48.981	9.1078	13	3	3	0	2	1	1	2	3	1	2	1	2	3	3	3	3	3	2	2	1	2	3	3	3	3	3	2	2	1	25.5936	25.6798	25.2298	25.3737	25.2213	25.1717	25.4623	25.3743	22.6497	0.777	1.062	0.869	0.9	1.035	0.142
CSA006710.1	PAP fibrillin domain protein,expressed protein [Medicago truncatula]	14.6	25.838	11.467	19	3	3	2	3	2	3	1	2	2	2	2	2	3	2	3	2	2	3	1	2	2	3	2	3	2	2	3	1	2	28.3248	28.768	28.6658	28.3762	28.632	28.2041	28.3647	28.6294	28.203	1.267	1.36	0.887	1.194	1.345	0.894
CSA006714.1	PREDICTED: THO complex subunit 4A-like [Vigna angularis]	21.5	16.14	2.6911	1	3	2	0	0	0	0	0	0	0	1	0	2	3	3	3	3	3	3	3	2	1	2	2	2	2	2	2	2	1	25.1173	24.1237	23.8361	24.5716	25.4987	23.745	23.7847	27.0495	22.0131	0.411	0.502	0.564	1.901	3.372	0.293
CSA006746.1	PREDICTED: 2-alkenal reductase (NADP(+)-dependent) [Vitis vinifera]	34.2	15.941	62.209	57	4	4	8	6	6	3	6	6	8	7	7	4	3	3	3	4	3	3	3	3	4	3	3	3	4	3	3	3	3	31.0618	31.329	30.7119	30.4775	31.0578	30.8978	31.0581	30.8675	30.778	0.785	1.203	1.338	1.495	1.117	0.824
CSA006747.1	PREDICTED: 2-alkenal reductase (NADP(+)-dependent)-like [Prunus mume]	10.4	17.213	23.013	13	2	2	1	2	2	1	2	1	1	2	1	2	2	2	2	2	2	2	2	2	2	2	2	2	2	2	2	2	2	29.693	29.9043	29.583	29.7043	29.6732	29.6552	29.5175	29.5817	29.7685	0.927	1.158	0.967	0.979	1.013	1.19
CSA006749.1	PREDICTED: NADP-dependent alkenal double bond reductase P2-like [Ipomoea nil]	13.5	15.249	72.321	18	1	1	2	2	2	2	2	2	2	2	2	1	1	1	1	1	1	1	1	1	1	1	1	1	1	1	1	1	1	30.5067	30.1951	30.8176	30.6216	30.7688	30.7359	30.7767	30.5994	30.6023	1.24	0.806	1.082	1.107	1.023	0.886
CSA006767.1	PREDICTED: peroxidase 10 [Vitis vinifera]	4.9	35.431	1.7077	9	2	1	1	1	1	1	1	1	1	1	1	1	1	1	1	1	2	1	1	1	1	1	1	1	1	1	1	1	1	24.1605	25.2219	24.1235	23.4085	24.9982	23.8399	24.9944	25.3341	27.1294	0.975	2.087	1.349	3.01	2.232	4.392
CSA006773.1	PREDICTED: eukaryotic translation initiation factor 3 subunit M [Vitis vinifera]	33.2	46.609	49.726	83	10	10	8	8	9	11	9	9	8	10	11	8	9	9	10	9	9	8	9	10	8	9	9	10	9	9	8	9	10	29.5354	29.4244	29.2132	29.628	29.6704	29.6151	29.7496	29.8105	29.643	0.8	0.926	0.991	1.03	1.039	0.929
CSA006775.1	PREDICTED: ABC transporter B family member 27-like [Juglans regia]	6.5	74.523	9.4869	15	4	4	1	1	3	1	1	2	2	2	2	3	4	4	3	4	3	3	3	4	3	4	4	3	4	3	3	3	4	26.732	26.5799	26.9461	26.8033	26.6783	26.6703	26.3468	26.977	26.7884	1.16	0.9	0.912	0.917	1.006	1.358
CSA006778.1	PREDICTED: WD-40 repeat-containing protein MSI4 [Eucalyptus grandis]	18.9	10.703	5.799	11	1	1	2	1	1	1	1	1	1	2	1	1	1	1	1	1	1	1	1	1	1	1	1	1	1	1	1	1	1	25.3267	25.0618	23.8027	24.6976	25.2959	25.413	25.7507	26.7188	25.5579	0.348	0.832	1.642	1.514	0.922	0.875
CSA006779.1	PREDICTED: WD-40 repeat-containing protein MSI4-like [Nicotiana tomentosiformis]	16.1	13.863	23.789	5	1	1	1	1	0	0	1	1	1	0	0	1	1	1	1	1	1	1	1	1	1	1	1	1	1	1	1	1	1	25.2595	25.0163	25.4616	25.0789	23.2173	24.1273	23.9043	22.9141	27.2141	1.15	0.845	0.517	0.275	0.532	9.917
CSA006781.1	PREDICTED: WD-40 repeat-containing protein MSI4-like [Pyrus x bretschneideri]	31.4	7.7267	55.695	10	1	1	2	2	1	2	0	1	1	0	1	1	1	1	1	1	1	1	1	1	1	1	1	1	1	1	1	1	1	25.0538	23.7961	24.9573	25.5751	25.0547	23.8065	23.6874	26.2695	21.9911	0.935	0.418	0.293	0.697	2.375	0.309
CSA006782.1	PREDICTED: WD-40 repeat-containing protein MSI4-like [Brassica napus]	19.7	8.567	6.7221	8	1	1	1	0	1	1	1	1	1	1	1	1	1	1	1	1	1	1	1	1	1	1	1	1	1	1	1	1	1	23.8328	25.6409	23.1627	23.2485	24.0969	25.4658	24.5054	24.8163	25.6372	0.628	3.502	4.65	1.8	0.387	2.191
CSA006793.1	PREDICTED: probable aspartyl aminopeptidase [Juglans regia]	37.1	53.5	245.33	94	14	11	8	10	10	13	10	11	13	10	9	13	13	13	13	12	12	14	12	11	10	10	10	10	9	9	11	9	8	31.1284	31.0572	30.9676	31.2531	31.2106	31.1139	31.2227	31.1203	31.0285	0.895	0.952	0.908	0.971	1.069	0.874
CSA006794.1	PREDICTED: adenylate kinase 4 [Jatropha curcas]	54.1	20.331	17.375	40	9	4	4	5	6	3	3	6	5	3	5	9	6	8	8	6	8	7	7	7	4	3	4	4	3	4	4	4	4	29.2515	29.177	29.142	28.8597	29.1053	28.8771	28.9487	29.1295	29.1066	0.927	0.95	1.012	1.186	1.171	1.116
CSA006796.1	PREDICTED: nucleolar protein 56 [Vitis vinifera]	5.5	63.295	6.5142	9	3	3	2	0	2	2	1	0	2	0	0	2	3	3	3	3	2	3	2	1	2	3	3	3	3	2	3	2	1	26.2038	25.6214	25.6529	26.2021	25.6899	25.5802	25.8661	25.6738	23.0603	0.683	0.668	0.65	0.701	1.079	0.143
CSA006799.1	PREDICTED: protein ACCUMULATION AND REPLICATION OF CHLOROPLASTS 6, chloroplastic [Vitis vinifera]	3.1	78.316	2.5745	6	2	2	0	1	0	1	1	0	1	2	0	1	1	0	2	1	1	2	2	0	1	1	0	2	1	1	2	2	0	25.6787	24.3458	25.0142	25.1485	25.1971	24.9613	25.686	25.2453	24.7001	0.631	0.397	0.878	1.034	1.178	0.505
CSA006802.1	PREDICTED: 15 kDa selenoprotein-like isoform X2 [Juglans regia]	22.8	17.953	23	17	3	3	2	2	2	2	2	1	2	2	2	2	2	2	3	2	2	2	2	2	2	2	2	3	2	2	2	2	2	27.4794	26.91	26.4634	27.1657	27.1667	27.0338	27.4379	26.8096	27.1771	0.494	0.674	0.913	1.001	1.097	0.835
CSA006818.1	PREDICTED: pentatricopeptide repeat-containing protein At1g60770 isoform X1 [Vitis vinifera]	5.9	54.11	2.7369	1	2	2	0	0	0	0	0	1	0	0	0	2	1	2	2	2	1	2	1	2	2	1	2	2	2	1	2	1	2	24.3829	23.0304	24.049	25.0773	24.9912	23.1663	23.3289	24.1765	25.0349	0.793	0.392	0.266	0.942	3.543	3.263
CSA006824.1	transmembrane protein [Arabidopsis thaliana]	36.5	9.719	48.853	6	4	4	2	0	0	0	0	1	1	2	0	4	2	2	1	1	3	2	3	1	4	2	2	1	1	3	2	3	1	26.2049	24.047	25.1577	24.4622	23.7688	25.0183	24.6329	24.5743	23.2001	0.484	0.224	1.47	0.618	0.421	0.37
CSA006829.1		11.2	12.179	3.482	2	1	1	0	0	0	0	1	0	0	1	0	0	0	0	0	1	0	0	1	0	0	0	0	0	1	0	0	1	0	23.0666	25.2697	24.9502	24.8446	25.6169	24.0529	25.0185	23.4415	23.499	3.69	4.605	0.578	1.708	2.957	0.349
CSA006837.1	peptidyl-prolyl cis-trans isomerase [Medicago truncatula]	5.1	36.4	1.8268	2	1	1	0	0	0	0	1	0	1	0	0	0	0	1	0	1	0	1	1	0	0	0	1	0	1	0	1	1	0	24.0839	24.8298	23.7184	25.0796	24.3194	25.1618	25.5205	23.5774	23.2387	0.776	1.677	1.059	0.59	0.558	0.206
CSA006849.1	PREDICTED: dolichyl-diphosphooligosaccharide--protein glycosyltransferase 48 kDa subunit [Arachis ipaensis]	10.3	25.939	12.361	6	2	2	1	1	0	1	0	1	0	1	1	1	2	2	2	2	2	2	2	2	1	2	2	2	2	2	2	2	2	25.3073	24.303	25.5807	23.7946	23.0016	24.9542	23.1671	25.481	23.4283	1.209	0.499	2.234	0.577	0.258	1.198
CSA006850.1	PREDICTED: dolichyl-diphosphooligosaccharide--protein glycosyltransferase 48 kDa subunit isoform X2 [Vitis vinifera]	12.2	27.521	5.7665	10	3	3	1	1	1	1	1	1	1	2	1	3	3	3	3	3	3	3	3	3	3	3	3	3	3	3	3	3	3	28.2204	28.1588	28.1062	28.1669	28.2382	28.2216	28.17	28.3629	28.2285	0.924	0.958	1.039	1.051	1.012	1.041
CSA006880.1	copper ion-binding protein [Medicago truncatula]	12.8	12.664	1.7825	5	2	2	1	1	0	0	0	2	1	0	0	2	2	2	2	2	2	2	1	2	2	2	2	2	2	2	2	1	2	28.5156	28.259	28.3961	28.3807	27.3945	28.6636	28.3634	24.8188	27.2538	0.921	0.837	1.217	0.505	0.415	0.463
CSA006881.1	PREDICTED: lysine--tRNA ligase, cytoplasmic isoform X2 [Vitis vinifera]	7.2	73.266	1.9865	8	5	1	1	1	0	2	1	0	1	1	1	4	3	2	3	4	3	3	3	3	1	1	0	1	1	1	1	1	1	24.8671	25.0156	24.2733	23.8887	24.0201	23.7221	25.0169	23.4822	25.5843	0.663	1.108	0.891	1.095	1.229	1.482
CSA006900.1	PREDICTED: cinnamoyl-CoA reductase 1 isoform X2 [Vitis vinifera]	21.4	30.689	31.022	20	6	3	2	1	2	2	1	3	3	3	3	5	4	5	5	4	5	5	5	6	2	1	2	2	1	2	2	2	3	28.0316	27.8765	28.1287	28.03	27.6761	27.9206	28.0995	27.9133	27.8208	1.07	0.898	0.927	0.782	0.844	0.824
CSA006904.1	PREDICTED: SNARE-interacting protein KEULE-like isoform X1 [Sesamum indicum]	4.2	74.784	8.2526	7	2	2	0	0	0	2	1	1	0	2	1	1	1	2	2	2	2	2	2	1	1	1	2	2	2	2	2	2	1	25.0531	24.4087	24.2236	23.983	24.4372	24.2045	24.3155	24.8315	22.8539	0.563	0.64	1.166	1.37	1.175	0.363
CSA006908.1	PREDICTED: UDP-glucuronic acid decarboxylase 2 [Jatropha curcas]	10.1	21.205	1.8228	0	2	1	0	0	0	0	0	0	0	0	0	1	2	2	2	2	2	2	2	1	0	1	1	1	1	1	1	1	0	24.4577	24.3667	23.9717	23.8557	24.8043	24.2772	24.7816	25.5846	24.9189	0.714	0.939	1.339	1.93	1.441	1.1
CSA006911.1	PREDICTED: 60S ribosomal protein L32-1-like [Cucumis melo]	33.1	15.662	94.235	37	5	5	4	4	5	3	4	5	6	2	4	3	3	5	4	4	4	5	4	4	3	3	5	4	4	4	5	4	4	28.5701	28.4674	28.9213	28.7274	28.5508	28.9618	28.4085	28.6849	28.7855	1.276	0.931	1.176	0.885	0.752	1.299
CSA006922.1	PREDICTED: photosystem II CP43 reaction center protein-like [Arachis ipaensis]	64.4	13.296	239.61	178	8	8	19	18	23	16	19	18	20	22	23	8	8	8	8	8	8	8	8	8	8	8	8	8	8	8	8	8	8	36.136	36.6262	36.6279	36.0886	36.5822	36.5011	36.2216	36.5792	36.4582	1.406	1.405	1.331	1.408	1.058	1.178
CSA006923.1	photosystem II protein D2 (chloroplast) [Ficus racemosa]	13.7	33.679	10.387	20	5	1	3	2	2	2	2	4	1	2	2	4	5	4	5	5	5	5	5	5	1	1	1	1	1	1	1	1	1	24.4458	24.2759	25.206	33.0973	24.2766	22.9489	25.0193	23.8767	21.8349	1.694	0.889	0.001	0.002	2.51	0.11
CSA006930.1	DNA-directed RNA polymerase beta chain (chloroplast) [Camellia crapnelliana]	8.3	81.353	10.443	18	5	5	0	0	2	4	3	2	2	3	2	4	4	4	3	5	3	3	4	4	4	4	4	3	5	3	3	4	4	26.9242	26.8572	26.7603	27.0226	27.0005	27.0553	27.2425	26.9503	27.321	0.893	0.955	1.023	0.985	0.963	1.056
CSA006931.1	RNA polymerase beta (chloroplast) [Ficus racemosa]	2.8	45.687	2.7139	1	1	1	0	0	0	0	0	0	0	0	1	1	1	1	1	1	1	0	1	1	1	1	1	1	1	1	0	1	1	24.4037	24.0545	24.7619	25.5017	24.9905	23.9755	23.7195	23.5457	25.0351	1.282	0.785	0.347	0.702	2.021	2.489
CSA006934.1	photosystem II 44 kDa protein (chloroplast) [Stephania japonica]	15.7	11.1	14.965	47	1	1	6	4	5	4	6	5	6	6	5	1	1	1	1	1	1	1	1	1	1	1	1	1	1	1	1	1	1	33.6867	34.1914	34.0765	32.8955	33.6115	33.9646	33.8463	34.284	34.2873	1.31	1.419	2.098	1.643	0.783	1.357
CSA006967.1	PREDICTED: ubiquitin domain-containing protein 1-like [Sesamum indicum]	12.4	11.947	3.3957	7	1	1	0	1	0	1	1	1	1	1	1	1	1	1	1	1	1	1	1	1	1	1	1	1	1	1	1	1	1	24.3129	25.7115	24.2301	25.0013	24.3943	25.2101	23.8147	25.2578	23.7119	0.944	2.636	1.156	0.657	0.568	0.931
CSA006970.1	PREDICTED: probable solanesyl-diphosphate synthase 3, chloroplastic isoform X2 [Sesamum indicum]	2.4	46.196	1.9658	1	1	1	1	0	0	0	0	0	0	0	0	1	1	0	1	0	1	1	1	1	1	1	0	1	0	1	1	1	1	24.0914	22.649	24.9495	23.2206	24.3824	24.7659	24.1031	24.7373	22.0411	1.813	0.368	2.919	2.237	0.767	0.239
CSA006976.1	PREDICTED: probable prolyl 4-hydroxylase 7 [Eucalyptus grandis]	4.5	39.562	1.8554	0	1	1	0	0	0	0	0	0	0	0	0	0	1	0	1	0	0	1	0	1	0	1	0	1	0	0	1	0	1	25.7494	23.0437	24.3488	25.0578	24.3404	24.234	23.7812	22.8851	22.659	0.379	0.153	0.565	0.608	1.077	0.459
CSA006984.1	PREDICTED: divinyl chlorophyllide a 8-vinyl-reductase, chloroplastic [Jatropha curcas]	18.4	46.257	15.15	27	6	6	2	4	2	4	5	2	3	2	3	5	5	5	4	5	4	3	2	5	5	5	5	4	5	4	3	2	5	26.9708	27.566	27.1419	27.2453	27.4649	27.0136	27.3167	27.5291	27.706	1.126	1.511	0.852	1.164	1.367	1.31
CSA006993.1	PREDICTED: mitochondrial import receptor subunit TOM7-1-like [Glycine max]	13.9	7.8603	1.7102	4	1	1	0	0	1	1	0	0	1	0	1	1	1	1	1	1	1	1	1	1	1	1	1	1	1	1	1	1	1	22.6849	24.0125	24.3368	24.1	24.2494	24.9536	25.4462	24.796	25.2033	3.142	2.51	1.807	1.109	0.614	0.845
CSA006998.1	PREDICTED: eukaryotic translation initiation factor 5B [Vitis vinifera]	2.2	151.85	7.8268	8	3	3	1	0	1	1	1	1	2	1	0	3	3	3	3	3	3	3	3	3	3	3	3	3	3	3	3	3	3	26.5425	26.3219	26.3747	26.6875	26.4684	26.4804	26.891	26.5451	26.3947	0.89	0.858	0.866	0.859	0.992	0.709
CSA007000.1	PREDICTED: transcription factor VIP1-like [Nelumbo nucifera]	15.3	29.748	8.1805	21	3	2	2	2	2	2	2	2	3	3	3	3	3	3	3	3	3	3	3	3	2	2	2	2	2	2	2	2	2	26.1148	26.3355	26.3972	26.4506	26.5443	26.568	26.4348	26.5815	26.4047	1.216	1.165	1.085	1.067	0.984	0.979
CSA007007.1	PREDICTED: inorganic phosphate transporter 2-1, chloroplastic [Ziziphus jujuba]	2.9	61.103	3.3556	6	2	2	0	1	2	2	0	0	1	0	0	2	2	2	2	2	2	1	1	1	2	2	2	2	2	2	1	1	1	25.8298	25.6674	26.2237	25.7534	25.3979	25.6106	24.94	23.7999	22.1509	1.314	0.894	0.906	0.782	0.863	0.145
CSA007008.1	PREDICTED: 60S ribosomal protein L27a-3-like [Nelumbo nucifera]	39.7	16.304	11.589	11	5	3	2	0	1	2	1	1	2	2	0	5	4	4	4	3	4	4	3	3	3	2	2	2	1	2	2	2	2	29.8998	29.8401	29.8973	29.816	29.4218	29.8953	29.6887	29.6439	30.0994	0.998	0.959	1.057	0.761	0.72	1.329
CSA007022.1	PREDICTED: DNA mismatch repair protein MSH2 [Jatropha curcas]	2.2	83.127	2.7426	8	1	1	1	1	1	1	1	1	0	1	1	1	1	1	1	1	1	1	1	1	1	1	1	1	1	1	1	1	1	23.0799	25.8335	24.2944	25.2001	24.0276	24.3527	23.1389	24.9441	23.2328	2.321	6.744	0.556	0.444	0.798	1.067
CSA007039.1	PREDICTED: protein MON2 homolog isoform X1 [Vitis vinifera]	0.9	130	1.6821	0	1	1	0	0	0	0	0	0	0	0	0	0	1	0	1	1	0	1	1	1	0	1	0	1	1	0	1	1	1	24.0493	23.6801	24.2027	24.9942	25.6876	24.3407	24.9972	24.7299	21.8903	1.112	0.774	0.636	1.617	2.544	0.116
CSA007040.1	PREDICTED: protein MON2 homolog isoform X2 [Juglans regia]	4.4	40.486	2.7316	1	1	1	0	0	0	0	0	0	1	0	0	1	1	1	1	1	1	1	1	1	1	1	1	1	1	1	1	1	1	25.8715	25.4973	23.9793	23.772	22.6195	24.2983	24.0284	23.4586	21.1037	0.269	0.772	1.44	0.45	0.312	0.132
CSA007041.1	PREDICTED: receptor-like protein kinase FERONIA [Ricinus communis]	5	98.04	18.853	20	3	2	1	2	2	3	2	3	4	2	1	3	2	3	2	2	3	3	2	2	2	1	2	1	1	2	2	1	1	26.8195	26.3051	26.338	26.374	26.568	26.5713	26.4491	26.4833	26.5594	0.716	0.7	1.147	1.144	0.998	1.079
CSA007052.1	PREDICTED: NADH dehydrogenase [ubiquinone] iron-sulfur protein 8, mitochondrial [Ricinus communis]	16.6	19.597	17.713	15	2	2	2	0	2	2	2	1	2	2	2	2	1	2	2	2	2	2	2	2	2	1	2	2	2	2	2	2	2	26.1443	24.8549	26.4174	26.3419	26.4632	26.3321	26.0848	26.5649	26.4964	1.208	0.409	0.993	1.088	1.095	1.33
CSA007054.1	PREDICTED: phenylalanine--tRNA ligase alpha subunit, cytoplasmic-like [Malus domestica]	19.5	22.696	27.78	34	4	4	4	4	4	5	4	4	3	3	3	4	4	4	4	4	4	4	4	4	4	4	4	4	4	4	4	4	4	29.0165	28.6439	28.4943	29.0127	28.4514	28.478	28.955	28.1718	28.0043	0.696	0.772	0.69	0.678	0.982	0.517
CSA007056.1	PREDICTED: phenylalanine--tRNA ligase alpha subunit, cytoplasmic [Tarenaya hassleriana]	23.9	18.369	9.3834	19	4	4	1	2	3	2	2	2	1	3	3	3	3	4	3	4	3	3	4	4	3	3	4	3	4	3	3	4	4	27.6818	27.6909	27.599	27.3437	27.7789	27.6638	27.7455	27.1676	27.3651	0.944	1.006	1.248	1.352	1.083	0.768
CSA007057.1	PREDICTED: phenylalanine--tRNA ligase alpha subunit, cytoplasmic [Nelumbo nucifera]	11.8	11.691	2.1235	0	1	1	0	0	0	0	0	0	0	0	0	1	1	1	1	1	1	1	1	1	1	1	1	1	1	1	1	1	1	23.7167	25.1918	25.652	25.6199	23.0149	24.2066	25.1412	25.3807	26.4272	3.824	2.78	0.375	0.164	0.438	2.438
CSA007060.1	PREDICTED: DEAD-box ATP-dependent RNA helicase 53 [Theobroma cacao]	3.6	54.565	1.9795	6	2	2	1	1	1	0	0	1	1	0	1	2	2	2	2	2	2	2	2	1	2	2	2	2	2	2	2	2	1	25.9847	25.9747	26.1731	24.3226	23.9855	25.8278	25.7739	24.0313	23.2033	1.139	0.993	2.839	0.792	0.279	0.168
CSA007072.1	zinc finger family protein [Populus trichocarpa]	5.2	45.75	7.6536	0	1	1	0	0	0	0	0	0	0	0	0	1	1	1	1	1	1	1	1	1	1	1	1	1	1	1	1	1	1	25.5351	25.223	22.5603	23.005	25.8099	23.9831	24.9329	22.6608	23.807	0.127	0.805	1.97	6.988	3.547	0.458
CSA007078.1	PREDICTED: coenzyme Q-binding protein COQ10 homolog, mitochondrial [Nelumbo nucifera]	6.8	28.178	8.7239	4	1	1	1	1	0	1	0	0	0	1	0	1	1	0	1	1	1	1	1	1	1	1	0	1	1	1	1	1	1	24.8923	23.9609	22.9588	24.0233	23.6525	25.6562	23.6966	23.72	25.7281	0.262	0.524	3.101	0.773	0.249	4.088
CSA007084.1	PREDICTED: thiosulfate sulfurtransferase 16, chloroplastic-like isoform X1 [Juglans regia]	6.7	18.537	9.2118	31	1	1	4	4	4	3	3	2	4	4	3	1	1	1	1	1	1	1	1	1	1	1	1	1	1	1	1	1	1	30.5236	30.6564	30.1058	29.8435	30.9779	30.4285	30.4098	30.5236	29.9044	0.749	1.096	1.5	2.195	1.463	0.704
CSA007086.1	plasma membrane fusion protein [Arabidopsis thaliana]	23.2	10.525	4.9921	9	2	2	2	1	1	1	1	1	0	1	1	2	2	2	2	2	2	2	2	2	2	2	2	2	2	2	2	2	2	25.6291	25.5862	25.442	25.5174	25.6819	25.6911	25.587	25.4651	25.4826	0.878	0.971	1.128	1.121	0.994	0.93
CSA007110.1	PREDICTED: peroxidase 40 [Vitis vinifera]	2.1	35.558	12.125	9	1	1	1	1	1	1	1	1	1	1	1	1	1	1	1	1	1	1	1	1	1	1	1	1	1	1	1	1	1	25.2294	24.5838	23.9368	25.248	25.4731	22.5638	25.5658	24.9939	30.114	0.408	0.639	0.156	1.169	7.513	23.396
CSA007117.1	PREDICTED: carbamoyl-phosphate synthase small chain, chloroplastic isoform X2 [Daucus carota subsp. sativus]	11.4	11.054	2.3421	1	1	1	0	1	0	0	0	0	0	0	0	1	1	1	1	1	1	1	1	1	1	1	1	1	1	1	1	1	1	25.2606	23.7877	25.7752	24.8074	24.8295	22.9624	24.2536	24.5356	27.6328	1.429	0.36	0.278	1.015	3.648	10.405
CSA007118.1	PREDICTED: carbamoyl-phosphate synthase small chain, chloroplastic isoform X2 [Daucus carota subsp. sativus]	23.6	46.549	36.752	37	7	7	5	6	4	5	3	4	4	3	3	7	7	6	7	7	7	7	7	7	7	7	6	7	7	7	7	7	7	29.7434	29.3752	29.4723	29.3677	29.4318	29.434	29.4569	29.3539	29.6899	0.829	0.775	1.047	1.045	0.998	1.175
CSA007124.1	PREDICTED: coatomer subunit delta [Jatropha curcas]	8.3	25.682	2.9729	1	1	1	0	0	0	1	0	0	0	0	0	1	1	1	1	0	1	1	1	1	1	1	1	1	0	1	1	1	1	23.9977	23.5801	23.6013	24.2797	25.167	23.9406	22.9207	23.9868	25.1757	0.76	0.749	0.791	1.85	2.34	4.773
CSA007132.1	PREDICTED: 30S ribosomal protein S31, chloroplastic [Citrus sinensis]	27.3	7.4024	4.4385	9	2	2	1	0	0	2	0	2	1	1	2	2	2	2	2	2	2	2	2	2	2	2	2	2	2	2	2	2	2	26.9277	26.2722	26.4707	27.1072	26.0208	26.6615	26.9109	25.9616	26.1831	0.728	0.635	0.734	0.471	0.641	0.604
CSA007137.1	PREDICTED: mitochondrial phosphate carrier protein 3, mitochondrial [Jatropha curcas]	28.5	40.241	22.19	69	10	6	7	7	6	8	10	7	7	8	9	9	9	9	9	10	9	10	10	8	5	5	5	5	6	5	6	6	4	31.3996	31.3635	31.3714	31.451	31.3424	31.491	31.4775	31.4064	31.4535	0.981	0.975	1.028	0.928	0.902	0.984
CSA007144.1	PREDICTED: putative dihydroflavonol-4-reductase isoform X1 [Nicotiana tabacum]	4.5	27.326	7.3566	3	1	1	1	0	0	0	0	0	0	1	1	1	1	1	1	1	1	1	1	1	1	1	1	1	1	1	1	1	1	24.621	24.1638	25.4358	24.9936	25.1983	25.7794	23.9508	24.7293	25.3199	1.759	0.728	1.724	1.152	0.668	2.583
CSA007158.1	PREDICTED: UBP1-associated protein 2B isoform X2 [Vitis vinifera]	9.4	48.519	64.734	3	2	2	1	0	0	1	0	0	1	0	0	1	1	1	1	1	1	2	1	1	1	1	1	1	1	1	2	1	1	23.8244	24.3388	24.7873	24.3975	23.9338	23.605	25.1897	24.1092	23.4161	1.949	1.428	0.577	0.725	1.256	0.292
CSA007159.1	PREDICTED: catalase isozyme 1 [Vitis vinifera]	39.9	39.623	12.423	27	11	2	3	3	3	4	4	3	2	2	3	11	11	11	11	11	11	10	11	11	2	2	2	2	2	2	1	2	2	30.7362	30.7933	30.9438	30.7408	30.99	31.0111	30.6802	31.0343	31.0808	1.155	1.04	1.206	1.188	0.985	1.32
CSA007162.1	PREDICTED: nuclear pore complex protein NUP1-like [Pyrus x bretschneideri]	13.5	11.986	3.8195	3	1	1	0	1	0	1	0	0	0	0	1	1	1	1	1	1	1	1	1	1	1	1	1	1	1	1	1	1	1	23.6166	24.9335	25.1273	24.3856	24.5579	25.44	24.7439	24.0968	23.2751	2.85	2.491	2.077	1.127	0.543	0.361
CSA007170.1	PREDICTED: protein argonaute 1 [Vitis vinifera]	26.3	128.59	143.36	150	24	24	15	17	20	14	18	17	13	16	20	19	23	23	23	23	23	20	23	23	19	23	23	23	23	23	20	23	23	31.045	31.1332	31.1293	31.0926	31.2101	31.1287	31.1406	31.2619	31.1781	1.06	1.063	1.025	1.085	1.058	1.026
CSA007171.1	PREDICTED: dolichyl-diphosphooligosaccharide--protein glycosyltransferase subunit STT3B [Vitis vinifera]	10.5	83.313	27.377	37	7	7	5	4	4	5	5	3	5	4	2	6	7	7	7	7	7	7	7	7	6	7	7	7	7	7	7	7	7	29.0065	29.4991	29.5066	29.4936	29.5041	29.4408	29.4419	29.5894	29.2334	1.414	1.407	0.964	1.007	1.045	0.865
CSA007173.1	PREDICTED: E3 ubiquitin-protein ligase RING1-like [Nelumbo nucifera]	2.6	40.027	2.0616	8	1	1	1	1	1	1	0	1	1	1	1	1	1	1	1	1	1	1	1	1	1	1	1	1	1	1	1	1	1	24.2007	24.495	25.1589	24.3435	23.7604	24.7913	24.6403	24.0531	24.0822	1.943	1.226	1.364	0.668	0.489	0.679
CSA007177.1	PREDICTED: callose synthase 10-like [Nicotiana tabacum]	22.6	28.185	9.7887	17	5	1	1	1	1	4	4	1	1	2	2	4	4	4	5	5	4	4	4	4	1	1	1	1	1	1	1	1	1	27.0408	27.3184	27.1438	27.2379	27.4938	27.1286	26.9175	27.5777	27.5043	1.074	1.212	0.927	1.194	1.288	1.502
CSA007195.1	PREDICTED: splicing factor U2af small subunit B-like [Juglans regia]	8.3	42.142	16.093	9	2	2	1	1	1	2	2	0	0	1	1	1	2	2	2	2	2	1	1	1	1	2	2	2	2	2	1	1	1	27.9933	27.5726	27.9768	28.1713	27.6983	27.8148	27.572	27.3308	27.8728	0.989	0.747	0.781	0.72	0.922	1.232
CSA007200.1	PREDICTED: proline--tRNA ligase isoform X1 [Populus euphratica]	33	22.618	46.486	25	5	5	4	4	2	2	2	3	2	3	3	4	5	5	4	5	5	5	4	5	4	5	5	4	5	5	5	4	5	28.3718	28.4137	28.6547	28.0745	28.1084	28.3592	28.4351	28.2296	28.1352	1.217	1.029	1.218	1.024	0.84	0.812
CSA007201.1	PREDICTED: proline--tRNA ligase, chloroplastic/mitochondrial-like [Ziziphus jujuba]	17.7	40.668	35.031	29	4	4	2	3	4	3	3	6	3	3	2	4	4	3	3	3	3	3	3	3	4	4	3	3	3	3	3	3	3	28.9532	28.5924	28.3224	28.5073	28.8261	28.2671	28.4347	28.5964	28.7653	0.646	0.779	0.847	1.247	1.473	1.258
CSA007207.1	PREDICTED: photosystem II 22 kDa protein, chloroplastic [Vitis vinifera]	20.7	12.387	8.7748	25	2	1	3	2	3	4	3	3	3	1	3	2	2	2	2	2	2	2	2	2	1	1	1	1	1	1	1	1	1	30.2222	29.9581	30.7868	31.3751	30.5254	29.8978	30.9466	30.2597	30.9354	1.479	0.833	0.359	0.555	1.545	0.992
CSA007208.1	PREDICTED: photosystem II 22 kDa protein, chloroplastic [Vitis vinifera]	37.2	10.14	8.2028	41	3	2	3	5	5	4	5	5	4	5	5	3	3	3	3	3	3	3	3	3	2	2	2	2	2	2	2	2	2	27.5964	26.2809	26.2574	27.3136	26.134	26.955	26.4884	26.7291	26.7387	0.395	0.402	0.78	0.441	0.566	1.189
CSA007214.1	PREDICTED: serine/threonine-protein phosphatase PP2A catalytic subunit [Vitis vinifera]	42.5	35.819	156.17	68	8	2	11	8	7	8	7	6	8	7	6	8	8	7	8	8	8	7	8	8	2	2	2	2	2	2	2	2	2	30.4568	30.2311	30.2303	30.3385	30.2655	30.363	30.2774	30.2714	30.2266	0.855	0.855	1.017	0.951	0.935	0.965
CSA007219.1	PREDICTED: nuclear cap-binding protein subunit 2-like [Malus domestica]	11.5	21.491	6.5686	6	2	2	0	1	1	0	1	1	1	1	0	1	1	2	2	2	1	2	2	2	1	1	2	2	2	1	2	2	2	24.3758	22.3557	23.8848	24.2526	23.5523	25.1314	24.2102	23.9585	25.8892	0.712	0.247	1.839	0.615	0.335	3.202
CSA007231.1	PREDICTED: HD domain-containing protein 2 homolog [Citrus sinensis]	17.5	16.072	13.607	2	2	1	0	0	0	0	1	0	0	0	1	0	1	2	1	1	1	0	1	1	0	0	1	1	1	1	0	1	1	24.9709	25.2501	24.5136	24.0308	24.1371	25.163	24.9322	23.7279	26.4432	0.728	1.213	2.192	1.076	0.491	2.85
CSA007233.1	PREDICTED: ER membrane protein complex subunit 3 [Theobroma cacao]	18.6	19.555	37.08	12	2	2	1	2	1	2	1	1	1	1	2	1	2	1	2	1	1	1	1	2	1	2	1	2	1	1	1	1	2	24.5322	27.7992	23.7099	27.4897	24.3124	23.8886	24.3293	25.4543	27.5322	0.566	9.627	0.082	0.111	1.342	9.208
CSA007241.1	PREDICTED: ecotropic viral integration site 5 protein homolog isoform X1 [Phoenix dactylifera]	10.4	27.65	9.6509	9	2	2	0	1	2	1	1	1	2	1	0	2	2	2	2	2	2	2	2	2	2	2	2	2	2	2	2	2	2	24.7272	24.8118	24.7397	24.6503	24.6054	24.9894	24.544	24.7156	24.8076	1.009	1.06	1.265	0.969	0.766	1.201
CSA007243.1	glutathione S-transferase L3-like [Jatropha curcas]	43.7	25.873	53.529	46	8	6	6	4	4	5	5	6	6	5	5	8	8	8	8	6	7	8	7	6	6	6	6	6	4	5	6	5	4	33.2785	33.0358	32.8703	33.3569	33.2906	33.0425	33.1653	33.1188	32.7353	0.754	0.845	0.804	0.955	1.188	0.742
CSA007263.1	PREDICTED: gamma carbonic anhydrase-like 2, mitochondrial [Daucus carota subsp. sativus]	25.4	15.256	19.031	23	3	3	2	2	2	2	2	3	3	4	3	3	3	3	3	3	3	3	3	3	3	3	3	3	3	3	3	3	3	29.376	29.604	29.5017	29.4059	29.6204	29.5068	29.2826	29.6584	29.465	1.091	1.171	1.072	1.16	1.082	1.135
CSA007270.1		27.9	6.9647	2.8363	2	1	1	0	0	0	0	1	1	0	0	0	1	1	1	1	1	1	1	1	1	1	1	1	1	1	1	1	1	1	25.2877	24.759	24.0896	22.6228	24.4689	23.7137	24.2747	22.6747	22.5041	0.436	0.693	2.13	3.595	1.688	0.293
CSA007271.1	PREDICTED: FKBP12-interacting protein of 37 kDa isoform X2 [Eucalyptus grandis]	8.4	40.473	12.505	9	2	2	1	1	2	1	1	1	1	0	1	2	2	2	1	1	1	1	1	1	2	2	2	1	1	1	1	1	1	26.4198	26.408	26.3121	23.0183	22.3257	23.504	24.1827	23.6841	22.8698	0.928	0.992	1.4	0.619	0.442	0.403
CSA007279.1	PREDICTED: polygalacturonase inhibitor-like [Sesamum indicum]	19.3	36.365	6.426	6	5	3	1	0	0	2	1	0	1	0	1	5	5	3	5	4	5	4	4	5	3	3	1	3	2	3	2	2	3	28.7536	28.7099	24.2662	28.857	28.7091	28.8809	28.8946	25.5814	28.9276	0.045	0.97	1.017	0.903	0.888	1.023
CSA007281.1	FAD-dependent oxidoreductase family protein [Populus trichocarpa]	7.8	44.27	5.237	8	2	2	0	1	1	1	1	1	1	1	1	2	1	1	1	2	1	1	2	2	2	1	1	1	2	1	1	2	2	24.5358	24.1161	24.8666	23.9887	25.2253	24.0934	23.9584	23.3378	25.4337	1.258	0.748	1.075	2.356	2.191	2.78
CSA007287.1	NO EXINE FORMATION 1 family protein [Populus trichocarpa]	1.3	125	2.3945	1	1	1	0	0	0	0	0	0	0	0	1	0	0	0	0	1	1	0	0	1	0	0	0	0	1	1	0	0	1	24.7963	24.5064	24.4239	25.8128	24.4725	24.2701	25.6373	25.2311	24.5642	0.773	0.818	0.343	0.395	1.151	0.475
CSA007289.1	PREDICTED: sterol 14-demethylase-like [Ziziphus jujuba]	7.4	55.52	7.6336	26	3	3	2	3	3	2	3	2	4	4	3	3	3	3	2	3	2	2	3	3	3	3	3	2	3	2	2	3	3	27.2583	26.6749	26.3177	26.9985	26.5463	26.4195	26.3466	26.6991	26.6648	0.521	0.667	0.669	0.731	1.092	1.247
CSA007292.1	transaldolase family protein [Populus trichocarpa]	40.8	72.022	190.61	142	21	15	16	16	15	18	16	15	19	15	12	18	18	17	19	17	17	21	17	17	12	12	11	13	11	12	15	13	13	31.6001	31.6957	31.874	31.6441	31.6997	31.7979	31.6745	31.761	31.8349	1.209	1.068	1.112	1.039	0.934	1.118
CSA007294.1	ubiquinol-cytochrome C reductase iron-sulfur subunit family protein [Populus trichocarpa]	11.9	32.264	3.8664	10	2	2	0	1	1	1	2	1	2	1	1	1	2	2	2	2	2	2	2	2	1	2	2	2	2	2	2	2	2	24.153	24.772	24.5889	24.5768	25.2355	24.5683	25.1201	24.8687	24.5897	1.353	1.536	0.994	1.579	1.588	0.692
CSA007309.1	PREDICTED: probable phospholipid hydroperoxide glutathione peroxidase [Erythranthe guttata]	29.3	13.861	23.667	17	3	2	2	2	2	2	2	2	2	1	2	3	3	3	3	3	3	3	2	3	2	2	2	2	2	2	2	1	2	29.9662	29.8804	30.1861	30.3365	29.8729	30.1841	30.2083	24.5618	30.2811	1.165	0.942	0.9	0.725	0.806	1.052
CSA007312.1	PREDICTED: alpha-1,4-glucan-protein synthase [UDP-forming] [Pyrus x bretschneideri]	48.2	41.056	96.615	83	15	5	10	9	13	9	10	8	8	9	7	14	11	12	12	12	10	12	13	12	5	5	5	5	4	4	5	5	4	31.5756	31.4026	31.3541	31.6302	31.5744	31.4032	31.571	31.4233	31.4581	0.858	0.887	0.854	0.962	1.126	0.925
CSA007322.1	PREDICTED: aconitate hydratase, cytoplasmic [Vitis vinifera]	8	58.074	1.9506	5	4	1	0	1	0	0	1	0	1	1	1	3	4	3	3	4	3	4	4	4	0	1	0	0	1	0	1	1	1	24.5435	24.6811	22.2643	23.6558	24.7334	24.8706	22.5342	24.9128	32.8135	0.206	1.1	2.321	2.111	0.909	1242.71
CSA007323.1	PREDICTED: multicopper oxidase LPR1 [Jatropha curcas]	25.5	65.509	63.144	86	10	10	9	10	9	11	11	9	10	10	7	9	9	9	10	9	10	10	10	9	9	9	9	10	9	10	10	10	9	30.6808	30.6272	30.7021	30.7965	30.556	30.7196	30.7981	30.5533	30.6323	1.015	0.964	0.948	0.846	0.893	0.891
CSA007328.1	PREDICTED: 2-C-methyl-D-erythritol 2,4-cyclodiphosphate synthase, chloroplastic [Nelumbo nucifera]	39	9.0675	21.323	10	2	2	1	2	0	2	2	1	1	0	1	2	2	1	2	2	2	1	1	2	2	2	1	2	2	2	1	1	2	28.8513	29.2417	25.1862	28.9916	29.2342	29.2555	22.9342	24.9453	29.1644	0.079	1.311	1.201	1.183	0.985	75.073
CSA007329.1	PREDICTED: 2-C-methyl-D-erythritol 2,4-cyclodiphosphate synthase, chloroplastic [Ipomoea nil]	11	17.265	3.9415	8	1	1	0	1	1	1	1	1	1	1	1	0	1	1	1	1	1	1	1	1	0	1	1	1	1	1	1	1	1	24.7184	25.205	24.4276	25.4761	24.0893	24.4279	23.9158	23.6303	28.2159	0.817	1.401	0.484	0.382	0.791	19.7
CSA007345.1	serotonin N-acetyltransferase 1, chloroplastic [Cajanus cajan]	7.2	29.794	3.2604	10	2	2	1	1	2	1	1	1	1	1	1	2	1	2	2	1	2	2	1	2	2	1	2	2	1	2	2	1	2	25.9242	23.8067	26.3049	25.832	24.4803	25.7654	25.8225	24.2793	25.8309	1.302	0.23	0.955	0.392	0.41	1.006
CSA007351.1	PREDICTED: protein FLX-like 1 [Nelumbo nucifera]	10.5	26.976	13.677	7	2	2	0	0	1	1	1	1	1	1	1	1	1	2	2	2	2	2	2	1	1	1	2	2	2	2	2	2	1	25.2426	25.6836	24.6904	24.8326	24.6554	22.2676	25.761	24.8176	24.3366	0.682	1.358	0.169	0.884	5.233	0.373
CSA007363.1	DNA-directed RNA polymerase subunit alpha [Arabidopsis thaliana]	20.8	11.963	6.3666	7	2	2	1	1	1	2	1	0	0	0	1	2	2	1	2	2	2	2	2	2	2	2	1	2	2	2	2	2	2	26.4889	26.2404	24.0414	27.2454	26.131	25.7614	25.7539	25.6949	26.1732	0.183	0.842	0.357	0.462	1.292	1.337
CSA007364.1		11	11.963	5.3311	4	1	1	0	0	1	1	0	0	1	0	1	1	1	1	1	1	1	1	0	1	1	1	1	1	1	1	1	0	1	23.8434	24.6085	24.4354	25.17	25.1802	25.1903	23.579	23.4499	23.8866	1.507	1.7	1.014	1.007	0.993	1.238
CSA007367.1	PREDICTED: alpha,alpha-trehalose-phosphate synthase [UDP-forming] 5 [Vitis vinifera]	7.9	97.428	8.253	4	5	4	1	0	0	2	0	0	0	1	0	4	3	3	5	4	4	4	4	3	4	2	2	4	3	3	3	3	2	25.5426	24.306	24.6118	25.4669	23.7793	24.4315	25.4203	25.4752	22.4056	0.525	0.424	0.488	0.31	0.636	0.124
CSA007370.1	PREDICTED: probable fructokinase-4 isoform X2 [Citrus sinensis]	37.9	35.08	70.788	58	10	10	6	6	4	8	6	7	7	7	7	8	8	8	9	9	9	9	9	9	8	8	8	9	9	9	9	9	9	29.3646	29.4188	29.4343	29.3888	29.3385	29.4944	29.521	29.4136	29.5613	1.049	1.038	1.076	0.966	0.898	1.028
CSA007383.1	PREDICTED: probable glutathione S-transferase parC [Arachis ipaensis]	34.5	13.18	8.5901	17	4	2	2	1	2	2	1	1	2	3	3	4	4	4	3	4	4	4	4	3	2	2	2	2	2	2	2	2	2	27.9129	28.0996	28.1408	27.7414	28.151	28.07	28.6031	28.8489	28.7015	1.171	1.138	1.256	1.328	1.058	1.071
CSA007390.1	PREDICTED: germin-like protein subfamily T member 2 [Prunus mume]	19.8	21.929	13.99	36	3	2	4	5	3	4	4	4	4	4	4	3	3	3	3	3	3	3	3	3	2	2	2	2	2	2	2	2	2	29.6581	29.2727	29.5609	29.834	29.4303	29.6504	29.5797	29.4777	29.7029	0.935	0.766	0.881	0.756	0.858	1.089
CSA007392.1	PREDICTED: gibberellin 20-oxidase 1 isoform X1 [Glycine max]	2.9	42.711	2.8327	8	1	1	0	1	1	1	1	1	1	1	1	1	1	1	1	1	1	1	1	1	1	1	1	1	1	1	1	1	1	25.7215	23.1973	25.1407	25.2013	25.6596	21.3963	24.7694	23.2335	24.2463	0.669	0.174	0.072	1.374	19.204	0.696
CSA007394.1	PREDICTED: beta-D-glucosyl crocetin beta-1,6-glucosyltransferase-like [Juglans regia]	3.2	49.88	3.9875	3	1	1	0	0	0	0	1	1	1	0	0	1	1	0	1	1	1	1	1	1	1	1	0	1	1	1	1	1	1	24.6457	25.1485	23.7291	23.9371	24.5827	24.6944	25.1107	23.8417	23.1704	0.53	1.417	1.69	1.564	0.925	0.261
CSA007401.1	PREDICTED: photosynthetic NDH subunit of lumenal location 4, chloroplastic [Citrus sinensis]	20.8	10.178	40.353	9	1	1	1	1	1	1	1	1	1	1	1	1	1	1	1	1	1	1	1	1	1	1	1	1	1	1	1	1	1	24.3431	23.4705	25.6238	24.561	24.2796	24.0453	25.1424	24.024	28.0857	2.43	0.546	0.699	0.823	1.176	7.692
CSA007402.1	PREDICTED: photosynthetic NDH subunit of lumenal location 4, chloroplastic [Vitis vinifera]	34.3	18.555	37.825	12	3	3	1	1	1	1	1	1	2	2	2	2	2	3	2	3	2	3	3	3	2	2	3	2	3	2	3	3	3	29.0544	29.3253	29.1151	29.2874	29.2363	29.3706	28.7966	29.1993	29.236	1.043	1.207	1.059	0.965	0.911	1.356
CSA007405.1	PREDICTED: ubiquitin-conjugating enzyme E2 variant 1D [Sesamum indicum]	36.4	30.797	2.7478	10	9	1	1	1	1	1	1	1	2	1	1	8	8	9	8	7	8	9	8	9	1	1	1	1	1	1	1	1	1	26.3684	26.2451	26.4471	26.4723	26.6137	26.2504	26.6578	26.3536	23.9425	1.056	0.918	0.857	1.103	1.286	0.152
CSA007414.1	PREDICTED: UDP-glycosyltransferase 73C2 [Vitis vinifera]	11.5	53.762	1.9091	1	6	0	0	0	0	0	0	0	1	0	0	4	4	5	6	5	5	5	5	5	0	0	0	0	0	0	0	0	0	23.2336	24.9173	24.5386	23.7636	23.1688	24.4393	23.8636	24.6437	24.7206	2.471	3.212	1.597	0.662	0.415	1.811
CSA007422.1	PREDICTED: D-glycerate 3-kinase, chloroplastic-like [Populus euphratica]	46.5	43.109	298.37	143	15	15	12	19	15	17	18	14	18	17	13	14	14	13	14	14	13	13	14	12	14	14	13	14	14	13	13	14	12	31.5896	31.8686	31.6791	31.7649	31.7435	31.7375	31.6675	31.7859	31.8833	1.064	1.213	0.981	0.985	1.004	1.161
CSA007438.1	PREDICTED: aspartate carbamoyltransferase, chloroplastic [Vitis vinifera]	5	40.567	4.2041	12	2	1	1	2	1	1	1	2	1	2	1	2	2	2	2	2	2	2	2	2	1	1	1	1	1	1	1	1	1	27.5965	24.4026	27.3421	27.4146	27.7266	28.0709	27.6427	26.9358	23.4373	0.838	0.109	1.576	1.241	0.788	0.054
CSA007444.1	ATP-dependent Clp protease proteolytic subunit 6, chloroplastic-like [Nicotiana tabacum]	32.4	23.659	19.188	28	5	5	4	3	2	4	2	3	3	4	3	3	4	4	4	4	5	3	5	4	3	4	4	4	4	5	3	5	4	28.4341	28.4895	28.699	29.1283	28.9193	28.7926	28.0467	27.8904	28.4411	1.202	1.039	0.792	0.865	1.092	1.314
CSA007449.1	alpha/beta fold hydrolase [Medicago truncatula]	23.3	45.302	75.895	51	7	7	5	6	5	5	7	5	6	5	7	6	6	6	6	7	6	6	5	7	6	6	6	6	7	6	6	5	7	30.0335	29.905	30.1677	29.9781	30.0441	29.9473	30.154	30.0565	29.9908	1.097	0.915	0.979	1.047	1.069	0.893
CSA007452.1	PREDICTED: altered inheritance of mitochondria protein 32-like [Juglans regia]	8.9	39.531	7.2814	3	2	1	1	0	0	1	0	1	0	0	0	2	1	0	1	1	1	1	0	1	1	1	0	1	1	1	1	0	1	23.507	24.9161	23.1139	24.1403	23.4425	24.6158	23.6881	21.9579	23.2787	0.762	2.656	1.39	0.617	0.443	0.753
CSA007453.1	PREDICTED: probable enoyl-CoA hydratase 1, peroxisomal [Ziziphus jujuba]	41.2	14.357	18.937	10	4	4	1	2	1	0	2	2	1	0	1	4	4	4	3	4	3	3	3	3	4	4	4	3	4	3	3	3	3	28.5642	28.5479	28.5604	26.6065	28.4693	29.7415	28.7697	27.0948	28.6713	0.997	0.989	8.785	3.637	0.414	0.934
CSA007465.1	PREDICTED: subtilisin-like protease SBT3.11 [Pyrus x bretschneideri]	7.9	12.649	1.7439	1	1	1	0	0	0	0	0	0	0	0	1	0	0	0	0	1	0	1	0	1	0	0	0	0	1	0	1	0	1	26.2833	24.6436	25.0837	24.3156	26.2222	25.1448	23.4777	24.9735	24.6727	0.435	0.321	1.777	3.749	2.11	2.289
CSA007470.1	PREDICTED: vacuolar-processing enzyme-like [Pyrus x bretschneideri]	10.7	68.634	19.099	13	5	4	1	2	1	2	1	1	0	3	2	4	4	2	3	4	4	4	4	2	3	3	1	2	3	3	3	3	1	28.7659	28.4109	28.1847	28.1688	28.1899	28.45	28.4329	28.2944	28.878	0.668	0.782	1.215	1.015	0.835	1.361
CSA007481.1	oxidoreductase/ transcriptional repressor [Arabidopsis lyrata subsp. lyrata]	11.5	95.506	35.678	50	8	8	5	7	4	6	6	8	5	6	3	6	7	6	7	7	8	6	7	7	6	7	6	7	7	8	6	7	7	29.1852	29.3277	29.0322	29.0095	29.1913	28.9507	29.0145	29.0973	29.0283	0.899	1.104	0.96	1.134	1.182	1.01
CSA007487.1	PREDICTED: AP-4 complex subunit mu isoform X1 [Daucus carota subsp. sativus]	18.1	31.177	9.7119	4	4	4	3	0	0	0	0	0	0	0	1	3	1	3	2	3	2	2	2	2	3	1	3	2	3	2	2	2	2	27.0173	23.559	25.9898	26.3711	26.2857	23.7328	26.1355	24.1906	23.2744	0.491	0.091	0.161	0.943	5.868	0.138
CSA007488.1	PREDICTED: AP-4 complex subunit mu-like [Nelumbo nucifera]	9.1	27.046	5.2729	5	2	2	0	1	0	1	0	1	0	1	1	2	2	2	2	2	2	2	2	2	2	2	2	2	2	2	2	2	2	24.9547	24.0722	23.3896	24.9113	24.8919	25.628	24.0692	24.4619	26.0882	0.338	0.542	1.643	0.987	0.6	4.053
CSA007496.1	PREDICTED: heterogeneous nuclear ribonucleoprotein 1-like [Ipomoea nil]	34.2	39.775	37.571	29	11	5	3	5	2	3	4	4	2	2	4	10	11	9	11	10	10	9	11	9	4	5	3	5	4	4	4	5	4	29.8262	29.9425	29.7138	30.0776	29.9974	29.9008	29.9133	29.9889	29.9168	0.925	1.084	0.885	0.946	1.069	1.002
CSA007507.1	PREDICTED: protein PHLOEM PROTEIN 2-LIKE A1-like [Erythranthe guttata]	12.6	28.915	5.0202	1	2	2	0	0	0	1	0	0	0	0	0	1	0	1	2	2	2	2	1	2	1	0	1	2	2	2	2	1	2	24.4397	23.8337	26.1906	24.472	24.3764	24.5425	24.2464	23.792	24.8647	3.366	0.657	1.05	0.936	0.891	1.535
CSA007511.1	PREDICTED: LOW QUALITY PROTEIN: uncharacter...	3.2	87.389	2.9618	5	2	2	1	1	0	1	0	1	0	0	1	1	2	2	1	2	2	1	2	2	1	2	2	1	2	2	1	2	2	23.9587	23.7211	24.8502	22.3291	23.8947	24.237	24.849	24.1987	24.8718	1.855	0.848	3.753	2.96	0.789	1.016
CSA007518.1	PREDICTED: 30S ribosomal protein S10, chloroplastic [Juglans regia]	5	21.693	-2	9	1	1	1	2	1	1	2	1	1	0	0	1	1	1	1	1	1	1	1	1	1	1	1	1	1	1	1	1	1	24.9535	25.0061	24.3307	25.2284	24.8908	23.1175	24.4047	24.3807	28.769	0.649	1.037	0.232	0.791	3.418	20.596
CSA007523.1	PREDICTED: transmembrane emp24 domain-containing protein p24beta2-like [Prunus mume]	40.7	24.746	30.684	41	6	6	5	5	5	3	4	4	3	6	6	6	6	6	6	5	5	5	6	6	6	6	6	6	5	5	5	6	6	29.298	29.2554	29.1181	29.342	29.3683	29.2255	29.3417	29.3868	29.379	0.883	0.971	0.922	1.018	1.104	1.026
CSA007539.1	fiber protein Fb34 [Medicago truncatula]	5.1	18.854	2.0464	2	1	1	1	0	1	0	0	0	0	0	0	1	1	1	1	1	1	1	1	1	1	1	1	1	1	1	1	1	1	24.6808	25.4909	23.8454	24.4757	24.6178	25.0878	22.2371	24.9265	23.9107	0.56	1.753	1.528	1.103	0.722	3.19
CSA007543.1	PREDICTED: cell division cycle protein 48 homolog [Juglans regia]	34.1	8.9955	13.946	7	3	1	0	1	1	1	1	1	1	0	1	2	2	3	3	3	3	3	3	3	1	1	1	1	1	1	1	1	1	23.5955	23.7917	24.8491	24.7365	23.5312	23.3933	25.1698	23.4697	26.8201	2.384	1.146	0.394	0.434	1.1	3.139
CSA007544.1	PREDICTED: cell division cycle protein 48 homolog [Juglans regia]	56.2	79.315	323.31	276	28	4	24	30	31	33	32	32	33	33	28	26	28	28	27	27	25	28	28	27	4	4	4	3	4	3	4	4	4	32.6604	32.737	32.5761	32.5701	32.6318	32.6062	32.5148	32.7573	32.6465	0.943	1.054	1.025	1.044	1.018	1.096
CSA007557.1		15.4	11.038	51.275	11	1	1	1	1	2	1	1	1	2	1	1	1	1	1	1	1	1	1	1	1	1	1	1	1	1	1	1	1	1	28.8886	25.077	28.8609	28.9572	28.8569	29.0319	29.5675	28.885	29.091	0.981	0.071	1.053	0.933	0.886	0.719
CSA007565.1	PREDICTED: 60S ribosomal protein L22-2 [Arachis ipaensis]	18.5	21.558	8.296	22	3	3	2	3	3	2	3	2	2	2	3	3	3	3	2	3	3	2	3	3	3	3	3	2	3	3	2	3	3	30.2003	30.0965	30.1833	30.2288	30.2127	29.8877	30.0657	29.7498	30.0111	0.988	0.931	0.789	0.989	1.253	0.963
CSA007577.1	PREDICTED: universal stress protein A-like protein [Sesamum indicum]	15.9	17.689	10.801	4	2	2	0	0	1	1	0	0	1	1	0	2	1	2	2	2	2	2	2	2	2	1	2	2	2	2	2	2	2	24.1091	24.4306	24.5739	24.0925	24.0453	26.195	24.4084	25.4252	26.4355	1.38	1.25	4.294	0.968	0.225	4.076
CSA007583.1	PREDICTED: tetratricopeptide repeat protein 38-like isoform X3 [Gossypium raimondii]	8.2	56.886	17.341	22	3	3	4	2	2	2	2	3	2	3	2	3	3	3	3	3	3	3	3	2	3	3	3	3	3	3	3	3	2	25.4652	25.5659	25.8692	25.6232	25.7369	25.4166	25.5971	25.7672	25.4815	1.323	1.072	0.867	1.082	1.249	0.923
CSA007585.1	PREDICTED: 50S ribosomal protein L29, chloroplastic [Gossypium raimondii]	22.5	20.321	52.255	34	4	4	4	3	4	4	3	3	3	5	5	4	4	4	4	4	4	4	4	4	4	4	4	4	4	4	4	4	4	29.1636	28.7388	28.8228	28.8602	29.0273	29.1829	29.2663	29.3162	29.178	0.79	0.745	1.251	1.123	0.898	0.941
CSA007586.1	PREDICTED: tubulin-folding cofactor C-like [Vitis vinifera]	5.3	38.672	2.8834	5	1	1	0	0	1	1	0	1	1	0	1	1	1	1	1	1	1	1	0	1	1	1	1	1	1	1	1	0	1	23.8704	23.6581	23.479	24.4835	23.8064	24.8542	24.6722	24.3051	22.1378	0.762	0.863	1.293	0.625	0.484	0.173
CSA007589.1	PREDICTED: methylthioribose-1-phosphate isomerase [Populus euphratica]	28.7	40.311	38.771	44	9	9	6	2	6	6	3	4	7	5	5	8	7	7	8	8	8	9	9	7	8	7	7	8	8	8	9	9	7	29.2494	28.973	29.034	29.0466	29.1839	29.0086	29.0871	28.9469	28.998	0.861	0.826	0.974	1.1	1.129	0.94
CSA007590.1	PREDICTED: inter alpha-trypsin inhibitor, heavy chain 4 [Vitis vinifera]	1.8	81.902	1.5861	4	1	1	0	0	0	1	1	1	0	1	0	1	1	1	1	1	1	1	1	1	1	1	1	1	1	1	1	1	1	23.7577	22.7598	23.9971	24.6585	23.6936	24.3346	24.0208	23.9899	23.6395	1.18	0.501	0.799	0.512	0.641	0.768
CSA007591.1	PREDICTED: protein DJ-1 homolog D-like isoform X1 [Prunus mume]	32.9	17.996	42.782	50	5	5	4	6	5	7	5	6	4	7	6	5	5	4	5	5	5	5	5	5	5	5	4	5	5	5	5	5	5	30.8042	30.9505	30.7816	30.9253	30.9047	30.7725	30.9023	30.9162	30.9222	0.984	1.107	0.9	0.986	1.096	1.014
CSA007602.1	PREDICTED: monothiol glutaredoxin-S7, chloroplastic [Sesamum indicum]	5.5	19.982	3.3003	9	1	1	1	1	1	1	1	1	1	1	1	1	1	1	1	1	1	1	1	1	1	1	1	1	1	1	1	1	1	25.0436	24.6641	23.7563	25.1832	24.9809	23.8491	24.4163	22.8347	25.9826	0.41	0.769	0.397	0.869	2.191	2.962
CSA007603.1	PREDICTED: WD repeat-containing protein LWD1 [Vigna angularis]	5	47.451	14.299	11	2	2	1	2	2	1	1	1	1	1	1	1	2	2	2	2	2	2	2	2	1	2	2	2	2	2	2	2	2	25.5287	25.0493	24.6415	24.8091	25.0963	25.0552	24.9791	24.7311	25.1799	0.541	0.717	1.186	1.22	1.029	1.149
CSA007605.1	PREDICTED: acetyl-coenzyme A synthetase, chloroplastic/glyoxysomal isoform X1 [Juglans regia]	23.7	93.26	142.23	89	18	18	9	9	9	8	11	10	12	11	10	15	18	17	16	17	17	17	17	17	15	18	17	16	17	17	17	17	17	30.6743	30.9042	30.8469	30.714	30.8507	30.9455	30.7808	30.943	30.9411	1.127	1.173	1.174	1.099	0.936	1.118
CSA007638.1	PREDICTED: UPF0301 protein MAB_4928c [Prunus mume]	5.5	40.345	4.4274	1	1	1	0	0	0	1	0	0	0	0	0	1	1	1	1	0	1	1	1	1	1	1	1	1	0	1	1	1	1	25.1145	23.9401	24.9399	25.6626	23.7644	24.5779	25.1241	23.1194	25.5419	0.886	0.443	0.471	0.268	0.569	1.336
CSA007658.1	copper ion-binding protein [Medicago truncatula]	10.2	43.801	64.444	56	3	3	5	5	5	6	7	6	6	8	8	2	3	2	2	3	3	2	3	3	2	3	2	2	3	3	2	3	3	27.8453	27.7953	28.5356	27.7086	28.1541	28.4471	28.2704	28.0893	28.0942	1.614	0.966	1.668	1.362	0.816	0.885
CSA007666.1	PREDICTED: pyruvate dehydrogenase E1 component subunit beta, mitochondrial [Cicer arietinum]	15.5	37.374	17.937	29	4	2	6	3	4	3	2	2	4	1	4	4	4	4	4	3	4	4	3	4	2	2	2	2	1	2	2	1	2	27.9431	28.957	28.6487	28.7293	28.885	28.7939	28.5696	29.0017	29.0138	1.631	2.019	1.046	1.114	1.065	1.361
CSA007672.1	PREDICTED: mitochondrial import inner membrane translocase subunit Tim9 [Erythranthe guttata]	60.2	10.869	66.024	39	6	6	6	4	5	4	4	4	4	4	4	6	5	5	5	5	5	5	5	5	6	5	5	5	5	5	5	5	5	29.2764	29.1581	29.5653	29.3497	29.6524	29.4006	29.2098	29.2819	29.7049	1.222	0.921	1.036	1.233	1.191	1.409
CSA007673.1	PREDICTED: RNA-binding protein 1 isoform X1 [Vitis vinifera]	19	24.796	2.6035	1	3	1	0	0	0	1	0	0	0	0	0	3	3	3	3	3	3	3	3	3	1	1	1	1	1	1	1	1	1	24.4677	24.4195	25.4293	24.5858	25.0519	23.4827	23.7073	26.0102	24.0895	1.947	0.967	0.466	1.381	2.967	1.303
CSA007680.1	PREDICTED: L-ascorbate peroxidase 3, peroxisomal [Citrus sinensis]	43.3	9.9832	47.161	17	3	2	3	2	2	1	2	3	2	1	1	3	3	3	3	3	3	3	3	2	2	2	2	2	2	2	2	2	1	28.6302	28.2762	28.4354	28.5615	28.0317	28.5751	28.6837	28.263	28.1966	0.874	0.782	1.009	0.693	0.686	0.713
CSA007682.1	PREDICTED: L-ascorbate peroxidase 3, peroxisomal [Ipomoea nil]	47.9	10.572	8.7651	13	5	2	0	2	2	2	1	2	1	1	2	5	5	5	5	5	5	4	5	5	2	2	2	2	2	2	2	2	2	27.8274	28.0688	27.7703	28.1162	28.0646	28.0769	28.0144	28.1542	28.3322	0.961	1.182	0.973	0.965	0.991	1.246
CSA007684.1	PREDICTED: plasminogen activator inhibitor 1 RNA-binding protein [Vitis vinifera]	31.6	50.219	104.67	54	10	7	3	6	7	6	7	7	7	6	5	8	10	9	10	8	10	10	10	8	6	7	6	7	6	7	7	7	6	29.3041	29.3859	29.094	29.364	29.4167	29.1356	29.2785	29.2041	28.9701	0.864	1.058	0.854	1.037	1.215	0.807
CSA007687.1	PREDICTED: nucleoside diphosphate kinase B [Sesamum indicum]	52	16.372	29.286	55	7	4	5	2	8	8	5	7	6	8	6	6	5	6	7	5	6	5	7	6	4	3	3	4	3	4	3	4	4	31.7741	31.7042	31.8105	31.5905	31.7505	31.618	31.8458	31.8199	31.8253	1.025	0.953	1.019	1.117	1.096	0.986
CSA007688.1	PREDICTED: importin-5 [Beta vulgaris subsp. vulgaris]	9.4	123.54	79.991	64	8	1	7	9	8	8	7	6	7	7	5	7	8	7	7	8	8	8	7	7	1	1	1	1	1	1	1	1	1	30.0207	29.8359	29.9848	29.8884	29.9201	30.0252	29.8597	29.9668	30.047	0.975	0.88	1.1	1.022	0.93	1.139
CSA007689.1	PREDICTED: tubulin alpha-3 chain [Vitis vinifera]	45.1	49.628	251.57	133	15	7	15	13	17	16	15	15	13	15	14	14	14	15	15	14	15	15	14	14	7	6	7	7	6	7	7	6	7	32.9174	32.8448	32.782	32.7495	32.6339	32.7011	32.867	32.5838	32.8453	0.91	0.951	0.967	0.923	0.955	0.985
CSA007690.1	PREDICTED: TATA-box-binding protein-like isoform X2 [Glycine max]	7.2	22.897	3.7713	6	1	1	0	0	1	1	1	1	0	1	1	1	1	1	1	1	1	1	1	1	1	1	1	1	1	1	1	1	1	23.6947	24.0458	23.714	24.2828	24.4043	24.0009	25.609	24.6267	23.0029	1.013	1.276	0.823	1.088	1.323	0.164
CSA007711.1	PREDICTED: 60S ribosomal protein L38 isoform X1 [Elaeis guineensis]	37.3	9.7273	5.7017	41	3	3	5	5	5	3	6	5	4	4	4	3	2	3	2	3	2	3	3	3	3	2	3	2	3	2	3	3	3	29.5674	29.5094	29.4239	28.0487	29.3947	29.026	29.3598	28.9383	29.5407	0.905	0.961	1.969	2.542	1.291	1.134
CSA007715.1	PREDICTED: subtilisin-like protease SBT1.7 [Ricinus communis]	6.2	81.217	9.957	24	4	3	2	3	3	4	3	2	3	2	2	4	4	3	4	4	4	4	4	3	3	3	3	3	3	3	3	3	3	27.0864	27.7312	27.6818	28.0466	27.7678	27.443	27.5906	27.3984	27.2284	1.511	1.564	0.658	0.824	1.252	0.778
CSA007722.1	PREDICTED: 30S ribosomal protein S1-like, partial [Nicotiana tabacum]	25.5	79.869	220.97	88	13	13	9	11	8	9	9	11	13	8	10	11	11	10	12	12	13	13	12	12	11	11	10	12	12	13	13	12	12	29.7455	29.681	29.5708	29.8406	29.6514	29.7429	29.8524	29.7298	29.6149	0.886	0.956	0.935	0.877	0.939	0.848
CSA007723.1		22.2	21.872	103.4	15	3	3	1	2	2	3	2	1	2	1	1	3	3	3	3	3	3	3	3	3	3	3	3	3	3	3	3	3	3	26.7895	26.6188	26.2268	26.6319	26.6919	26.3919	26.8791	26.6499	26.9411	0.677	0.888	0.847	1.043	1.231	1.044
CSA007724.1	PREDICTED: titin-like isoform X1 [Gossypium hirsutum]	32.4	52.251	46.31	89	12	12	11	8	9	13	10	10	10	10	8	11	10	10	11	10	10	11	9	9	11	10	10	11	10	10	11	9	9	30.5287	30.5851	30.4	30.4913	30.5344	30.4076	30.6453	30.6017	30.599	0.915	1.04	0.944	1.03	1.092	0.968
CSA007747.1	PREDICTED: T-complex protein 1 subunit eta [Nelumbo nucifera]	28.6	88.052	153.74	119	16	16	10	14	11	17	13	13	13	13	15	15	15	15	16	16	15	15	15	15	15	15	15	16	16	15	15	15	15	30.7626	30.9414	30.8947	30.862	31.0188	30.8744	31.0507	30.9201	30.9255	1.096	1.132	1.009	1.115	1.105	0.917
CSA007750.1	PREDICTED: uncharacterized acetyltransferase At3g50280-like [Juglans regia]	7.9	51.141	55.983	18	3	3	1	3	1	2	2	3	3	1	2	2	3	2	3	2	3	3	3	3	2	3	2	3	2	3	3	3	3	27.6249	27.4095	27.6863	27.7547	27.4295	27.408	27.4237	27.7015	27.3724	1.043	0.861	0.786	0.798	1.015	0.965
CSA007758.1	PREDICTED: acetolactate synthase 1, chloroplastic [Sesamum indicum]	22.2	71.131	118.36	95	13	13	9	9	12	13	7	11	14	10	10	11	12	12	12	11	12	13	12	10	11	12	12	12	11	12	13	12	10	29.6292	29.3241	29.4789	29.7512	29.5297	29.5275	29.8238	29.5367	29.6273	0.901	0.809	0.856	0.858	1.002	0.873
CSA007759.1	PREDICTED: histone deacetylase 6-like [Nelumbo nucifera]	10.5	43.774	10.16	6	3	2	0	2	0	1	0	0	1	0	2	1	3	2	2	3	2	2	2	3	1	2	1	1	2	1	1	2	2	24.7013	25.9985	25.877	25.9339	25.671	23.6464	25.8016	25.8448	26.0219	2.259	2.457	0.205	0.833	4.069	1.165
CSA007760.1	PREDICTED: histone deacetylase 6 [Vitis vinifera]	21	9.4495	5.6175	12	2	2	2	2	1	1	1	1	1	1	2	2	2	2	1	2	2	2	2	2	2	2	2	1	2	2	2	2	2	26.0556	25.94	26.0591	25.1267	25.9085	25.9678	25.9289	25.8365	25.4646	1.002	0.923	1.791	1.719	0.96	0.725
CSA007766.1	PREDICTED: ubiquitin carboxyl-terminal hydrolase 9 [Vitis vinifera]	2.9	135.55	4.4861	6	3	2	1	1	0	0	1	1	0	1	1	1	2	1	2	2	1	1	2	2	1	2	1	2	2	1	1	2	1	23.9768	24.4454	23.5791	26.2251	24.6383	25.4335	23.0898	24.6256	24.3402	0.759	1.384	0.578	0.333	0.576	2.379
CSA007767.1	PREDICTED: splicing factor 3B subunit 1 [Nelumbo nucifera]	11.4	102.26	42.473	28	8	4	3	3	3	3	4	4	2	3	3	7	6	6	6	7	7	6	5	4	3	3	3	3	3	3	3	2	1	27.8961	27.9632	27.8657	27.8535	28.0232	27.9359	27.8949	27.9865	27.8053	0.979	1.048	1.059	1.125	1.062	0.94
CSA007773.1	PREDICTED: probable plastid-lipid-associated protein 8, chloroplastic [Nicotiana attenuata]	4.9	28.634	23.235	9	1	1	1	1	1	1	1	1	1	1	1	1	1	1	1	1	1	1	1	1	1	1	1	1	1	1	1	1	1	24.4566	24.29	22.6722	24.895	24.3159	23.7177	25.0669	24.3416	24.8101	0.29	0.891	0.442	0.669	1.514	0.837
CSA007781.1	PREDICTED: beta-glucosidase BoGH3B-like [Arachis ipaensis]	21.2	54.187	265.6	75	9	7	6	8	9	8	9	11	9	7	8	9	9	9	9	9	9	9	9	9	7	7	7	7	7	7	7	7	7	31.1473	31.3215	31.5478	31.087	31.2843	31.7268	31.1019	31.0875	31.5934	1.32	1.128	1.558	1.147	0.736	1.406
CSA007785.1	PREDICTED: rhomboid-like protein 20 [Vitis vinifera]	4.1	32.382	2.6228	7	1	1	0	1	1	1	0	1	1	1	1	1	1	1	1	1	1	1	1	1	1	1	1	1	1	1	1	1	1	24.0827	24.2085	24.5946	24.3795	23.9129	25.0155	23.3666	23.2116	26.7247	1.426	1.091	1.554	0.724	0.466	10.253
CSA007795.1	Argininosuccinate lyase [Morus notabilis]	32.9	63.766	190.56	99	16	16	14	14	8	11	11	9	10	11	11	13	13	13	13	13	12	14	15	13	13	13	13	13	13	12	14	15	13	29.8075	29.8903	29.7177	29.8739	29.7609	29.7684	29.7395	29.9175	29.9197	0.94	1.059	0.93	0.925	0.995	1.133
CSA007810.1	PREDICTED: transcriptional corepressor SEUSS [Ricinus communis]	2.1	57.484	2.8115	3	1	1	0	1	0	0	1	1	0	0	0	0	1	1	1	1	1	0	1	1	0	1	1	1	1	1	0	1	1	24.8408	24.2379	24.2697	23.898	24.3933	26.1729	26.1779	23.7463	22.6929	0.673	0.658	4.84	1.41	0.291	0.089
CSA007811.1	PREDICTED: mitochondrial outer membrane protein porin of 34 kDa [Nicotiana attenuata]	38.8	25.121	174.2	44	7	4	6	4	5	5	4	6	6	4	4	6	7	7	7	7	7	7	7	7	3	4	4	4	4	4	4	4	4	30.6945	31.0713	30.9666	30.7798	30.6244	30.8002	30.5533	30.8015	30.7449	1.208	1.298	1.014	0.898	0.885	1.142
CSA007815.1	PREDICTED: hypersensitive-induced response protein 2 [Solanum tuberosum]	50.3	31.467	89.547	138	12	6	13	14	18	16	17	15	15	15	15	11	11	11	12	12	12	12	12	12	5	5	5	6	6	6	6	6	6	32.9715	32.9674	32.98	32.927	33.023	33.1264	32.9756	33.1	33.0707	1.006	0.997	1.148	1.069	0.931	1.068
CSA007827.1	PREDICTED: beta-galactosidase 10 [Vitis vinifera]	16	27.503	114.22	19	3	3	2	3	2	3	2	1	3	2	1	3	3	3	3	3	3	3	3	3	3	3	3	3	3	3	3	3	3	28.5215	27.9031	27.6903	28.2687	27.852	27.6777	28.3229	27.7417	28.1147	0.562	0.651	0.664	0.749	1.128	0.866
CSA007828.1	PREDICTED: beta-galactosidase 3 isoform X2 [Daucus carota subsp. sativus]	24.1	15.718	2.529	3	2	2	1	0	0	0	0	0	1	1	0	2	0	1	1	1	1	1	1	1	2	0	1	1	1	1	1	1	1	26.6803	25.7536	23.8637	24.8939	24.0189	24.3628	24.8326	23.4978	22.3135	0.142	0.526	0.692	0.545	0.788	0.174
CSA007829.1	PREDICTED: beta-galactosidase 10 [Vitis vinifera]	11.5	17.255	2.0116	5	2	1	0	2	0	0	1	0	1	1	0	2	2	1	2	2	2	2	2	2	1	1	1	1	1	1	1	1	1	27.6502	27.3899	24.3477	27.8332	27.6205	27.7809	28.0716	27.8808	27.9005	0.101	0.835	0.964	0.863	0.895	0.888
CSA007830.1	Beta-galactosidase 10 [Morus notabilis]	8.4	15.331	27.75	13	1	1	2	2	1	1	2	1	2	1	1	1	1	1	1	1	1	1	1	1	1	1	1	1	1	1	1	1	1	29.3826	28.8218	28.6208	28.6943	28.7797	28.5167	29.1377	28.5421	28.8423	0.59	0.678	0.884	1.061	1.2	0.815
CSA007831.1	PREDICTED: beta-galactosidase 10 [Vitis vinifera]	30.1	24.789	41.43	23	5	5	3	3	1	3	3	1	4	3	2	5	4	4	4	5	5	5	4	4	5	4	4	4	5	5	5	4	4	28.9904	28.4651	28.5604	28.9053	28.6032	28.5429	28.9107	28.7312	28.7045	0.742	0.695	0.778	0.811	1.043	0.867
CSA007834.1	PREDICTED: probable glucan 1,3-alpha-glucosidase [Juglans regia]	12.6	91.628	66.578	41	9	9	5	7	4	4	5	5	4	3	4	7	9	8	7	8	8	8	8	7	7	9	8	7	8	8	8	8	7	28.3573	28.2747	28.2434	28.2983	28.289	28.221	28.2884	28.368	28.2965	0.924	0.944	0.948	0.994	1.048	1.006
CSA007836.1	probable E3 ubiquitin-protein ligase HERC1-like [Vitis vinifera]	24	48.025	74.003	27	7	7	4	2	4	2	3	3	3	4	2	5	5	6	5	4	7	5	5	4	5	5	6	5	4	7	5	5	4	27.9969	28.0492	28.3205	27.9367	28.1503	28.2458	28.3351	28.2707	28.0958	1.251	1.037	1.239	1.16	0.936	0.847
CSA007839.1	PREDICTED: structural maintenance of chromosomes protein 2-1-like [Ziziphus jujuba]	9	54.315	10.478	21	4	4	2	3	2	2	2	2	2	3	3	3	4	4	4	4	3	4	4	4	3	4	4	4	4	3	4	4	4	27.2455	27.1615	27.1136	26.9708	27.0022	27.308	27.2266	27.424	27.0267	0.913	0.943	1.263	1.022	0.809	0.871
CSA007842.1	PREDICTED: probable glutathione S-transferase [Populus euphratica]	10.7	26.093	9.6065	13	3	3	2	1	2	1	1	2	1	2	1	3	3	3	3	3	3	3	3	3	3	3	3	3	3	3	3	3	3	28.838	28.4494	28.5199	28.4642	28.5325	28.5523	28.4281	28.716	28.4661	0.802	0.764	1.063	1.049	0.986	1.027
CSA007849.1	PREDICTED: subtilisin-like protease SBT1.5 [Vitis vinifera]	23.2	82.486	239.91	104	12	7	13	12	9	12	10	10	13	14	11	11	12	12	11	11	11	11	12	12	7	7	7	6	6	6	7	7	7	31.8431	32.1127	31.7883	31.8312	32.0973	31.7002	31.8758	31.983	31.6778	0.963	1.205	0.913	1.202	1.317	0.872
CSA007850.1	PREDICTED: probable serine/threonine-protein kinase At4g35230 [Ziziphus jujuba]	21.2	56.31	63.145	49	8	3	6	5	5	7	4	9	4	5	4	6	8	7	7	7	8	7	7	7	1	3	2	3	3	3	2	2	3	29.2995	29.2858	29.017	29.0588	29.25	29.058	28.9531	29.1653	29.4212	0.822	0.991	0.999	1.142	1.142	1.383
CSA007851.1	PREDICTED: ATP-dependent zinc metalloprotease FTSH, chloroplastic [Nelumbo nucifera]	49.8	75.17	103.41	61	23	8	8	6	7	8	6	7	8	5	6	22	23	20	23	23	23	22	22	23	7	8	6	8	8	8	8	7	8	29.901	29.6279	29.4778	29.8741	29.6753	29.7453	29.835	29.6389	29.8667	0.746	0.828	0.915	0.871	0.953	1.022
CSA007873.1	PREDICTED: probable plastid-lipid-associated protein 7, chloroplastic [Camelina sativa]	30.5	22.417	20.182	26	5	5	1	4	1	4	3	3	3	3	4	5	5	4	5	5	5	4	5	5	5	5	4	5	5	5	4	5	5	27.7661	28.2726	27.8945	28.1896	28.3638	28.3961	28.5448	27.9729	28.0974	1.093	1.421	1.154	1.128	0.978	0.733
CSA007878.1	PREDICTED: coatomer subunit alpha-1 [Ricinus communis]	24.8	136.72	153.83	142	27	2	16	18	15	16	15	19	15	13	15	21	22	22	24	21	25	21	21	23	2	1	2	2	2	2	2	1	1	31.3225	31.3713	31.2397	31.3682	31.3578	31.2134	31.2225	31.1221	31.2213	0.944	1.034	0.898	0.993	1.105	0.999
CSA007884.1	PREDICTED: 11-oxo-beta-amyrin 30-oxidase isoform X2 [Vitis vinifera]	1.9	60.309	2.2292	1	1	1	0	0	1	0	0	0	0	0	0	0	0	1	0	0	0	0	0	0	0	0	1	0	0	0	0	0	0	24.226	24.5702	23.8601	24.6209	24.7779	23.5828	24.3111	23.3805	23.2084	0.776	1.269	0.487	1.115	2.29	0.466
CSA007889.1	PREDICTED: vesicle-associated membrane protein 721-like [Nicotiana tabacum]	5.7	21.575	3.3952	5	1	1	1	0	1	1	0	0	1	0	1	1	1	1	1	1	1	1	1	1	1	1	1	1	1	1	1	1	1	24.4825	25.2947	23.9705	23.5344	24.1624	22.6757	23.824	24.7193	24.956	0.701	1.756	0.551	1.545	2.802	2.192
CSA007898.1	PREDICTED: ankyrin repeat-containing protein At2g01680 [Vitis vinifera]	10.6	21.091	3.0031	2	2	2	0	0	0	1	0	1	0	0	0	1	1	0	2	1	2	0	1	1	1	1	0	2	1	2	0	1	1	24.327	24.2208	24.7353	24.0485	24.4192	25.1987	24.8314	25.2244	21.6588	1.327	0.929	2.219	1.293	0.583	0.111
CSA007903.1	PREDICTED: tRNA(Ile)-lysidine synthase [Malus domestica]	11	84.737	81.014	37	5	5	3	4	6	5	3	4	3	5	4	4	4	4	4	3	3	3	4	4	4	4	4	4	3	3	3	4	4	28.184	28.4202	27.9549	27.9428	28.4455	28.4565	28.2812	28.3238	28.3065	0.853	1.178	1.428	1.417	0.992	1.018
CSA007904.1	PREDICTED: ras-related protein Rab7-like [Juglans regia]	48.1	23.156	100.02	70	8	2	10	7	8	7	10	7	7	7	7	8	8	8	8	8	8	7	7	8	2	2	2	2	2	2	2	2	2	31.6126	31.497	31.6243	31.4307	31.5054	31.3829	31.4023	31.3834	31.4647	1.008	0.923	0.967	1.053	1.089	1.044
CSA007906.1	Vacuolar protein 8 [Morus notabilis]	1.7	69.823	2.4314	5	1	1	1	0	1	0	1	1	1	0	0	1	1	1	1	1	1	1	1	1	1	1	1	1	1	1	1	1	1	24.2455	23.6559	24.1151	23.8096	24.2636	24.5986	24.5553	23.4541	28.553	0.914	0.665	1.728	1.37	0.793	15.975
CSA007920.1	PREDICTED: 26S proteasome non-ATPase regulatory subunit 4 homolog [Vitis vinifera]	21.9	42.932	133.73	49	7	4	5	6	7	3	5	6	5	6	6	7	6	7	6	7	7	6	7	7	4	3	4	3	4	4	3	4	4	30.0522	30.0746	30.2662	30.1995	30.201	30.3669	30.0855	30.2249	30.1182	1.16	1.016	1.123	1.001	0.891	1.023
CSA007921.1	PREDICTED: scopoletin glucosyltransferase-like [Juglans regia]	15.4	50.825	23.808	24	5	5	3	3	3	3	1	5	2	1	3	3	4	5	5	3	4	4	2	5	3	4	5	5	3	4	4	2	5	29.1425	28.7816	28.7007	28.9298	28.8054	28.7537	28.6429	28.7977	28.6407	0.736	0.779	0.885	0.917	1.036	0.998
CSA007922.1	PREDICTED: protein LOW PSII ACCUMULATION 3, chloroplastic [Vitis vinifera]	15.8	36.735	10.359	22	5	5	2	2	3	2	2	4	3	3	1	3	4	5	4	5	5	5	4	4	3	4	5	4	5	5	5	4	4	28.3896	28.686	28.5711	28.2814	28.7041	28.6361	28.4191	28.8204	28.8525	1.134	1.228	1.279	1.341	1.048	1.35
CSA007924.1	PREDICTED: protein transport protein SEC13 homolog B [Glycine max]	8	32.803	4.0619	9	2	1	1	1	1	1	1	1	1	1	1	2	2	2	2	2	2	2	2	2	1	1	1	1	1	1	1	1	1	24.2749	23.446	24.3739	23.6968	24.1819	24.2736	23.4563	24.7931	26.2727	1.071	0.563	1.492	1.4	0.938	7.044
CSA007932.1	PREDICTED: tryptophan synthase beta chain 1-like [Solanum tuberosum]	14	32.704	2.8273	2	4	1	0	0	0	0	0	1	1	0	0	3	3	3	3	3	4	4	2	2	0	0	0	0	0	1	1	0	0	25.7916	24.0954	24.217	24.984	24.2113	23.8675	23.9763	24.1197	22.7231	0.336	0.309	0.461	0.585	1.269	0.42
CSA007937.1	PREDICTED: uncharacterized J domain-containing protein C1071.09c [Eucalyptus grandis]	5.2	28.868	2.1199	4	1	1	0	0	1	1	0	1	0	0	1	0	0	1	1	1	1	1	0	1	0	0	1	1	1	1	1	0	1	24.6152	23.673	24.0162	25.1445	24.694	25.2191	23.5343	23.3303	24.9642	0.66	0.52	1.053	0.732	0.695	2.694
CSA007940.1	PREDICTED: biotin carboxylase 1, chloroplastic-like [Nicotiana tabacum]	30.6	36.52	113.85	73	7	7	7	8	7	7	10	10	8	6	10	7	7	7	7	7	7	7	6	7	7	7	7	7	7	7	7	6	7	30.3517	30.3875	30.1092	30.5759	30.3298	30.3516	30.1561	30.2954	30.2894	0.845	1.025	0.856	0.843	0.985	1.097
CSA007941.1	PREDICTED: biotin carboxylase 1, chloroplastic [Populus euphratica]	37	40.382	88.375	64	10	10	5	8	6	6	7	9	8	8	7	9	9	7	9	8	8	9	8	9	9	9	7	9	8	8	9	8	9	31.1529	31.0542	31.0048	31.1632	31.1352	31.109	31.0975	31.0168	31.1901	0.902	0.934	0.963	0.981	1.018	1.066
CSA007961.1	PREDICTED: geranylgeranyl diphosphate reductase, chloroplastic [Vitis vinifera]	30.3	51.778	39.908	89	11	11	8	11	9	11	9	11	8	9	13	10	11	10	11	11	10	10	11	10	10	11	10	11	11	10	10	11	10	30.5284	30.402	30.5236	30.5619	30.544	30.7522	30.5108	30.4342	30.6792	0.997	0.916	1.141	0.988	0.866	1.124
CSA007965.1	PREDICTED: thioredoxin X, chloroplastic-like [Arachis ipaensis]	40.6	11.757	8.0835	22	4	4	2	2	2	2	2	2	3	3	4	4	3	4	4	3	3	2	4	3	4	3	4	4	3	3	2	4	3	28.846	29.1932	29.1696	28.9345	28.4531	29.3214	28.7059	29.0029	29.0919	1.251	1.272	1.308	0.716	0.548	1.307
CSA007969.1	PREDICTED: peroxisomal nicotinamide adenine dinucleotide carrier-like isoform X3 [Malus domestica]	9	13.104	1.8313	6	1	1	0	1	0	1	1	1	1	1	0	1	1	1	1	1	1	1	1	1	1	1	1	1	1	1	1	1	1	24.6074	24.2887	24.1347	25.4696	25.7298	24.3516	23.7347	23.3149	23.8634	0.721	0.802	0.461	1.198	2.599	1.093
CSA007971.1	PREDICTED: probable signal peptidase complex subunit 2 [Ricinus communis]	32.2	13.922	47.586	28	5	5	6	2	3	3	3	3	3	2	3	5	4	4	4	4	4	4	4	3	5	4	4	4	4	4	4	4	3	27.8059	27.7521	27.7856	27.9252	27.896	27.9858	28.0675	27.9263	27.8597	0.986	0.963	1.043	0.98	0.94	0.866
CSA007972.1	PREDICTED: probable signal peptidase complex subunit 2 [Ipomoea nil]	28.7	10.303	7.8739	19	2	2	2	2	3	2	2	1	3	2	2	2	2	2	2	2	2	2	2	2	2	2	2	2	2	2	2	2	2	28.8077	28.6732	28.5349	28.378	28.4801	28.5036	28.8817	28.5681	28.6307	0.828	0.911	1.091	1.073	0.984	0.84
CSA007978.1	PREDICTED: cytochrome P450 71A1 [Vitis vinifera]	2.8	60.992	20.421	8	1	1	1	1	1	1	0	1	1	1	1	1	1	1	1	1	1	1	1	1	1	1	1	1	1	1	1	1	1	25.3324	24.6576	24.1644	23.7676	24.5442	23.9743	23.6206	22.3789	22.629	0.445	0.626	1.154	1.713	1.484	0.503
CSA007986.1	PREDICTED: N6-adenosine-methyltransferase MT-A70-like [Vitis vinifera]	3.2	85.677	4.5963	10	2	2	1	1	1	2	1	1	1	1	1	2	2	2	2	2	2	2	2	2	2	2	2	2	2	2	2	2	2	23.5393	23.5526	23.3716	23.7867	23.6941	23.4804	23.5593	24.0014	23.9174	0.89	1.009	0.809	0.938	1.16	1.282
CSA007990.1	PREDICTED: probable glutathione S-transferase [Solanum lycopersicum]	22.4	12.288	4.3316	1	3	1	0	0	0	0	0	0	1	0	0	2	3	3	2	3	3	3	3	2	0	1	1	1	1	1	1	1	1	24.6316	25.1008	23.9253	24.6833	24.5685	23.8099	24.0615	24.6118	25.6413	0.613	1.384	0.546	0.924	1.692	2.989
CSA007991.1	PREDICTED: probable glutathione S-transferase [Gossypium raimondii]	26.2	25.021	41.161	10	4	3	1	2	2	1	0	1	1	2	0	3	3	3	4	4	4	3	4	4	2	2	2	3	3	3	2	3	3	26.9937	26.9241	27.0312	27.2345	27.1684	27.0405	27.347	27.0009	26.9708	1.026	0.953	0.874	0.955	1.093	0.77
CSA007997.1	PREDICTED: probable alpha,alpha-trehalose-phosphate synthase [UDP-forming] 7 [Ziziphus jujuba]	9.6	96.273	28.145	23	6	4	3	2	3	3	3	3	2	2	2	4	5	5	5	6	5	5	5	5	3	3	3	3	4	3	3	3	3	26.1855	26.5704	26.1804	26.2512	26.7111	26.6217	26.2476	26.6471	26.1807	0.996	1.306	1.293	1.375	1.064	0.955
CSA008015.1	PREDICTED: mediator of RNA polymerase II transcription subunit 12 [Ricinus communis]	7.7	173.42	71.243	36	8	8	6	5	1	4	6	2	5	3	4	8	8	6	7	7	7	7	7	7	8	8	6	7	7	7	7	7	7	28.3701	28.2828	28.0009	28.2704	28.4107	28.2386	28.2851	28.4449	28.1934	0.774	0.941	0.978	1.102	1.127	0.938
CSA008023.1	PREDICTED: 3-oxoacyl-[acyl-carrier-protein] synthase 3 A, chloroplastic [Vitis vinifera]	10.2	42.379	10.592	9	3	3	1	1	1	1	0	0	3	1	1	2	2	2	2	2	1	3	2	2	2	2	2	2	2	1	3	2	2	24.6532	25.0044	24.8139	24.7794	24.7526	24.7393	24.9188	24.8127	24.7496	1.118	1.276	0.973	0.982	1.009	0.889
CSA008025.1	PREDICTED: COP9 signalosome complex subunit 1 [Vitis vinifera]	15.9	50.276	55.797	28	6	3	1	3	4	3	4	4	3	3	3	5	6	6	6	6	5	6	5	5	2	3	3	3	3	3	3	2	2	27.7888	27.8224	27.8867	27.9221	27.8889	27.968	27.8568	27.7624	27.9141	1.07	1.024	1.032	0.977	0.947	1.041
CSA008036.1	PREDICTED: eukaryotic initiation factor 4A-11 [Vitis vinifera]	11.8	48.857	5.6615	15	6	1	1	2	2	2	1	2	2	1	2	5	6	5	5	5	5	5	5	5	1	1	1	1	1	1	1	1	1	24.2577	29.0356	28.7085	28.9069	29.2777	28.8796	28.7207	24.363	28.6312	21.868	27.433	0.981	1.293	1.318	0.94
CSA008044.1	PREDICTED: polyadenylate-binding protein RBP45-like [Ipomoea nil]	7.6	42.866	7.3296	9	3	1	1	1	1	1	1	1	1	1	1	3	3	3	3	3	3	3	3	3	1	1	1	1	1	1	1	1	1	23.6925	25.2081	25.6945	25.055	25.2701	24.119	24.9226	24.0277	26.0282	4.006	2.859	0.523	1.161	2.221	2.152
CSA008051.1	PREDICTED: light-harvesting complex-like protein 3 isotype 1, chloroplastic [Vitis vinifera]	30.2	28.64	58.068	30	5	5	3	4	4	2	5	4	4	2	2	4	4	4	4	5	4	4	4	4	4	4	4	4	5	4	4	4	4	28.2881	27.9825	27.9307	28.1461	28.0204	28.151	28.3506	27.9996	28.0095	0.781	0.809	1.003	0.917	0.913	0.789
CSA008073.1	PREDICTED: histidine--tRNA ligase, cytoplasmic [Vitis vinifera]	23.2	97.544	102.1	72	17	17	8	9	7	7	10	10	8	4	9	13	14	13	13	13	17	14	15	16	13	14	13	13	13	17	14	15	16	29.94	30.1338	30.0166	29.7676	29.9777	29.9447	29.8482	30.0439	29.9795	1.055	1.144	1.131	1.157	1.023	1.095
CSA008104.1	PREDICTED: protein ASPARTIC PROTEASE IN GUARD CELL 2-like [Gossypium raimondii]	4	59.967	2.2557	9	2	1	1	1	1	1	1	1	1	1	1	2	2	2	2	2	2	2	2	2	1	1	1	1	1	1	1	1	1	23.4824	24.8066	24.4998	24.4075	24.1942	24.3778	25.4138	23.6086	25.6786	2.024	2.504	0.98	0.863	0.881	1.201
CSA008108.1	PREDICTED: protein ORANGE, chloroplastic [Vitis vinifera]	3.7	26.837	2.2196	10	1	1	2	1	1	1	1	1	1	1	1	1	1	1	1	1	1	1	1	1	1	1	1	1	1	1	1	1	1	26.4448	23.5455	25.2313	23.6337	23.6283	24.2209	23.6922	24.1081	21.6072	0.431	0.134	1.502	0.996	0.663	0.236
CSA008119.1	UBX domain-containing protein 6 [Morus notabilis]	2.8	63.261	2.8312	9	1	1	1	1	1	1	1	1	1	1	1	1	1	1	1	1	1	1	1	1	1	1	1	1	1	1	1	1	1	24.1323	25.6428	24.1471	22.7339	23.4179	24.1386	24.9944	23.7188	24.5219	1.01	2.849	2.648	1.607	0.607	0.721
CSA008121.1	PREDICTED: ribulose-phosphate 3-epimerase, cytoplasmic isoform [Juglans regia]	14.9	23.868	60.354	4	2	2	0	0	0	2	1	0	0	0	1	2	2	2	2	2	2	2	2	2	2	2	2	2	2	2	2	2	2	27.8949	27.6969	27.7268	27.6966	27.7874	27.8816	27.7801	27.7924	27.7025	0.89	0.872	1.137	1.065	0.937	0.948
CSA008131.1	PREDICTED: ras-related protein RABC1 [Theobroma cacao]	16.8	14.681	3.0264	15	2	2	2	2	2	2	2	1	1	1	2	2	2	2	2	2	2	1	2	2	2	2	2	2	2	2	1	2	2	24.3257	22.9105	23.5768	28.7814	24.0686	24.1683	24.3394	24.5082	22.2254	0.595	0.375	0.041	0.038	0.933	0.231
CSA008133.1	PREDICTED: exosome complex component RRP41 homolog [Ipomoea nil]	7.5	28.076	4.4133	5	2	2	0	0	0	1	0	2	0	1	1	1	2	2	2	2	2	2	2	2	1	2	2	2	2	2	2	2	2	24.6949	24.8986	23.3649	25.3818	24.2623	25.6988	23.5568	25.5803	22.2894	0.398	1.152	1.246	0.46	0.369	0.415
CSA008146.1	PREDICTED: succinate dehydrogenase subunit 5, mitochondrial [Vitis vinifera]	38.8	34.287	40.133	37	8	2	3	6	3	3	5	4	3	5	5	7	8	6	7	7	7	7	7	7	1	2	1	1	1	1	1	1	1	29.2973	29.4698	29.4237	29.3562	29.6299	29.3914	29.6407	29.5132	29.5417	1.092	1.127	1.025	1.209	1.18	0.934
CSA008148.1	PREDICTED: mitochondrial adenine nucleotide transporter ADNT1-like [Nelumbo nucifera]	5	45.789	3.6817	4	2	2	1	0	1	0	0	0	1	0	1	1	1	2	2	1	1	2	2	2	1	1	2	2	1	1	2	2	2	25.2457	23.6602	25.8501	24.6414	24.6318	24.5037	25.9953	23.8681	21.9412	1.52	0.333	0.909	0.993	1.093	0.06
CSA008149.1	PREDICTED: putative glucose-6-phosphate 1-epimerase isoform X2 [Ricinus communis]	8.9	34.535	3.6555	2	2	2	0	0	0	1	0	0	1	0	0	1	1	1	2	1	1	1	1	1	1	1	1	2	1	1	1	1	1	24.8439	24.818	24.0205	24.319	25.1833	25.2354	22.6466	24.1351	22.7567	0.565	0.982	1.887	1.82	0.965	1.079
CSA008152.1	PREDICTED: centromere-associated protein E-like isoform X2 [Ipomoea nil]	1.2	126.55	1.7282	1	1	1	1	0	0	0	0	0	0	0	0	1	1	0	1	1	1	1	0	1	1	1	0	1	1	1	1	0	1	23.582	26.3413	24.2157	23.9162	24.7811	24.151	24.576	23.9732	21.6962	1.551	6.77	1.177	1.821	1.548	0.136
CSA008180.1	PREDICTED: mitochondrial outer membrane protein porin 4 [Juglans regia]	72.3	11.072	15.212	12	5	5	2	3	1	1	1	0	2	1	1	3	3	3	4	3	4	3	3	3	3	3	3	4	3	4	3	3	3	27.7785	28.1814	27.7492	27.9338	27.6666	27.9359	28.3089	28.0023	27.793	0.98	1.322	1.001	0.831	0.83	0.699
CSA008181.1	PREDICTED: mitochondrial outer membrane protein porin 4 [Juglans regia]	10.1	25.937	7.5274	14	2	2	2	1	2	2	2	1	1	1	2	1	2	1	1	2	2	2	2	2	1	2	1	1	2	2	2	2	2	25.6807	24.8828	27.7573	27.6874	27.7343	23.5806	27.897	27.3484	27.5946	4.218	0.575	0.058	1.033	17.8	0.811
CSA008195.1	aspartate--tRNA ligase, chloroplastic/mitochondrial-like, partial [Cajanus cajan]	14.5	18.641	3.0822	8	2	1	1	1	0	1	1	1	1	1	1	2	2	2	2	2	2	2	2	2	1	1	1	1	1	1	1	1	1	22.9466	23.977	24.5881	24.3964	23.5177	23.3686	24.25	23.8883	25.2136	3.12	2.043	0.49	0.544	1.109	1.95
CSA008198.1	PREDICTED: crocetin glucosyltransferase, chloroplastic-like [Nicotiana tomentosiformis]	2.8	52.484	2.171	3	1	1	0	1	0	1	0	0	0	1	0	1	1	1	1	1	1	1	1	1	1	1	1	1	1	1	1	1	1	24.936	24.5127	25.1438	24.0221	25.6189	24.0243	23.8424	23.9189	24.6062	1.155	0.746	1.002	3.025	3.02	1.698
CSA008207.1	RAP release 2, galactose-binding-like domain protein, putative (DUF1997) [Arabidopsis thaliana]	5.3	27.134	17.993	2	1	1	0	0	1	0	0	0	0	0	1	0	0	1	0	0	0	0	0	1	0	0	1	0	0	0	0	0	1	23.6968	25.8945	24.7385	24.781	22.8815	24.2196	24.3282	25.4981	21.9714	2.059	4.588	0.678	0.268	0.396	0.195
CSA008208.1	PREDICTED: protein ROOT HAIR DEFECTIVE 3-like [Sesamum indicum]	10.9	66.672	21.001	18	5	3	2	2	1	2	3	2	2	2	2	3	2	3	4	4	3	3	3	4	1	1	1	2	3	2	2	2	2	26.0662	25.9775	25.8955	25.773	25.5862	25.8944	25.3392	25.9371	25.9655	0.888	0.94	1.088	0.879	0.808	1.544
CSA008211.1	PREDICTED: splicing factor 3B subunit 1-like [Malus domestica]	8	39.445	5.8646	4	2	1	1	0	1	0	0	0	1	1	0	1	1	2	1	1	1	1	1	1	1	1	1	1	1	1	1	1	1	24.8559	24.5248	25.5123	24.1656	24.8732	24.5921	25.49	25.64	23.0645	1.576	0.795	1.344	1.633	1.215	0.186
CSA008212.1	PREDICTED: (-)-alpha-terpineol synthase [Vitis vinifera]	1.8	69.937	2.7389	1	1	1	0	0	0	1	0	0	0	0	0	0	0	1	1	0	1	1	1	0	0	0	1	1	0	1	1	1	0	24.8553	25.2186	23.4654	24.4224	23.6325	25.1479	23.9496	23.1501	21.8107	0.382	1.286	1.653	0.578	0.35	0.227
CSA008213.1	PREDICTED: translin-associated protein X [Nelumbo nucifera]	20.2	66.315	20.648	32	6	6	3	4	4	2	4	4	4	3	4	6	6	6	6	5	5	6	6	5	6	6	6	6	5	5	6	6	5	27.1466	27.0417	27.1209	27.089	27.0823	27.0894	27.1806	27.0998	27.0248	0.982	0.93	1	0.995	0.995	0.898
CSA008220.1	PREDICTED: flavonoid 3'-monooxygenase-like [Sesamum indicum]	15.9	65.952	79.985	10	5	4	2	1	1	0	0	2	3	1	0	3	4	4	3	5	4	4	4	5	2	3	3	2	4	3	3	3	4	27.4431	27.2838	27.1642	26.9346	27.1358	27.5251	27.4298	26.9716	27.0086	0.824	0.895	1.506	1.15	0.763	0.747
CSA008252.1	PREDICTED: protein TOM THREE HOMOLOG 1 [Vigna radiata var. radiata]	2.9	35.56	1.6721	4	1	1	1	0	0	0	1	0	1	0	1	1	1	1	1	1	1	1	1	1	1	1	1	1	1	1	1	1	1	26.3796	24.5214	25.5827	24.2667	24.7925	24.7425	24.7172	24.2651	27.1588	0.576	0.276	1.391	1.44	1.035	5.432
CSA008254.1	PREDICTED: BTB/POZ domain-containing protein At5g67385 [Jatropha curcas]	6	70.316	12.152	21	3	3	2	5	1	2	2	3	2	3	1	3	3	3	2	3	3	3	3	1	3	3	3	2	3	3	3	3	1	25.7478	25.8315	25.7131	25.9502	25.4054	25.7307	25.5595	26.2403	23.8224	0.976	1.06	0.859	0.685	0.798	0.3
CSA008260.1	PREDICTED: eukaryotic translation initiation factor 2 subunit alpha homolog [Vitis vinifera]	17.7	44.097	79.161	30	6	6	4	4	3	4	3	3	2	3	4	6	6	6	6	6	6	6	6	5	6	6	6	6	6	6	6	6	5	29.5042	29.7405	29.7063	29.7392	29.8785	29.553	29.7799	29.6498	29.8109	1.15	1.178	0.879	1.101	1.253	1.022
CSA008261.1	chalcone--flavonone isomerase 2 [Vitis vinifera]	18.9	13.497	54.492	17	2	1	2	2	1	2	2	2	2	2	2	2	2	2	2	2	2	2	2	2	1	1	1	1	1	1	1	1	1	28.7895	28.4212	28.6793	24.1851	28.0877	28.4146	28.819	28.4751	28.2425	0.927	0.775	18.76	14.955	0.797	0.671
CSA008262.1	PREDICTED: chalcone--flavonone isomerase-like isoform X1 [Juglans regia]	31.9	15.572	14.197	22	4	1	3	3	2	2	3	2	3	2	2	3	3	3	3	3	3	3	3	3	1	1	1	1	1	0	1	1	1	28.964	28.5662	28.738	29.0613	28.6111	28.7661	29.0265	28.6304	28.6521	0.855	0.759	0.815	0.732	0.898	0.771
CSA008264.1	PREDICTED: PITH domain-containing protein At3g04780 [Eucalyptus grandis]	61.8	11.397	125.76	23	3	3	2	4	2	2	3	3	2	3	2	2	3	3	3	3	3	3	3	3	2	3	3	3	3	3	3	3	3	28.4502	28.2693	28.2596	28.2859	28.1373	28.3739	27.9172	28.598	28.6935	0.876	0.882	1.063	0.902	0.849	1.713
CSA008265.1	PITH domain-containing protein [Morus notabilis]	15.4	7.068	7.8095	9	1	1	1	1	1	1	1	1	1	1	1	1	1	1	1	1	1	1	1	1	1	1	1	1	1	1	1	1	1	24.9202	27.344	22.8243	24.2145	26.3185	23.4691	24.0948	25.02	21.8107	0.234	5.366	0.596	4.299	7.207	0.205
CSA008273.1	PREDICTED: glutamate--cysteine ligase, chloroplastic [Vitis vinifera]	26.5	58.868	58.517	24	8	8	3	4	3	2	2	3	2	3	2	7	5	7	7	7	7	6	7	7	7	5	7	7	7	7	6	7	7	29.512	29.4219	29.5843	29.6138	29.5575	29.656	29.5431	29.5382	29.8	1.051	0.939	1.03	0.962	0.934	1.195
CSA008277.1	PREDICTED: multiple organellar RNA editing factor 1, mitochondrial [Vitis vinifera]	26.7	52.393	124.34	45	6	6	8	5	5	6	3	3	7	4	4	6	6	5	6	5	5	6	5	6	6	6	5	6	5	5	6	5	6	29.0868	29.2302	29.0783	29.0891	29.2089	28.7942	28.8881	28.6275	29.1619	0.994	1.105	0.815	1.087	1.333	1.209
CSA008278.1	PREDICTED: probable plastid-lipid-associated protein 6, chloroplastic [Cucumis melo]	63.6	22.464	157.29	226	10	10	22	25	28	23	27	26	24	25	26	10	9	10	10	10	10	10	10	10	10	9	10	10	10	10	10	10	10	33.9258	34.3488	34.509	34.3582	34.498	34.6355	34.3836	34.5854	34.6746	1.498	1.341	1.212	1.102	0.909	1.223
CSA008290.1	PREDICTED: CCG-binding protein 1 [Juglans regia]	35.3	23.495	38.479	25	5	5	2	4	4	2	3	4	2	2	2	2	4	4	4	4	4	5	5	5	2	4	4	4	4	4	5	5	5	28.5265	29.2396	29.0615	29.0668	29.4433	29.1825	29.1058	29.309	29.3142	1.449	1.639	1.083	1.298	1.198	1.155
CSA008291.1	PREDICTED: RWD domain-containing protein 1 isoform X2 [Nelumbo nucifera]	7.8	20.468	1.6853	1	1	1	0	0	0	0	0	0	1	0	0	0	0	0	1	0	0	1	0	1	0	0	0	1	0	0	1	0	1	24.0138	25.3557	24.8314	25.7328	24.8574	25.5869	24.3545	23.9011	23.4422	1.762	2.535	0.904	0.545	0.603	0.531
CSA008294.1	PREDICTED: ubiquitin carboxyl-terminal hydrolase 6 [Nelumbo nucifera]	25	21.03	9.3011	5	4	4	2	1	1	0	0	1	0	0	0	4	4	3	2	3	3	3	2	3	4	4	3	2	3	3	3	2	3	26.8824	26.2221	26.5882	24.5473	26.1707	26.5995	24.197	23.3126	20.8783	0.816	0.633	4.147	3.081	0.743	0.1
CSA008299.1	PREDICTED: ubiquitin carboxyl-terminal hydrolase 6 [Amborella trichopoda]	32.9	8.6848	3.002	6	2	1	1	0	1	0	1	0	1	1	1	2	2	2	1	2	2	2	2	2	1	1	1	0	1	1	1	1	1	24.5498	24.564	23.5811	25.2731	23.95	22.8279	24.1144	23.0938	27.0761	0.511	1.01	0.184	0.4	2.177	7.79
CSA008304.1	PREDICTED: uncharacterized PKHD-type hydroxylase At1g22950 [Sesamum indicum]	19.5	17.172	16.336	8	2	2	0	1	0	1	1	1	2	1	1	1	1	1	2	1	2	2	1	2	1	1	1	2	1	2	2	1	2	25.9325	24.4195	24.75	24.9901	24.4866	24.8825	25.0474	23.7705	24.8216	0.441	0.35	0.928	0.705	0.76	0.855
CSA008308.1	PREDICTED: basic endochitinase [Eucalyptus grandis]	18.3	28.451	35.742	33	4	1	5	3	3	4	4	2	5	3	4	3	4	4	4	4	4	4	4	4	1	1	1	1	1	1	1	1	1	30.3114	29.6867	28.5013	30.2565	29.5672	28.8418	30.2246	29.1136	29.1793	0.285	0.649	0.375	0.62	1.653	0.485
CSA008319.1	PREDICTED: brain acid soluble protein 1 homolog [Pyrus x bretschneideri]	7.3	17.821	2.3915	1	1	1	0	0	0	0	0	0	1	0	0	1	1	1	1	1	1	1	1	1	1	1	1	1	1	1	1	1	1	24.5619	24.5971	26.2878	24.1974	25.871	24.8354	24.1442	23.9719	23.2075	3.308	1.025	1.556	3.19	2.05	0.522
CSA008340.1	PREDICTED: ubiquitin domain-containing protein DSK2b isoform X2 [Vitis vinifera]	21.8	59.127	112.94	68	9	7	8	7	9	5	8	9	9	6	7	8	9	9	9	9	9	9	8	9	7	7	7	7	7	7	7	6	7	28.9853	29.2023	29.1489	29.0423	29.0913	28.9528	29.1274	29.1378	29.155	1.12	1.162	0.94	1.035	1.101	1.019
CSA008341.1	PREDICTED: L-galactono-1,4-lactone dehydrogenase, mitochondrial [Sesamum indicum]	19.3	69.96	55.384	81	12	12	11	9	9	9	7	8	10	8	10	12	12	12	12	12	12	12	12	10	12	12	12	12	12	12	12	12	10	29.9201	29.7315	29.7659	29.8275	29.7427	29.5844	29.7741	29.729	29.7773	0.899	0.877	0.845	0.943	1.116	1.002
CSA008342.1	PREDICTED: stearoyl-[acyl-carrier-protein] 9-desaturase, chloroplastic [Theobroma cacao]	14.4	45.453	3.978	5	5	1	1	0	1	1	1	0	1	0	0	4	4	5	5	3	4	4	4	4	1	1	1	1	1	1	1	1	1	25.2562	23.9085	24.8154	23.6315	24.4987	23.5849	25.68	24.3562	23.9177	0.737	0.393	0.968	1.824	1.884	0.295
CSA008356.1	PREDICTED: protein indeterminate-domain 11 isoform X1 [Theobroma cacao]	3.7	61.735	1.8024	3	2	2	0	0	1	0	0	2	0	0	0	2	2	1	1	1	2	1	1	2	2	2	1	1	1	2	1	1	2	25.8689	25.9529	23.901	23.4212	25.1939	26.7439	24.4809	24.9297	24.9048	0.256	1.06	10.006	3.417	0.341	1.342
CSA008362.1	PREDICTED: TOM1-like protein 2 [Vitis vinifera]	40.1	44.023	66.914	40	10	10	6	4	4	5	5	3	5	3	5	7	6	6	8	8	8	8	7	8	7	6	6	8	8	8	8	7	8	28.4038	28.525	28.6297	28.7374	28.8399	28.6024	28.6604	28.533	28.7851	1.17	1.088	0.911	1.074	1.179	1.09
CSA008386.1	SNF1-related kinase regulatory subunit gamma 1 [Medicago truncatula]	36.7	47.674	160.12	86	12	12	9	9	12	7	10	8	11	9	11	10	12	12	11	12	12	11	11	11	10	12	12	11	12	12	11	11	11	31.2644	31.1406	31.2412	31.0202	31.3398	31.1938	31.1002	31.3283	31.263	0.984	0.918	1.128	1.248	1.106	1.12
CSA008387.1	PREDICTED: ubiquitin-like modifier-activating enzyme 5 isoform X2 [Jatropha curcas]	31.2	20.99	28.25	27	5	5	4	3	2	3	4	2	3	3	3	5	5	5	5	5	5	5	5	5	5	5	5	5	5	5	5	5	5	28.3142	28.0346	27.6777	28.0964	27.9993	27.7741	28.0164	27.994	27.8787	0.643	0.824	0.8	0.935	1.169	0.909
CSA008388.1	PREDICTED: ubiquitin-like modifier-activating enzyme 5 isoform X2 [Theobroma cacao]	10.6	29.847	17.931	9	2	2	1	0	0	2	2	1	1	2	0	1	1	1	2	2	2	1	2	0	1	1	1	2	2	2	1	2	0	24.5586	24.24	24.4417	25.8906	25.8898	25.8674	25.215	26.2021	23.5888	0.922	0.802	0.984	0.999	1.016	0.324
CSA008399.1	calcineurin-like phosphoesterase family protein [Populus trichocarpa]	5.6	46.538	2.4279	2	2	2	0	0	0	0	0	1	1	0	0	0	1	1	1	2	2	2	2	1	0	1	1	1	2	2	2	2	1	25.3934	23.728	25.8367	24.2654	25.3312	24.754	23.5545	24.32	22.4574	1.36	0.315	1.403	2.093	1.492	0.467
CSA008400.1	PREDICTED: malonyl-CoA-acyl carrier protein transacylase, mitochondrial [Sesamum indicum]	20.9	40.189	30.95	50	7	7	6	6	5	5	7	6	5	6	4	6	7	6	6	7	7	6	7	5	6	7	6	6	7	7	6	7	5	28.8606	28.9708	28.8226	28.8968	29.0136	28.6388	28.8943	28.9639	28.9665	0.974	1.079	0.836	1.084	1.297	1.051
CSA008401.1	PREDICTED: probable protein phosphatase 2C 26 [Vitis vinifera]	16.8	12.302	13.629	10	1	1	1	1	1	1	1	1	1	1	2	1	1	1	1	1	1	1	1	1	1	1	1	1	1	1	1	1	1	24.6012	24.7182	24.454	24.6349	24.538	26.2921	23.3418	23.1975	25.536	0.903	1.084	3.154	0.935	0.296	4.576
CSA008408.1	sodium/calcium exchanger family protein / calcium-binding EF hand family protein [Arabidopsis thaliana]	3.5	96.306	3.0862	4	2	1	0	1	0	1	1	0	0	1	0	1	2	2	1	2	2	1	1	1	0	1	1	1	1	1	0	1	1	24.4566	22.0852	25.1544	25.1863	24.3932	24.8194	23.9998	25.3827	25.9496	1.622	0.193	0.775	0.577	0.744	3.863
CSA008429.1	Serine/threonine-protein phosphatase 2A 65 kDa regulatory subunit A beta isoform [Morus notabilis]	29.3	23.054	3.3804	4	4	3	1	1	0	1	0	0	0	0	1	3	4	3	2	2	3	2	3	3	2	3	2	1	1	2	1	2	2	24.6343	28.0674	24.4506	24.7842	24.5711	23.9048	24.1957	22.5359	23.0826	0.88	10.801	0.544	0.863	1.587	0.462
CSA008431.1	PREDICTED: serine/threonine-protein phosphatase 2A 65 kDa regulatory subunit A beta isoform [Ziziphus jujuba]	23.7	26.348	36.874	29	5	4	3	5	2	3	3	4	3	3	3	5	4	5	3	3	5	4	4	4	4	3	4	2	2	4	3	3	3	28.8231	29.0155	29.1266	28.3076	29.175	29.0722	28.6194	28.869	28.8605	1.234	1.143	1.699	1.824	1.074	1.182
CSA008442.1	PREDICTED: perakine reductase-like [Prunus mume]	10.7	38.158	4.7893	5	3	1	1	0	1	1	1	0	1	0	0	3	3	3	3	2	3	3	2	3	1	1	1	1	1	1	1	0	1	23.9453	25.6521	25.2928	23.5209	23.8814	24.4457	24.5695	24.6073	24.1856	2.545	3.264	1.898	1.284	0.676	0.766
CSA008446.1	PREDICTED: stem-specific protein TSJT1 [Daucus carota subsp. sativus]	22.8	27.284	59.946	47	4	4	5	5	5	5	5	5	5	6	6	4	4	4	4	4	4	4	4	4	4	4	4	4	4	4	4	4	4	29.6738	29.9845	29.601	29.5684	29.6734	29.2841	29.5754	29.4104	29.5786	0.951	1.24	0.821	1.076	1.31	1.002
CSA008447.1	PREDICTED: transmembrane emp24 domain-containing protein p24beta3-like isoform X1 [Juglans regia]	10.9	24.903	40.1	19	2	1	3	2	2	2	2	2	2	2	2	2	2	2	2	2	2	2	2	2	1	1	1	1	1	1	1	1	1	27.2425	27.1174	26.8715	26.8418	26.8529	26.8749	27.2196	27.2045	26.9745	0.773	0.917	1.023	1.008	0.985	0.844
CSA008451.1	transmembrane protein, putative [Medicago truncatula]	5.2	26.092	2.4079	1	1	1	0	0	1	0	0	0	0	0	0	1	1	1	1	1	1	1	1	1	1	1	1	1	1	1	1	1	1	24.2769	24.2154	24.4936	25.6218	24.2134	25.841	25.1272	23.317	23.6477	1.162	0.958	1.164	0.377	0.324	0.359
CSA008456.1	PREDICTED: 3-isopropylmalate dehydratase large subunit-like isoform X1 [Ziziphus jujuba]	33.8	53.058	126.55	109	13	13	12	14	13	13	14	8	13	10	12	11	13	12	12	12	11	12	11	13	11	13	12	12	12	11	12	11	13	31.577	31.5574	31.5814	31.6073	31.5275	31.6357	31.4626	31.4767	31.5808	1.003	0.987	1.02	0.946	0.928	1.085
CSA008457.1	PREDICTED: thioredoxin-like protein CDSP32, chloroplastic [Nelumbo nucifera]	31.1	25.26	138.75	62	5	5	6	7	8	7	7	6	6	8	7	5	5	5	5	5	5	5	5	5	5	5	5	5	5	5	5	5	5	33.0545	31.7148	32.416	32.6783	32.3322	32.1688	32.584	32.2093	32.3628	0.642	0.395	0.702	0.787	1.12	0.858
CSA008458.1	PREDICTED: thioredoxin-like protein CDSP32, chloroplastic [Nicotiana tabacum]	45.2	6.9481	15.256	48	2	2	5	5	6	4	5	6	5	6	6	2	2	2	2	2	2	2	2	2	2	2	2	2	2	2	2	2	2	30.7443	30.661	30.8571	29.827	30.4973	30.7717	30.3594	30.2625	30.4864	1.081	0.944	1.925	1.591	0.827	1.092
CSA008464.1	PREDICTED: GDSL esterase/lipase APG [Prunus mume]	9.8	38.092	15.645	15	3	3	2	2	1	3	1	1	2	1	2	3	3	2	3	3	3	3	3	3	3	3	2	3	3	3	3	3	3	26.5365	25.9348	25.9546	26.5525	25.972	26.2019	26.3294	26.2422	25.9946	0.668	0.659	0.784	0.669	0.853	0.793
CSA008470.1	PREDICTED: leucine aminopeptidase 2, chloroplastic-like [Erythranthe guttata]	40.1	18.82	24.597	12	6	3	2	1	2	1	1	2	1	1	1	6	6	5	5	5	5	5	5	6	3	3	3	3	3	3	3	3	3	26.9622	26.6937	26.7816	27.2867	26.9128	26.807	27.1543	26.6877	26.8839	0.882	0.83	0.717	0.772	1.076	0.829
CSA008471.1	leucine aminopeptidase family protein [Populus trichocarpa]	23.8	25.51	22.268	9	4	2	1	1	1	2	0	1	2	0	1	4	4	4	4	4	4	4	4	3	2	2	2	2	2	2	2	2	1	27.3241	26.8984	26.9032	27.847	26.7866	27.0658	27.0349	26.791	24.376	0.747	0.744	0.582	0.479	0.824	0.158
CSA008472.1	PREDICTED: leucine aminopeptidase 1-like [Juglans regia]	33.7	18.209	4.3087	1	4	2	1	0	0	0	0	0	0	0	0	4	4	4	3	3	3	4	2	3	2	2	2	1	1	1	2	0	1	25.8805	24.1335	24.3477	22.8848	25.8188	24.4579	26.6972	24.5233	22.4494	0.346	0.298	2.975	7.642	2.569	0.053
CSA008486.1	PREDICTED: probable acyl-activating enzyme 2 [Juglans regia]	24.7	65.077	43.234	39	11	11	8	3	4	5	4	4	4	4	3	9	9	10	10	9	9	10	10	8	9	9	10	10	9	9	10	10	8	28.666	28.4865	28.6346	28.7427	28.6212	28.6165	28.7846	28.5412	28.7398	0.978	0.883	0.916	0.919	1.003	0.969
CSA008487.1	PREDICTED: probable methionine--tRNA ligase [Sesamum indicum]	41.1	45.957	102.77	76	13	10	9	10	7	10	7	8	8	9	8	12	13	13	12	11	12	11	11	11	9	10	10	9	8	9	8	9	8	30.3496	30.4875	30.4948	30.5411	30.5107	30.448	30.604	30.6944	30.4495	1.106	1.1	0.937	0.979	1.044	0.898
CSA008488.1	methionyl-tRNA synthetase family protein [Populus trichocarpa]	22.9	19.335	5.143	9	3	1	1	1	1	1	1	1	1	1	1	2	2	2	2	2	2	2	3	2	1	1	1	1	1	1	1	1	1	23.7647	25.8523	24.5269	24.8763	23.7005	25.1585	24.7204	26.1104	26.4308	1.696	4.25	1.216	0.443	0.364	3.272
CSA008489.1	PREDICTED: probable methionine--tRNA ligase [Jatropha curcas]	30.4	29.828	9.3766	17	6	2	2	2	1	2	3	1	1	3	2	6	6	5	5	6	5	5	6	6	2	2	2	2	2	2	2	2	2	27.8575	28.1615	27.3191	28.0356	27.6195	27.1349	27.42	27.7159	27.3237	0.689	1.235	0.536	0.749	1.399	0.935
CSA008504.1	PREDICTED: 40S ribosomal protein S5 [Vitis vinifera]	71.6	23.957	212.17	175	12	4	18	18	18	21	21	20	22	18	19	10	11	11	11	12	11	12	11	11	3	4	4	4	4	4	4	4	4	33.1916	33.1505	33.2143	33.1462	33.2817	33.1981	33.2548	33.2381	33.344	1.016	0.972	1.037	1.098	1.06	1.064
CSA008506.1	PREDICTED: inositol polyphosphate multikinase beta [Vitis vinifera]	12.1	32.902	7.1744	17	3	3	4	1	3	2	2	1	1	1	2	2	2	2	3	2	2	2	2	2	2	2	2	3	2	2	2	2	2	27.5143	27.0841	27.4982	26.9157	27.067	27.1214	27.1722	27.0734	26.419	0.989	0.742	1.153	1.111	0.963	0.593
CSA008508.1	PREDICTED: ribonuclease TUDOR 1 [Vitis vinifera]	19.1	110.03	26.835	21	14	6	2	3	2	3	2	1	2	3	3	13	12	12	11	13	13	11	12	13	5	4	5	4	5	5	3	5	5	26.4386	26.8259	26.6792	26.5502	26.8361	26.2871	26.5167	26.8717	26.6625	1.181	1.308	0.833	1.219	1.463	1.106
CSA008510.1	PREDICTED: calnexin homolog 1-like [Nicotiana tabacum]	31.9	61.833	146.36	128	14	10	13	16	11	14	16	15	15	13	15	14	14	14	14	14	14	14	14	14	10	10	10	10	10	10	10	10	10	31.631	31.5924	31.5697	31.5206	31.6467	31.5663	31.6471	31.6806	31.5125	0.958	0.974	1.032	1.091	1.057	0.911
CSA008512.1	PREDICTED: CBS domain-containing protein CBSX6 [Ipomoea nil]	12.1	44.562	11.436	18	3	3	3	1	3	2	2	2	1	2	2	3	3	3	3	3	3	3	2	3	3	3	3	3	3	3	3	2	3	26.5575	26.6092	26.5713	26.574	26.6106	26.4391	26.7044	26.2352	26.3671	1.01	1.036	0.911	1.026	1.126	0.792
CSA008519.1	PREDICTED: probable starch synthase 4, chloroplastic/amyloplastic [Nicotiana attenuata]	11.9	36.387	13.907	18	3	3	2	2	3	2	2	2	2	1	2	3	3	3	3	3	3	3	3	3	3	3	3	3	3	3	3	3	3	26.8232	26.8022	26.9293	26.8377	27.0785	26.8616	27.1036	26.988	27.2756	1.076	0.986	1.017	1.182	1.162	1.127
CSA008520.1	PREDICTED: probable starch synthase 4, chloroplastic/amyloplastic isoform X3 [Nicotiana tomentosiformis]	8.3	17.792	2.296	0	1	1	0	0	0	0	0	0	0	0	0	1	1	1	1	1	1	1	1	1	1	1	1	1	1	1	1	1	1	24.7554	25.0346	23.8319	23.6358	24.6925	24.4545	23.4427	24.5908	25.0919	0.527	1.213	1.764	2.08	1.179	3.137
CSA008530.1	PREDICTED: peroxisomal fatty acid beta-oxidation multifunctional protein AIM1-like [Gossypium hirsutum]	21.9	29.023	26.217	27	6	6	2	3	2	2	2	4	6	4	2	5	6	6	4	5	5	6	5	4	5	6	6	4	5	5	6	5	4	29.3256	29.1504	29.3287	29.1201	28.9621	29.4599	29.0711	29.0719	29.0984	1.002	0.886	1.266	0.896	0.708	1.019
CSA008531.1	PREDICTED: peroxisomal fatty acid beta-oxidation multifunctional protein AIM1-like [Juglans regia]	40.7	12.137	9.0191	20	3	3	1	2	1	2	3	3	2	4	2	3	3	3	3	3	3	3	3	3	3	3	3	3	3	3	3	3	3	27.7712	27.9822	28.5608	27.9854	28.2367	28.4528	27.7636	28.3086	28.1382	1.729	1.157	1.383	1.19	0.861	1.297
CSA008532.1	PREDICTED: peroxisomal fatty acid beta-oxidation multifunctional protein AIM1 [Theobroma cacao]	27.3	30.719	12.914	30	7	7	4	4	3	4	2	3	3	3	4	7	7	7	7	7	7	7	7	7	7	7	7	7	7	7	7	7	7	29.9751	30.0169	30.0827	30.071	29.8866	30.1598	30.0711	30.2811	30.1199	1.077	1.029	1.063	0.88	0.828	1.034
CSA008537.1	PREDICTED: nudix hydrolase 25-like [Populus euphratica]	8.7	19.627	2.7035	5	1	1	0	1	0	0	1	1	1	0	1	1	1	0	1	1	1	1	0	1	1	1	0	1	1	1	1	0	1	22.1208	23.0701	24.1665	24.7956	22.0547	25.2969	25.5678	23.6471	22.9649	4.129	1.931	1.416	0.15	0.106	0.165
CSA008538.1	PREDICTED: SEC12-like protein 2 [Sesamum indicum]	11.9	26.739	10.537	7	3	3	0	0	0	2	0	2	1	1	1	1	1	1	3	1	2	1	2	2	1	1	1	3	1	2	1	2	2	25.69	24.0207	25.7842	25.3118	25.6281	24.4975	22.7992	24.2052	22.7735	1.068	0.314	0.569	1.245	2.189	0.982
CSA008539.1		11.4	10.012	1.6814	2	1	1	0	0	0	0	1	1	0	0	0	0	1	1	1	1	1	0	0	0	0	1	1	1	1	1	0	0	0	24.2524	24.5486	23.6497	26.3215	24.1888	24.3639	24.8136	25.6449	22.5141	0.659	1.228	0.257	0.228	0.886	0.203
CSA008546.1	PREDICTED: ABC transporter I family member 20 isoform X1 [Vitis vinifera]	13.8	39.597	51.729	12	3	3	1	1	3	0	2	1	1	2	1	2	3	3	3	3	3	3	3	3	2	3	3	3	3	3	3	3	3	27.509	27.0966	27.0017	27.242	27.024	26.8913	26.8868	27.0019	26.9939	0.704	0.751	0.784	0.86	1.096	1.077
CSA008549.1	PREDICTED: abscisic acid receptor PYL8 [Vitis vinifera]	13.5	20.916	5.9059	8	2	2	0	1	0	2	1	1	1	1	1	1	1	1	2	1	1	1	1	1	1	1	1	2	1	1	1	1	1	24.1705	23.2904	24.6492	24.8605	24.1068	24.3516	23.5588	24.2178	23.1032	1.394	0.543	0.703	0.593	0.844	0.729
CSA008554.1	PREDICTED: serine/threonine protein phosphatase 2A regulatory subunit B''beta isoform X2 [Theobroma cacao]	3.9	34.079	3.3659	9	1	1	1	1	0	1	1	1	2	1	1	1	1	1	1	1	1	1	1	1	1	1	1	1	1	1	1	1	1	25.0797	27.4495	26.8407	27.0483	27.8318	26.5442	27.3727	27.2037	27.4769	3.389	5.169	0.705	1.721	2.441	1.075
CSA008556.1	PREDICTED: probable serine/threonine protein phosphatase 2A regulatory subunit B''delta isoform X2 [Elaeis guineensis]	11	50.416	1.9889	1	4	0	0	0	1	0	0	0	0	0	0	4	4	3	4	4	3	4	3	3	0	0	0	0	0	0	0	0	0	25.8903	24.2391	21.9912	23.9532	25.8286	24.5309	24.732	24.9407	25.019	0.067	0.318	1.493	3.669	2.458	1.22
CSA008562.1	PREDICTED: probable inactive shikimate kinase like 1, chloroplastic [Juglans regia]	19.6	27.598	30.268	30	3	2	4	4	4	3	2	4	3	3	3	3	3	3	3	3	3	3	3	3	2	2	2	2	2	2	2	2	2	27.5498	27.2304	27.0761	27.2101	27.2704	27.0896	27.3509	27.3025	27.1906	0.72	0.801	0.92	1.043	1.134	0.895
CSA008564.1	PREDICTED: ubiquitin carboxyl-terminal hydrolase 24 isoform X1 [Ricinus communis]	2.3	62.288	2.0372	3	1	1	0	0	0	1	1	0	0	0	1	0	1	1	1	1	1	0	1	1	0	1	1	1	1	1	0	1	1	25.0721	24.9701	25.592	24.4897	25.0095	23.8357	26.2754	24.2143	23.4121	1.434	0.932	0.635	1.434	2.256	0.137
CSA008579.1	PREDICTED: zinc finger BED domain-containing protein RICESLEEPER 1-like [Ipomoea nil]	1.9	78.723	3.2345	3	1	1	1	0	1	1	0	0	0	0	0	1	1	1	1	1	1	1	1	1	1	1	1	1	1	1	1	1	1	23.1063	24.2162	24.1417	25.8739	23.0414	24.1703	24.7977	25.0835	23.7266	2.05	2.158	0.307	0.14	0.457	0.476
CSA008584.1	PREDICTED: protein OPI10 homolog [Ziziphus jujuba]	5.3	20.808	2.0116	5	1	1	0	0	0	1	1	0	1	1	1	1	1	1	1	1	1	1	1	1	1	1	1	1	1	1	1	1	1	24.0575	24.3085	24.059	24.5019	23.9937	25.7885	23.8799	24.2587	25.4343	1.001	1.19	2.44	0.703	0.288	2.937
CSA008594.1	PREDICTED: serine/threonine-protein kinase STY46-like [Gossypium arboreum]	23.3	48.339	58.08	46	7	7	5	2	7	7	5	7	5	5	3	7	7	7	7	7	7	7	7	7	7	7	7	7	7	7	7	7	7	28.3499	28.773	28.7427	28.5925	28.7505	28.7535	28.7043	28.7869	28.7823	1.313	1.341	1.118	1.116	0.998	1.056
CSA008595.1	PREDICTED: transmembrane emp24 domain-containing protein p24delta9 [Citrus sinensis]	40.7	24.696	15.066	22	5	5	3	3	1	1	3	2	3	3	3	3	4	4	4	4	4	5	5	4	3	4	4	4	4	4	5	5	4	27.5684	27.4567	27.7732	27.074	27.725	27.3615	27.7437	27.6578	27.5001	1.152	0.925	1.221	1.57	1.287	0.845
CSA008599.1	PREDICTED: (S)-ureidoglycine aminohydrolase [Gossypium hirsutum]	17.8	11.223	11.4	10	1	1	2	1	1	1	1	1	1	1	1	1	1	1	1	1	1	1	1	1	1	1	1	1	1	1	1	1	1	26.931	23.6263	25.7941	27.009	24.5226	23.6534	26.9772	24.1081	26.7884	0.455	0.101	0.098	0.178	1.827	0.877
CSA008613.1	PREDICTED: probable 3-hydroxyisobutyrate dehydrogenase-like 2, mitochondrial [Fragaria vesca subsp. vesca]	39.3	31.692	39.025	32	8	8	3	2	5	7	3	1	3	3	5	6	8	7	7	6	4	6	6	6	6	8	7	7	6	4	6	6	6	28.6307	28.4544	28.3675	28.7999	28.5998	28.5923	28.6943	28.5503	28.5833	0.833	0.885	0.866	0.871	1.005	0.926
CSA008617.1	14-3-3 protein [Vitis vinifera]	44.2	29.282	72.694	37	10	3	6	4	5	4	4	3	4	4	3	10	10	10	10	10	10	10	10	10	3	3	3	3	3	3	3	3	3	29.3602	29.4341	29.2859	29.4197	29.4656	29.5305	29.4124	29.5189	29.4466	0.95	1.053	1.08	1.032	0.956	1.024
CSA008625.1	PREDICTED: glycine--tRNA ligase, mitochondrial 1-like [Nicotiana attenuata]	43.3	84.593	323.31	167	25	14	20	20	20	17	19	17	18	19	17	23	21	23	19	23	22	23	24	21	14	13	13	11	13	13	12	14	12	33.1043	33.0834	33.0711	33.0783	33.0487	32.9701	33.0684	33.0685	33.0569	0.977	0.986	0.928	0.98	1.056	0.992
CSA008629.1	DEAD-box ATP-dependent RNA helicase 20 [Morus notabilis]	18.4	25.05	22.166	17	4	3	3	2	1	2	2	2	1	2	2	3	3	3	3	3	3	3	3	3	3	2	2	2	2	2	2	2	2	26.7412	26.9181	26.7557	26.5583	26.6772	26.5774	26.6899	26.8229	27.142	1.01	1.13	1.013	1.086	1.072	1.368
CSA008630.1	PREDICTED: protein STU1-like [Jatropha curcas]	21.9	19.837	17.755	14	2	2	1	2	1	2	2	1	2	2	1	2	2	2	2	2	2	2	2	2	2	2	2	2	2	2	2	2	2	26.3924	26.1013	26.3102	26.3004	26.1938	26.5949	26.816	26.2476	26.3908	0.945	0.817	1.226	0.929	0.757	0.745
CSA008681.1	PREDICTED: peroxisomal trans-2-enoyl-CoA reductase [Sesamum indicum]	18.4	29.185	27.382	42	5	5	4	5	3	4	6	5	6	4	5	5	5	5	5	5	5	5	5	5	5	5	5	5	5	5	5	5	5	28.9457	28.6667	28.758	28.8796	28.6446	28.6245	28.8882	28.7502	28.797	0.878	0.824	0.838	0.85	1.014	0.939
CSA008684.1	PREDICTED: aldose 1-epimerase [Juglans regia]	25.6	38.045	72.529	55	6	6	5	7	5	7	7	5	7	6	6	4	6	5	6	6	6	6	6	6	4	6	5	6	6	6	6	6	6	29.7853	29.9586	29.8705	30.0474	29.9375	29.8691	29.8417	29.6667	29.929	1.061	1.128	0.884	0.927	1.049	1.062
CSA008714.1	PREDICTED: eukaryotic translation initiation factor 5A-2 [Vigna radiata var. radiata]	49.7	15.626	27.379	26	6	1	4	3	3	3	2	2	3	3	3	6	5	6	6	5	5	6	6	6	1	0	1	1	0	0	1	1	1	30.2075	29.9306	29.7929	30.1958	30.2185	30.3536	30.2531	29.8589	30.0509	0.75	0.825	1.116	1.016	0.911	0.869
CSA008723.1	PREDICTED: PHD finger-like domain-containing protein 5B [Brassica oleracea var. oleracea]	19.1	12.414	12.877	9	2	2	1	1	2	1	1	1	1	1	0	2	1	2	2	1	2	1	1	1	2	1	2	2	1	2	1	1	1	25.7863	25.7051	27.2637	25.7099	23.262	25.3468	24.4226	24.2931	24.5016	2.785	0.945	0.777	0.183	0.236	1.056
CSA008724.1	PREDICTED: internal alternative NAD(P)H-ubiquinone oxidoreductase A1, mitochondrial-like [Nicotiana tabacum]	13.9	32.422	34.708	13	3	3	1	1	2	0	2	1	3	2	1	1	3	3	3	3	3	3	3	3	1	3	3	3	3	3	3	3	3	24.5857	27.6905	27.5417	27.2731	27.4302	27.5984	27.4212	27.3943	27.4927	7.76	8.602	1.253	1.115	0.89	1.051
CSA008725.1	PREDICTED: internal alternative NAD(P)H-ubiquinone oxidoreductase A1, mitochondrial-like isoform X1 [Nelumbo nucifera]	9.7	30.442	3.6158	7	3	3	1	1	1	0	0	2	1	1	0	3	3	1	2	2	3	1	2	1	3	3	1	2	2	3	1	2	1	23.3267	27.7394	24.9687	25.1969	24.2125	27.7715	25.8227	27.773	23.5615	3.121	21.299	5.957	0.505	0.085	0.209
CSA008728.1	PREDICTED: protein TIC 40, chloroplastic-like, partial [Pyrus x bretschneideri]	87.9	13.12	186.21	53	8	8	7	5	7	5	5	7	6	5	6	8	7	8	8	8	7	7	7	7	8	7	8	8	8	7	7	7	7	30.2719	30.1685	30.2511	30.324	30.3001	30.2725	30.2406	30.1327	30.3046	0.986	0.931	0.965	0.984	1.019	1.045
CSA008729.1	PREDICTED: protein TIC 40, chloroplastic isoform X2 [Vitis vinifera]	14.5	33.936	12.295	25	4	4	4	4	1	4	3	2	2	3	2	4	4	4	4	4	4	4	4	4	4	4	4	4	4	4	4	4	4	29.0905	29.0288	28.9389	29.0644	29.0947	29.1156	29.2074	28.9442	29.0509	0.9	0.958	1.036	1.021	0.986	0.897
CSA008732.1	PREDICTED: 40S ribosomal protein S18-like [Nicotiana tabacum]	33.1	20.253	51.953	52	6	1	6	5	5	6	7	5	6	7	5	6	5	5	5	6	5	6	6	6	1	0	0	0	1	0	1	1	1	32.2442	32.1073	32.1827	32.2444	32.1637	32.1043	32.1885	32.1713	32.2474	0.958	0.909	0.907	0.946	1.042	1.042
CSA008734.1	PREDICTED: PTI1-like tyrosine-protein kinase 1 [Ziziphus jujuba]	25.7	42.257	69.534	24	8	6	2	2	1	4	4	2	3	3	3	7	8	6	8	8	8	7	8	7	6	6	5	6	6	6	5	6	5	28.4562	28.1187	28.2434	28.2374	28.2889	28.4655	28.422	28.2728	28.546	0.863	0.791	1.171	1.036	0.885	1.09
CSA008740.1	PREDICTED: universal stress protein PHOS32 [Ipomoea nil]	54	27.014	91.259	88	10	5	8	9	7	9	12	11	10	11	11	10	10	9	10	10	10	10	10	9	5	5	5	5	5	5	5	5	5	30.6876	30.7298	30.5594	30.5801	30.6123	30.7498	30.6801	30.7705	30.6365	0.915	1.03	1.125	1.023	0.909	0.97
CSA008742.1	PREDICTED: berberine bridge enzyme-like 21 [Vitis vinifera]	6.4	59.151	5.5763	10	3	3	1	1	1	1	1	2	1	1	1	2	2	2	2	2	3	2	2	2	2	2	2	2	2	3	2	2	2	26.9197	26.9569	26.9654	26.8919	27.0389	26.8744	26.9251	26.8037	26.909	1.032	1.026	0.988	1.107	1.121	0.989
CSA008803.1	PREDICTED: DNA-directed RNA polymerase V subunit 5A [Prunus mume]	18.4	21.899	16.186	11	3	3	2	2	0	2	0	0	3	0	2	2	3	3	3	2	2	3	2	3	2	3	3	3	2	2	3	2	3	26.1377	25.9389	26.1139	25.8366	26.0597	26.017	26.0755	26.036	26.3125	0.984	0.871	1.133	1.167	1.03	1.179
CSA008816.1	PREDICTED: neutral alpha-glucosidase C [Nicotiana sylvestris]	8.7	114.74	49.131	36	7	7	4	2	3	7	5	4	5	4	2	6	5	6	7	7	6	5	5	5	6	5	6	7	7	6	5	5	5	28.576	28.453	28.5903	28.5658	28.6604	28.4329	28.6016	28.5463	28.6794	1.01	0.918	0.912	1.068	1.171	1.055
CSA008817.1	PREDICTED: probable NAD(P)H dehydrogenase (quinone) FQR1-like 1 [Citrus sinensis]	12.8	21.666	3.3721	3	2	1	0	0	1	0	1	0	1	0	0	2	2	2	2	2	2	2	1	2	1	1	1	1	1	1	1	1	1	24.2761	24.8984	22.9854	24.4985	24.9448	24.6532	24.4349	23.5758	26.5297	0.409	1.539	1.113	1.363	1.224	4.272
CSA008836.1	PREDICTED: L-ascorbate oxidase homolog [Juglans regia]	22.8	59.888	59.073	50	10	10	4	5	5	8	3	7	9	3	6	8	7	9	8	8	9	10	7	8	8	7	9	8	8	9	10	7	8	29.8395	29.5588	29.7078	29.9046	29.471	29.659	29.6773	29.5199	29.5515	0.913	0.823	0.844	0.74	0.878	0.916
CSA008843.1	PREDICTED: probable prefoldin subunit 3 [Eucalyptus grandis]	18.6	21.558	7.8311	4	3	2	0	2	1	0	0	0	0	0	1	2	3	3	3	3	3	3	3	3	1	2	2	2	2	2	2	2	2	25.0075	28.0912	26.8544	27.1245	26.909	27.0143	26.7484	27.2107	27.1896	3.597	8.478	0.926	0.861	0.93	1.358
CSA008855.1	PREDICTED: chlorophyll a-b binding protein CP24 10A, chloroplastic [Citrus sinensis]	45.1	24.569	110.78	90	8	4	11	10	8	11	11	11	7	11	10	7	8	7	8	8	8	8	8	7	3	4	3	4	4	4	4	4	3	32.4532	32.4599	32.6913	32.267	32.1796	32.8045	32.4679	32.3012	32.7977	1.179	1.005	1.451	0.941	0.648	1.257
CSA008878.1	PREDICTED: eukaryotic translation initiation factor 5A-like [Jatropha curcas]	46.2	11.758	21.918	23	5	2	3	3	2	2	3	2	3	3	2	5	5	5	5	5	5	5	5	5	2	2	2	2	2	2	2	2	2	29.4008	29.464	29.2982	29.5529	29.4526	29.3432	29.534	29.5048	29.4541	0.931	1.045	0.865	0.933	1.079	0.946
CSA008885.1	PREDICTED: histone H2A.1-like [Prunus mume]	30.4	15.719	131.92	31	3	1	3	3	4	4	4	4	3	3	3	3	3	3	3	3	3	3	3	3	1	1	1	1	1	1	1	1	1	32.8588	32.8064	32.8076	32.5763	32.1956	33.0366	32.9982	32.9689	33.4714	0.965	0.964	1.376	0.768	0.558	1.388
CSA008886.1	PREDICTED: autophagy-related protein 18a isoform X1 [Nelumbo nucifera]	6.8	48.375	7.1614	21	3	3	3	2	3	2	3	2	2	2	2	3	3	3	3	3	3	3	3	3	3	3	3	3	3	3	3	3	3	26.2824	26.2969	26.2167	26.3616	26.2419	26.2365	26.3505	26.2055	26.16	0.955	1.01	0.917	0.92	1.004	0.876
CSA008897.1	PREDICTED: zinc-binding alcohol dehydrogenase domain-containing protein 2 [Vitis vinifera]	15.8	66.447	55.158	33	9	9	5	2	3	3	2	5	3	5	5	8	6	8	6	7	8	9	7	8	8	6	8	6	7	8	9	7	8	30.78	30.4589	30.5398	30.5431	30.2721	30.4912	30.5549	30.7005	30.5468	0.847	0.8	0.965	0.829	0.859	0.994
CSA008902.1	PREDICTED: uncharacterized mitochondrial protein AtMg00810-like [Prunus mume]	2.7	33.652	1.8805	5	1	1	0	0	0	1	1	1	0	1	1	1	1	1	1	1	1	1	1	1	1	1	1	1	1	1	1	1	1	24.2531	25.4772	23.9451	25.3342	24.1895	21.9945	25.1379	23.9211	24.4571	0.808	2.336	0.099	0.452	4.579	0.624
CSA008905.1	PREDICTED: histidine--tRNA ligase, chloroplastic/mitochondrial [Vitis vinifera]	11	12.431	1.8001	0	1	1	0	0	0	0	0	0	0	0	0	1	1	1	1	1	1	1	1	0	1	1	1	1	1	1	1	1	0	24.3455	24.0601	24.478	24.5411	24.2821	25.5962	24.4315	23.6969	22.9278	1.096	0.821	2.078	0.836	0.402	0.353
CSA008909.1	PREDICTED: phosphoserine phosphatase, chloroplastic [Vitis vinifera]	23.4	31.976	26.574	26	5	5	2	4	3	4	2	3	2	2	4	3	4	3	4	3	4	2	2	5	3	4	3	4	3	4	2	2	5	27.8206	27.5807	27.4217	27.6884	27.8851	27.6409	27.7659	27.623	27.7638	0.758	0.847	0.968	1.146	1.184	0.999
CSA008912.1	PREDICTED: glycine-rich RNA-binding protein 2, mitochondrial-like isoform X2 [Nicotiana tomentosiformis]	11.7	32.887	76.474	25	2	2	3	3	3	3	2	3	3	2	3	2	2	2	2	2	2	2	2	2	2	2	2	2	2	2	2	2	2	29.3337	29.3097	29.157	29.1794	29.2249	29.331	29.4295	29.1107	29.2942	0.885	0.984	1.111	1.032	0.929	0.91
CSA008917.1	PREDICTED: chlorophyll a-b binding protein of LHCII type 1 [Vitis vinifera]	80.5	27.702	92.138	146	12	2	16	17	15	17	19	15	11	18	18	11	12	12	12	12	12	12	12	12	2	2	2	2	2	2	2	2	2	34.5528	34.4177	34.5947	34.086	34.1762	34.3779	34.4146	34.0542	34.5198	1.029	0.911	1.224	1.064	0.869	1.076
CSA008921.1	PREDICTED: probable starch synthase 4, chloroplastic/amyloplastic [Nicotiana tomentosiformis]	30.3	46.484	56.926	44	10	10	4	5	3	8	6	2	5	6	5	9	9	8	10	8	6	9	8	8	9	9	8	10	8	6	9	8	8	27.457	27.6031	27.7172	27.5823	27.5376	27.7841	27.7951	27.4633	27.6581	1.198	1.107	1.15	0.969	0.843	0.909
CSA008945.1	PREDICTED: ruBisCO large subunit-binding protein subunit beta, chloroplastic [Vitis vinifera]	53.6	58.527	251.86	142	25	9	18	13	13	16	15	17	17	15	18	24	23	24	23	24	25	23	24	25	8	9	9	8	8	9	9	9	9	34.052	34.0556	33.9382	34.0045	33.924	33.9073	34.0326	33.8991	33.9219	0.924	1.003	0.935	0.946	1.012	0.926
CSA008946.1	PREDICTED: chaperonin 60 subunit beta 2, chloroplastic [Malus domestica]	45.7	13.871	2.7523	4	4	1	1	0	1	0	0	0	1	0	1	4	3	4	3	3	3	4	4	4	1	0	1	0	0	0	1	1	1	23.6629	25.328	23.2078	24.3964	23.5986	24.1455	25.2768	25.5907	25.6361	0.729	3.171	0.84	0.575	0.684	1.283
CSA008949.1	Heavy metal transport/detoxification superfamily protein [Arabidopsis thaliana]	18	22.162	48.108	15	2	2	1	3	2	1	2	1	2	2	1	2	2	2	2	2	2	2	2	2	2	2	2	2	2	2	2	2	2	29.2349	29.1303	29.2549	29.0258	28.9676	29.0512	28.7558	28.9304	29.1091	1.014	0.93	1.018	0.96	0.944	1.278
CSA008957.1	PREDICTED: death-inducer obliterator 1 [Theobroma cacao]	2.9	121.26	4.1252	5	2	2	2	1	0	0	1	0	0	1	0	2	1	2	2	2	2	2	2	1	2	1	2	2	2	2	2	2	1	25.3207	23.5108	25.1853	25.3675	25.4745	25.2897	25.4045	25.0766	22.9914	0.91	0.285	0.948	1.077	1.137	0.188
CSA008965.1	putative mannitol dehydrogenase [Morus notabilis]	20.8	35.138	42.378	21	5	2	2	1	2	1	4	2	4	3	2	5	5	5	4	5	4	5	5	4	2	2	2	1	2	1	2	2	1	29.0775	27.1451	28.0718	28.0384	28.067	27.5159	27.9066	28.061	27.5435	0.498	0.262	0.696	1.02	1.465	0.777
CSA008966.1	PREDICTED: peptide methionine sulfoxide reductase B1, chloroplastic [Ziziphus jujuba]	12.4	16.29	4.6052	8	2	2	0	1	1	1	1	1	1	1	1	1	2	1	2	1	1	1	2	2	1	2	1	2	1	1	1	2	2	25.743	25.0654	24.1656	24.5743	25.6812	24.0629	24.4746	23.3877	28.403	0.335	0.625	0.702	2.154	3.07	15.225
CSA008969.1	PREDICTED: peptide methionine sulfoxide reductase B1, chloroplastic [Populus euphratica]	63.6	11.082	41.32	35	4	4	5	3	4	4	3	4	4	4	4	4	4	4	4	4	4	4	4	4	4	4	4	4	4	4	4	4	4	29.0974	29.1227	29.1508	29.2093	28.7948	28.9243	28.934	28.8304	28.9988	1.038	1.018	0.821	0.75	0.914	1.046
CSA008978.1	PREDICTED: N-alpha-acetyltransferase 15, NatA auxiliary subunit-like [Camelina sativa]	13.3	119.14	17.72	23	11	7	3	4	3	2	2	2	2	2	3	8	8	9	9	9	9	9	8	9	5	5	5	6	5	6	5	5	5	27.7531	27.7661	27.7475	27.8001	27.8586	27.7492	27.5132	27.7956	27.8974	0.996	1.009	0.965	1.041	1.079	1.305
CSA008985.1	PREDICTED: putative late blight resistance protein homolog R1B-14 [Solanum pennellii]	9.8	100.58	26.701	30	7	7	2	2	4	2	3	4	5	3	5	6	7	7	7	7	7	7	7	7	6	7	7	7	7	7	7	7	7	26.3432	26.957	27.0152	26.5902	26.9483	27.0859	26.6566	26.8731	26.8557	1.593	1.53	1.41	1.282	0.909	1.148
CSA008993.1	PREDICTED: UPF0676 protein C1494.01-like isoform X2 [Solanum tuberosum]	5.4	35.404	24.346	6	1	1	1	1	0	1	1	1	1	0	0	1	1	1	1	1	1	1	1	1	1	1	1	1	1	1	1	1	1	24.9358	26.0456	24.9035	23.8846	24.873	25.7984	24.3282	24.4193	24.9045	0.978	2.158	3.768	1.984	0.527	1.491
CSA009002.1	PREDICTED: aluminum-activated malate transporter 12-like [Capsicum annuum]	3.4	75.115	3.5527	2	2	2	1	0	0	0	0	0	0	1	0	1	2	2	1	2	2	2	2	1	1	2	2	1	2	2	2	2	1	25.515	25.1994	24.1424	24.2166	25.4529	24.9727	24.5081	25.9314	23.0725	0.386	0.803	1.689	2.356	1.395	0.37
CSA009014.1	PREDICTED: hydroxymethylglutaryl-CoA synthase [Theobroma cacao]	3.9	53.128	2.3499	2	2	2	0	0	1	0	0	0	0	0	1	2	2	1	1	2	2	2	2	2	2	2	1	1	2	2	2	2	2	24.097	24.5788	24.2356	25.8218	24.0332	22.989	23.8105	21.676	26.0566	1.101	1.397	0.14	0.289	2.062	4.744
CSA009024.1	PREDICTED: nifU-like protein 4, mitochondrial [Erythranthe guttata]	15.7	11.154	3.9734	5	1	1	0	0	1	1	1	0	0	1	1	1	1	1	1	1	1	1	1	1	1	1	1	1	1	1	1	1	1	25.3657	24.17	23.547	23.7038	25.3035	23.9489	24.1463	25.3923	23.1482	0.283	0.437	1.185	3.031	2.557	0.501
CSA009025.1	PREDICTED: NADP-dependent malic enzyme [Sesamum indicum]	65.1	61.84	323.31	421	29	26	48	50	45	44	46	50	47	46	45	29	29	29	29	28	29	28	28	29	26	26	26	26	25	26	25	25	26	35.076	35.143	35.1462	35.085	35.0569	35.0641	35.0778	35.0823	35.0305	1.05	1.048	0.986	0.981	0.995	0.968
CSA009031.1	PREDICTED: riboflavin synthase-like [Nelumbo nucifera]	37.9	15.959	26.262	11	3	3	1	1	2	2	1	1	1	1	1	1	1	2	2	1	1	1	1	1	1	1	2	2	1	1	1	1	1	23.5473	25.4305	24.8312	27.1999	23.4829	24.4819	25.77	23.8955	22.0699	2.435	3.689	0.152	0.076	0.5	0.077
CSA009056.1	dolichol-phosphate mannosyltransferase [Medicago truncatula]	16.2	7.8249	5.9937	3	1	1	0	1	0	0	0	0	1	0	1	0	1	0	1	0	0	1	1	1	0	1	0	1	0	0	1	1	1	25.1029	24.8711	25.4155	24.6956	25.0404	23.2114	23.6276	23.8102	24.8965	1.242	0.852	0.357	1.27	3.553	2.41
CSA009058.1	PREDICTED: protein MODIFIER OF SNC1 1 [Vitis vinifera]	1.7	175.85	3.1304	2	2	2	0	1	0	1	0	0	0	0	0	1	1	2	2	1	1	1	1	1	1	1	2	2	1	1	1	1	1	26.0837	24.2522	23.9849	24.2049	26.0223	24.1694	24.6308	25.6009	21.8686	0.233	0.281	0.976	3.524	3.612	0.147
CSA009077.1	PREDICTED: ectonucleotide pyrophosphatase/phosphodiesterase family member 3-like [Nicotiana tomentosiformis]	20.9	55.632	37.266	40	9	8	6	4	4	4	4	4	5	3	6	8	7	9	7	7	6	8	7	7	7	6	8	6	6	5	7	6	6	29.4836	29.2425	29.4461	29.3716	29.2937	29.315	29.4355	29.1389	29.2005	0.974	0.846	0.962	0.947	0.985	0.85
CSA009092.1	PREDICTED: ras-related protein RABB1b isoform X2 [Vitis vinifera]	48.3	23.122	27.915	26	8	4	3	4	2	3	3	1	3	3	4	7	7	7	8	7	8	7	7	6	4	4	4	4	4	4	4	4	3	28.0134	27.718	27.9998	27.6744	27.7605	28.0678	27.9816	27.9425	27.9273	0.991	0.815	1.313	1.062	0.808	0.963
CSA009106.1	PREDICTED: ABC transporter C family member 10-like [Nicotiana attenuata]	1.7	167.11	6.1217	7	2	2	1	0	0	2	1	0	0	2	1	2	2	2	2	2	2	2	2	1	2	2	2	2	2	2	2	2	1	26.0874	24.7591	25.7594	26.021	25.8145	25.8631	26.0718	25.9989	23.1057	0.797	0.398	0.896	0.867	0.967	0.128
CSA009107.1	tRNA dimethylallyltransferase [Arabidopsis thaliana]	10.2	19.962	2.8246	7	2	2	1	1	1	0	1	0	1	2	0	1	1	2	2	2	2	2	2	2	1	1	2	2	2	2	2	2	2	25.237	25.7594	26.7881	27.0492	27.0065	26.8988	27.0524	27.4689	27.0122	2.93	1.436	0.901	0.971	1.077	0.973
CSA009111.1	PREDICTED: probable calcium-binding protein CML13 [Sesamum indicum]	75.5	16.511	102.05	56	10	4	4	7	4	5	9	8	8	7	4	7	10	8	9	10	10	10	9	9	3	4	4	3	4	4	4	3	3	30.2733	29.9959	30.1593	30.1069	30.1919	30.0861	30.255	30.1464	30.0779	0.924	0.825	0.986	1.061	1.076	0.884
CSA009116.1	PREDICTED: transcription-associated protein 1 isoform X1 [Vitis vinifera]	5.5	441.17	45.928	18	13	13	3	2	1	5	2	2	1	1	1	9	7	7	8	8	9	9	7	7	9	7	7	8	8	9	9	7	7	26.6795	26.9052	26.9384	26.8782	26.7162	26.9787	26.9595	26.9352	26.8505	1.197	1.169	1.072	0.894	0.834	0.927
CSA009133.1	PREDICTED: UPF0261 protein mll9388 [Daucus carota subsp. sativus]	8.9	77.37	18.413	24	4	4	3	3	3	2	2	3	3	3	2	4	4	4	4	4	4	4	3	3	4	4	4	4	4	4	4	3	3	27.3345	27.0923	27.2959	27.2943	27.2313	27.3466	27.4921	27.1621	27.313	0.974	0.845	1.037	0.957	0.923	0.883
CSA009137.1	PREDICTED: small nuclear ribonucleoprotein Sm D1-like [Gossypium raimondii]	38.6	12.67	49.905	17	4	2	1	1	2	2	2	3	2	2	2	3	3	3	4	3	4	4	4	3	1	1	1	2	1	2	2	2	1	27.0993	27.2268	27.6428	27.119	26.7242	27.1537	27.3745	27.0424	27.6153	1.458	1.092	1.024	0.761	0.742	1.182
CSA009151.1	PREDICTED: two-component response regulator ORR26 isoform X1 [Vitis vinifera]	1.9	64.657	1.6792	10	1	1	1	1	2	1	0	1	2	1	1	1	1	1	1	1	1	1	1	1	1	1	1	1	1	1	1	1	1	24.616	25.3239	25.2649	22.0581	25.1745	24.9076	26.0775	24.749	22.9093	1.568	1.633	7.207	8.672	1.203	0.111
CSA009154.1	PREDICTED: probable alpha-mannosidase At5g13980 [Vitis vinifera]	22.6	142.89	204.08	177	22	22	21	20	19	18	20	23	21	18	17	17	18	20	19	20	19	20	19	18	17	18	20	19	20	19	20	19	18	33.1315	33.2964	33.2796	33.0775	33.1323	33.2402	33.1331	33.2203	33.2107	1.108	1.121	1.119	1.039	0.928	1.055
CSA009161.1	PREDICTED: PLASMODESMATA CALLOSE-BINDING PROTEIN 3 [Sesamum indicum]	10.2	13.586	2.5579	2	1	1	0	0	0	1	0	0	0	1	0	0	0	0	1	0	0	0	1	0	0	0	0	1	0	0	0	1	0	24.207	23.8835	23.4304	25.6311	24.5529	24.1463	21.963	24.4997	21.6775	0.584	0.799	0.357	0.474	1.326	0.82
CSA009162.1	2-dehydro-3-deoxyphosphooctonate aldolase isoform X1 [Ananas comosus]	21.1	29	16.711	14	3	3	2	3	2	1	1	1	1	2	1	2	3	3	3	3	3	3	3	3	2	3	3	3	3	3	3	3	3	26.8703	26.4233	27.1727	26.7728	26.9295	27.1108	27.0752	26.723	26.8283	1.233	0.734	1.264	1.115	0.882	0.843
CSA009171.1	PREDICTED: exocyst complex component SEC10 [Ricinus communis]	14.2	94.308	54.951	34	11	9	5	3	4	4	4	4	6	1	3	8	6	6	9	6	8	10	8	7	7	5	5	7	5	7	8	7	6	27.7223	27.7351	27.7151	27.5658	27.3036	27.9208	27.625	27.3563	27.7469	0.995	1.009	1.279	0.834	0.652	1.088
CSA009173.1	transmembrane protein [Arabidopsis thaliana]	8	34.077	4.5887	3	2	2	1	1	1	0	0	0	0	0	0	2	2	2	2	2	1	2	2	2	2	2	2	2	2	1	2	2	2	26.6856	25.7924	25.713	24.192	24.1434	24.2395	25.5771	22.7022	22.6826	0.51	0.538	1.033	0.967	0.936	0.134
CSA009175.1	transmembrane protein [Arabidopsis thaliana]	14	16.262	24.021	5	1	1	0	1	0	1	1	0	0	1	1	0	1	1	1	1	1	1	1	1	0	1	1	1	1	1	1	1	1	25.4682	24.6145	24.9998	24.11	25.4061	23.5507	24.1214	23.6926	25.1759	0.723	0.553	0.679	2.456	3.619	2.077
CSA009186.1	PREDICTED: S-adenosylmethionine synthase 2 [Juglans regia]	44	42.95	41.434	20	10	1	2	4	2	3	2	1	1	2	3	9	10	9	9	10	9	10	9	9	1	1	1	1	1	1	1	1	1	26.9422	25.8937	26.3007	26.2152	26.1929	25.4789	24.9342	26.0117	25.2441	0.641	0.483	0.6	0.985	1.64	1.24
CSA009190.1	PREDICTED: signal recognition particle 19 kDa protein-like [Jatropha curcas]	16.8	15.231	3.2245	8	2	2	1	1	1	1	1	1	1	0	1	1	1	1	1	1	1	1	1	1	1	1	1	1	1	1	1	1	1	24.9085	24.3538	25.9893	25.8316	24.8457	25.6498	24.0385	24.2426	23.9813	2.115	0.681	0.882	0.505	0.573	0.961
CSA009199.1	PREDICTED: zinc finger CCCH domain-containing protein 17 [Vitis vinifera]	11.7	83.632	22.3	14	6	5	3	2	1	1	1	3	1	0	2	5	5	6	6	5	6	5	4	5	4	4	5	5	4	5	4	3	4	28.4715	28.4312	28.6269	28.1502	28.3246	28.3308	28.3742	28.3371	28.6099	1.114	0.972	1.133	1.129	0.996	1.178
CSA009201.1	PREDICTED: topless-related protein 3-like [Sesamum indicum]	13.7	60.14	9.4575	13	7	4	2	1	3	2	1	1	1	0	2	7	7	6	6	7	7	6	7	6	4	4	3	3	4	4	3	4	3	26.8195	26.8156	26.3498	26.9938	27.063	26.9304	26.935	27.0319	26.9943	0.722	0.997	0.957	1.049	1.096	1.042
CSA009205.1	PREDICTED: succinate dehydrogenase [ubiquinone] flavoprotein subunit 1, mitochondrial [Juglans regia]	32.7	75.607	255.45	155	15	8	19	20	15	18	18	14	17	18	16	14	15	14	15	14	14	15	15	15	7	8	7	8	7	7	8	8	8	31.4508	31.4821	31.5169	31.4901	31.5829	31.4713	31.4981	31.5831	31.6202	1.047	1.022	0.987	1.066	1.08	1.088
CSA009206.1	PREDICTED: peroxidase 5-like [Nelumbo nucifera]	11.8	61.597	43.91	66	7	6	9	7	7	9	7	7	6	6	8	7	6	7	7	6	6	6	6	6	6	5	6	6	5	5	5	5	5	32.0445	31.7164	31.7812	32.0208	31.7793	31.9363	32.2243	31.9035	31.9465	0.833	0.797	0.943	0.846	0.897	0.825
CSA009208.1	PREDICTED: histone H3.2-like [Nicotiana tabacum]	55.1	15.302	93.117	16	10	1	2	1	2	2	1	2	3	0	3	9	10	10	9	9	10	9	8	9	1	1	1	1	1	1	1	0	1	28.2363	27.548	28.9557	27.2289	27.3266	28.4546	28.0108	22.9317	29.322	1.647	0.621	2.339	1.07	0.458	2.481
CSA009211.1	deneddylase [Arabidopsis thaliana]	5.1	69.726	8.9531	11	2	2	1	2	1	1	1	1	1	1	2	2	2	2	2	2	2	2	2	2	2	2	2	2	2	2	2	2	2	25.2887	25.1912	25.1122	25.1637	25.3983	25.3163	25.4559	25.3162	24.9986	0.885	0.935	1.112	1.177	1.058	0.728
CSA009216.1	transmembrane protein, putative [Medicago truncatula]	16.3	29.593	20.901	11	2	2	1	2	1	2	2	1	1	1	0	2	2	2	2	2	2	2	2	2	2	2	2	2	2	2	2	2	2	27.5901	27.7314	27.4394	27.5861	27.2925	27.4386	27.3586	27.5177	27.3159	0.901	1.103	0.903	0.816	0.904	0.971
CSA009227.1	PREDICTED: heat shock cognate 70 kDa protein 2-like [Nicotiana tabacum]	61.8	70.796	323.31	203	30	8	26	23	23	24	20	19	20	24	24	29	29	30	30	30	30	29	30	30	8	7	8	8	8	8	7	8	8	33.9247	33.6512	33.6425	33.8512	33.5383	33.735	33.7957	33.6924	33.7265	0.822	0.827	0.923	0.805	0.873	0.953
CSA009228.1	PREDICTED: geranylgeranyl transferase type-1 subunit beta [Vitis vinifera]	5.1	39.182	19.03	2	1	1	0	0	1	0	0	0	1	0	0	0	0	1	0	0	0	1	0	0	0	0	1	0	0	0	1	0	0	24.2891	24.4571	25.135	25.0126	24.2256	24.8352	25.7799	23.9201	23.31	1.797	1.123	0.884	0.58	0.655	0.181
CSA009252.1	PREDICTED: THUMP domain-containing protein 1 isoform X1 [Vitis vinifera]	9.2	35.527	6.9227	10	2	2	1	1	1	1	1	1	1	1	2	2	1	2	2	1	2	1	1	2	2	1	2	2	1	2	1	1	2	24.0094	24.9729	24.0424	23.8216	25.7356	24.0438	24.9515	24.6818	23.748	1.023	1.95	1.166	3.769	3.231	0.434
CSA009264.1	PREDICTED: UV-B-induced protein At3g17800, chloroplastic isoform X1 [Vitis vinifera]	4.4	45.166	2.6121	2	1	1	0	0	0	0	0	1	1	0	0	0	0	0	0	0	1	1	0	0	0	0	0	0	0	1	1	0	0	25.7974	24.4151	24.5085	23.0447	25.2993	25.4197	23.6057	23.8963	23.8398	0.409	0.384	5.187	4.772	0.92	1.176
CSA009269.1	PREDICTED: peptide deformylase 1A, chloroplastic [Ipomoea nil]	16.7	17.622	5.3146	3	3	3	0	1	0	1	0	0	0	0	1	2	2	1	2	2	1	1	1	2	2	2	1	2	2	1	1	1	2	25.3616	26.7127	24.0959	23.9969	23.8562	23.9887	22.9609	23.9925	27.218	0.416	2.551	0.994	0.907	0.912	19.121
CSA009282.1	PREDICTED: mitochondrial-processing peptidase subunit alpha [Musa acuminata subsp. malaccensis]	45	44.255	120.66	87	12	10	10	9	7	11	10	11	11	8	10	11	12	12	10	10	12	10	11	11	10	10	10	8	9	10	9	9	9	31.7914	31.9976	31.8767	31.8207	31.8717	31.9409	31.9884	31.8771	31.8513	1.061	1.154	1.087	1.036	0.953	0.909
CSA009283.1	PREDICTED: mitochondrial-processing peptidase subunit alpha-like [Cucumis melo]	57.6	6.5325	16.363	14	2	2	2	2	1	2	2	1	1	1	2	2	2	2	2	2	2	2	2	2	2	2	2	2	2	2	2	2	2	29.2528	29.3437	29.3401	29.1505	29.1316	29.2306	29.1454	29.2038	29.1928	1.062	1.065	1.057	0.987	0.934	1.033
CSA009303.1	PREDICTED: isocitrate dehydrogenase [NADP] [Populus euphratica]	16.3	37.634	3.729	5	5	2	1	0	0	1	0	1	0	1	1	3	3	4	3	4	5	5	5	3	1	1	1	1	2	2	2	2	1	23.9202	23.6363	25.3683	24.5257	24.5886	25.269	23.9241	23.2817	26.4304	2.729	0.821	1.674	1.045	0.624	5.681
CSA009314.1	PREDICTED: inositol-pentakisphosphate 2-kinase [Vitis vinifera]	2.3	62.182	3.2788	4	1	1	0	0	1	0	0	1	0	1	1	1	0	1	1	1	1	1	1	1	1	0	1	1	1	1	1	1	1	24.6517	23.0223	24.8036	23.2653	24.3274	23.434	24.459	25.4476	23.6568	1.111	0.323	1.124	2.088	1.858	0.573
CSA009317.1	PREDICTED: 60S ribosomal protein L9 [Cucumis melo]	56.7	21.937	309.97	131	13	5	12	14	13	15	18	13	14	16	16	11	12	12	11	12	11	12	13	12	4	5	5	5	5	4	5	5	5	32.3223	32.6295	32.5144	32.5139	32.6261	32.4047	32.5609	32.6465	32.6225	1.142	1.237	0.927	1.081	1.166	1.044
CSA009327.1	B12D protein [Arabidopsis thaliana]	50	6.9398	34.758	22	3	3	3	3	2	3	3	2	3	2	1	2	3	2	3	3	3	3	3	2	2	3	2	3	3	3	3	3	2	27.822	27.909	27.7578	28.0233	27.7654	27.8281	28.1043	27.8249	28.1793	0.957	1.062	0.873	0.836	0.957	1.053
CSA009339.1	PREDICTED: primary amine oxidase [Vitis vinifera]	34.7	30.513	38.311	53	9	9	5	5	6	8	7	6	6	5	5	8	9	8	9	9	9	9	9	8	8	9	8	9	9	9	9	9	8	30.6325	30.3902	30.313	30.7072	30.3251	30.3393	30.8741	30.4246	30.2513	0.801	0.845	0.775	0.767	0.99	0.649
CSA009348.1	PREDICTED: mitochondrial carnitine/acylcarnitine carrier-like protein [Juglans regia]	42.8	30.642	36.941	109	11	7	13	11	11	12	14	12	12	12	12	11	11	10	10	11	11	11	11	11	7	7	6	7	7	7	7	7	7	32.108	31.7973	31.558	31.9096	31.7275	31.5927	31.7497	31.7093	31.7114	0.683	0.806	0.803	0.881	1.098	0.974
CSA009359.1	PREDICTED: glutamate 5-kinase [Ziziphus jujuba]	10.7	13.395	4.247	2	1	1	0	0	0	1	0	0	0	0	1	1	1	1	1	1	1	1	1	1	1	1	1	1	1	1	1	1	1	24.3909	25.5812	24.1788	24.2157	24.4309	25.0038	23.1841	24.6071	25.5631	0.863	2.282	1.727	1.161	0.672	5.202
CSA009365.1	PREDICTED: protein FAR1-RELATED SEQUENCE 9 [Vitis vinifera]	13.8	58.867	12.753	16	6	5	0	1	1	2	2	2	3	3	2	2	4	5	3	4	4	6	5	5	2	3	5	3	4	3	5	5	5	26.9764	27.0038	27.0353	27.235	27.2385	27.1659	27.5767	27.4637	26.8703	1.042	1.019	0.953	1.002	1.052	0.613
CSA009375.1	PREDICTED: cysteine proteinase inhibitor-like [Populus euphratica]	65.3	11.063	136.65	45	5	4	3	5	4	6	4	5	6	6	6	5	5	5	5	5	5	5	5	5	4	4	4	4	4	4	4	4	4	30.1901	29.7855	29.7113	30.1421	29.8494	29.8432	30.035	29.7698	29.7275	0.718	0.755	0.813	0.816	1.004	0.808
CSA009376.1	Ran-binding protein 1-b-like protein [Morus notabilis]	22	23.317	68.078	28	3	3	4	3	4	2	2	4	2	3	4	3	3	3	2	2	3	3	3	2	3	3	3	2	2	3	3	3	2	29.449	28.9392	29.1913	29.2986	29.1585	28.5699	28.6362	27.8229	29.4392	0.836	0.702	0.603	0.907	1.504	1.745
CSA009378.1	PREDICTED: clathrin heavy chain 2 [Vitis vinifera]	12	132.23	5.8835	9	14	2	2	1	1	1	1	1	1	0	1	13	10	12	12	11	12	11	11	11	2	1	1	1	1	1	1	1	1	24.8616	24.2572	25.7004	24.9479	24.9477	25.9936	24.1454	25.2102	22.3363	1.788	0.658	2.064	1	0.484	0.285
CSA009386.1	PREDICTED: NADH dehydrogenase [ubiquinone] iron-sulfur protein 1, mitochondrial [Ziziphus jujuba]	43	31.977	70.273	72	10	10	8	8	7	7	6	9	9	10	8	9	8	8	8	8	10	8	8	10	9	8	8	8	8	10	8	8	10	30.9955	31.0955	31.0583	31.009	31.1635	31.1709	30.8753	31.0303	31.0643	1.044	1.072	1.119	1.113	0.995	1.14
CSA009387.1	PREDICTED: NADH dehydrogenase [ubiquinone] iron-sulfur protein 1, mitochondrial-like [Nicotiana tabacum]	10.5	21.719	3.7541	10	2	2	2	1	1	1	1	1	1	1	1	2	2	2	2	2	2	2	2	2	2	2	2	2	2	2	2	2	2	27.3132	27.166	27.0126	26.9173	27.2002	27.1411	27.1142	27.2039	27.256	0.812	0.903	1.168	1.217	1.042	1.103
CSA009388.1	PREDICTED: NADH dehydrogenase [ubiquinone] iron-sulfur protein 1, mitochondrial-like [Malus domestica]	22.2	21.732	15.496	25	3	3	2	3	3	3	3	3	2	3	3	2	2	3	2	3	3	3	3	2	2	2	3	2	3	3	3	3	2	28.9255	28.5258	28.4544	28.2985	28.6958	28.299	28.4972	28.3288	28.2953	0.721	0.758	1	1.317	1.317	0.869
CSA009389.1	PREDICTED: NADH dehydrogenase [ubiquinone] iron-sulfur protein 1, mitochondrial [Vitis vinifera]	19.6	15.26	12.156	18	2	2	1	3	2	2	2	2	2	2	2	1	2	2	2	2	2	2	2	2	1	2	2	2	2	2	2	2	2	24.4942	27.0022	26.3	25.8622	26.1865	26.2384	26.9188	26.7703	26.9259	3.496	5.688	1.298	1.252	0.965	1.005
CSA009390.1	PREDICTED: zinc finger protein 830 [Juglans regia]	5	22.879	3.3488	1	1	1	0	0	0	0	1	0	0	0	0	1	0	1	1	1	1	1	0	1	1	0	1	1	1	1	1	0	1	25.0104	24.7783	25.2607	24.1927	24.3888	25.1391	23.7537	23.7337	22.169	1.19	0.851	1.927	1.146	0.594	0.333
CSA009397.1	PREDICTED: delta(1)-pyrroline-2-carboxylate reductase [Solanum tuberosum]	20.4	35.982	40.704	48	5	5	5	6	6	6	4	6	5	5	5	4	4	4	4	4	5	4	4	4	4	4	4	4	4	5	4	4	4	28.2136	28.4645	28.3205	28.1537	28.5293	28.4263	28.3578	28.4344	28.4693	1.077	1.19	1.208	1.297	1.074	1.08
CSA009399.1	PREDICTED: trafficking protein particle complex subunit 2-like protein [Vitis vinifera]	6.3	16.091	2.3179	3	1	1	0	0	0	0	0	1	1	0	1	0	1	1	1	1	1	1	1	1	0	1	1	1	1	1	1	1	1	24.4521	25.3107	23.8066	24.2852	23.6087	24.5125	24.8861	25.0547	24.8527	0.639	1.813	1.171	0.626	0.534	0.977
CSA009402.1	PREDICTED: probable 26S proteasome non-ATPase regulatory subunit 3 [Vitis vinifera]	29.9	56.972	125.45	76	13	6	8	10	8	9	9	8	7	10	7	12	11	10	11	12	12	12	12	8	5	5	3	4	5	5	5	5	3	29.6221	29.907	29.7731	29.6173	30.0144	29.7859	29.6308	29.8647	29.8323	1.11	1.218	1.124	1.317	1.172	1.15
CSA009411.1	PREDICTED: probable protein phosphatase 2C 60 isoform X1 [Theobroma cacao]	3	40.125	4.1145	1	1	1	1	0	0	0	0	0	0	0	0	1	1	1	1	1	1	1	1	1	1	1	1	1	1	1	1	1	1	23.6729	24.8725	24.5446	23.6019	22.9935	24.0997	24.1222	23.1614	23.1432	1.83	2.297	1.412	0.656	0.465	0.507
CSA009412.1	serine carboxypeptidase S10 family protein [Populus trichocarpa]	14.5	50.433	21.893	28	5	5	3	3	4	3	3	3	2	3	4	3	5	4	5	4	5	4	4	5	3	5	4	5	4	5	4	4	5	28.8273	28.6845	28.8867	28.8227	28.7719	28.8759	28.402	28.9879	28.8975	1.042	0.906	1.038	0.965	0.93	1.41
CSA009417.1	PREDICTED: peroxidase 47 [Sesamum indicum]	20.9	37.593	22.258	15	6	6	1	2	4	0	2	2	0	1	3	3	3	4	2	3	4	2	2	5	3	3	4	2	3	4	2	2	5	26.9862	26.9808	27.5309	26.4489	27.1218	27.4521	26.9826	27.0893	27.1125	1.459	0.996	2.004	1.594	0.795	1.094
CSA009418.1	Ribosomal protein S24/S35 [Arabidopsis thaliana]	6.2	49.901	3.8433	3	2	2	0	0	1	0	0	1	0	0	1	2	2	2	2	2	2	1	2	2	2	2	2	2	2	2	1	2	2	23.0585	24.8658	24.2814	25.6842	25.5571	25.3725	24.2157	24.7811	23.6033	2.334	3.5	0.806	0.916	1.137	0.654
CSA009425.1	Serine/threonine-protein kinase 16 [Morus notabilis]	12.7	42.391	9.716	2	3	3	0	1	0	0	0	0	1	0	0	1	1	2	0	0	1	1	1	0	1	1	2	0	0	1	1	1	0	25.619	24.5139	24.3856	24.8761	24.2307	24.8077	23.5246	25.8023	22.42	0.425	0.465	0.954	0.639	0.67	0.465
CSA009426.1	PREDICTED: beta-fructofuranosidase, soluble isoenzyme I [Daucus carota subsp. sativus]	17.8	72.827	82.366	53	9	9	4	8	4	8	7	5	5	6	6	8	8	9	9	8	8	9	8	7	8	8	9	9	8	8	9	8	7	29.1584	29.1842	29.3437	29.2072	29.168	29.3975	29.2244	29.1897	29.2082	1.137	1.018	1.141	0.973	0.853	0.989
CSA009429.1	PREDICTED: pleiotropic drug resistance protein 2-like [Juglans regia]	8.4	156.86	16.039	20	6	2	2	2	3	2	2	3	2	2	2	5	6	6	5	5	4	6	6	5	2	2	2	2	2	2	2	2	2	27.8939	27.9674	27.5856	27.9312	27.4623	27.6666	27.0673	27.5036	27.6712	0.808	1.052	0.832	0.722	0.868	1.52
CSA009444.1	PREDICTED: abscisic stress-ripening protein 2 [Musa acuminata subsp. malaccensis]	52.8	12.228	158.28	139	4	4	17	14	16	20	14	13	16	13	16	4	4	4	4	4	4	4	4	4	4	4	4	4	4	4	4	4	4	33.3764	32.9999	33.3482	33.3736	33.0358	33.1437	33.461	32.5491	33.0892	0.981	0.77	0.853	0.791	0.928	0.773
CSA009446.1	PREDICTED: clathrin light chain 2-like [Nelumbo nucifera]	14.7	33.451	21.496	24	3	3	2	3	2	3	3	3	2	3	3	3	3	3	3	3	3	3	3	3	3	3	3	3	3	3	3	3	3	25.6376	26.0676	25.8546	26.014	26.1447	25.8882	26.09	26.0854	26.0044	1.162	1.347	0.916	1.095	1.195	0.942
CSA009462.1	PREDICTED: nudix hydrolase 23, chloroplastic [Vitis vinifera]	31.4	27.398	16.678	22	7	7	1	1	4	2	2	3	3	2	4	4	6	6	6	6	6	6	6	7	4	6	6	6	6	6	6	6	7	30.6838	29.9673	30.1694	29.9917	30.7864	30.6337	30.4415	30.5451	30.3442	0.7	0.609	1.561	1.735	1.112	0.935
CSA009468.1	PREDICTED: stress response protein NST1 [Arachis ipaensis]	5.3	31.019	2.3823	2	1	1	0	0	0	1	0	0	1	0	0	1	1	1	1	1	1	1	1	1	1	1	1	1	1	1	1	1	1	24.8156	23.0587	24.3432	24.0364	25.2861	25.7046	24.8134	24.2741	24.3422	0.721	0.296	3.178	2.378	0.748	0.721
CSA009469.1	PREDICTED: squalene synthase [Vitis vinifera]	10	47.854	21.52	14	4	4	2	2	3	2	1	1	1	1	1	3	3	4	3	3	3	3	3	2	3	3	4	3	3	3	3	3	2	25.1967	26.2244	25.9078	26.6359	26.5086	26.301	26.1495	26.4483	26.2962	1.637	2.039	0.793	0.916	1.155	1.107
CSA009470.1	PREDICTED: SH3 domain-containing protein 2-like [Gossypium hirsutum]	7.2	41.835	5.6895	3	2	2	0	0	1	1	0	0	1	0	0	1	1	2	1	1	1	1	1	1	1	1	2	1	1	1	1	1	1	25.3483	24.6321	24.3388	25.3065	24.8471	25.2649	25.4	23.8482	22.6057	0.497	0.609	0.972	0.727	0.749	0.144
CSA009478.1	PREDICTED: protein QUIRKY [Ricinus communis]	3.2	115.68	3.834	2	3	1	0	0	0	0	0	1	0	1	0	2	2	1	2	2	3	2	2	3	0	0	0	0	0	1	1	1	1	24.9099	24.3992	23.5571	23.4862	24.8404	28.0527	23.9641	25.1615	23.7137	0.392	0.702	23.696	2.557	0.108	0.841
CSA009486.1	PREDICTED: RNA polymerase II degradation factor 1 [Vitis vinifera]	10.5	79.764	22.256	19	6	5	2	2	2	2	2	3	2	1	3	3	3	3	4	3	4	3	4	3	2	3	3	4	3	4	3	3	3	25.9225	25.9429	26.2602	25.9434	25.9356	25.81	26.078	25.8319	25.7813	1.264	1.014	0.912	0.995	1.091	0.814
CSA009494.1	PREDICTED: cell division topological specificity factor homolog, chloroplastic-like isoform X2 [Juglans regia]	8.8	25.571	2.5003	3	1	1	1	1	0	0	1	0	0	0	0	1	1	1	1	1	1	1	1	1	1	1	1	1	1	1	1	1	1	24.9031	24.8395	22.9372	25.0434	23.8157	23.8103	25.2488	24.5787	23.009	0.256	0.957	0.425	0.427	1.004	0.212
CSA009495.1	PREDICTED: chorismate mutase 3, chloroplastic [Prunus mume]	8.8	51.79	12.067	15	3	3	2	0	1	2	1	2	2	3	2	2	2	3	3	3	3	3	3	2	2	2	3	3	3	3	3	3	2	26.8552	26.5159	26.0343	26.741	26.5761	26.5753	26.5408	26.4988	26.7243	0.566	0.79	0.892	0.892	1.001	1.136
CSA009505.1	PREDICTED: protein disulfide isomerase-like 1-6 [Ziziphus jujuba]	22.4	49.517	21.497	40	8	8	3	4	4	5	5	4	5	5	5	7	7	7	6	6	7	8	7	6	7	7	7	6	6	7	8	7	6	29.0713	29.1371	29.0994	29.1141	29.0089	28.986	29.2073	29.2191	29.2279	1.02	1.047	0.915	0.93	1.016	1.014
CSA009506.1	PREDICTED: protein disulfide isomerase-like 1-6 [Sesamum indicum]	22.1	9.7271	2.7541	5	2	2	0	1	0	0	1	1	2	0	0	0	1	1	1	1	1	2	1	1	0	1	1	1	1	1	2	1	1	23.8797	23.9053	25.5205	26.0253	23.03	24.5485	28.3675	23.9338	22.8104	3.118	1.018	0.359	0.125	0.349	0.021
CSA009517.1	PREDICTED: protein BASIC PENTACYSTEINE6-like [Sesamum indicum]	3.8	44.595	2.5046	6	1	1	0	1	0	1	0	1	1	1	1	0	1	0	1	1	1	1	1	1	0	1	0	1	1	1	1	1	1	23.0949	24.0553	24.1839	25.1776	24.6062	24.2853	23.4075	25.5042	24.1361	2.127	1.946	0.539	0.673	1.249	1.657
CSA009518.1	PREDICTED: nucleolin 2-like isoform X1 [Juglans regia]	14.8	98.372	28.828	33	8	8	3	5	1	5	4	5	2	5	3	6	7	6	7	6	6	6	6	6	6	7	6	7	6	6	6	6	6	26.8684	27.0735	26.9209	26.9347	27.0463	27.006	26.999	27.262	26.9518	1.037	1.153	1.051	1.08	1.028	0.968
CSA009521.1	PREDICTED: GDP-mannose 4,6 dehydratase 1 [Ipomoea nil]	13.7	41.033	14.652	9	3	3	2	1	0	2	0	1	2	1	0	3	3	1	3	3	3	2	2	2	3	3	1	3	3	3	2	2	2	27.1911	27.2974	25.6456	27.0985	26.6606	25.945	26.7842	26.502	23.6984	0.343	1.076	0.45	0.738	1.642	0.118
CSA009523.1	PREDICTED: nitrogen regulatory protein P-II homolog isoform X2 [Theobroma cacao]	27	8.053	11.285	9	2	2	0	1	1	1	1	1	1	2	1	1	1	2	1	1	1	1	1	1	1	1	2	1	1	1	1	1	1	24.6693	24.4757	24.7099	24.556	24.3729	24.3895	24.9827	25.0504	26.9676	1.029	0.874	0.891	0.881	0.989	3.958
CSA009530.1	PREDICTED: peptidyl-prolyl cis-trans isomerase FKBP13, chloroplastic [Populus euphratica]	23.5	22.65	39.788	33	4	4	3	4	4	4	5	4	3	3	3	4	4	4	4	4	4	4	4	4	4	4	4	4	4	4	4	4	4	29.9241	29.9523	29.9449	29.3712	29.8231	29.9487	29.7379	29.9057	29.9775	1.015	1.02	1.492	1.368	0.917	1.181
CSA009537.1	zinc knuckle family protein [Populus trichocarpa]	3.4	56.608	5.9956	9	1	1	1	1	1	1	1	1	1	1	1	1	1	1	1	1	1	1	1	1	1	1	1	1	1	1	1	1	1	24.4363	24.9816	25.2474	24.1465	24.814	24.9104	25.9758	23.5496	22.8151	1.755	1.459	1.698	1.588	0.935	0.112
CSA009539.1	PREDICTED: probable pre-mRNA-splicing factor ATP-dependent RNA helicase DEAH2 isoform X1 [Vitis vinifera]	16.1	82.426	36.729	51	9	9	5	6	5	6	7	8	5	4	5	7	9	8	8	9	9	7	8	8	7	9	8	8	9	9	7	8	8	27.9341	27.911	27.8454	27.9227	27.9476	27.9356	27.9807	27.87	28.1137	0.94	0.984	1.009	1.017	1.008	1.097
CSA009540.1	PREDICTED: multiple organellar RNA editing factor 3, mitochondrial isoform X2 [Vigna radiata var. radiata]	3.1	45.522	1.8859	4	1	1	1	1	0	1	0	1	0	0	0	1	1	1	1	1	1	1	1	1	1	1	1	1	1	1	1	1	1	24.8768	24.9712	24.805	25.4091	23.8781	24.3471	25.1184	24.3113	24.1381	0.951	1.068	0.479	0.346	0.722	0.507
CSA009541.1	PREDICTED: probable bifunctional methylthioribulose-1-phosphate dehydratase/enolase-phosphatase E1 2 isoform X1 [Vitis vinifera]	6.2	75.734	6.2031	20	4	3	0	3	2	2	3	2	3	3	2	3	4	4	3	3	4	3	3	4	2	3	3	2	3	3	3	3	3	28.2756	28.3257	28.1178	28.2725	28.3542	28.0211	28.2255	28.1938	28.3745	0.896	1.035	0.84	1.058	1.26	1.109
CSA009550.1	PREDICTED: vacuolar protein sorting-associated protein 4-like [Sesamum indicum]	23.3	48.691	4.5519	3	8	1	1	0	0	1	0	0	0	1	0	6	7	8	7	6	6	6	7	6	0	0	1	0	0	0	0	0	0	23.942	25.5188	24.7982	24.8488	24.0284	23.5608	24.4897	24.0397	23.9804	1.81	2.983	0.41	0.566	1.383	0.703
CSA009553.1	PREDICTED: dynamin-related protein 1C [Nicotiana tomentosiformis]	12.7	68.569	5.9153	7	5	1	0	1	1	1	1	1	0	1	1	5	5	5	5	4	5	5	5	5	1	1	1	1	1	1	1	1	1	24.0921	24.6092	23.7657	24.2288	24.4495	22.9408	24.0755	24.1473	25.453	0.798	1.431	0.41	1.165	2.846	2.598
CSA009558.1	PREDICTED: SEC14 cytosolic factor [Vitis vinifera]	5.8	28.058	2.0674	4	1	1	0	0	0	1	1	1	0	0	1	0	0	0	1	1	1	0	0	1	0	0	0	1	1	1	0	0	1	24.5128	24.2445	22.974	25.7386	24.9564	25.5247	25.3526	24.6847	22.9314	0.344	0.83	0.862	0.581	0.674	0.187
CSA009564.1	PREDICTED: zinc finger BED domain-containing protein DAYSLEEPER-like [Nicotiana sylvestris]	16.5	76.42	64.799	41	9	4	5	4	5	5	3	6	4	3	6	7	8	7	8	7	9	7	7	8	3	4	3	3	3	4	4	3	4	28.7327	28.9396	28.8013	28.9383	28.9632	28.8777	28.888	28.8326	29.1363	1.049	1.154	0.959	1.017	1.061	1.188
CSA009571.1	PREDICTED: synaptotagmin-5 isoform X2 [Theobroma cacao]	11	85.793	24.545	25	7	7	3	3	2	1	3	3	4	2	4	6	6	6	5	7	7	7	7	7	6	6	6	5	7	7	7	7	7	29.0464	29.0255	28.9097	29.3313	28.9187	28.9313	29.048	28.8667	29.085	0.91	0.986	0.758	0.751	0.991	1.026
CSA009574.1	PREDICTED: RNA polymerase II-associated protein 3 isoform X2 [Theobroma cacao]	6.6	23.754	1.6847	0	1	1	0	0	0	0	0	0	0	0	0	0	0	0	0	1	0	0	0	0	0	0	0	0	1	0	0	0	0	25.0191	24.3324	24.5623	25.3024	24.8217	24.1877	24.7858	24.1035	23.8511	0.729	0.621	0.462	0.717	1.552	0.523
CSA009580.1	PREDICTED: ras-related protein RABF1 [Juglans regia]	18.7	19.017	3.0675	1	3	2	0	0	0	0	0	0	0	0	1	1	2	1	2	2	1	2	2	3	0	1	0	1	1	0	1	1	2	25.0086	24.431	24.3272	23.8594	24.946	24.7139	24.1587	23.2922	27.1406	0.624	0.67	1.808	2.124	1.175	7.901
CSA009586.1	PREDICTED: peptidyl-prolyl cis-trans isomerase CYP18-2 [Vigna radiata var. radiata]	12.8	18.195	3.7597	1	2	2	0	0	0	0	1	0	0	0	0	2	2	2	2	2	2	2	2	2	2	2	2	2	2	2	2	2	2	24.6464	26.472	24.7717	24.5918	24.5833	25.2515	25.6859	22.6524	28.2482	1.091	3.545	1.58	0.994	0.629	5.907
CSA009591.1	PREDICTED: cytochrome P450 97B2, chloroplastic [Prunus mume]	19.4	29.008	7.2151	8	5	5	0	0	0	2	1	3	0	1	1	4	3	3	5	4	5	3	4	4	4	3	3	5	4	5	3	4	4	28.0633	25.127	23.8286	29.7221	29.1575	29.9443	25.2446	28.8217	28.9743	0.053	0.131	1.166	0.676	0.58	13.266
CSA009592.1	PREDICTED: cytochrome P450 97B3, chloroplastic [Brassica napus]	24	12.571	6.2601	10	2	2	1	1	1	1	2	1	1	1	1	2	2	2	1	2	2	2	2	2	2	2	2	1	2	2	2	2	2	27.0774	27.429	27.4472	24.3306	27.4159	27.1676	27.2235	27.2069	27.4025	1.292	1.276	7.145	8.488	1.188	1.132
CSA009593.1	PREDICTED: cytochrome P450 97B2, chloroplastic [Vitis vinifera]	22.5	9.9745	7.131	10	2	2	0	2	1	1	1	1	1	2	1	1	2	2	1	2	2	2	2	2	1	2	2	1	2	2	2	2	2	24.2815	24.1557	26.1817	24.434	24.218	24.809	23.7851	26.0984	26.2236	3.733	0.916	1.297	0.861	0.664	5.421
CSA009595.1	PREDICTED: cytochrome P450 97B2, chloroplastic [Vigna radiata var. radiata]	34.6	21.109	24.631	22	5	5	4	3	4	1	2	2	1	3	2	5	5	4	4	5	4	5	4	4	5	5	4	4	5	4	5	4	4	28.6147	29.0262	29.042	28.9253	28.7873	29.0404	28.7332	28.9448	28.9702	1.345	1.33	1.083	0.909	0.839	1.179
CSA009600.1	PREDICTED: citrate synthase, glyoxysomal [Sesamum indicum]	23.3	52.491	66.55	58	9	9	4	7	7	7	7	8	5	8	5	7	9	9	8	9	8	8	8	8	7	9	9	8	9	8	8	8	8	29.7857	29.726	29.9323	29.5873	29.7661	29.8688	30.1359	30.0254	29.9251	1.107	0.959	1.216	1.132	0.931	0.864
CSA009603.1	PREDICTED: V-type proton ATPase subunit d2-like [Daucus carota subsp. sativus]	29.7	41.721	70.644	50	8	8	3	6	6	5	8	6	6	4	6	6	7	7	7	7	7	7	7	6	6	7	7	7	7	7	7	7	6	28.6301	29.0994	29.1171	28.9431	29.0808	29.0487	29.0081	29.1774	29.0015	1.402	1.384	1.076	1.1	1.022	0.995
CSA009611.1	heat shock factor-binding protein [Medicago truncatula]	12.2	10.723	2.723	6	1	1	1	1	0	1	0	1	0	1	1	1	1	1	1	1	1	0	1	1	1	1	1	1	1	1	0	1	1	24.3695	24.3608	23.98	24.9508	24.306	24.8022	24.5258	25.3185	25.8243	0.763	0.994	0.902	0.64	0.709	2.46
CSA009615.1	PREDICTED: putative G3BP-like protein isoform X1 [Ipomoea nil]	17	55.826	62.9	28	5	4	4	3	2	2	4	4	4	3	2	5	5	5	5	5	5	5	5	5	4	4	4	4	4	4	4	4	4	27.9243	28.0189	28.0329	27.8829	27.9722	27.9304	27.8596	27.9123	27.8957	1.078	1.068	1.033	1.064	1.029	1.025
CSA009617.1	PREDICTED: glycerophosphodiester phosphodiesterase GDPD6 [Prunus mume]	36.3	44.792	188.13	90	10	3	8	9	9	10	12	11	11	8	12	7	8	8	9	9	8	10	9	10	3	3	3	3	3	3	3	3	3	30.7596	30.4383	30.4211	30.7834	30.4145	30.5066	30.4704	30.4138	30.5542	0.791	0.8	0.825	0.774	0.938	1.06
CSA009660.1	PREDICTED: sister chromatid cohesion 1 protein 4 [Vitis vinifera]	9.2	149.24	36.07	25	8	8	2	2	1	4	3	4	4	4	1	6	6	6	6	7	8	8	6	5	6	6	6	6	7	8	8	6	5	27.1344	27.3221	27.0489	26.9529	27.1173	27.1893	27.1354	27.3754	27.2486	0.942	1.139	1.178	1.121	0.951	1.082
CSA009685.1	PREDICTED: peroxiredoxin-2F, mitochondrial [Nelumbo nucifera]	22	14.187	9.0491	3	2	2	0	0	2	0	0	0	1	0	0	2	2	2	2	2	2	2	2	2	2	2	2	2	2	2	2	2	2	29.6951	29.7131	30.3326	29.6098	29.7207	29.781	29.9413	29.7064	29.6744	1.556	1.013	1.126	1.08	0.959	0.831
CSA009686.1	PREDICTED: peroxiredoxin-2F, mitochondrial [Daucus carota subsp. sativus]	58.3	7.8137	89.459	31	3	3	3	4	3	3	3	3	4	4	4	3	3	3	3	3	3	3	3	3	3	3	3	3	3	3	3	3	3	29.8472	29.9302	29.8308	29.7405	29.4506	29.6355	29.4117	29.6593	29.9015	0.989	1.059	0.93	0.818	0.88	1.404
CSA009693.1	PREDICTED: endoplasmic reticulum-Golgi intermediate compartment protein 3-like [Nelumbo nucifera]	9.8	43.64	3.1182	2	3	2	0	0	0	1	0	0	0	1	0	2	2	2	2	2	2	2	3	1	1	1	1	1	1	1	1	2	1	26.5105	24.0541	24.9152	23.6119	26.4496	22.9775	24.2617	24.482	23.7213	0.331	0.182	0.644	7.149	11.097	0.688
CSA009695.1	PREDICTED: glutamate dehydrogenase 1 [Theobroma cacao]	55	45.357	249.54	151	16	11	17	16	14	21	18	16	16	18	15	14	16	16	16	16	15	16	16	15	10	11	11	11	11	10	11	11	10	33.0917	32.9979	33.1054	32.9285	32.9819	33.147	33.1052	33.0418	33.1102	1.01	0.937	1.164	1.038	0.892	1.003
CSA009697.1	PREDICTED: putative H/ACA ribonucleoprotein complex subunit 1-like protein 1 [Setaria italica]	13	21.26	11.247	1	1	1	1	0	0	0	0	0	0	0	0	1	1	1	1	1	1	1	1	1	1	1	1	1	1	1	1	1	1	25.1645	25.7081	24.9046	22.9969	25.102	24.5663	24.3663	25.0366	25.0618	0.835	1.458	2.968	4.303	1.45	1.62
CSA009702.1	PREDICTED: WPP domain-interacting tail-anchored protein 2-like [Daucus carota subsp. sativus]	1.8	79.512	1.8093	2	1	1	0	0	1	1	0	0	0	0	0	0	1	1	1	1	0	0	1	0	0	1	1	1	1	0	0	1	0	24.1926	25.4673	24.5392	25.5601	24.1289	24.3311	24.889	26.3032	22.7957	1.272	2.419	0.427	0.371	0.869	0.234
CSA009710.1	PREDICTED: valine--tRNA ligase, mitochondrial isoform X2 [Sesamum indicum]	19	78.867	39.403	32	11	11	2	6	3	6	2	4	3	4	2	5	7	8	7	6	7	5	6	6	5	7	8	7	6	7	5	6	6	28.3988	28.3544	28.1424	28.3346	28.3227	28.3648	28.1783	28.2281	28.5653	0.837	0.97	1.021	0.992	0.971	1.308
CSA009711.1	PREDICTED: valine--tRNA ligase, chloroplastic/mitochondrial 2 isoform X2 [Vitis vinifera]	9.5	33.983	4.9935	6	3	3	1	1	1	1	0	0	1	0	1	1	3	2	2	2	2	2	2	2	1	3	2	2	2	2	2	2	2	24.3978	25.5104	25.8683	25.4812	24.3345	24.7757	25.6962	24.5801	25.5965	2.771	2.162	0.613	0.452	0.737	0.933
CSA009727.1	PREDICTED: ATPase 10, plasma membrane-type-like [Populus euphratica]	35.1	103.8	323.31	257	30	21	31	26	34	28	28	31	27	26	26	28	27	29	28	28	28	28	27	26	19	19	20	20	20	20	20	19	19	32.8437	32.786	32.8889	32.8971	32.8768	32.8797	32.7958	32.7777	32.9705	1.032	0.961	0.988	0.986	0.998	1.129
CSA009750.1	PREDICTED: coatomer subunit epsilon-1 [Ziziphus jujuba]	12.5	37.247	4.2745	6	3	3	1	1	0	1	1	1	1	0	0	1	2	1	2	2	2	3	1	2	1	2	1	2	2	2	3	1	2	24.8702	27.8589	24.1711	27.9301	27.8332	27.9184	27.9535	24.5731	22.9921	0.616	7.938	0.992	0.935	0.943	0.032
CSA009759.1	PREDICTED: ATP synthase subunit b', chloroplastic [Theobroma cacao]	45.9	23.875	277.07	169	9	9	18	19	18	19	19	20	18	19	19	8	7	9	9	8	9	9	9	9	8	7	9	9	8	9	9	9	9	34.5377	34.254	34.2757	34.3029	34.3489	34.3213	34.5203	34.4036	34.5489	0.834	0.821	1.013	1.032	1.019	1.02
CSA009771.1	PREDICTED: peptide chain release factor PrfB1, chloroplastic isoform X3 [Juglans regia]	23.5	11.014	8.2212	11	2	2	0	2	1	0	2	1	1	2	2	2	2	1	2	2	1	2	2	2	2	2	1	2	2	1	2	2	2	26.8922	26.9832	24.2598	26.8315	27.1368	23.8324	27.3016	27.191	27.0741	0.161	1.065	0.125	1.236	9.88	0.854
CSA009773.1	PREDICTED: peptide chain release factor PrfB1, chloroplastic [Sesamum indicum]	18.5	29.326	8.1249	14	4	4	0	1	3	1	2	1	2	2	2	3	4	4	4	4	4	4	4	4	3	4	4	4	4	4	4	4	4	28.0008	27.8713	27.8822	27.7036	27.9523	27.7895	27.8783	28.2193	28.0576	0.921	0.914	1.061	1.188	1.119	1.132
CSA009779.1	PREDICTED: beta-fructofuranosidase, insoluble isoenzyme CWINV1 [Eucalyptus grandis]	23	64.709	68.696	51	11	11	7	3	8	6	4	7	5	6	5	10	9	10	10	7	8	8	8	6	10	9	10	10	7	8	8	8	6	30.5037	30.0704	29.9732	30.3465	30.1404	30.1235	30.4672	30.3405	30.1955	0.692	0.741	0.857	0.867	1.012	0.828
CSA009782.1	PREDICTED: ER membrane protein complex subunit 10-like isoform X2 [Gossypium hirsutum]	18.4	30.777	41.312	28	4	3	3	3	3	2	3	4	4	4	2	3	4	4	3	4	4	4	4	3	3	3	3	3	3	3	3	3	3	28.0164	28.2093	28.0102	28.2734	28.2909	28.1076	28.0378	28.0122	28.2504	0.996	1.143	0.891	1.012	1.136	1.159
CSA009785.1		34.9	5.0656	14.373	8	1	1	1	1	1	1	0	1	1	1	1	1	1	1	1	1	1	1	1	1	1	1	1	1	1	1	1	1	1	24.091	24.9886	24.3593	24.2338	24.8074	23.9838	24.3237	23.5075	24.715	1.204	1.863	0.841	1.488	1.77	1.312
CSA009788.1	PREDICTED: phosphoglucan phosphatase DSP4, amyloplastic-like [Pyrus x bretschneideri]	9.2	15.681	3.2011	3	1	1	1	0	0	1	1	0	0	0	0	1	1	1	1	1	0	1	0	0	1	1	1	1	1	0	1	0	0	25.746	24.3768	26.4198	24.7558	24.0272	24.4083	25.4778	22.6903	23.316	1.595	0.387	0.786	0.603	0.768	0.223
CSA009793.1	PREDICTED: ATP-dependent zinc metalloprotease FTSH 4, mitochondrial [Vitis vinifera]	13.3	79.797	27.841	19	7	5	2	1	1	3	4	2	2	2	2	6	5	6	6	7	5	5	6	4	4	3	4	4	5	3	3	4	2	26.9402	27.1848	26.8322	26.3565	26.7518	26.6182	26.8447	26.681	26.819	0.928	1.185	1.199	1.315	1.097	0.982
CSA009794.1	BAAT/acyl-CoA thioester hydrolase carboxy-terminal protein [Medicago truncatula]	3.9	26.284	2.8908	8	1	1	0	1	1	1	1	1	1	1	1	1	1	1	1	1	1	1	1	1	1	1	1	1	1	1	1	1	1	25.505	24.9445	25.0619	25.2891	25.6842	24.9192	23.5347	24.3296	27.1753	0.736	0.678	0.774	1.315	1.699	12.472
CSA009795.1	PREDICTED: translation machinery-associated protein 22 [Populus euphratica]	24.9	21.753	41.056	28	4	4	3	3	2	3	5	4	2	3	3	4	4	3	4	4	4	4	3	3	4	4	3	4	4	4	4	3	3	28.1144	27.8788	27.8737	27.9957	27.7058	27.8114	27.8373	27.9578	27.8648	0.846	0.849	0.88	0.818	0.929	1.019
CSA009801.1	PREDICTED: deacetoxyvindoline 4-hydroxylase-like [Nicotiana tabacum]	14.7	41.446	33.261	33	5	5	3	3	5	4	3	3	5	3	4	3	5	5	5	5	5	5	5	5	3	5	5	5	5	5	5	5	5	28.5067	28.1359	28.3321	28.3935	28.3623	28.2356	28.3213	28.1819	28.0564	0.886	0.773	0.896	0.979	1.092	0.832
CSA009818.1	PREDICTED: protein PLASTID MOVEMENT IMPAIRED 2 isoform X3 [Vitis vinifera]	4.6	71.955	3.4092	6	2	2	1	1	1	2	0	1	0	0	0	1	1	1	2	1	1	1	1	1	1	1	1	2	1	1	1	1	1	25.026	23.076	24.0814	22.8507	25.443	24.9087	22.9126	24.087	22.7322	0.52	0.259	4.164	6.031	1.448	0.882
CSA009825.1	PREDICTED: NEDD8-activating enzyme E1 regulatory subunit AXR1 isoform X1 [Vitis vinifera]	14.8	60.598	15.358	19	7	4	3	2	2	2	2	2	2	2	2	5	5	4	5	6	4	5	6	6	4	3	3	3	3	3	3	3	3	25.7221	25.9539	25.9373	26.0045	26.1295	26.0715	26.0639	26.2221	25.9133	1.161	1.174	1.048	1.091	1.041	0.901
CSA009828.1	PREDICTED: probable transcription factor At3g04930 [Ipomoea nil]	3.2	35.093	2.7943	2	1	1	1	0	0	1	0	0	0	0	0	1	0	0	1	0	0	0	0	0	1	0	0	1	0	0	0	0	0	24.4139	25.2095	24.2885	23.9394	24.9634	24.5432	25.5053	24.5457	22.8329	0.917	1.736	1.52	2.034	1.338	0.157
CSA009838.1	PREDICTED: peptide methionine sulfoxide reductase B5-like [Pyrus x bretschneideri]	9.6	18.242	68.266	13	2	2	0	3	0	1	3	2	0	1	3	2	2	2	2	2	2	2	2	2	2	2	2	2	2	2	2	2	2	27.7532	27.992	27.8207	27.8669	27.8107	28.0415	27.9108	27.9517	28.2125	1.048	1.18	1.129	0.962	0.852	1.233
CSA009839.1	PREDICTED: peptide methionine sulfoxide reductase B3, chloroplastic-like [Phoenix dactylifera]	11.5	17.704	13.333	5	1	1	0	1	0	1	1	1	0	1	0	1	1	1	1	1	1	1	1	1	1	1	1	1	1	1	1	1	1	24.982	25.3406	24.765	24.8502	24.3505	24.1749	24.1638	23.5724	26.6844	0.86	1.282	0.626	0.707	1.129	5.739
CSA009841.1	PREDICTED: K(+) efflux antiporter 3, chloroplastic [Vitis vinifera]	2.2	63.835	11.912	6	1	1	0	1	0	0	1	1	1	1	1	1	1	1	0	1	1	1	1	1	1	1	1	0	1	1	1	1	1	23.1122	24.9102	23.9788	24.8434	24.9193	24.2637	24.6918	23.7287	25.1526	1.823	3.477	0.669	1.054	1.575	1.376
CSA009842.1	PREDICTED: K(+) efflux antiporter 3, chloroplastic [Vitis vinifera]	10.3	25.548	5.6356	4	2	2	0	1	0	0	1	1	0	0	1	1	2	1	1	2	2	2	1	2	1	2	1	1	2	2	2	1	2	25.2471	26.4159	25.6486	23.8189	26.5574	26.3715	25.2312	24.1667	26.4561	1.321	2.248	5.867	6.674	1.137	2.337
CSA009850.1	PREDICTED: malate dehydrogenase, glyoxysomal [Vitis vinifera]	68.9	37.074	323.31	196	15	11	23	26	20	19	25	22	24	17	20	14	14	14	14	14	14	15	13	14	10	10	10	10	10	10	11	10	10	34.331	34.2399	34.2459	34.2701	34.139	34.1894	34.2178	34.1169	34.1519	0.943	0.939	0.946	0.913	0.966	0.955
CSA009859.1	thioredoxin protein [Medicago truncatula]	13.4	28.764	9.0536	26	4	4	3	3	2	3	3	3	3	3	3	3	3	3	4	4	4	4	4	4	3	3	3	4	4	4	4	4	4	27.9209	27.805	27.6802	28.4957	28.0131	27.9338	28.0459	27.9774	28.1115	0.846	0.923	0.677	0.716	1.057	1.047
CSA009867.1	PREDICTED: inositol-phosphate phosphatase-like [Ziziphus jujuba]	31.8	37.703	141.65	35	7	7	4	3	2	4	5	3	3	4	7	6	6	5	5	6	6	5	6	6	6	6	5	5	6	6	5	6	6	30.0042	29.948	30.0592	30.0292	30.0908	30.15	30.1461	29.7773	30.0864	1.039	0.962	1.087	1.044	0.96	0.959
CSA009889.1	PREDICTED: serine hydroxymethyltransferase 4 [Sesamum indicum]	53.5	52.117	276.01	199	19	10	21	23	19	20	22	24	23	21	26	17	17	18	17	18	18	19	17	19	8	8	9	8	9	9	10	8	10	33.1598	33.2102	33.2393	33.1471	33.2982	33.249	33.2486	33.3062	33.333	1.057	1.036	1.073	1.11	1.035	1.06
CSA009890.1	4-hydroxy-3-methylbut-2-en-1-yl diphosphate synthase [Morus notabilis]	36.4	82.216	221.46	133	23	10	11	15	15	14	15	15	15	17	16	20	21	21	20	21	21	21	21	22	8	10	9	10	9	10	10	8	10	31.2235	31.1202	31.2727	31.1953	31.2025	31.1803	31.1791	31.1704	31.237	1.035	0.931	0.99	1.005	1.016	1.041
CSA009895.1	PREDICTED: aspartic proteinase-like isoform X1 [Juglans regia]	30.9	23.877	73.086	40	4	4	5	5	3	6	4	4	3	5	5	3	4	4	4	4	4	4	4	4	3	4	4	4	4	4	4	4	4	29.3947	29.2847	29.3424	29.2687	29.3625	29.8172	29.3699	29.46	29.4497	0.964	0.927	1.463	1.067	0.73	1.057
CSA009911.1	PREDICTED: probable RNA-binding protein 46 isoform X4 [Vitis vinifera]	10.4	20.079	3.0687	5	2	2	0	0	1	1	1	0	1	0	1	0	1	2	1	2	2	2	2	2	0	1	2	1	2	2	2	2	2	25.3783	24.813	26.0979	23.0333	26.4801	24.3632	26.4614	24.6938	26.3782	1.647	0.676	2.514	10.904	4.338	0.944
CSA009913.1	PREDICTED: probable mitochondrial-processing peptidase subunit beta, mitochondrial [Nelumbo nucifera]	40	59.133	59.587	43	16	7	4	7	5	4	5	5	5	5	3	16	15	14	16	16	15	16	14	15	7	6	6	7	7	7	7	6	7	29.9017	30.1393	30.0073	29.9901	30.0783	30.1449	30.019	30.2792	30.1005	1.076	1.179	1.113	1.063	0.955	1.058
CSA009918.1	PREDICTED: proteasome subunit beta type-3-A [Sesamum indicum]	14.7	22.767	28.233	22	2	2	2	2	3	2	1	4	3	2	3	2	2	2	2	2	2	2	2	2	2	2	2	2	2	2	2	2	2	28.7353	28.0903	28.4283	28.2796	28.126	28.4883	28.2512	28.177	28.181	0.808	0.64	1.156	0.899	0.778	0.952
CSA009926.1	PREDICTED: GDSL esterase/lipase At5g45920 [Eucalyptus grandis]	20.9	26.933	9.6344	14	5	5	2	1	1	2	2	2	1	1	2	4	4	3	3	4	3	3	3	4	4	4	3	3	4	3	3	3	4	27.3019	27.4464	27.4273	26.9777	27.2083	27.1098	27.1775	27.2553	27.4011	1.091	1.105	1.096	1.173	1.071	1.168
CSA009927.1	PREDICTED: glycerol kinase-like [Sesamum indicum]	34.8	62.608	113.74	74	13	11	7	10	8	7	8	7	13	6	8	12	13	12	12	12	13	13	11	13	11	11	11	10	10	11	11	10	11	30.7553	30.8627	30.8485	30.8858	30.8909	30.8616	30.8611	30.9015	30.8356	1.067	1.077	0.983	1.003	1.02	0.982
CSA009950.1	PREDICTED: protease Do-like 8, chloroplastic isoform X1 [Juglans regia]	21.9	50.412	52.105	59	11	11	6	7	6	8	8	8	3	7	6	11	11	11	11	11	11	11	11	10	11	11	11	11	11	11	11	11	10	30.3254	30.5292	30.4479	30.3998	30.6238	30.6544	30.2985	30.6749	30.5561	1.089	1.152	1.193	1.168	0.979	1.195
CSA009956.1	Clathrin light chain 2 [Morus notabilis]	19.3	30.665	7.7787	31	4	3	4	3	4	3	4	3	3	4	3	4	4	4	3	3	4	4	4	4	3	3	3	3	3	3	3	3	3	29.2667	28.9838	28.7754	28.9607	28.8783	28.5065	28.7377	28.6223	28.8781	0.711	0.822	0.73	0.945	1.294	1.102
CSA009957.1	PREDICTED: RNA-binding protein Musashi homolog 2 [Vitis vinifera]	25.3	48.529	62.158	54	8	4	3	6	7	4	7	7	7	6	7	7	8	8	6	7	7	8	7	8	3	4	4	2	3	3	4	4	4	30.5258	30.3272	30.4219	30.3908	30.2425	30.2964	30.4142	30.2898	30.3737	0.931	0.871	0.937	0.902	0.963	0.972
CSA009961.1	PREDICTED: homeobox protein knotted-1-like 13 isoform X3 [Vitis vinifera]	16.7	52.433	22.561	37	6	3	5	3	5	6	5	2	4	3	4	5	6	6	6	6	6	6	6	6	2	3	3	3	3	3	3	3	3	28.4307	28.3304	28.2356	28.4994	28.551	28.2721	28.2159	28.059	28.2351	0.874	0.933	0.854	1.036	1.213	1.013
CSA009964.1	PREDICTED: protein FMP32, mitochondrial [Ricinus communis]	7.3	27.686	3.4656	1	1	1	0	0	0	0	0	1	0	0	0	0	1	1	1	0	1	1	1	0	0	1	1	1	0	1	1	1	0	24.9476	25.3162	25.4055	24.6094	23.0473	26.4242	24.7872	23.2148	24.0767	1.373	1.291	3.518	0.339	0.096	0.611
CSA009966.1	PREDICTED: fructose-bisphosphate aldolase 1, chloroplastic [Solanum pennellii]	69.9	43.083	323.31	789	30	29	77	89	88	88	81	85	93	94	94	29	30	29	28	30	30	30	30	30	28	29	28	27	29	29	29	29	29	37.7302	37.6304	37.6512	37.6737	37.6612	37.6735	37.6736	37.6581	37.5736	0.947	0.933	1	0.991	0.992	0.933
CSA009968.1	PREDICTED: zinc finger protein GIS2-like [Ipomoea nil]	7	33.181	3.8231	9	2	2	0	2	2	1	0	2	0	1	1	1	1	1	1	1	2	1	1	2	1	1	1	1	1	2	1	1	2	24.8421	25.2266	24.8022	24.8743	24.9817	24.8792	24.7721	24.7314	24.4916	0.973	1.305	1.003	1.077	1.074	0.823
CSA009979.1	PREDICTED: frataxin, mitochondrial [Gossypium arboreum]	10.9	17.838	5.713	3	1	1	0	1	0	1	1	0	0	0	0	1	1	1	1	1	1	1	1	1	1	1	1	1	1	1	1	1	1	24.8503	24.5861	24.9222	24.3761	25.1847	25.066	24.7804	24.6829	25.4988	1.051	0.833	1.613	1.752	1.086	1.645
CSA009986.1	PREDICTED: chromatin structure-remodeling complex protein SYD [Sesamum indicum]	1.3	255.86	5.5072	3	2	2	1	0	1	0	0	0	1	0	0	1	1	2	2	2	2	2	2	1	1	1	2	2	2	2	2	2	1	25.3538	23.7157	23.1129	24.8171	25.3161	24.0852	22.8841	24.3058	22.3355	0.212	0.321	0.602	1.413	2.347	0.684
CSA009990.1	PREDICTED: prohibitin-1, mitochondrial-like [Nicotiana tabacum]	51.5	33.431	181.89	117	13	13	12	14	14	13	12	11	17	10	14	13	13	13	13	13	13	13	12	13	13	13	13	13	13	13	13	12	13	31.9741	31.8343	31.9337	32.0611	31.9352	32.1139	32.0918	31.8986	32.1129	0.972	0.908	1.037	0.916	0.884	1.015
CSA009992.1	PREDICTED: ribokinase-like [Malus domestica]	26.6	39.327	32.808	43	8	8	4	4	5	5	4	6	4	5	6	6	7	8	8	8	8	6	8	8	6	7	8	8	8	8	6	8	8	29.5599	29.914	29.755	29.6029	29.7953	29.7515	29.8261	29.9238	29.8807	1.145	1.278	1.108	1.143	1.031	1.039
CSA009998.1	PREDICTED: adrenodoxin-like protein 2, mitochondrial isoform X1 [Fragaria vesca subsp. vesca]	14.4	17.449	2.7778	4	2	2	0	1	0	1	2	0	0	0	0	1	2	1	1	2	1	1	1	1	1	2	1	1	2	1	1	1	1	24.6233	25.7944	24.3046	23.8813	25.7928	24.2923	23.7441	23.9258	21.4074	0.802	2.252	1.33	3.762	2.829	0.198
CSA010000.1	MuDR family transposase-like protein [Solanum lycopersicum]	6.1	83.47	9.797	9	3	3	2	1	2	1	0	0	1	1	1	2	1	3	2	1	2	3	2	2	2	1	3	2	1	2	3	2	2	25.8782	25.0573	26.2541	24.0316	24.8849	24.769	25.9447	24.0174	23.0164	1.298	0.566	1.667	1.807	1.084	0.131
CSA010001.1	PREDICTED: crocetin glucosyltransferase, chloroplastic-like [Nicotiana attenuata]	13	21.608	1.819	3	2	1	1	0	0	0	0	0	1	1	0	2	1	1	1	2	1	2	2	1	1	0	0	1	1	1	1	1	0	24.5666	24.8537	24.8777	24.4527	24.7874	23.9827	22.9494	24.1201	23.5133	1.241	1.22	0.722	1.261	1.747	1.478
CSA010005.1	PREDICTED: heat shock 70 kDa protein 14-like [Sesamum indicum]	40.6	94.269	152.2	136	27	16	12	17	15	18	17	15	15	14	13	24	26	25	25	25	25	25	26	24	13	15	14	14	14	15	14	15	14	30.9163	30.8715	30.8438	30.8112	30.8603	30.8237	30.8441	30.8224	30.823	0.951	0.969	1.009	1.035	1.026	0.985
CSA010009.1	ribosomal protein S17 [Arabidopsis thaliana]	60.6	11.228	11.435	29	6	6	2	4	1	4	3	4	5	3	3	5	6	5	5	5	6	6	6	4	5	6	5	5	5	6	6	6	4	30.0492	29.9669	29.9654	30.2695	29.873	30.0594	30.205	29.9885	30.0704	0.944	0.945	0.864	0.76	0.879	0.911
CSA010010.1	PREDICTED: protein CURVATURE THYLAKOID 1C, chloroplastic [Eucalyptus grandis]	28.6	10.324	45.909	30	2	2	4	3	4	4	3	2	4	3	3	2	2	2	2	2	2	2	2	2	2	2	2	2	2	2	2	2	2	29.2402	28.8183	28.7911	29.0041	28.671	28.8226	29.0054	28.6077	28.8447	0.732	0.746	0.882	0.794	0.9	0.895
[truncated: 3,854 more rows]
[truncated: 5 more columns]
