# Supplementary material for: Ammonium triggered the response mechanism of lysine crotonylome in tea plants
Source: BMC Genomics. 2019 May 6;20:340. doi: 10.1186/s12864-019-5716-z (PMC6501322; doi:10.1186/s12864-019-5716-z)
Supplement: Supplementary file 8 — The information of subcellular localization. (XLSX 326 kb) [file 12864_2019_5716_MOESM8_ESM.xlsx]

## Sheet: Kcr proteins 
Subcellular Location	No. of Protein	Protein IDs
chloroplast	357	CSA011817.1 CSA000660.1 CSA001114.1 CSA023848.1 CSA006542.1 CSA005888.1 CSA029498.1 CSA020107.1 CSA032657.1 CSA011607.1 CSA010192.1 CSA036031.1 CSA029342.1 CSA031867.1 CSA030636.1 CSA001463.1 CSA002549.1 CSA029655.1 CSA033827.1 CSA030616.1 CSA009375.1 CSA008456.1 CSA035910.1 CSA002810.1 CSA036455.1 CSA023297.1 CSA010519.1 CSA023845.1 CSA018346.1 CSA001404.1 CSA025587.1 CSA007815.1 CSA021126.1 CSA…
cytoplasm	320	CSA014195.1 CSA000260.1 CSA036790.1 CSA019962.1 CSA036323.1 CSA003650.1 CSA017237.1 CSA036892.1 CSA033482.1 CSA023469.1 CSA007990.1 CSA005470.1 CSA017238.1 CSA016826.1 CSA016196.1 CSA026349.1 CSA018830.1 CSA016462.1 CSA010255.1 CSA022696.1 CSA036357.1 CSA036241.1 CSA020166.1 CSA006423.1 CSA005456.1 CSA001667.1 CSA026218.1 CSA014742.1 CSA000242.1 CSA023573.1 CSA021791.1 CSA029580.1 CSA017185.1 CSA…
nucleus	133	CSA015316.1 CSA010265.1 CSA022255.1 CSA030439.1 CSA028934.1 CSA001408.1 CSA024975.1 CSA022844.1 CSA013046.1 CSA004403.1 CSA034289.1 CSA023321.1 CSA001741.1 CSA011778.1 CSA024855.1 CSA008044.1 CSA026482.1 CSA002213.1 CSA032978.1 CSA030198.1 CSA031971.1 CSA007159.1 CSA014557.1 CSA006631.1 CSA014616.1 CSA001606.1 CSA029874.1 CSA033746.1 CSA036462.1 CSA035147.1 CSA023089.1 CSA006668.1 CSA013155.1 CSA…
mitochondria	39	CSA032831.1 CSA008792.1 CSA025613.1 CSA032664.1 CSA017146.1 CSA024149.1 CSA019996.1 CSA020117.1 CSA016186.1 CSA035367.1 CSA006699.1 CSA012537.1 CSA033458.1 CSA009444.1 CSA034848.1 CSA005786.1 CSA009720.1 CSA027456.1 CSA034422.1 CSA022564.1 CSA001005.1 CSA021951.1 CSA034366.1 CSA009913.1 CSA007747.1 CSA033994.1 CSA028806.1 CSA033762.1 CSA024339.1 CSA026298.1 CSA032350.1 CSA010617.1 CSA028643.1 CSA…
plasma membrane	36	CSA022303.1 CSA033982.1 CSA007849.1 CSA033761.1 CSA023147.1 CSA026632.1 CSA017738.1 CSA008510.1 CSA010284.1 CSA022959.1 CSA010681.1 CSA030173.1 CSA013466.1 CSA023798.1 CSA006049.1 CSA031259.1 CSA014748.1 CSA013374.1 CSA018687.1 CSA031752.1 CSA009727.1 CSA025432.1 CSA011972.1 CSA018666.1 CSA021623.1 CSA031789.1 CSA020314.1 CSA033628.1 CSA002537.1 CSA015870.1 CSA021656.1 CSA029484.1 CSA014753.1 CSA…
extracellular	24	CSA007207.1 CSA007279.1 CSA011225.1 CSA008308.1 CSA022045.1 CSA019161.1 CSA010797.1 CSA027489.1 CSA035358.1 CSA029626.1 CSA007390.1 CSA015928.1 CSA013417.1 CSA029979.1 CSA023424.1 CSA030699.1 CSA013381.1 CSA023347.1 CSA000855.1 CSA016269.1 CSA005455.1 CSA016706.1 CSA007666.1 CSA007781.1
cytoskeleton	19	CSA030262.1 CSA011221.1 CSA003232.1 CSA012876.1 CSA029934.1 CSA034290.1 CSA020335.1 CSA014732.1 CSA009889.1 CSA013029.1 CSA006537.1 CSA023480.1 CSA013997.1 CSA034340.1 CSA005033.1 CSA033083.1 CSA035340.1 CSA034927.1 CSA004129.1
endoplasmic reticulum	13	CSA013853.1 CSA019238.1 CSA026896.1 CSA017891.1 CSA020674.1 CSA025612.1 CSA011959.1 CSA009710.1 CSA034878.1 CSA030367.1 CSA032793.1 CSA029507.1 CSA001794.1
vacuolar membrane	11	CSA013895.1 CSA028248.1 CSA010369.1 CSA002974.1 CSA000036.1 CSA022079.1 CSA005110.1 CSA018098.1 CSA017664.1 CSA009779.1 CSA028493.1
peroxisome	8	CSA035408.1 CSA003697.1 CSA016705.1 CSA001272.1 CSA035939.1 CSA022952.1 CSA034513.1 CSA007056.1
cytoplasm,nucleus	6	CSA027685.1 CSA021739.1 CSA013671.1 CSA032813.1 CSA015390.1 CSA002456.1
chloroplast,mitochondria	2	CSA032333.1 CSA011175.1
endoplasmic reticulum,plasma membrane	1	CSA017714.1
nucleus,plasma membrane	1	CSA003078.1
Golgi apparatus	1	CSA014011.1

## Sheet: localization datas of Kcr
Protein accession	Position	Amino acid	Protein description	Subcellular localization
CSA000107.1	119	K	"PREDICTED: photosystem I reaction center subunit III, chloroplastic-like [Daucus carota subsp. sativus]"	chloroplast
CSA000107.1	124	K	"PREDICTED: photosystem I reaction center subunit III, chloroplastic-like [Daucus carota subsp. sativus]"	chloroplast
CSA000107.1	88	K	"PREDICTED: photosystem I reaction center subunit III, chloroplastic-like [Daucus carota subsp. sativus]"	chloroplast
CSA000107.1	188	K	"PREDICTED: photosystem I reaction center subunit III, chloroplastic-like [Daucus carota subsp. sativus]"	chloroplast
CSA000231.1	231	K	PREDICTED: haloacid dehalogenase-like hydrolase domain-containing protein At3g48420 [Pyrus x bretschneideri]	chloroplast
CSA000231.1	154	K	PREDICTED: haloacid dehalogenase-like hydrolase domain-containing protein At3g48420 [Pyrus x bretschneideri]	chloroplast
CSA000407.1	214	K	PREDICTED: elongation factor 1-delta-like [Juglans regia]	chloroplast
CSA000480.1	159	K	"PREDICTED: 50S ribosomal protein L12, chloroplastic [Solanum lycopersicum]"	chloroplast
CSA000480.1	164	K	"PREDICTED: 50S ribosomal protein L12, chloroplastic [Solanum lycopersicum]"	chloroplast
CSA000480.1	171	K	"PREDICTED: 50S ribosomal protein L12, chloroplastic [Solanum lycopersicum]"	chloroplast
CSA000531.1	109	K	"PREDICTED: 20 kDa chaperonin, chloroplastic-like [Nicotiana tabacum]"	chloroplast
CSA000531.1	158	K	"PREDICTED: 20 kDa chaperonin, chloroplastic-like [Nicotiana tabacum]"	chloroplast
CSA000531.1	103	K	"PREDICTED: 20 kDa chaperonin, chloroplastic-like [Nicotiana tabacum]"	chloroplast
CSA000531.1	155	K	"PREDICTED: 20 kDa chaperonin, chloroplastic-like [Nicotiana tabacum]"	chloroplast
CSA000531.1	174	K	"PREDICTED: 20 kDa chaperonin, chloroplastic-like [Nicotiana tabacum]"	chloroplast
CSA000531.1	71	K	"PREDICTED: 20 kDa chaperonin, chloroplastic-like [Nicotiana tabacum]"	chloroplast
CSA000531.1	207	K	"PREDICTED: 20 kDa chaperonin, chloroplastic-like [Nicotiana tabacum]"	chloroplast
CSA000531.1	230	K	"PREDICTED: 20 kDa chaperonin, chloroplastic-like [Nicotiana tabacum]"	chloroplast
CSA000531.1	167	K	"PREDICTED: 20 kDa chaperonin, chloroplastic-like [Nicotiana tabacum]"	chloroplast
CSA000627.1	243	K	"PREDICTED: oxygen-evolving enhancer protein 1, chloroplastic [Ziziphus jujuba]"	chloroplast
CSA000627.1	274	K	"PREDICTED: oxygen-evolving enhancer protein 1, chloroplastic [Ziziphus jujuba]"	chloroplast
CSA000627.1	144	K	"PREDICTED: oxygen-evolving enhancer protein 1, chloroplastic [Ziziphus jujuba]"	chloroplast
CSA000627.1	270	K	"PREDICTED: oxygen-evolving enhancer protein 1, chloroplastic [Ziziphus jujuba]"	chloroplast
CSA000627.1	121	K	"PREDICTED: oxygen-evolving enhancer protein 1, chloroplastic [Ziziphus jujuba]"	chloroplast
CSA000627.1	150	K	"PREDICTED: oxygen-evolving enhancer protein 1, chloroplastic [Ziziphus jujuba]"	chloroplast
CSA000652.1	88	K		chloroplast
CSA000660.1	89	K	PREDICTED: glutaredoxin-like [Juglans regia]	chloroplast
CSA000795.1	401	K	"PREDICTED: phosphoribulokinase, chloroplastic-like [Populus euphratica]"	chloroplast
CSA000795.1	272	K	"PREDICTED: phosphoribulokinase, chloroplastic-like [Populus euphratica]"	chloroplast
CSA000795.1	207	K	"PREDICTED: phosphoribulokinase, chloroplastic-like [Populus euphratica]"	chloroplast
CSA000795.1	144	K	"PREDICTED: phosphoribulokinase, chloroplastic-like [Populus euphratica]"	chloroplast
CSA000795.1	223	K	"PREDICTED: phosphoribulokinase, chloroplastic-like [Populus euphratica]"	chloroplast
CSA000795.1	121	K	"PREDICTED: phosphoribulokinase, chloroplastic-like [Populus euphratica]"	chloroplast
CSA000931.1	52	K	PREDICTED: cinnamoyl-CoA reductase 1 [Ipomoea nil]	chloroplast
CSA000931.1	323	K	PREDICTED: cinnamoyl-CoA reductase 1 [Ipomoea nil]	chloroplast
CSA000931.1	285	K	PREDICTED: cinnamoyl-CoA reductase 1 [Ipomoea nil]	chloroplast
CSA001107.1	71	K	PREDICTED: 26S proteasome non-ATPase regulatory subunit 6 homolog [Nelumbo nucifera]	chloroplast
CSA001114.1	327	K	"PREDICTED: glutamine synthetase leaf isozyme, chloroplastic [Juglans regia]"	chloroplast
CSA001114.1	169	K	"PREDICTED: glutamine synthetase leaf isozyme, chloroplastic [Juglans regia]"	chloroplast
CSA001114.1	338	K	"PREDICTED: glutamine synthetase leaf isozyme, chloroplastic [Juglans regia]"	chloroplast
CSA001114.1	177	K	"PREDICTED: glutamine synthetase leaf isozyme, chloroplastic [Juglans regia]"	chloroplast
CSA001114.1	386	K	"PREDICTED: glutamine synthetase leaf isozyme, chloroplastic [Juglans regia]"	chloroplast
CSA001114.1	105	K	"PREDICTED: glutamine synthetase leaf isozyme, chloroplastic [Juglans regia]"	chloroplast
CSA001114.1	355	K	"PREDICTED: glutamine synthetase leaf isozyme, chloroplastic [Juglans regia]"	chloroplast
CSA001234.1	25	K	PREDICTED: diphosphomevalonate decarboxylase MVD2-like [Nicotiana attenuata]	chloroplast
CSA001295.1	432	K		chloroplast
CSA001297.1	59	K	plant/F21F14-40 protein [Medicago truncatula]	chloroplast
CSA001325.1	179	K	"PREDICTED: argininosuccinate synthase, chloroplastic isoform X1 [Theobroma cacao]"	chloroplast
CSA001325.1	263	K	"PREDICTED: argininosuccinate synthase, chloroplastic isoform X1 [Theobroma cacao]"	chloroplast
CSA001325.1	438	K	"PREDICTED: argininosuccinate synthase, chloroplastic isoform X1 [Theobroma cacao]"	chloroplast
CSA001357.1	109	K		chloroplast
CSA001379.1	25	K	"PREDICTED: short-chain dehydrogenase TIC 32, chloroplastic-like isoform X1 [Nicotiana tabacum]"	chloroplast
CSA001379.1	17	K	"PREDICTED: short-chain dehydrogenase TIC 32, chloroplastic-like isoform X1 [Nicotiana tabacum]"	chloroplast
CSA001404.1	345	K	"PREDICTED: ATP synthase gamma chain, chloroplastic [Nelumbo nucifera]"	chloroplast
CSA001404.1	274	K	"PREDICTED: ATP synthase gamma chain, chloroplastic [Nelumbo nucifera]"	chloroplast
CSA001404.1	173	K	"PREDICTED: ATP synthase gamma chain, chloroplastic [Nelumbo nucifera]"	chloroplast
CSA001404.1	70	K	"PREDICTED: ATP synthase gamma chain, chloroplastic [Nelumbo nucifera]"	chloroplast
CSA001404.1	76	K	"PREDICTED: ATP synthase gamma chain, chloroplastic [Nelumbo nucifera]"	chloroplast
CSA001404.1	82	K	"PREDICTED: ATP synthase gamma chain, chloroplastic [Nelumbo nucifera]"	chloroplast
CSA001463.1	431	K	PREDICTED: uncharacterized GTP-binding protein YjiA [Ricinus communis]	chloroplast
CSA001463.1	446	K	PREDICTED: uncharacterized GTP-binding protein YjiA [Ricinus communis]	chloroplast
CSA001723.1	246	K	"PREDICTED: probable ribose-5-phosphate isomerase 3, chloroplastic [Nicotiana tomentosiformis]"	chloroplast
CSA001723.1	212	K	"PREDICTED: probable ribose-5-phosphate isomerase 3, chloroplastic [Nicotiana tomentosiformis]"	chloroplast
CSA001723.1	67	K	"PREDICTED: probable ribose-5-phosphate isomerase 3, chloroplastic [Nicotiana tomentosiformis]"	chloroplast
CSA001723.1	219	K	"PREDICTED: probable ribose-5-phosphate isomerase 3, chloroplastic [Nicotiana tomentosiformis]"	chloroplast
CSA001723.1	162	K	"PREDICTED: probable ribose-5-phosphate isomerase 3, chloroplastic [Nicotiana tomentosiformis]"	chloroplast
CSA001757.1	263	K	catalytic/ coenzyme binding protein [Arabidopsis lyrata subsp. lyrata]	chloroplast
CSA001777.1	174	K	"PREDICTED: phosphoglycolate phosphatase 1B, chloroplastic-like [Cicer arietinum]"	chloroplast
CSA001777.1	135	K	"PREDICTED: phosphoglycolate phosphatase 1B, chloroplastic-like [Cicer arietinum]"	chloroplast
CSA001818.1	136	K	"PREDICTED: indole-3-glycerol phosphate synthase, chloroplastic [Vitis vinifera]"	chloroplast
CSA001818.1	71	K	"PREDICTED: indole-3-glycerol phosphate synthase, chloroplastic [Vitis vinifera]"	chloroplast
CSA001864.1	650	K	"PREDICTED: heat shock protein 90-5, chloroplastic [Ziziphus jujuba]"	chloroplast
CSA001864.1	365	K	"PREDICTED: heat shock protein 90-5, chloroplastic [Ziziphus jujuba]"	chloroplast
CSA001864.1	369	K	"PREDICTED: heat shock protein 90-5, chloroplastic [Ziziphus jujuba]"	chloroplast
CSA001864.1	567	K	"PREDICTED: heat shock protein 90-5, chloroplastic [Ziziphus jujuba]"	chloroplast
CSA001864.1	265	K	"PREDICTED: heat shock protein 90-5, chloroplastic [Ziziphus jujuba]"	chloroplast
CSA001864.1	725	K	"PREDICTED: heat shock protein 90-5, chloroplastic [Ziziphus jujuba]"	chloroplast
CSA001864.1	325	K	"PREDICTED: heat shock protein 90-5, chloroplastic [Ziziphus jujuba]"	chloroplast
CSA001864.1	126	K	"PREDICTED: heat shock protein 90-5, chloroplastic [Ziziphus jujuba]"	chloroplast
CSA002108.1	304	K	PREDICTED: carbonic anhydrase 2 isoform X1 [Vitis vinifera]	chloroplast
CSA002108.1	127	K	PREDICTED: carbonic anhydrase 2 isoform X1 [Vitis vinifera]	chloroplast
CSA002108.1	194	K	PREDICTED: carbonic anhydrase 2 isoform X1 [Vitis vinifera]	chloroplast
CSA002108.1	134	K	PREDICTED: carbonic anhydrase 2 isoform X1 [Vitis vinifera]	chloroplast
CSA002108.1	92	K	PREDICTED: carbonic anhydrase 2 isoform X1 [Vitis vinifera]	chloroplast
CSA002108.1	137	K	PREDICTED: carbonic anhydrase 2 isoform X1 [Vitis vinifera]	chloroplast
CSA002108.1	140	K	PREDICTED: carbonic anhydrase 2 isoform X1 [Vitis vinifera]	chloroplast
CSA002108.1	150	K	PREDICTED: carbonic anhydrase 2 isoform X1 [Vitis vinifera]	chloroplast
CSA002170.1	77	K	PREDICTED: nitrilase-like protein 2 [Daucus carota subsp. sativus]	chloroplast
CSA002212.1	142	K	"PREDICTED: calcium sensing receptor, chloroplastic [Eucalyptus grandis]"	chloroplast
CSA002212.1	268	K	"PREDICTED: calcium sensing receptor, chloroplastic [Eucalyptus grandis]"	chloroplast
CSA002229.1	172	K	rubredoxin family protein [Arabidopsis lyrata subsp. lyrata]	chloroplast
CSA002335.1	97	K	PREDICTED: peptidyl-prolyl cis-trans isomerase-like [Jatropha curcas]	chloroplast
CSA002335.1	151	K	PREDICTED: peptidyl-prolyl cis-trans isomerase-like [Jatropha curcas]	chloroplast
CSA002361.1	141	K	"PREDICTED: chlorophyll a-b binding protein 13, chloroplastic [Vitis vinifera]"	chloroplast
CSA002466.1	145	K	PREDICTED: 2-hydroxyacyl-CoA lyase [Ipomoea nil]	chloroplast
CSA002466.1	232	K	PREDICTED: 2-hydroxyacyl-CoA lyase [Ipomoea nil]	chloroplast
CSA002466.1	364	K	PREDICTED: 2-hydroxyacyl-CoA lyase [Ipomoea nil]	chloroplast
CSA002549.1	397	K	"PREDICTED: peptidyl-prolyl cis-trans isomerase, chloroplastic [Ziziphus jujuba]"	chloroplast
CSA002549.1	419	K	"PREDICTED: peptidyl-prolyl cis-trans isomerase, chloroplastic [Ziziphus jujuba]"	chloroplast
CSA002568.1	123	K	NAD-dependent epimerase/dehydratase [Zea mays]	chloroplast
CSA002568.1	203	K	NAD-dependent epimerase/dehydratase [Zea mays]	chloroplast
CSA002568.1	182	K	NAD-dependent epimerase/dehydratase [Zea mays]	chloroplast
CSA002568.1	226	K	NAD-dependent epimerase/dehydratase [Zea mays]	chloroplast
CSA002568.1	193	K	NAD-dependent epimerase/dehydratase [Zea mays]	chloroplast
CSA002568.1	242	K	NAD-dependent epimerase/dehydratase [Zea mays]	chloroplast
CSA002568.1	47	K	NAD-dependent epimerase/dehydratase [Zea mays]	chloroplast
CSA002579.1	206	K	"PREDICTED: 30S ribosomal protein 2, chloroplastic [Sesamum indicum]"	chloroplast
CSA002579.1	213	K	"PREDICTED: 30S ribosomal protein 2, chloroplastic [Sesamum indicum]"	chloroplast
CSA002712.1	243	K	PREDICTED: enolase [Sesamum indicum]	chloroplast
CSA002712.1	204	K	PREDICTED: enolase [Sesamum indicum]	chloroplast
CSA002712.1	234	K	PREDICTED: enolase [Sesamum indicum]	chloroplast
CSA002712.1	250	K	PREDICTED: enolase [Sesamum indicum]	chloroplast
CSA002712.1	61	K	PREDICTED: enolase [Sesamum indicum]	chloroplast
CSA002712.1	199	K	PREDICTED: enolase [Sesamum indicum]	chloroplast
CSA002712.1	301	K	PREDICTED: enolase [Sesamum indicum]	chloroplast
CSA002726.1	63	K	PREDICTED: glutathione S-transferase L3 [Vitis vinifera]	chloroplast
CSA002726.1	44	K	PREDICTED: glutathione S-transferase L3 [Vitis vinifera]	chloroplast
CSA002778.1	321	K	integral membrane protein [Medicago truncatula]	chloroplast
CSA002800.1	209	K	PREDICTED: REF/SRPP-like protein At1g67360 [Nicotiana tabacum]	chloroplast
CSA002800.1	89	K	PREDICTED: REF/SRPP-like protein At1g67360 [Nicotiana tabacum]	chloroplast
CSA002810.1	165	K	"PREDICTED: protein COFACTOR ASSEMBLY OF COMPLEX C SUBUNIT B CCB1, chloroplastic [Juglans regia]"	chloroplast
CSA003086.1	424	K	"PREDICTED: ketol-acid reductoisomerase, chloroplastic [Juglans regia]"	chloroplast
CSA003086.1	151	K	"PREDICTED: ketol-acid reductoisomerase, chloroplastic [Juglans regia]"	chloroplast
CSA003086.1	442	K	"PREDICTED: ketol-acid reductoisomerase, chloroplastic [Juglans regia]"	chloroplast
CSA003086.1	96	K	"PREDICTED: ketol-acid reductoisomerase, chloroplastic [Juglans regia]"	chloroplast
CSA003118.1	182	K	"PREDICTED: triosephosphate isomerase, chloroplastic [Solanum tuberosum]"	chloroplast
CSA003118.1	318	K	"PREDICTED: triosephosphate isomerase, chloroplastic [Solanum tuberosum]"	chloroplast
CSA003118.1	270	K	"PREDICTED: triosephosphate isomerase, chloroplastic [Solanum tuberosum]"	chloroplast
CSA003143.1	486	K	PREDICTED: guanylate-binding protein 2 [Vitis vinifera]	chloroplast
CSA003143.1	788	K	PREDICTED: guanylate-binding protein 2 [Vitis vinifera]	chloroplast
CSA003213.1	237	K	"PREDICTED: thylakoid lumenal 29 kDa protein, chloroplastic [Vitis vinifera]"	chloroplast
CSA003213.1	246	K	"PREDICTED: thylakoid lumenal 29 kDa protein, chloroplastic [Vitis vinifera]"	chloroplast
CSA003213.1	244	K	"PREDICTED: thylakoid lumenal 29 kDa protein, chloroplastic [Vitis vinifera]"	chloroplast
CSA003213.1	287	K	"PREDICTED: thylakoid lumenal 29 kDa protein, chloroplastic [Vitis vinifera]"	chloroplast
CSA003213.1	135	K	"PREDICTED: thylakoid lumenal 29 kDa protein, chloroplastic [Vitis vinifera]"	chloroplast
CSA003432.1	107	K	PREDICTED: mediator of RNA polymerase II transcription subunit 36a-like [Daucus carota subsp. sativus]	chloroplast
CSA003658.1	395	K	"PREDICTED: ribulose bisphosphate carboxylase/oxygenase activase, chloroplastic isoform X1 [Vitis vinifera]"	chloroplast
CSA003658.1	326	K	"PREDICTED: ribulose bisphosphate carboxylase/oxygenase activase, chloroplastic isoform X1 [Vitis vinifera]"	chloroplast
CSA003658.1	383	K	"PREDICTED: ribulose bisphosphate carboxylase/oxygenase activase, chloroplastic isoform X1 [Vitis vinifera]"	chloroplast
CSA003658.1	411	K	"PREDICTED: ribulose bisphosphate carboxylase/oxygenase activase, chloroplastic isoform X1 [Vitis vinifera]"	chloroplast
CSA003658.1	451	K	"PREDICTED: ribulose bisphosphate carboxylase/oxygenase activase, chloroplastic isoform X1 [Vitis vinifera]"	chloroplast
CSA003662.1	371	K	"PREDICTED: ribulose bisphosphate carboxylase/oxygenase activase, chloroplastic isoform X2 [Vitis vinifera]"	chloroplast
CSA003662.1	387	K	"PREDICTED: ribulose bisphosphate carboxylase/oxygenase activase, chloroplastic isoform X2 [Vitis vinifera]"	chloroplast
CSA003662.1	70	K	"PREDICTED: ribulose bisphosphate carboxylase/oxygenase activase, chloroplastic isoform X2 [Vitis vinifera]"	chloroplast
CSA003662.1	68	K	"PREDICTED: ribulose bisphosphate carboxylase/oxygenase activase, chloroplastic isoform X2 [Vitis vinifera]"	chloroplast
CSA003662.1	167	K	"PREDICTED: ribulose bisphosphate carboxylase/oxygenase activase, chloroplastic isoform X2 [Vitis vinifera]"	chloroplast
CSA003662.1	377	K	"PREDICTED: ribulose bisphosphate carboxylase/oxygenase activase, chloroplastic isoform X2 [Vitis vinifera]"	chloroplast
CSA003662.1	408	K	"PREDICTED: ribulose bisphosphate carboxylase/oxygenase activase, chloroplastic isoform X2 [Vitis vinifera]"	chloroplast
CSA003662.1	302	K	"PREDICTED: ribulose bisphosphate carboxylase/oxygenase activase, chloroplastic isoform X2 [Vitis vinifera]"	chloroplast
CSA003662.1	415	K	"PREDICTED: ribulose bisphosphate carboxylase/oxygenase activase, chloroplastic isoform X2 [Vitis vinifera]"	chloroplast
CSA003662.1	171	K	"PREDICTED: ribulose bisphosphate carboxylase/oxygenase activase, chloroplastic isoform X2 [Vitis vinifera]"	chloroplast
CSA003663.1	305	K	"PREDICTED: D-xylose-proton symporter-like 3, chloroplastic [Theobroma cacao]"	chloroplast
CSA003732.1	104	K		chloroplast
CSA003732.1	91	K		chloroplast
CSA003732.1	100	K		chloroplast
CSA003732.1	96	K		chloroplast
CSA003733.1	116	K	"PREDICTED: thylakoid lumenal 15 kDa protein 1, chloroplastic [Capsicum annuum]"	chloroplast
CSA004024.1	128	K	"PREDICTED: monodehydroascorbate reductase 5, mitochondrial [Nelumbo nucifera]"	chloroplast
CSA004024.1	265	K	"PREDICTED: monodehydroascorbate reductase 5, mitochondrial [Nelumbo nucifera]"	chloroplast
CSA004254.1	47	K	PREDICTED: putative low molecular weight protein-tyrosine-phosphatase slr0328 [Prunus mume]	chloroplast
CSA004504.1	142	K	PREDICTED: beta-glucosidase 44-like [Citrus sinensis]	chloroplast
CSA004504.1	458	K	PREDICTED: beta-glucosidase 44-like [Citrus sinensis]	chloroplast
CSA004531.1	142	K	PREDICTED: carboxymethylenebutenolidase homolog [Citrus sinensis]	chloroplast
CSA004531.1	245	K	PREDICTED: carboxymethylenebutenolidase homolog [Citrus sinensis]	chloroplast
CSA004532.1	215	K	"PREDICTED: chlorophyll a-b binding protein CP26, chloroplastic [Ricinus communis]"	chloroplast
CSA004532.1	256	K	"PREDICTED: chlorophyll a-b binding protein CP26, chloroplastic [Ricinus communis]"	chloroplast
CSA004535.1	92	K	RmlC-like cupins superfamily protein [Arabidopsis thaliana]	chloroplast
CSA004632.1	212	K	"PREDICTED: ycf3-interacting protein 1, chloroplastic isoform X1 [Vitis vinifera]"	chloroplast
CSA004763.1	63	K	"PREDICTED: ribulose bisphosphate carboxylase small chain, chloroplastic-like [Juglans regia]"	chloroplast
CSA004763.1	138	K	"PREDICTED: ribulose bisphosphate carboxylase small chain, chloroplastic-like [Juglans regia]"	chloroplast
CSA004763.1	144	K	"PREDICTED: ribulose bisphosphate carboxylase small chain, chloroplastic-like [Juglans regia]"	chloroplast
CSA004763.1	160	K	"PREDICTED: ribulose bisphosphate carboxylase small chain, chloroplastic-like [Juglans regia]"	chloroplast
CSA004763.1	110	K	"PREDICTED: ribulose bisphosphate carboxylase small chain, chloroplastic-like [Juglans regia]"	chloroplast
CSA004909.1	73	K	"PREDICTED: photosystem II 10 kDa polypeptide, chloroplastic [Juglans regia]"	chloroplast
CSA005074.1	299	K	PREDICTED: uncharacterized hydrolase YNR064C isoform X1 [Jatropha curcas]	chloroplast
CSA005231.1	203	K	PREDICTED: 60S ribosomal protein L13-1 [Nelumbo nucifera]	chloroplast
CSA005231.1	173	K	PREDICTED: 60S ribosomal protein L13-1 [Nelumbo nucifera]	chloroplast
CSA005231.1	206	K	PREDICTED: 60S ribosomal protein L13-1 [Nelumbo nucifera]	chloroplast
CSA005231.1	122	K	PREDICTED: 60S ribosomal protein L13-1 [Nelumbo nucifera]	chloroplast
CSA005231.1	167	K	PREDICTED: 60S ribosomal protein L13-1 [Nelumbo nucifera]	chloroplast
CSA005241.1	379	K	"PREDICTED: phosphoserine aminotransferase 2, chloroplastic [Vitis vinifera]"	chloroplast
CSA005377.1	98	K	"PREDICTED: peptidyl-prolyl cis-trans isomerase FKBP18, chloroplastic [Sesamum indicum]"	chloroplast
CSA005377.1	143	K	"PREDICTED: peptidyl-prolyl cis-trans isomerase FKBP18, chloroplastic [Sesamum indicum]"	chloroplast
CSA005509.1	243	K	Thylakoid lumenal 19 kDa protein [Morus notabilis]	chloroplast
CSA005509.1	139	K	Thylakoid lumenal 19 kDa protein [Morus notabilis]	chloroplast
CSA005509.1	126	K	Thylakoid lumenal 19 kDa protein [Morus notabilis]	chloroplast
CSA005568.1	217	K	vestitone reductase-related family protein [Populus trichocarpa]	chloroplast
CSA005660.1	101	K	PREDICTED: leucine aminopeptidase 1-like [Juglans regia]	chloroplast
CSA005866.1	88	K	"PREDICTED: PGR5-like protein 1A, chloroplastic [Ziziphus jujuba]"	chloroplast
CSA005866.1	165	K	"PREDICTED: PGR5-like protein 1A, chloroplastic [Ziziphus jujuba]"	chloroplast
CSA005888.1	116	K	photosystem II Pbs27 protein [Medicago truncatula]	chloroplast
CSA005888.1	85	K	photosystem II Pbs27 protein [Medicago truncatula]	chloroplast
CSA005888.1	169	K	photosystem II Pbs27 protein [Medicago truncatula]	chloroplast
CSA005888.1	121	K	photosystem II Pbs27 protein [Medicago truncatula]	chloroplast
CSA005963.1	57	K	30S ribosomal protein S8 (chloroplast) [Camellia crapnelliana]	chloroplast
CSA005966.1	111	K	NtPRp27-like protein precursor [Solanum tuberosum]	chloroplast
CSA005982.1	173	K	"PREDICTED: grpE protein homolog, mitochondrial [Sesamum indicum]"	chloroplast
CSA006268.1	350	K	"PREDICTED: 3-oxo-Delta(4,5)-steroid 5-beta-reductase-like [Nicotiana attenuata]"	chloroplast
CSA006539.1	345	K	PREDICTED: probable inactive purple acid phosphatase 29 [Citrus sinensis]	chloroplast
CSA006542.1	74	K	"PREDICTED: ferredoxin-thioredoxin reductase, variable chain [Theobroma cacao]"	chloroplast
CSA006542.1	101	K	"PREDICTED: ferredoxin-thioredoxin reductase, variable chain [Theobroma cacao]"	chloroplast
CSA006542.1	86	K	"PREDICTED: ferredoxin-thioredoxin reductase, variable chain [Theobroma cacao]"	chloroplast
CSA006542.1	113	K	"PREDICTED: ferredoxin-thioredoxin reductase, variable chain [Theobroma cacao]"	chloroplast
CSA006658.1	166	K	PREDICTED: beta-glucosidase BoGH3B-like isoform X1 [Prunus mume]	chloroplast
CSA007133.1	463	K		chloroplast
CSA007137.1	321	K	"PREDICTED: mitochondrial phosphate carrier protein 3, mitochondrial [Jatropha curcas]"	chloroplast
CSA007137.1	226	K	"PREDICTED: mitochondrial phosphate carrier protein 3, mitochondrial [Jatropha curcas]"	chloroplast
CSA007565.1	168	K	PREDICTED: 60S ribosomal protein L22-2 [Arachis ipaensis]	chloroplast
CSA007585.1	70	K	"PREDICTED: 50S ribosomal protein L29, chloroplastic [Gossypium raimondii]"	chloroplast
CSA007585.1	169	K	"PREDICTED: 50S ribosomal protein L29, chloroplastic [Gossypium raimondii]"	chloroplast
CSA007585.1	105	K	"PREDICTED: 50S ribosomal protein L29, chloroplastic [Gossypium raimondii]"	chloroplast
CSA007658.1	87	K	copper ion-binding protein [Medicago truncatula]	chloroplast
CSA007722.1	437	K	"PREDICTED: 30S ribosomal protein S1-like, partial [Nicotiana tabacum]"	chloroplast
CSA007722.1	484	K	"PREDICTED: 30S ribosomal protein S1-like, partial [Nicotiana tabacum]"	chloroplast
CSA007722.1	424	K	"PREDICTED: 30S ribosomal protein S1-like, partial [Nicotiana tabacum]"	chloroplast
CSA007722.1	679	K	"PREDICTED: 30S ribosomal protein S1-like, partial [Nicotiana tabacum]"	chloroplast
CSA007722.1	497	K	"PREDICTED: 30S ribosomal protein S1-like, partial [Nicotiana tabacum]"	chloroplast
CSA007722.1	129	K	"PREDICTED: 30S ribosomal protein S1-like, partial [Nicotiana tabacum]"	chloroplast
CSA007722.1	495	K	"PREDICTED: 30S ribosomal protein S1-like, partial [Nicotiana tabacum]"	chloroplast
CSA007722.1	265	K	"PREDICTED: 30S ribosomal protein S1-like, partial [Nicotiana tabacum]"	chloroplast
CSA007722.1	366	K	"PREDICTED: 30S ribosomal protein S1-like, partial [Nicotiana tabacum]"	chloroplast
CSA007724.1	149	K	PREDICTED: titin-like isoform X1 [Gossypium hirsutum]	chloroplast
CSA007724.1	253	K	PREDICTED: titin-like isoform X1 [Gossypium hirsutum]	chloroplast
CSA007724.1	432	K	PREDICTED: titin-like isoform X1 [Gossypium hirsutum]	chloroplast
CSA007724.1	43	K	PREDICTED: titin-like isoform X1 [Gossypium hirsutum]	chloroplast
CSA007724.1	187	K	PREDICTED: titin-like isoform X1 [Gossypium hirsutum]	chloroplast
CSA007815.1	182	K	PREDICTED: hypersensitive-induced response protein 2 [Solanum tuberosum]	chloroplast
CSA007815.1	177	K	PREDICTED: hypersensitive-induced response protein 2 [Solanum tuberosum]	chloroplast
CSA007815.1	89	K	PREDICTED: hypersensitive-induced response protein 2 [Solanum tuberosum]	chloroplast
CSA007815.1	111	K	PREDICTED: hypersensitive-induced response protein 2 [Solanum tuberosum]	chloroplast
CSA007815.1	126	K	PREDICTED: hypersensitive-induced response protein 2 [Solanum tuberosum]	chloroplast
CSA007815.1	121	K	PREDICTED: hypersensitive-induced response protein 2 [Solanum tuberosum]	chloroplast
CSA007815.1	82	K	PREDICTED: hypersensitive-induced response protein 2 [Solanum tuberosum]	chloroplast
CSA007940.1	224	K	"PREDICTED: biotin carboxylase 1, chloroplastic-like [Nicotiana tabacum]"	chloroplast
CSA007940.1	168	K	"PREDICTED: biotin carboxylase 1, chloroplastic-like [Nicotiana tabacum]"	chloroplast
CSA008278.1	33	K	"PREDICTED: probable plastid-lipid-associated protein 6, chloroplastic [Cucumis melo]"	chloroplast
CSA008278.1	141	K	"PREDICTED: probable plastid-lipid-associated protein 6, chloroplastic [Cucumis melo]"	chloroplast
CSA008278.1	139	K	"PREDICTED: probable plastid-lipid-associated protein 6, chloroplastic [Cucumis melo]"	chloroplast
CSA008278.1	146	K	"PREDICTED: probable plastid-lipid-associated protein 6, chloroplastic [Cucumis melo]"	chloroplast
CSA008341.1	182	K	"PREDICTED: L-galactono-1,4-lactone dehydrogenase, mitochondrial [Sesamum indicum]"	chloroplast
CSA008341.1	563	K	"PREDICTED: L-galactono-1,4-lactone dehydrogenase, mitochondrial [Sesamum indicum]"	chloroplast
CSA008456.1	168	K	PREDICTED: 3-isopropylmalate dehydratase large subunit-like isoform X1 [Ziziphus jujuba]	chloroplast
CSA008470.1	50	K	"PREDICTED: leucine aminopeptidase 2, chloroplastic-like [Erythranthe guttata]"	chloroplast
CSA008625.1	608	K	"PREDICTED: glycine--tRNA ligase, mitochondrial 1-like [Nicotiana attenuata]"	chloroplast
CSA008625.1	202	K	"PREDICTED: glycine--tRNA ligase, mitochondrial 1-like [Nicotiana attenuata]"	chloroplast
CSA008912.1	104	K	"PREDICTED: glycine-rich RNA-binding protein 2, mitochondrial-like isoform X2 [Nicotiana tomentosiformis]"	chloroplast
CSA008945.1	384	K	"PREDICTED: ruBisCO large subunit-binding protein subunit beta, chloroplastic [Vitis vinifera]"	chloroplast
CSA008945.1	334	K	"PREDICTED: ruBisCO large subunit-binding protein subunit beta, chloroplastic [Vitis vinifera]"	chloroplast
CSA008945.1	373	K	"PREDICTED: ruBisCO large subunit-binding protein subunit beta, chloroplastic [Vitis vinifera]"	chloroplast
CSA008945.1	339	K	"PREDICTED: ruBisCO large subunit-binding protein subunit beta, chloroplastic [Vitis vinifera]"	chloroplast
CSA008945.1	71	K	"PREDICTED: ruBisCO large subunit-binding protein subunit beta, chloroplastic [Vitis vinifera]"	chloroplast
CSA008945.1	97	K	"PREDICTED: ruBisCO large subunit-binding protein subunit beta, chloroplastic [Vitis vinifera]"	chloroplast
CSA008945.1	188	K	"PREDICTED: ruBisCO large subunit-binding protein subunit beta, chloroplastic [Vitis vinifera]"	chloroplast
CSA008945.1	111	K	"PREDICTED: ruBisCO large subunit-binding protein subunit beta, chloroplastic [Vitis vinifera]"	chloroplast
CSA008945.1	406	K	"PREDICTED: ruBisCO large subunit-binding protein subunit beta, chloroplastic [Vitis vinifera]"	chloroplast
CSA008945.1	510	K	"PREDICTED: ruBisCO large subunit-binding protein subunit beta, chloroplastic [Vitis vinifera]"	chloroplast
CSA008945.1	376	K	"PREDICTED: ruBisCO large subunit-binding protein subunit beta, chloroplastic [Vitis vinifera]"	chloroplast
CSA008945.1	515	K	"PREDICTED: ruBisCO large subunit-binding protein subunit beta, chloroplastic [Vitis vinifera]"	chloroplast
CSA008945.1	195	K	"PREDICTED: ruBisCO large subunit-binding protein subunit beta, chloroplastic [Vitis vinifera]"	chloroplast
CSA009025.1	131	K	PREDICTED: NADP-dependent malic enzyme [Sesamum indicum]	chloroplast
CSA009025.1	125	K	PREDICTED: NADP-dependent malic enzyme [Sesamum indicum]	chloroplast
CSA009025.1	26	K	PREDICTED: NADP-dependent malic enzyme [Sesamum indicum]	chloroplast
CSA009025.1	19	K	PREDICTED: NADP-dependent malic enzyme [Sesamum indicum]	chloroplast
CSA009154.1	240	K	PREDICTED: probable alpha-mannosidase At5g13980 [Vitis vinifera]	chloroplast
CSA009154.1	885	K	PREDICTED: probable alpha-mannosidase At5g13980 [Vitis vinifera]	chloroplast
CSA009375.1	32	K	PREDICTED: cysteine proteinase inhibitor-like [Populus euphratica]	chloroplast
CSA009375.1	3	K	PREDICTED: cysteine proteinase inhibitor-like [Populus euphratica]	chloroplast
CSA009418.1	148	K	Ribosomal protein S24/S35 [Arabidopsis thaliana]	chloroplast
CSA009518.1	418	K	PREDICTED: nucleolin 2-like isoform X1 [Juglans regia]	chloroplast
CSA009518.1	171	K	PREDICTED: nucleolin 2-like isoform X1 [Juglans regia]	chloroplast
CSA009617.1	205	K	PREDICTED: glycerophosphodiester phosphodiesterase GDPD6 [Prunus mume]	chloroplast
CSA009759.1	170	K	"PREDICTED: ATP synthase subunit b', chloroplastic [Theobroma cacao]"	chloroplast
CSA009759.1	128	K	"PREDICTED: ATP synthase subunit b', chloroplastic [Theobroma cacao]"	chloroplast
CSA009759.1	123	K	"PREDICTED: ATP synthase subunit b', chloroplastic [Theobroma cacao]"	chloroplast
CSA009759.1	158	K	"PREDICTED: ATP synthase subunit b', chloroplastic [Theobroma cacao]"	chloroplast
CSA009759.1	135	K	"PREDICTED: ATP synthase subunit b', chloroplastic [Theobroma cacao]"	chloroplast
CSA009895.1	133	K	PREDICTED: aspartic proteinase-like isoform X1 [Juglans regia]	chloroplast
CSA009950.1	438	K	"PREDICTED: protease Do-like 8, chloroplastic isoform X1 [Juglans regia]"	chloroplast
CSA009966.1	59	K	"PREDICTED: fructose-bisphosphate aldolase 1, chloroplastic [Solanum pennellii]"	chloroplast
CSA009966.1	348	K	"PREDICTED: fructose-bisphosphate aldolase 1, chloroplastic [Solanum pennellii]"	chloroplast
CSA009966.1	80	K	"PREDICTED: fructose-bisphosphate aldolase 1, chloroplastic [Solanum pennellii]"	chloroplast
CSA009966.1	389	K	"PREDICTED: fructose-bisphosphate aldolase 1, chloroplastic [Solanum pennellii]"	chloroplast
CSA009966.1	378	K	"PREDICTED: fructose-bisphosphate aldolase 1, chloroplastic [Solanum pennellii]"	chloroplast
CSA009966.1	277	K	"PREDICTED: fructose-bisphosphate aldolase 1, chloroplastic [Solanum pennellii]"	chloroplast
CSA009966.1	358	K	"PREDICTED: fructose-bisphosphate aldolase 1, chloroplastic [Solanum pennellii]"	chloroplast
CSA010117.1	249	K	PREDICTED: BRO1 domain-containing protein BROX [Citrus sinensis]	chloroplast
CSA010160.1	149	K	"PREDICTED: dihydrolipoyl dehydrogenase 1, mitochondrial [Ricinus communis]"	chloroplast
CSA010160.1	334	K	"PREDICTED: dihydrolipoyl dehydrogenase 1, mitochondrial [Ricinus communis]"	chloroplast
CSA010160.1	217	K	"PREDICTED: dihydrolipoyl dehydrogenase 1, mitochondrial [Ricinus communis]"	chloroplast
CSA010160.1	446	K	"PREDICTED: dihydrolipoyl dehydrogenase 1, mitochondrial [Ricinus communis]"	chloroplast
CSA010160.1	146	K	"PREDICTED: dihydrolipoyl dehydrogenase 1, mitochondrial [Ricinus communis]"	chloroplast
CSA010160.1	279	K	"PREDICTED: dihydrolipoyl dehydrogenase 1, mitochondrial [Ricinus communis]"	chloroplast
CSA010160.1	441	K	"PREDICTED: dihydrolipoyl dehydrogenase 1, mitochondrial [Ricinus communis]"	chloroplast
CSA010160.1	431	K	"PREDICTED: dihydrolipoyl dehydrogenase 1, mitochondrial [Ricinus communis]"	chloroplast
CSA010160.1	201	K	"PREDICTED: dihydrolipoyl dehydrogenase 1, mitochondrial [Ricinus communis]"	chloroplast
CSA010160.1	411	K	"PREDICTED: dihydrolipoyl dehydrogenase 1, mitochondrial [Ricinus communis]"	chloroplast
CSA010191.1	582	K	"PREDICTED: heat shock 70 kDa protein 6, chloroplastic [Gossypium arboreum]"	chloroplast
CSA010191.1	589	K	"PREDICTED: heat shock 70 kDa protein 6, chloroplastic [Gossypium arboreum]"	chloroplast
CSA010191.1	321	K	"PREDICTED: heat shock 70 kDa protein 6, chloroplastic [Gossypium arboreum]"	chloroplast
CSA010191.1	638	K	"PREDICTED: heat shock 70 kDa protein 6, chloroplastic [Gossypium arboreum]"	chloroplast
CSA010192.1	154	K	PREDICTED: coatomer subunit delta [Vitis vinifera]	chloroplast
CSA010340.1	59	K	copper transport protein CCH-like [Jatropha curcas]	chloroplast
CSA010446.1	359	K	PREDICTED: ruBisCO large subunit-binding protein subunit alpha [Vitis vinifera]	chloroplast
CSA010446.1	253	K	PREDICTED: ruBisCO large subunit-binding protein subunit alpha [Vitis vinifera]	chloroplast
CSA010446.1	346	K	PREDICTED: ruBisCO large subunit-binding protein subunit alpha [Vitis vinifera]	chloroplast
CSA010446.1	552	K	PREDICTED: ruBisCO large subunit-binding protein subunit alpha [Vitis vinifera]	chloroplast
CSA010446.1	200	K	PREDICTED: ruBisCO large subunit-binding protein subunit alpha [Vitis vinifera]	chloroplast
CSA010446.1	397	K	PREDICTED: ruBisCO large subunit-binding protein subunit alpha [Vitis vinifera]	chloroplast
CSA010446.1	459	K	PREDICTED: ruBisCO large subunit-binding protein subunit alpha [Vitis vinifera]	chloroplast
CSA010446.1	351	K	PREDICTED: ruBisCO large subunit-binding protein subunit alpha [Vitis vinifera]	chloroplast
CSA010476.1	105	K	PREDICTED: primary amine oxidase-like [Nicotiana tabacum]	chloroplast
CSA010519.1	83	K	"PREDICTED: peroxiredoxin Q, chloroplastic-like [Juglans regia]"	chloroplast
CSA010519.1	73	K	"PREDICTED: peroxiredoxin Q, chloroplastic-like [Juglans regia]"	chloroplast
CSA010519.1	94	K	"PREDICTED: peroxiredoxin Q, chloroplastic-like [Juglans regia]"	chloroplast
CSA010519.1	192	K	"PREDICTED: peroxiredoxin Q, chloroplastic-like [Juglans regia]"	chloroplast
CSA010519.1	211	K	"PREDICTED: peroxiredoxin Q, chloroplastic-like [Juglans regia]"	chloroplast
CSA010616.1	187	K	PREDICTED: probable cytosolic oligopeptidase A [Nicotiana tomentosiformis]	chloroplast
CSA010626.1	176	K	PREDICTED: 60S ribosomal protein L4 [Vitis vinifera]	chloroplast
CSA010664.1	100	K	PREDICTED: ferredoxin [Ziziphus jujuba]	chloroplast
CSA010771.1	63	K		chloroplast
CSA010842.1	50	K	"PREDICTED: acyl carrier protein 2, mitochondrial [Ricinus communis]"	chloroplast
CSA010842.1	66	K	"PREDICTED: acyl carrier protein 2, mitochondrial [Ricinus communis]"	chloroplast
CSA010862.1	212	K	"PREDICTED: chlorophyll a-b binding protein CP29.1, chloroplastic [Ricinus communis]"	chloroplast
CSA010862.1	232	K	"PREDICTED: chlorophyll a-b binding protein CP29.1, chloroplastic [Ricinus communis]"	chloroplast
CSA010862.1	48	K	"PREDICTED: chlorophyll a-b binding protein CP29.1, chloroplastic [Ricinus communis]"	chloroplast
CSA010862.1	242	K	"PREDICTED: chlorophyll a-b binding protein CP29.1, chloroplastic [Ricinus communis]"	chloroplast
CSA010961.1	214	K	NAD(P)-binding rossmann-fold protein [Medicago truncatula]	chloroplast
CSA010961.1	178	K	NAD(P)-binding rossmann-fold protein [Medicago truncatula]	chloroplast
CSA011021.1	238	K	"PREDICTED: ATP-dependent Clp protease proteolytic subunit-related protein 4, chloroplastic [Prunus mume]"	chloroplast
CSA011021.1	297	K	"PREDICTED: ATP-dependent Clp protease proteolytic subunit-related protein 4, chloroplastic [Prunus mume]"	chloroplast
CSA011054.1	59	K	"PREDICTED: thioredoxin M-type, chloroplastic [Eucalyptus grandis]"	chloroplast
CSA011054.1	89	K	"PREDICTED: thioredoxin M-type, chloroplastic [Eucalyptus grandis]"	chloroplast
CSA011207.1	26	K	PREDICTED: mitochondrial import inner membrane translocase subunit TIM22 [Ziziphus jujuba]	chloroplast
CSA011382.1	144	K	"PREDICTED: superoxide dismutase [Cu-Zn], chloroplastic [Ziziphus jujuba]"	chloroplast
CSA011523.1	126	K	PREDICTED: cyanate hydratase 2 isoform X1 [Populus euphratica]	chloroplast
CSA011600.1	205	K	"PREDICTED: 28 kDa ribonucleoprotein, chloroplastic-like [Juglans regia]"	chloroplast
CSA011607.1	391	K	"PREDICTED: ADP,ATP carrier protein, mitochondrial-like [Ipomoea nil]"	chloroplast
CSA011607.1	362	K	"PREDICTED: ADP,ATP carrier protein, mitochondrial-like [Ipomoea nil]"	chloroplast
CSA011607.1	134	K	"PREDICTED: ADP,ATP carrier protein, mitochondrial-like [Ipomoea nil]"	chloroplast
CSA011607.1	358	K	"PREDICTED: ADP,ATP carrier protein, mitochondrial-like [Ipomoea nil]"	chloroplast
CSA011621.1	39	K		chloroplast
CSA011621.1	107	K		chloroplast
CSA011729.1	155	K	PREDICTED: allene oxide cyclase [Vitis vinifera]	chloroplast
CSA011739.1	415	K	PREDICTED: subtilisin-like protease SBT1.4 [Nicotiana tabacum]	chloroplast
CSA011770.1	123	K	"PREDICTED: 50S ribosomal protein L21, chloroplastic [Nelumbo nucifera]"	chloroplast
CSA011770.1	130	K	"PREDICTED: 50S ribosomal protein L21, chloroplastic [Nelumbo nucifera]"	chloroplast
CSA011795.1	6	K		chloroplast
CSA011795.1	5	K		chloroplast
CSA011817.1	214	K	"PREDICTED: small heat shock protein, chloroplastic-like [Juglans regia]"	chloroplast
CSA011908.1	172	K	"PREDICTED: probable fructose-bisphosphate aldolase 3, chloroplastic [Sesamum indicum]"	chloroplast
CSA011908.1	355	K	"PREDICTED: probable fructose-bisphosphate aldolase 3, chloroplastic [Sesamum indicum]"	chloroplast
CSA011933.1	516	K	PREDICTED: 5-methyltetrahydropteroyltriglutamate--homocysteine methyltransferase [Ziziphus jujuba]	chloroplast
CSA011933.1	519	K	PREDICTED: 5-methyltetrahydropteroyltriglutamate--homocysteine methyltransferase [Ziziphus jujuba]	chloroplast
CSA011933.1	476	K	PREDICTED: 5-methyltetrahydropteroyltriglutamate--homocysteine methyltransferase [Ziziphus jujuba]	chloroplast
CSA011933.1	524	K	PREDICTED: 5-methyltetrahydropteroyltriglutamate--homocysteine methyltransferase [Ziziphus jujuba]	chloroplast
CSA011933.1	729	K	PREDICTED: 5-methyltetrahydropteroyltriglutamate--homocysteine methyltransferase [Ziziphus jujuba]	chloroplast
CSA011933.1	193	K	PREDICTED: 5-methyltetrahydropteroyltriglutamate--homocysteine methyltransferase [Ziziphus jujuba]	chloroplast
CSA011933.1	324	K	PREDICTED: 5-methyltetrahydropteroyltriglutamate--homocysteine methyltransferase [Ziziphus jujuba]	chloroplast
CSA011933.1	87	K	PREDICTED: 5-methyltetrahydropteroyltriglutamate--homocysteine methyltransferase [Ziziphus jujuba]	chloroplast
CSA011933.1	187	K	PREDICTED: 5-methyltetrahydropteroyltriglutamate--homocysteine methyltransferase [Ziziphus jujuba]	chloroplast
CSA012136.1	391	K	"PREDICTED: malate dehydrogenase, chloroplastic [Solanum tuberosum]"	chloroplast
CSA012136.1	400	K	"PREDICTED: malate dehydrogenase, chloroplastic [Solanum tuberosum]"	chloroplast
CSA012222.1	347	K	"PREDICTED: protein RETICULATA-RELATED 3, chloroplastic-like [Nicotiana tabacum]"	chloroplast
CSA012291.1	201	K	"PREDICTED: aspartate aminotransferase, chloroplastic [Vitis vinifera]"	chloroplast
CSA012291.1	400	K	"PREDICTED: aspartate aminotransferase, chloroplastic [Vitis vinifera]"	chloroplast
CSA012291.1	126	K	"PREDICTED: aspartate aminotransferase, chloroplastic [Vitis vinifera]"	chloroplast
CSA012503.1	334	K	"PREDICTED: protochlorophyllide reductase, chloroplastic [Eucalyptus grandis]"	chloroplast
CSA012503.1	344	K	"PREDICTED: protochlorophyllide reductase, chloroplastic [Eucalyptus grandis]"	chloroplast
CSA012532.1	588	K	"PREDICTED: transketolase, chloroplastic [Nelumbo nucifera]"	chloroplast
CSA012532.1	710	K	"PREDICTED: transketolase, chloroplastic [Nelumbo nucifera]"	chloroplast
CSA012532.1	712	K	"PREDICTED: transketolase, chloroplastic [Nelumbo nucifera]"	chloroplast
CSA012532.1	314	K	"PREDICTED: transketolase, chloroplastic [Nelumbo nucifera]"	chloroplast
CSA012532.1	480	K	"PREDICTED: transketolase, chloroplastic [Nelumbo nucifera]"	chloroplast
CSA012532.1	606	K	"PREDICTED: transketolase, chloroplastic [Nelumbo nucifera]"	chloroplast
CSA012532.1	727	K	"PREDICTED: transketolase, chloroplastic [Nelumbo nucifera]"	chloroplast
CSA012532.1	353	K	"PREDICTED: transketolase, chloroplastic [Nelumbo nucifera]"	chloroplast
CSA012532.1	317	K	"PREDICTED: transketolase, chloroplastic [Nelumbo nucifera]"	chloroplast
CSA012532.1	376	K	"PREDICTED: transketolase, chloroplastic [Nelumbo nucifera]"	chloroplast
CSA012532.1	89	K	"PREDICTED: transketolase, chloroplastic [Nelumbo nucifera]"	chloroplast
CSA012532.1	405	K	"PREDICTED: transketolase, chloroplastic [Nelumbo nucifera]"	chloroplast
CSA012532.1	133	K	"PREDICTED: transketolase, chloroplastic [Nelumbo nucifera]"	chloroplast
CSA012958.1	457	K	"PREDICTED: protease Do-like 1, chloroplastic [Nelumbo nucifera]"	chloroplast
CSA012958.1	234	K	"PREDICTED: protease Do-like 1, chloroplastic [Nelumbo nucifera]"	chloroplast
CSA012958.1	245	K	"PREDICTED: protease Do-like 1, chloroplastic [Nelumbo nucifera]"	chloroplast
CSA013184.1	131	K	Chaperone protein [Morus notabilis]	chloroplast
CSA013341.1	112	K	PREDICTED: carbonic anhydrase 2-like [Citrus sinensis]	chloroplast
CSA013341.1	216	K	PREDICTED: carbonic anhydrase 2-like [Citrus sinensis]	chloroplast
CSA013341.1	188	K	PREDICTED: carbonic anhydrase 2-like [Citrus sinensis]	chloroplast
CSA013341.1	184	K	PREDICTED: carbonic anhydrase 2-like [Citrus sinensis]	chloroplast
CSA013450.1	142	K	PREDICTED: expansin-like A2 [Populus euphratica]	chloroplast
CSA013702.1	203	K	PREDICTED: probable phospholipid hydroperoxide glutathione peroxidase isoform X1 [Sesamum indicum]	chloroplast
CSA013702.1	241	K	PREDICTED: probable phospholipid hydroperoxide glutathione peroxidase isoform X1 [Sesamum indicum]	chloroplast
CSA013702.1	142	K	PREDICTED: probable phospholipid hydroperoxide glutathione peroxidase isoform X1 [Sesamum indicum]	chloroplast
CSA013702.1	101	K	PREDICTED: probable phospholipid hydroperoxide glutathione peroxidase isoform X1 [Sesamum indicum]	chloroplast
CSA013702.1	111	K	PREDICTED: probable phospholipid hydroperoxide glutathione peroxidase isoform X1 [Sesamum indicum]	chloroplast
CSA013702.1	222	K	PREDICTED: probable phospholipid hydroperoxide glutathione peroxidase isoform X1 [Sesamum indicum]	chloroplast
CSA013844.1	174	K	"PREDICTED: glutathione reductase, chloroplastic [Vitis vinifera]"	chloroplast
CSA013844.1	331	K	"PREDICTED: glutathione reductase, chloroplastic [Vitis vinifera]"	chloroplast
CSA013980.1	10	K	PREDICTED: vacuolar protein sorting-associated protein 20 homolog 2-like isoform X2 [Nicotiana tabacum]	chloroplast
CSA014012.1	189	K	"PREDICTED: peptidyl-prolyl cis-trans isomerase CYP37, chloroplastic-like [Glycine max]"	chloroplast
CSA014092.1	332	K	PREDICTED: phosphoinositide phospholipase C 2 [Vitis vinifera]	chloroplast
CSA014181.1	60	K		chloroplast
CSA014181.1	85	K		chloroplast
CSA014226.1	80	K	"PREDICTED: zeaxanthin epoxidase, chloroplastic [Juglans regia]"	chloroplast
CSA014302.1	379	K	"PREDICTED: magnesium-chelatase subunit ChlI, chloroplastic-like isoform X3 [Juglans regia]"	chloroplast
CSA014302.1	216	K	"PREDICTED: magnesium-chelatase subunit ChlI, chloroplastic-like isoform X3 [Juglans regia]"	chloroplast
CSA014356.1	239	K	"PREDICTED: histidine biosynthesis bifunctional protein hisIE, chloroplastic [Vitis vinifera]"	chloroplast
CSA014385.1	83	K	"PREDICTED: glucose-1-phosphate adenylyltransferase large subunit 3, chloroplastic/amyloplastic [Vitis vinifera]"	chloroplast
CSA014385.1	277	K	"PREDICTED: glucose-1-phosphate adenylyltransferase large subunit 3, chloroplastic/amyloplastic [Vitis vinifera]"	chloroplast
CSA014514.1	90	K		chloroplast
CSA014653.1	230	K	"PREDICTED: chlorophyll a-b binding protein CP29.1, chloroplastic [Ricinus communis]"	chloroplast
CSA014665.1	150	K		chloroplast
CSA015055.1	169	K	transmembrane protein [Arabidopsis thaliana]	chloroplast
CSA015092.1	110	K		chloroplast
CSA015371.1	384	K	"PREDICTED: leucine--tRNA ligase, chloroplastic/mitochondrial isoform X1 [Theobroma cacao]"	chloroplast
CSA015371.1	368	K	"PREDICTED: leucine--tRNA ligase, chloroplastic/mitochondrial isoform X1 [Theobroma cacao]"	chloroplast
CSA015535.1	1631	K	PREDICTED: clathrin heavy chain 1 [Juglans regia]	chloroplast
CSA015535.1	457	K	PREDICTED: clathrin heavy chain 1 [Juglans regia]	chloroplast
CSA015535.1	781	K	PREDICTED: clathrin heavy chain 1 [Juglans regia]	chloroplast
CSA015535.1	1515	K	PREDICTED: clathrin heavy chain 1 [Juglans regia]	chloroplast
CSA015535.1	1536	K	PREDICTED: clathrin heavy chain 1 [Juglans regia]	chloroplast
CSA015562.1	202	K	"PREDICTED: 2-C-methyl-D-erythritol 4-phosphate cytidylyltransferase, chloroplastic [Vitis vinifera]"	chloroplast
CSA015733.1	231	K	"PREDICTED: ATP synthase delta chain, chloroplastic [Nicotiana tomentosiformis]"	chloroplast
CSA015733.1	152	K	"PREDICTED: ATP synthase delta chain, chloroplastic [Nicotiana tomentosiformis]"	chloroplast
CSA015733.1	189	K	"PREDICTED: ATP synthase delta chain, chloroplastic [Nicotiana tomentosiformis]"	chloroplast
CSA015733.1	97	K	"PREDICTED: ATP synthase delta chain, chloroplastic [Nicotiana tomentosiformis]"	chloroplast
CSA015733.1	198	K	"PREDICTED: ATP synthase delta chain, chloroplastic [Nicotiana tomentosiformis]"	chloroplast
CSA015733.1	117	K	"PREDICTED: ATP synthase delta chain, chloroplastic [Nicotiana tomentosiformis]"	chloroplast
CSA015733.1	193	K	"PREDICTED: ATP synthase delta chain, chloroplastic [Nicotiana tomentosiformis]"	chloroplast
CSA015792.1	128	K	PREDICTED: 40S ribosomal protein S3-3 [Amborella trichopoda]	chloroplast
CSA015792.1	115	K	PREDICTED: 40S ribosomal protein S3-3 [Amborella trichopoda]	chloroplast
CSA015978.1	285	K	PREDICTED: transaldolase-like [Nicotiana tabacum]	chloroplast
CSA016043.1	605	K	"PREDICTED: ATP-dependent Clp protease ATP-binding subunit ClpA homolog CD4B, chloroplastic-like [Nicotiana tabacum]"	chloroplast
CSA016043.1	328	K	"PREDICTED: ATP-dependent Clp protease ATP-binding subunit ClpA homolog CD4B, chloroplastic-like [Nicotiana tabacum]"	chloroplast
CSA016043.1	518	K	"PREDICTED: ATP-dependent Clp protease ATP-binding subunit ClpA homolog CD4B, chloroplastic-like [Nicotiana tabacum]"	chloroplast
CSA016043.1	146	K	"PREDICTED: ATP-dependent Clp protease ATP-binding subunit ClpA homolog CD4B, chloroplastic-like [Nicotiana tabacum]"	chloroplast
CSA016043.1	816	K	"PREDICTED: ATP-dependent Clp protease ATP-binding subunit ClpA homolog CD4B, chloroplastic-like [Nicotiana tabacum]"	chloroplast
CSA016043.1	417	K	"PREDICTED: ATP-dependent Clp protease ATP-binding subunit ClpA homolog CD4B, chloroplastic-like [Nicotiana tabacum]"	chloroplast
CSA016043.1	454	K	"PREDICTED: ATP-dependent Clp protease ATP-binding subunit ClpA homolog CD4B, chloroplastic-like [Nicotiana tabacum]"	chloroplast
CSA016043.1	269	K	"PREDICTED: ATP-dependent Clp protease ATP-binding subunit ClpA homolog CD4B, chloroplastic-like [Nicotiana tabacum]"	chloroplast
CSA016043.1	598	K	"PREDICTED: ATP-dependent Clp protease ATP-binding subunit ClpA homolog CD4B, chloroplastic-like [Nicotiana tabacum]"	chloroplast
CSA016043.1	529	K	"PREDICTED: ATP-dependent Clp protease ATP-binding subunit ClpA homolog CD4B, chloroplastic-like [Nicotiana tabacum]"	chloroplast
CSA016043.1	880	K	"PREDICTED: ATP-dependent Clp protease ATP-binding subunit ClpA homolog CD4B, chloroplastic-like [Nicotiana tabacum]"	chloroplast
CSA016043.1	648	K	"PREDICTED: ATP-dependent Clp protease ATP-binding subunit ClpA homolog CD4B, chloroplastic-like [Nicotiana tabacum]"	chloroplast
CSA016111.1	135	K	"PREDICTED: protein RETICULATA-RELATED 4, chloroplastic-like [Gossypium hirsutum]"	chloroplast
CSA016470.1	63	K	"dimethylallyl, adenosine tRNA methylthiotransferase [Arabidopsis thaliana]"	chloroplast
CSA016470.1	142	K	"dimethylallyl, adenosine tRNA methylthiotransferase [Arabidopsis thaliana]"	chloroplast
CSA016470.1	188	K	"dimethylallyl, adenosine tRNA methylthiotransferase [Arabidopsis thaliana]"	chloroplast
CSA016713.1	80	K		chloroplast
CSA016761.1	24	K	"PREDICTED: glyceraldehyde-3-phosphate dehydrogenase, cytosolic [Sesamum indicum]"	chloroplast
CSA016853.1	319	K	PREDICTED: cinnamoyl-CoA reductase 1 [Vitis vinifera]	chloroplast
CSA016853.1	176	K	PREDICTED: cinnamoyl-CoA reductase 1 [Vitis vinifera]	chloroplast
CSA016853.1	55	K	PREDICTED: cinnamoyl-CoA reductase 1 [Vitis vinifera]	chloroplast
CSA016983.1	628	K	"PREDICTED: protein TIC110, chloroplastic isoform X1 [Vitis vinifera]"	chloroplast
CSA016983.1	970	K	"PREDICTED: protein TIC110, chloroplastic isoform X1 [Vitis vinifera]"	chloroplast
CSA016983.1	529	K	"PREDICTED: protein TIC110, chloroplastic isoform X1 [Vitis vinifera]"	chloroplast
CSA016983.1	454	K	"PREDICTED: protein TIC110, chloroplastic isoform X1 [Vitis vinifera]"	chloroplast
CSA016983.1	658	K	"PREDICTED: protein TIC110, chloroplastic isoform X1 [Vitis vinifera]"	chloroplast
CSA017190.1	77	K	"PREDICTED: acyl carrier protein 1, chloroplastic-like [Citrus sinensis]"	chloroplast
CSA017477.1	206	K	"PREDICTED: thylakoid lumenal 17.4 kDa protein, chloroplastic-like isoform X1 [Solanum tuberosum]"	chloroplast
CSA017477.1	344	K	"PREDICTED: thylakoid lumenal 17.4 kDa protein, chloroplastic-like isoform X1 [Solanum tuberosum]"	chloroplast
CSA017477.1	340	K	"PREDICTED: thylakoid lumenal 17.4 kDa protein, chloroplastic-like isoform X1 [Solanum tuberosum]"	chloroplast
CSA017654.1	315	K	"PREDICTED: fructose-1,6-bisphosphatase, chloroplastic [Glycine max]"	chloroplast
CSA017654.1	410	K	"PREDICTED: fructose-1,6-bisphosphatase, chloroplastic [Glycine max]"	chloroplast
CSA017776.1	472	K	"PREDICTED: glucose-1-phosphate adenylyltransferase small subunit, chloroplastic/amyloplastic [Nicotiana sylvestris]"	chloroplast
CSA017776.1	276	K	"PREDICTED: glucose-1-phosphate adenylyltransferase small subunit, chloroplastic/amyloplastic [Nicotiana sylvestris]"	chloroplast
CSA017776.1	461	K	"PREDICTED: glucose-1-phosphate adenylyltransferase small subunit, chloroplastic/amyloplastic [Nicotiana sylvestris]"	chloroplast
CSA017776.1	452	K	"PREDICTED: glucose-1-phosphate adenylyltransferase small subunit, chloroplastic/amyloplastic [Nicotiana sylvestris]"	chloroplast
CSA017776.1	273	K	"PREDICTED: glucose-1-phosphate adenylyltransferase small subunit, chloroplastic/amyloplastic [Nicotiana sylvestris]"	chloroplast
CSA017776.1	253	K	"PREDICTED: glucose-1-phosphate adenylyltransferase small subunit, chloroplastic/amyloplastic [Nicotiana sylvestris]"	chloroplast
CSA017776.1	266	K	"PREDICTED: glucose-1-phosphate adenylyltransferase small subunit, chloroplastic/amyloplastic [Nicotiana sylvestris]"	chloroplast
CSA017776.1	268	K	"PREDICTED: glucose-1-phosphate adenylyltransferase small subunit, chloroplastic/amyloplastic [Nicotiana sylvestris]"	chloroplast
CSA017787.1	149	K	"PREDICTED: protein THYLAKOID FORMATION1, chloroplastic [Cucumis melo]"	chloroplast
CSA017933.1	120	K	PREDICTED: proteasome subunit alpha type-2-A [Ipomoea nil]	chloroplast
CSA017933.1	43	K	PREDICTED: proteasome subunit alpha type-2-A [Ipomoea nil]	chloroplast
CSA018092.1	368	K	"PREDICTED: glutamate-1-semialdehyde 2,1-aminomutase 2, chloroplastic [Citrus sinensis]"	chloroplast
CSA018092.1	79	K	"PREDICTED: glutamate-1-semialdehyde 2,1-aminomutase 2, chloroplastic [Citrus sinensis]"	chloroplast
CSA018167.1	538	K	"PREDICTED: presequence protease 1, chloroplastic/mitochondrial-like isoform X1 [Ipomoea nil]"	chloroplast
CSA018167.1	766	K	"PREDICTED: presequence protease 1, chloroplastic/mitochondrial-like isoform X1 [Ipomoea nil]"	chloroplast
CSA018167.1	1028	K	"PREDICTED: presequence protease 1, chloroplastic/mitochondrial-like isoform X1 [Ipomoea nil]"	chloroplast
CSA018167.1	383	K	"PREDICTED: presequence protease 1, chloroplastic/mitochondrial-like isoform X1 [Ipomoea nil]"	chloroplast
CSA018167.1	589	K	"PREDICTED: presequence protease 1, chloroplastic/mitochondrial-like isoform X1 [Ipomoea nil]"	chloroplast
CSA018167.1	773	K	"PREDICTED: presequence protease 1, chloroplastic/mitochondrial-like isoform X1 [Ipomoea nil]"	chloroplast
CSA018167.1	584	K	"PREDICTED: presequence protease 1, chloroplastic/mitochondrial-like isoform X1 [Ipomoea nil]"	chloroplast
CSA018288.1	182	K	"PREDICTED: 2-Cys peroxiredoxin BAS1, chloroplastic [Juglans regia]"	chloroplast
CSA018288.1	101	K	"PREDICTED: 2-Cys peroxiredoxin BAS1, chloroplastic [Juglans regia]"	chloroplast
CSA018288.1	108	K	"PREDICTED: 2-Cys peroxiredoxin BAS1, chloroplastic [Juglans regia]"	chloroplast
CSA018288.1	262	K	"PREDICTED: 2-Cys peroxiredoxin BAS1, chloroplastic [Juglans regia]"	chloroplast
CSA018346.1	73	K	PREDICTED: golgin subfamily A member 2-like [Nicotiana sylvestris]	chloroplast
CSA018346.1	184	K	PREDICTED: golgin subfamily A member 2-like [Nicotiana sylvestris]	chloroplast
CSA018392.1	105	K	PREDICTED: cinnamoyl-CoA reductase 1 [Theobroma cacao]	chloroplast
CSA018493.1	180	K	"PREDICTED: photosystem II reaction center PSB28 protein, chloroplastic [Vitis vinifera]"	chloroplast
CSA018859.1	4	K		chloroplast
CSA018927.1	188	K	nuclear protein [Arabidopsis thaliana]	chloroplast
CSA018927.1	270	K	nuclear protein [Arabidopsis thaliana]	chloroplast
CSA018950.1	159	K	"PREDICTED: glyceraldehyde-3-phosphate dehydrogenase B, chloroplastic [Malus domestica]"	chloroplast
CSA018950.1	134	K	"PREDICTED: glyceraldehyde-3-phosphate dehydrogenase B, chloroplastic [Malus domestica]"	chloroplast
CSA018950.1	162	K	"PREDICTED: glyceraldehyde-3-phosphate dehydrogenase B, chloroplastic [Malus domestica]"	chloroplast
CSA018950.1	314	K	"PREDICTED: glyceraldehyde-3-phosphate dehydrogenase B, chloroplastic [Malus domestica]"	chloroplast
CSA018950.1	262	K	"PREDICTED: glyceraldehyde-3-phosphate dehydrogenase B, chloroplastic [Malus domestica]"	chloroplast
CSA018950.1	143	K	"PREDICTED: glyceraldehyde-3-phosphate dehydrogenase B, chloroplastic [Malus domestica]"	chloroplast
CSA018950.1	316	K	"PREDICTED: glyceraldehyde-3-phosphate dehydrogenase B, chloroplastic [Malus domestica]"	chloroplast
CSA018973.1	334	K	"PREDICTED: ADP,ATP carrier protein, mitochondrial-like [Ipomoea nil]"	chloroplast
CSA019089.1	187	K	PREDICTED: tropinone reductase homolog At5g06060-like isoform X1 [Nelumbo nucifera]	chloroplast
CSA019160.1	1003	K	PREDICTED: staphylococcal nuclease domain-containing protein 1 [Cucumis sativus]	chloroplast
CSA019241.1	191	K	PREDICTED: ran-binding protein 1 homolog c-like [Ipomoea nil]	chloroplast
CSA019241.1	212	K	PREDICTED: ran-binding protein 1 homolog c-like [Ipomoea nil]	chloroplast
CSA019241.1	156	K	PREDICTED: ran-binding protein 1 homolog c-like [Ipomoea nil]	chloroplast
CSA019241.1	198	K	PREDICTED: ran-binding protein 1 homolog c-like [Ipomoea nil]	chloroplast
CSA019241.1	10	K	PREDICTED: ran-binding protein 1 homolog c-like [Ipomoea nil]	chloroplast
CSA019241.1	65	K	PREDICTED: ran-binding protein 1 homolog c-like [Ipomoea nil]	chloroplast
CSA019241.1	79	K	PREDICTED: ran-binding protein 1 homolog c-like [Ipomoea nil]	chloroplast
CSA019296.1	258	K	"PREDICTED: protein THYLAKOID FORMATION1, chloroplastic [Ziziphus jujuba]"	chloroplast
CSA019480.1	207	K	"PREDICTED: prohibitin-3, mitochondrial [Vitis vinifera]"	chloroplast
CSA019681.1	154	K	PREDICTED: beta-galactosidase 9 isoform X1 [Vigna angularis]	chloroplast
CSA019681.1	108	K	PREDICTED: beta-galactosidase 9 isoform X1 [Vigna angularis]	chloroplast
CSA019857.1	559	K	PREDICTED: pentatricopeptide repeat-containing protein At3g49240 [Solanum tuberosum]	chloroplast
CSA019997.1	200	K	"PREDICTED: dihydrolipoyllysine-residue succinyltransferase component of 2-oxoglutarate dehydrogenase complex 2, mitochondrial-like [Nelumbo nucifera]"	chloroplast
CSA019997.1	286	K	"PREDICTED: dihydrolipoyllysine-residue succinyltransferase component of 2-oxoglutarate dehydrogenase complex 2, mitochondrial-like [Nelumbo nucifera]"	chloroplast
CSA019997.1	174	K	"PREDICTED: dihydrolipoyllysine-residue succinyltransferase component of 2-oxoglutarate dehydrogenase complex 2, mitochondrial-like [Nelumbo nucifera]"	chloroplast
CSA019997.1	292	K	"PREDICTED: dihydrolipoyllysine-residue succinyltransferase component of 2-oxoglutarate dehydrogenase complex 2, mitochondrial-like [Nelumbo nucifera]"	chloroplast
CSA019997.1	211	K	"PREDICTED: dihydrolipoyllysine-residue succinyltransferase component of 2-oxoglutarate dehydrogenase complex 2, mitochondrial-like [Nelumbo nucifera]"	chloroplast
CSA020068.1	137	K	PREDICTED: ACT domain-containing protein ACR11-like [Daucus carota subsp. sativus]	chloroplast
CSA020068.1	145	K	PREDICTED: ACT domain-containing protein ACR11-like [Daucus carota subsp. sativus]	chloroplast
CSA020068.1	140	K	PREDICTED: ACT domain-containing protein ACR11-like [Daucus carota subsp. sativus]	chloroplast
CSA020107.1	184	K	AT-rich interactive domain protein [Arabidopsis thaliana]	chloroplast
CSA020530.1	314	K		chloroplast
CSA020587.1	84	K	"PREDICTED: ribulose bisphosphate carboxylase small chain, chloroplastic isoform X1 [Juglans regia]"	chloroplast
CSA020587.1	148	K	"PREDICTED: ribulose bisphosphate carboxylase small chain, chloroplastic isoform X1 [Juglans regia]"	chloroplast
CSA020587.1	79	K	"PREDICTED: ribulose bisphosphate carboxylase small chain, chloroplastic isoform X1 [Juglans regia]"	chloroplast
CSA020605.1	190	K	ribulose bisphosphate carboxylase large chain (chloroplast) [Camellia crapnelliana]	chloroplast
CSA020605.1	139	K	ribulose bisphosphate carboxylase large chain (chloroplast) [Camellia crapnelliana]	chloroplast
CSA020605.1	68	K	ribulose bisphosphate carboxylase large chain (chloroplast) [Camellia crapnelliana]	chloroplast
CSA020605.1	60	K	ribulose bisphosphate carboxylase large chain (chloroplast) [Camellia crapnelliana]	chloroplast
CSA020605.1	284	K	ribulose bisphosphate carboxylase large chain (chloroplast) [Camellia crapnelliana]	chloroplast
CSA020605.1	62	K	ribulose bisphosphate carboxylase large chain (chloroplast) [Camellia crapnelliana]	chloroplast
CSA020605.1	300	K	ribulose bisphosphate carboxylase large chain (chloroplast) [Camellia crapnelliana]	chloroplast
CSA020605.1	150	K	ribulose bisphosphate carboxylase large chain (chloroplast) [Camellia crapnelliana]	chloroplast
CSA020681.1	53	K	"PREDICTED: arginine biosynthesis bifunctional protein ArgJ, chloroplastic isoform X1 [Solanum tuberosum]"	chloroplast
CSA020777.1	97	K	PREDICTED: uncharacterized oxidoreductase At4g09670 [Vitis vinifera]	chloroplast
CSA020777.1	144	K	PREDICTED: uncharacterized oxidoreductase At4g09670 [Vitis vinifera]	chloroplast
CSA020913.1	163	K	PREDICTED: membrane steroid-binding protein 2-like [Arachis duranensis]	chloroplast
CSA021058.1	30	K	30S ribosomal protein S7 (chloroplast) [Camellia crapnelliana]	chloroplast
CSA021114.1	165	K	PREDICTED: ubiquitin-activating enzyme E1 1-like [Juglans regia]	chloroplast
CSA021126.1	312	K	"PREDICTED: 6-phosphogluconate dehydrogenase, decarboxylating 1, chloroplastic [Vitis vinifera]"	chloroplast
CSA021126.1	249	K	"PREDICTED: 6-phosphogluconate dehydrogenase, decarboxylating 1, chloroplastic [Vitis vinifera]"	chloroplast
CSA021126.1	301	K	"PREDICTED: 6-phosphogluconate dehydrogenase, decarboxylating 1, chloroplastic [Vitis vinifera]"	chloroplast
CSA021528.1	42	K	PREDICTED: 40S ribosomal protein S8 isoform X2 [Zea mays]	chloroplast
CSA021619.1	281	K	PREDICTED: peptide methionine sulfoxide reductase A1 [Ricinus communis]	chloroplast
CSA021619.1	266	K	PREDICTED: peptide methionine sulfoxide reductase A1 [Ricinus communis]	chloroplast
CSA021619.1	293	K	PREDICTED: peptide methionine sulfoxide reductase A1 [Ricinus communis]	chloroplast
CSA021619.1	247	K	PREDICTED: peptide methionine sulfoxide reductase A1 [Ricinus communis]	chloroplast
CSA021853.1	94	K	"PREDICTED: 3-hydroxyisobutyryl-CoA hydrolase-like protein 3, mitochondrial isoform X2 [Citrus sinensis]"	chloroplast
CSA021948.1	123	K	PREDICTED: protein ENL [Eucalyptus grandis]	chloroplast
CSA021957.1	348	K	"PREDICTED: epimerase family protein SDR39U1 homolog, chloroplastic isoform X1 [Ricinus communis]"	chloroplast
CSA022065.1	342	K	PREDICTED: probable Xaa-Pro aminopeptidase P isoform X1 [Jatropha curcas]	chloroplast
CSA022077.1	258	K	PREDICTED: phospholipase D alpha 1-like [Nicotiana sylvestris]	chloroplast
CSA022105.1	334	K	"PREDICTED: anthranilate phosphoribosyltransferase, chloroplastic [Jatropha curcas]"	chloroplast
CSA022105.1	380	K	"PREDICTED: anthranilate phosphoribosyltransferase, chloroplastic [Jatropha curcas]"	chloroplast
CSA022289.1	151	K	"PREDICTED: probable glucan endo-1,3-beta-glucosidase A6 isoform X2 [Ziziphus jujuba]"	chloroplast
CSA022412.1	524	K	"PREDICTED: phosphoglucomutase, cytoplasmic [Daucus carota subsp. sativus]"	chloroplast
CSA022412.1	499	K	"PREDICTED: phosphoglucomutase, cytoplasmic [Daucus carota subsp. sativus]"	chloroplast
CSA022412.1	106	K	"PREDICTED: phosphoglucomutase, cytoplasmic [Daucus carota subsp. sativus]"	chloroplast
CSA022412.1	432	K	"PREDICTED: phosphoglucomutase, cytoplasmic [Daucus carota subsp. sativus]"	chloroplast
CSA022412.1	258	K	"PREDICTED: phosphoglucomutase, cytoplasmic [Daucus carota subsp. sativus]"	chloroplast
CSA022661.1	101	K	PREDICTED: plastocyanin B'/B'' [Ricinus communis]	chloroplast
CSA022929.1	252	K	60S ribosomal protein L7a-1-like [Cajanus cajan]	chloroplast
CSA022929.1	131	K	60S ribosomal protein L7a-1-like [Cajanus cajan]	chloroplast
CSA022929.1	83	K	60S ribosomal protein L7a-1-like [Cajanus cajan]	chloroplast
CSA022929.1	282	K	60S ribosomal protein L7a-1-like [Cajanus cajan]	chloroplast
CSA022929.1	235	K	60S ribosomal protein L7a-1-like [Cajanus cajan]	chloroplast
CSA022929.1	58	K	60S ribosomal protein L7a-1-like [Cajanus cajan]	chloroplast
CSA023182.1	128	K	"PREDICTED: ribosome-binding factor PSRP1, chloroplastic [Jatropha curcas]"	chloroplast
CSA023182.1	205	K	"PREDICTED: ribosome-binding factor PSRP1, chloroplastic [Jatropha curcas]"	chloroplast
CSA023208.1	538	K	PREDICTED: aspartic proteinase-like protein 2 [Nelumbo nucifera]	chloroplast
CSA023208.1	556	K	PREDICTED: aspartic proteinase-like protein 2 [Nelumbo nucifera]	chloroplast
CSA023208.1	563	K	PREDICTED: aspartic proteinase-like protein 2 [Nelumbo nucifera]	chloroplast
CSA023208.1	583	K	PREDICTED: aspartic proteinase-like protein 2 [Nelumbo nucifera]	chloroplast
CSA023255.1	177	K	PREDICTED: peroxidase 3-like [Nelumbo nucifera]	chloroplast
CSA023297.1	88	K	"PREDICTED: 31 kDa ribonucleoprotein, chloroplastic-like, partial [Camelina sativa]"	chloroplast
CSA023297.1	44	K	"PREDICTED: 31 kDa ribonucleoprotein, chloroplastic-like, partial [Camelina sativa]"	chloroplast
CSA023536.1	123	K	PREDICTED: chalcone--flavonone isomerase-like isoform X2 [Juglans regia]	chloroplast
CSA023546.1	166	K	"PREDICTED: ATP synthase subunit O, mitochondrial-like [Sesamum indicum]"	chloroplast
CSA023546.1	290	K	"PREDICTED: ATP synthase subunit O, mitochondrial-like [Sesamum indicum]"	chloroplast
CSA023676.1	541	K	"PREDICTED: DNA gyrase subunit B, chloroplastic/mitochondrial [Nicotiana tabacum]"	chloroplast
CSA023704.1	138	K	"PREDICTED: 29 kDa ribonucleoprotein A, chloroplastic-like [Nelumbo nucifera]"	chloroplast
CSA023704.1	187	K	"PREDICTED: 29 kDa ribonucleoprotein A, chloroplastic-like [Nelumbo nucifera]"	chloroplast
CSA023845.1	33	K		chloroplast
CSA023848.1	306	K	PREDICTED: peroxidase 4 [Citrus sinensis]	chloroplast
CSA023848.1	53	K	PREDICTED: peroxidase 4 [Citrus sinensis]	chloroplast
CSA024064.1	180	K	"PREDICTED: chlorophyll a-b binding protein 6A, chloroplastic [Nicotiana attenuata]"	chloroplast
CSA024064.1	161	K	"PREDICTED: chlorophyll a-b binding protein 6A, chloroplastic [Nicotiana attenuata]"	chloroplast
CSA024064.1	189	K	"PREDICTED: chlorophyll a-b binding protein 6A, chloroplastic [Nicotiana attenuata]"	chloroplast
CSA024064.1	85	K	"PREDICTED: chlorophyll a-b binding protein 6A, chloroplastic [Nicotiana attenuata]"	chloroplast
CSA024064.1	184	K	"PREDICTED: chlorophyll a-b binding protein 6A, chloroplastic [Nicotiana attenuata]"	chloroplast
CSA024126.1	23	K		chloroplast
CSA024142.1	217	K	"PREDICTED: protein FLUORESCENT IN BLUE LIGHT, chloroplastic-like isoform X1 [Nelumbo nucifera]"	chloroplast
CSA024525.1	107	K		chloroplast
CSA025025.1	215	K	beta-glucosidase family protein [Populus trichocarpa]	chloroplast
CSA025025.1	75	K	beta-glucosidase family protein [Populus trichocarpa]	chloroplast
CSA025025.1	219	K	beta-glucosidase family protein [Populus trichocarpa]	chloroplast
CSA025025.1	292	K	beta-glucosidase family protein [Populus trichocarpa]	chloroplast
CSA025110.1	238	K	"PREDICTED: ferredoxin--NADP reductase, leaf isozyme, chloroplastic [Ricinus communis]"	chloroplast
CSA025110.1	203	K	"PREDICTED: ferredoxin--NADP reductase, leaf isozyme, chloroplastic [Ricinus communis]"	chloroplast
CSA025110.1	272	K	"PREDICTED: ferredoxin--NADP reductase, leaf isozyme, chloroplastic [Ricinus communis]"	chloroplast
CSA025110.1	85	K	"PREDICTED: ferredoxin--NADP reductase, leaf isozyme, chloroplastic [Ricinus communis]"	chloroplast
CSA025110.1	291	K	"PREDICTED: ferredoxin--NADP reductase, leaf isozyme, chloroplastic [Ricinus communis]"	chloroplast
CSA025110.1	268	K	"PREDICTED: ferredoxin--NADP reductase, leaf isozyme, chloroplastic [Ricinus communis]"	chloroplast
CSA025110.1	81	K	"PREDICTED: ferredoxin--NADP reductase, leaf isozyme, chloroplastic [Ricinus communis]"	chloroplast
CSA025110.1	294	K	"PREDICTED: ferredoxin--NADP reductase, leaf isozyme, chloroplastic [Ricinus communis]"	chloroplast
CSA025121.1	269	K	"PREDICTED: 28 kDa ribonucleoprotein, chloroplastic-like [Nelumbo nucifera]"	chloroplast
CSA025224.1	191	K	"PREDICTED: chloroplast stem-loop binding protein of 41 kDa b, chloroplastic isoform X2 [Juglans regia]"	chloroplast
CSA025224.1	228	K	"PREDICTED: chloroplast stem-loop binding protein of 41 kDa b, chloroplastic isoform X2 [Juglans regia]"	chloroplast
CSA025224.1	213	K	"PREDICTED: chloroplast stem-loop binding protein of 41 kDa b, chloroplastic isoform X2 [Juglans regia]"	chloroplast
CSA025224.1	10	K	"PREDICTED: chloroplast stem-loop binding protein of 41 kDa b, chloroplastic isoform X2 [Juglans regia]"	chloroplast
CSA025224.1	31	K	"PREDICTED: chloroplast stem-loop binding protein of 41 kDa b, chloroplastic isoform X2 [Juglans regia]"	chloroplast
CSA025287.1	502	K	PREDICTED: V-type proton ATPase catalytic subunit A [Daucus carota subsp. sativus]	chloroplast
CSA025287.1	429	K	PREDICTED: V-type proton ATPase catalytic subunit A [Daucus carota subsp. sativus]	chloroplast
CSA025287.1	135	K	PREDICTED: V-type proton ATPase catalytic subunit A [Daucus carota subsp. sativus]	chloroplast
CSA025321.1	81	K	PREDICTED: protein tas [Solanum pennellii]	chloroplast
CSA025321.1	137	K	PREDICTED: protein tas [Solanum pennellii]	chloroplast
CSA025321.1	130	K	PREDICTED: protein tas [Solanum pennellii]	chloroplast
CSA025321.1	76	K	PREDICTED: protein tas [Solanum pennellii]	chloroplast
CSA025321.1	222	K	PREDICTED: protein tas [Solanum pennellii]	chloroplast
CSA025321.1	242	K	PREDICTED: protein tas [Solanum pennellii]	chloroplast
CSA025443.1	152	K	"PREDICTED: protein FATTY ACID EXPORT 3, chloroplastic-like isoform X1 [Nicotiana tabacum]"	chloroplast
CSA025443.1	88	K	"PREDICTED: protein FATTY ACID EXPORT 3, chloroplastic-like isoform X1 [Nicotiana tabacum]"	chloroplast
CSA025443.1	126	K	"PREDICTED: protein FATTY ACID EXPORT 3, chloroplastic-like isoform X1 [Nicotiana tabacum]"	chloroplast
CSA025443.1	121	K	"PREDICTED: protein FATTY ACID EXPORT 3, chloroplastic-like isoform X1 [Nicotiana tabacum]"	chloroplast
CSA025496.1	518	K	Elongation factor G [Morus notabilis]	chloroplast
CSA025496.1	584	K	Elongation factor G [Morus notabilis]	chloroplast
CSA025511.1	71	K	NAD-dependent epimerase/dehydratase family protein [Medicago truncatula]	chloroplast
CSA025511.1	57	K	NAD-dependent epimerase/dehydratase family protein [Medicago truncatula]	chloroplast
CSA025511.1	95	K	NAD-dependent epimerase/dehydratase family protein [Medicago truncatula]	chloroplast
CSA025587.1	59	K	PREDICTED: neutral ceramidase [Gossypium raimondii]	chloroplast
CSA025656.1	297	K	"PREDICTED: ATP-dependent Clp protease proteolytic subunit 3, chloroplastic [Nelumbo nucifera]"	chloroplast
CSA025676.1	248	K	"PREDICTED: UPF0603 protein At1g54780, chloroplastic [Cucumis melo]"	chloroplast
CSA025676.1	230	K	"PREDICTED: UPF0603 protein At1g54780, chloroplastic [Cucumis melo]"	chloroplast
CSA025676.1	122	K	"PREDICTED: UPF0603 protein At1g54780, chloroplastic [Cucumis melo]"	chloroplast
CSA025676.1	257	K	"PREDICTED: UPF0603 protein At1g54780, chloroplastic [Cucumis melo]"	chloroplast
CSA025704.1	163	K	"PREDICTED: aconitate hydratase, cytoplasmic [Ipomoea nil]"	chloroplast
CSA025704.1	519	K	"PREDICTED: aconitate hydratase, cytoplasmic [Ipomoea nil]"	chloroplast
CSA025704.1	912	K	"PREDICTED: aconitate hydratase, cytoplasmic [Ipomoea nil]"	chloroplast
CSA025894.1	60	K		chloroplast
CSA025894.1	67	K		chloroplast
CSA026004.1	119	K	"PREDICTED: oxygen-evolving enhancer protein 3-2, chloroplastic [Pyrus x bretschneideri]"	chloroplast
CSA026004.1	147	K	"PREDICTED: oxygen-evolving enhancer protein 3-2, chloroplastic [Pyrus x bretschneideri]"	chloroplast
CSA026004.1	180	K	"PREDICTED: oxygen-evolving enhancer protein 3-2, chloroplastic [Pyrus x bretschneideri]"	chloroplast
CSA026004.1	189	K	"PREDICTED: oxygen-evolving enhancer protein 3-2, chloroplastic [Pyrus x bretschneideri]"	chloroplast
CSA026004.1	209	K	"PREDICTED: oxygen-evolving enhancer protein 3-2, chloroplastic [Pyrus x bretschneideri]"	chloroplast
CSA026004.1	165	K	"PREDICTED: oxygen-evolving enhancer protein 3-2, chloroplastic [Pyrus x bretschneideri]"	chloroplast
CSA026004.1	141	K	"PREDICTED: oxygen-evolving enhancer protein 3-2, chloroplastic [Pyrus x bretschneideri]"	chloroplast
CSA026004.1	226	K	"PREDICTED: oxygen-evolving enhancer protein 3-2, chloroplastic [Pyrus x bretschneideri]"	chloroplast
CSA026073.1	627	K	"PREDICTED: stromal 70 kDa heat shock-related protein, chloroplastic [Vitis vinifera]"	chloroplast
CSA026073.1	621	K	"PREDICTED: stromal 70 kDa heat shock-related protein, chloroplastic [Vitis vinifera]"	chloroplast
CSA026073.1	225	K	"PREDICTED: stromal 70 kDa heat shock-related protein, chloroplastic [Vitis vinifera]"	chloroplast
CSA026073.1	204	K	"PREDICTED: stromal 70 kDa heat shock-related protein, chloroplastic [Vitis vinifera]"	chloroplast
CSA026073.1	207	K	"PREDICTED: stromal 70 kDa heat shock-related protein, chloroplastic [Vitis vinifera]"	chloroplast
CSA026073.1	638	K	"PREDICTED: stromal 70 kDa heat shock-related protein, chloroplastic [Vitis vinifera]"	chloroplast
CSA026073.1	616	K	"PREDICTED: stromal 70 kDa heat shock-related protein, chloroplastic [Vitis vinifera]"	chloroplast
CSA026073.1	333	K	"PREDICTED: stromal 70 kDa heat shock-related protein, chloroplastic [Vitis vinifera]"	chloroplast
CSA026073.1	310	K	"PREDICTED: stromal 70 kDa heat shock-related protein, chloroplastic [Vitis vinifera]"	chloroplast
CSA026073.1	582	K	"PREDICTED: stromal 70 kDa heat shock-related protein, chloroplastic [Vitis vinifera]"	chloroplast
CSA026073.1	369	K	"PREDICTED: stromal 70 kDa heat shock-related protein, chloroplastic [Vitis vinifera]"	chloroplast
CSA026073.1	517	K	"PREDICTED: stromal 70 kDa heat shock-related protein, chloroplastic [Vitis vinifera]"	chloroplast
CSA026073.1	253	K	"PREDICTED: stromal 70 kDa heat shock-related protein, chloroplastic [Vitis vinifera]"	chloroplast
CSA026073.1	589	K	"PREDICTED: stromal 70 kDa heat shock-related protein, chloroplastic [Vitis vinifera]"	chloroplast
CSA026073.1	199	K	"PREDICTED: stromal 70 kDa heat shock-related protein, chloroplastic [Vitis vinifera]"	chloroplast
CSA026073.1	601	K	"PREDICTED: stromal 70 kDa heat shock-related protein, chloroplastic [Vitis vinifera]"	chloroplast
CSA026073.1	319	K	"PREDICTED: stromal 70 kDa heat shock-related protein, chloroplastic [Vitis vinifera]"	chloroplast
CSA026073.1	633	K	"PREDICTED: stromal 70 kDa heat shock-related protein, chloroplastic [Vitis vinifera]"	chloroplast
CSA026073.1	321	K	"PREDICTED: stromal 70 kDa heat shock-related protein, chloroplastic [Vitis vinifera]"	chloroplast
CSA026073.1	140	K	"PREDICTED: stromal 70 kDa heat shock-related protein, chloroplastic [Vitis vinifera]"	chloroplast
CSA026219.1	141	K	PREDICTED: alpha-galactosidase 3 [Malus domestica]	chloroplast
CSA026274.1	53	K	"PREDICTED: succinate dehydrogenase subunit 5, mitochondrial [Theobroma cacao]"	chloroplast
CSA026350.1	147	K	PREDICTED: 2-methylene-furan-3-one reductase [Theobroma cacao]	chloroplast
CSA026350.1	22	K	PREDICTED: 2-methylene-furan-3-one reductase [Theobroma cacao]	chloroplast
CSA026350.1	19	K	PREDICTED: 2-methylene-furan-3-one reductase [Theobroma cacao]	chloroplast
CSA026351.1	124	K	PREDICTED: 2-methylene-furan-3-one reductase [Nicotiana tabacum]	chloroplast
CSA026367.1	72	K	PREDICTED: 14-3-3-like protein D isoform X1 [Ricinus communis]	chloroplast
CSA026367.1	83	K	PREDICTED: 14-3-3-like protein D isoform X1 [Ricinus communis]	chloroplast
CSA026367.1	139	K	PREDICTED: 14-3-3-like protein D isoform X1 [Ricinus communis]	chloroplast
CSA026367.1	76	K	PREDICTED: 14-3-3-like protein D isoform X1 [Ricinus communis]	chloroplast
CSA026367.1	31	K	PREDICTED: 14-3-3-like protein D isoform X1 [Ricinus communis]	chloroplast
CSA026447.1	50	K	PREDICTED: structural maintenance of chromosomes protein 1A [Sesamum indicum]	chloroplast
CSA026539.1	64	K	PREDICTED: haloacid dehalogenase-like hydrolase domain-containing protein At4g39970 isoform X1 [Lupinus angustifolius]	chloroplast
CSA026552.1	171	K	PREDICTED: aminoacyl tRNA synthase complex-interacting multifunctional protein 1 isoform X2 [Vitis vinifera]	chloroplast
CSA026686.1	202	K	PREDICTED: auxin-binding protein ABP19a [Eucalyptus grandis]	chloroplast
CSA026778.1	52	K	PREDICTED: glutathione S-transferase L3 [Vitis vinifera]	chloroplast
CSA026778.1	63	K	PREDICTED: glutathione S-transferase L3 [Vitis vinifera]	chloroplast
CSA026796.1	237	K	"PREDICTED: glyceraldehyde-3-phosphate dehydrogenase A, chloroplastic [Nelumbo nucifera]"	chloroplast
CSA026796.1	294	K	"PREDICTED: glyceraldehyde-3-phosphate dehydrogenase A, chloroplastic [Nelumbo nucifera]"	chloroplast
CSA026796.1	296	K	"PREDICTED: glyceraldehyde-3-phosphate dehydrogenase A, chloroplastic [Nelumbo nucifera]"	chloroplast
CSA026796.1	179	K	"PREDICTED: glyceraldehyde-3-phosphate dehydrogenase A, chloroplastic [Nelumbo nucifera]"	chloroplast
CSA026796.1	72	K	"PREDICTED: glyceraldehyde-3-phosphate dehydrogenase A, chloroplastic [Nelumbo nucifera]"	chloroplast
CSA026796.1	141	K	"PREDICTED: glyceraldehyde-3-phosphate dehydrogenase A, chloroplastic [Nelumbo nucifera]"	chloroplast
CSA026796.1	144	K	"PREDICTED: glyceraldehyde-3-phosphate dehydrogenase A, chloroplastic [Nelumbo nucifera]"	chloroplast
CSA026796.1	186	K	"PREDICTED: glyceraldehyde-3-phosphate dehydrogenase A, chloroplastic [Nelumbo nucifera]"	chloroplast
CSA026821.1	332	K	PREDICTED: thiol protease aleurain-like [Ziziphus jujuba]	chloroplast
CSA027098.1	24	K	PREDICTED: adenylylsulfatase HINT1 [Lupinus angustifolius]	chloroplast
CSA027312.1	119	K	photosystem I reaction center subunit IV A [Medicago truncatula]	chloroplast
CSA027312.1	90	K	photosystem I reaction center subunit IV A [Medicago truncatula]	chloroplast
CSA027312.1	100	K	photosystem I reaction center subunit IV A [Medicago truncatula]	chloroplast
CSA027334.1	139	K	PREDICTED: pathogenesis-related protein STH-2 [Theobroma cacao]	chloroplast
CSA027461.1	255	K	"PREDICTED: calcium sensing receptor, chloroplastic isoform X1 [Citrus sinensis]"	chloroplast
CSA027463.1	250	K	"PREDICTED: calcium sensing receptor, chloroplastic isoform X2 [Citrus sinensis]"	chloroplast
CSA027652.1	446	K	PREDICTED: pyrophosphate--fructose 6-phosphate 1-phosphotransferase subunit beta-like [Daucus carota subsp. sativus]	chloroplast
CSA027797.1	98	K		chloroplast
CSA027825.1	130	K	"PREDICTED: peroxiredoxin-2E-1, chloroplastic [Nelumbo nucifera]"	chloroplast
CSA027832.1	30	K	PREDICTED: 60S ribosomal protein L37a [Beta vulgaris subsp. vulgaris]	chloroplast
CSA028009.1	345	K	"PREDICTED: sedoheptulose-1,7-bisphosphatase, chloroplastic [Solanum pennellii]"	chloroplast
CSA028031.1	254	K	"PREDICTED: ATP-dependent Clp protease proteolytic subunit 4, chloroplastic-like [Gossypium hirsutum]"	chloroplast
CSA028031.1	234	K	"PREDICTED: ATP-dependent Clp protease proteolytic subunit 4, chloroplastic-like [Gossypium hirsutum]"	chloroplast
CSA028031.1	303	K	"PREDICTED: ATP-dependent Clp protease proteolytic subunit 4, chloroplastic-like [Gossypium hirsutum]"	chloroplast
CSA028143.1	127	K	"PREDICTED: ADP,ATP carrier protein 3, mitochondrial [Eucalyptus grandis]"	chloroplast
CSA028143.1	180	K	"PREDICTED: ADP,ATP carrier protein 3, mitochondrial [Eucalyptus grandis]"	chloroplast
CSA028143.1	375	K	"PREDICTED: ADP,ATP carrier protein 3, mitochondrial [Eucalyptus grandis]"	chloroplast
CSA028143.1	326	K	"PREDICTED: ADP,ATP carrier protein 3, mitochondrial [Eucalyptus grandis]"	chloroplast
CSA028143.1	138	K	"PREDICTED: ADP,ATP carrier protein 3, mitochondrial [Eucalyptus grandis]"	chloroplast
CSA028143.1	346	K	"PREDICTED: ADP,ATP carrier protein 3, mitochondrial [Eucalyptus grandis]"	chloroplast
CSA028143.1	220	K	"PREDICTED: ADP,ATP carrier protein 3, mitochondrial [Eucalyptus grandis]"	chloroplast
CSA028194.1	728	K	"PREDICTED: ATP-dependent zinc metalloprotease FTSH, chloroplastic [Jatropha curcas]"	chloroplast
CSA028194.1	512	K	"PREDICTED: ATP-dependent zinc metalloprotease FTSH, chloroplastic [Jatropha curcas]"	chloroplast
CSA028194.1	156	K	"PREDICTED: ATP-dependent zinc metalloprotease FTSH, chloroplastic [Jatropha curcas]"	chloroplast
CSA028194.1	518	K	"PREDICTED: ATP-dependent zinc metalloprotease FTSH, chloroplastic [Jatropha curcas]"	chloroplast
CSA028194.1	292	K	"PREDICTED: ATP-dependent zinc metalloprotease FTSH, chloroplastic [Jatropha curcas]"	chloroplast
CSA028194.1	295	K	"PREDICTED: ATP-dependent zinc metalloprotease FTSH, chloroplastic [Jatropha curcas]"	chloroplast
CSA028194.1	552	K	"PREDICTED: ATP-dependent zinc metalloprotease FTSH, chloroplastic [Jatropha curcas]"	chloroplast
CSA028263.1	389	K	"PREDICTED: anthranilate synthase alpha subunit 2, chloroplastic-like isoform X2 [Nicotiana tabacum]"	chloroplast
CSA028506.1	105	K	"PREDICTED: probable L-ascorbate peroxidase 6, chloroplastic isoform X1 [Glycine max]"	chloroplast
CSA028530.1	184	K	"PREDICTED: translocase of chloroplast 34, chloroplastic isoform X2 [Vitis vinifera]"	chloroplast
CSA028548.1	162	K	"PREDICTED: succinyl-CoA ligase [ADP-forming] subunit alpha-1, mitochondrial [Solanum tuberosum]"	chloroplast
CSA028552.1	371	K	"PREDICTED: ribulose bisphosphate carboxylase/oxygenase activase, chloroplastic-like isoform X1 [Nelumbo nucifera]"	chloroplast
CSA028552.1	327	K	"PREDICTED: ribulose bisphosphate carboxylase/oxygenase activase, chloroplastic-like isoform X1 [Nelumbo nucifera]"	chloroplast
CSA028552.1	387	K	"PREDICTED: ribulose bisphosphate carboxylase/oxygenase activase, chloroplastic-like isoform X1 [Nelumbo nucifera]"	chloroplast
CSA028552.1	377	K	"PREDICTED: ribulose bisphosphate carboxylase/oxygenase activase, chloroplastic-like isoform X1 [Nelumbo nucifera]"	chloroplast
CSA028599.1	99	K	PREDICTED: 40S ribosomal protein S15a-1-like [Gossypium hirsutum]	chloroplast
CSA028599.1	47	K	PREDICTED: 40S ribosomal protein S15a-1-like [Gossypium hirsutum]	chloroplast
CSA028646.1	133	K	PREDICTED: puromycin-sensitive aminopeptidase isoform X1 [Vitis vinifera]	chloroplast
CSA028748.1	333	K	"PREDICTED: elongation factor Tu, chloroplastic [Juglans regia]"	chloroplast
CSA028748.1	120	K	"PREDICTED: elongation factor Tu, chloroplastic [Juglans regia]"	chloroplast
CSA028748.1	433	K	"PREDICTED: elongation factor Tu, chloroplastic [Juglans regia]"	chloroplast
CSA028748.1	368	K	"PREDICTED: elongation factor Tu, chloroplastic [Juglans regia]"	chloroplast
CSA028748.1	425	K	"PREDICTED: elongation factor Tu, chloroplastic [Juglans regia]"	chloroplast
CSA028748.1	438	K	"PREDICTED: elongation factor Tu, chloroplastic [Juglans regia]"	chloroplast
CSA028802.1	84	K	PREDICTED: glycine-rich RNA-binding protein blt801 [Vitis vinifera]	chloroplast
CSA028843.1	218	K	"PREDICTED: heme-binding-like protein At3g10130, chloroplastic isoform X2 [Theobroma cacao]"	chloroplast
CSA028921.1	44	K	PREDICTED: cinnamoyl-CoA reductase 1-like [Lupinus angustifolius]	chloroplast
CSA028952.1	118	K	PREDICTED: protochlorophyllide reductase [Vitis vinifera]	chloroplast
CSA029135.1	1221	K	"PREDICTED: alpha-glucan water dikinase, chloroplastic isoform X1 [Vitis vinifera]"	chloroplast
CSA029227.1	221	K	"PREDICTED: 50S ribosomal protein L5, chloroplastic [Sesamum indicum]"	chloroplast
CSA029227.1	57	K	"PREDICTED: 50S ribosomal protein L5, chloroplastic [Sesamum indicum]"	chloroplast
CSA029227.1	257	K	"PREDICTED: 50S ribosomal protein L5, chloroplastic [Sesamum indicum]"	chloroplast
CSA029276.1	190	K	"PREDICTED: ATP synthase gamma chain, chloroplastic [Gossypium hirsutum]"	chloroplast
CSA029276.1	77	K	"PREDICTED: ATP synthase gamma chain, chloroplastic [Gossypium hirsutum]"	chloroplast
CSA029276.1	194	K	"PREDICTED: ATP synthase gamma chain, chloroplastic [Gossypium hirsutum]"	chloroplast
CSA029342.1	70	K	PREDICTED: 40S ribosomal protein S3a [Sesamum indicum]	chloroplast
CSA029342.1	80	K	PREDICTED: 40S ribosomal protein S3a [Sesamum indicum]	chloroplast
CSA029342.1	51	K	PREDICTED: 40S ribosomal protein S3a [Sesamum indicum]	chloroplast
CSA029482.1	274	K	PREDICTED: thylakoid membrane protein slr0575 [Solanum tuberosum]	chloroplast
CSA029482.1	173	K	PREDICTED: thylakoid membrane protein slr0575 [Solanum tuberosum]	chloroplast
CSA029498.1	143	K	PREDICTED: heme-binding protein 2-like [Juglans regia]	chloroplast
CSA029655.1	291	K	"PREDICTED: bifunctional monothiol glutaredoxin-S16, chloroplastic [Prunus mume]"	chloroplast
CSA029723.1	152	K	"PREDICTED: glycine cleavage system H protein 3, mitochondrial [Juglans regia]"	chloroplast
CSA029723.1	156	K	"PREDICTED: glycine cleavage system H protein 3, mitochondrial [Juglans regia]"	chloroplast
CSA029831.1	32	K	PREDICTED: LOW QUALITY PROTEIN: aminopeptidase M1-like [Eucalyptus grandis]	chloroplast
CSA029967.1	225	K	"PREDICTED: photosynthetic NDH subunit of lumenal location 5, chloroplastic [Ziziphus jujuba]"	chloroplast
CSA029967.1	138	K	"PREDICTED: photosynthetic NDH subunit of lumenal location 5, chloroplastic [Ziziphus jujuba]"	chloroplast
CSA030111.1	25	K	"PREDICTED: fructose-1,6-bisphosphatase, cytosolic [Sesamum indicum]"	chloroplast
CSA030236.1	122	K	"PREDICTED: anthranilate synthase beta subunit 1, chloroplastic-like [Nicotiana tabacum]"	chloroplast
CSA030323.1	214	K		chloroplast
CSA030406.1	360	K	"PREDICTED: 50S ribosomal protein L1, chloroplastic [Nicotiana tomentosiformis]"	chloroplast
CSA030406.1	209	K	"PREDICTED: 50S ribosomal protein L1, chloroplastic [Nicotiana tomentosiformis]"	chloroplast
CSA030414.1	93	K	FAM210B-like protein [Medicago truncatula]	chloroplast
CSA030616.1	137	K	PREDICTED: glutathione S-transferase-like [Sesamum indicum]	chloroplast
CSA030616.1	204	K	PREDICTED: glutathione S-transferase-like [Sesamum indicum]	chloroplast
CSA030616.1	125	K	PREDICTED: glutathione S-transferase-like [Sesamum indicum]	chloroplast
CSA030616.1	89	K	PREDICTED: glutathione S-transferase-like [Sesamum indicum]	chloroplast
CSA030616.1	2	K	PREDICTED: glutathione S-transferase-like [Sesamum indicum]	chloroplast
CSA030616.1	79	K	PREDICTED: glutathione S-transferase-like [Sesamum indicum]	chloroplast
CSA030618.1	82	K	PREDICTED: 60S ribosomal protein L10 [Nelumbo nucifera]	chloroplast
CSA030636.1	509	K	PREDICTED: V-type proton ATPase subunit B 2 [Erythranthe guttata]	chloroplast
CSA030667.1	13	K	PREDICTED: spermidine synthase [Theobroma cacao]	chloroplast
CSA031288.1	259	K	PREDICTED: protein transport protein SEC13 homolog B [Vitis vinifera]	chloroplast
CSA031314.1	195	K		chloroplast
CSA031469.1	244	K		chloroplast
CSA031574.1	514	K	"PREDICTED: trigger factor-like protein TIG, Chloroplastic [Vitis vinifera]"	chloroplast
CSA031574.1	517	K	"PREDICTED: trigger factor-like protein TIG, Chloroplastic [Vitis vinifera]"	chloroplast
CSA031574.1	491	K	"PREDICTED: trigger factor-like protein TIG, Chloroplastic [Vitis vinifera]"	chloroplast
CSA031575.1	98	K	PREDICTED: protein GrpE isoform X3 [Ricinus communis]	chloroplast
CSA031575.1	202	K	PREDICTED: protein GrpE isoform X3 [Ricinus communis]	chloroplast
CSA031677.1	100	K	rubredoxin family protein [Populus trichocarpa]	chloroplast
CSA031718.1	255	K	PREDICTED: binding partner of ACD11 1 [Vitis vinifera]	chloroplast
CSA031794.1	81	K	PREDICTED: dipeptidyl-peptidase 5 [Ziziphus jujuba]	chloroplast
CSA031867.1	84	K	"PREDICTED: 50S ribosomal protein L24, chloroplastic isoform X1 [Daucus carota subsp. sativus]"	chloroplast
CSA031867.1	95	K	"PREDICTED: 50S ribosomal protein L24, chloroplastic isoform X1 [Daucus carota subsp. sativus]"	chloroplast
CSA031881.1	245	K	PREDICTED: cinnamate beta-D-glucosyltransferase-like [Juglans regia]	chloroplast
CSA032136.1	77	K	PREDICTED: 60S acidic ribosomal protein P0 [Vitis vinifera]	chloroplast
CSA032136.1	90	K	PREDICTED: 60S acidic ribosomal protein P0 [Vitis vinifera]	chloroplast
CSA032136.1	194	K	PREDICTED: 60S acidic ribosomal protein P0 [Vitis vinifera]	chloroplast
CSA032253.1	76	K	PREDICTED: protein SUPPRESSOR OF GENE SILENCING 3-like isoform X1 [Glycine max]	chloroplast
CSA032441.1	394	K	PREDICTED: eukaryotic translation initiation factor 3 subunit L-like [Jatropha curcas]	chloroplast
CSA032560.1	48	K	PREDICTED: dipeptidyl-peptidase 5 [Vitis vinifera]	chloroplast
CSA032609.1	281	K	"PREDICTED: 3-oxoacyl-[acyl-carrier-protein] synthase I, chloroplastic [Nelumbo nucifera]"	chloroplast
CSA032609.1	98	K	"PREDICTED: 3-oxoacyl-[acyl-carrier-protein] synthase I, chloroplastic [Nelumbo nucifera]"	chloroplast
CSA032657.1	269	K	isopentenyl-diphosphate Delta-isomerase I [Vitis vinifera]	chloroplast
CSA032657.1	226	K	isopentenyl-diphosphate Delta-isomerase I [Vitis vinifera]	chloroplast
CSA032691.1	219	K	PREDICTED: 60S ribosomal protein L6-1-like [Pyrus x bretschneideri]	chloroplast
CSA032691.1	183	K	PREDICTED: 60S ribosomal protein L6-1-like [Pyrus x bretschneideri]	chloroplast
CSA032695.1	200	K	PREDICTED: auxin-binding protein ABP19a-like [Nelumbo nucifera]	chloroplast
CSA032812.1	171	K	"PREDICTED: ribosome-recycling factor, chloroplastic [Nelumbo nucifera]"	chloroplast
CSA032812.1	110	K	"PREDICTED: ribosome-recycling factor, chloroplastic [Nelumbo nucifera]"	chloroplast
CSA032834.1	201	K	"PREDICTED: chlorophyll a-b binding protein 4, chloroplastic [Vitis vinifera]"	chloroplast
CSA032934.1	320	K	PREDICTED: bifunctional purine biosynthesis protein PurH-like isoform X2 [Gossypium arboreum]	chloroplast
CSA032934.1	460	K	PREDICTED: bifunctional purine biosynthesis protein PurH-like isoform X2 [Gossypium arboreum]	chloroplast
CSA033070.1	737	K	"PREDICTED: protein TOC75-3, chloroplastic [Nelumbo nucifera]"	chloroplast
CSA033259.1	119	K	"PREDICTED: oxygen-evolving enhancer protein 2, chloroplastic-like [Nelumbo nucifera]"	chloroplast
CSA033259.1	241	K	"PREDICTED: oxygen-evolving enhancer protein 2, chloroplastic-like [Nelumbo nucifera]"	chloroplast
CSA033259.1	224	K	"PREDICTED: oxygen-evolving enhancer protein 2, chloroplastic-like [Nelumbo nucifera]"	chloroplast
CSA033259.1	171	K	"PREDICTED: oxygen-evolving enhancer protein 2, chloroplastic-like [Nelumbo nucifera]"	chloroplast
CSA033259.1	150	K	"PREDICTED: oxygen-evolving enhancer protein 2, chloroplastic-like [Nelumbo nucifera]"	chloroplast
CSA033259.1	247	K	"PREDICTED: oxygen-evolving enhancer protein 2, chloroplastic-like [Nelumbo nucifera]"	chloroplast
CSA033261.1	354	K	"PREDICTED: 2,3-bisphosphoglycerate-independent phosphoglycerate mutase [Sesamum indicum]"	chloroplast
CSA033261.1	310	K	"PREDICTED: 2,3-bisphosphoglycerate-independent phosphoglycerate mutase [Sesamum indicum]"	chloroplast
CSA033261.1	338	K	"PREDICTED: 2,3-bisphosphoglycerate-independent phosphoglycerate mutase [Sesamum indicum]"	chloroplast
CSA033261.1	523	K	"PREDICTED: 2,3-bisphosphoglycerate-independent phosphoglycerate mutase [Sesamum indicum]"	chloroplast
CSA033261.1	15	K	"PREDICTED: 2,3-bisphosphoglycerate-independent phosphoglycerate mutase [Sesamum indicum]"	chloroplast
CSA033270.1	130	K		chloroplast
CSA033307.1	139	K	"PREDICTED: auxin-induced protein PCNT115, partial [Ricinus communis]"	chloroplast
CSA033827.1	164	K	"PREDICTED: psbP domain-containing protein 4, chloroplastic isoform X1 [Vitis vinifera]"	chloroplast
CSA033864.1	159	K	"PREDICTED: photosystem I reaction center subunit N, chloroplastic-like [Gossypium hirsutum]"	chloroplast
CSA033864.1	103	K	"PREDICTED: photosystem I reaction center subunit N, chloroplastic-like [Gossypium hirsutum]"	chloroplast
CSA033864.1	165	K	"PREDICTED: photosystem I reaction center subunit N, chloroplastic-like [Gossypium hirsutum]"	chloroplast
CSA033864.1	143	K	"PREDICTED: photosystem I reaction center subunit N, chloroplastic-like [Gossypium hirsutum]"	chloroplast
CSA033912.1	110	K	PREDICTED: protein usf-like [Brassica napus]	chloroplast
CSA034127.1	114	K	"PREDICTED: nucleoside diphosphate kinase 2, chloroplastic [Jatropha curcas]"	chloroplast
CSA034178.1	254	K		chloroplast
CSA034280.1	509	K		chloroplast
CSA034412.1	367	K	"PREDICTED: protochlorophyllide reductase, chloroplastic [Jatropha curcas]"	chloroplast
CSA034412.1	152	K	"PREDICTED: protochlorophyllide reductase, chloroplastic [Jatropha curcas]"	chloroplast
CSA034412.1	357	K	"PREDICTED: protochlorophyllide reductase, chloroplastic [Jatropha curcas]"	chloroplast
CSA034412.1	407	K	"PREDICTED: protochlorophyllide reductase, chloroplastic [Jatropha curcas]"	chloroplast
CSA034432.1	384	K	"PREDICTED: aldehyde dehydrogenase family 2 member B4, mitochondrial-like [Ziziphus jujuba]"	chloroplast
CSA034464.1	209	K	PREDICTED: translocon-associated protein subunit alpha-like [Juglans regia]	chloroplast
CSA034492.1	366	K	"chloroplast sedoheptulose-1,7-bisphosphatase [Solanum lycopersicum]"	chloroplast
CSA034492.1	305	K	"chloroplast sedoheptulose-1,7-bisphosphatase [Solanum lycopersicum]"	chloroplast
CSA034492.1	108	K	"chloroplast sedoheptulose-1,7-bisphosphatase [Solanum lycopersicum]"	chloroplast
CSA034492.1	257	K	"chloroplast sedoheptulose-1,7-bisphosphatase [Solanum lycopersicum]"	chloroplast
CSA034503.1	75	K	PREDICTED: DNA ligase 1 [Camelina sativa]	chloroplast
CSA034503.1	24	K	PREDICTED: DNA ligase 1 [Camelina sativa]	chloroplast
CSA034503.1	16	K	PREDICTED: DNA ligase 1 [Camelina sativa]	chloroplast
CSA034503.1	48	K	PREDICTED: DNA ligase 1 [Camelina sativa]	chloroplast
CSA034656.1	89	K	"PREDICTED: dnaJ homolog 1, mitochondrial-like [Sesamum indicum]"	chloroplast
CSA034775.1	607	K	"PREDICTED: malate dehydrogenase, mitochondrial-like [Nelumbo nucifera]"	chloroplast
CSA034775.1	753	K	"PREDICTED: malate dehydrogenase, mitochondrial-like [Nelumbo nucifera]"	chloroplast
CSA034775.1	601	K	"PREDICTED: malate dehydrogenase, mitochondrial-like [Nelumbo nucifera]"	chloroplast
CSA034775.1	587	K	"PREDICTED: malate dehydrogenase, mitochondrial-like [Nelumbo nucifera]"	chloroplast
CSA034831.1	78	K	PREDICTED: remorin-like isoform X2 [Juglans regia]	chloroplast
CSA034838.1	39	K	"PREDICTED: 6-phosphogluconate dehydrogenase, decarboxylating 3 [Ziziphus jujuba]"	chloroplast
CSA034956.1	17	K	ATP synthase CF1 beta chain (chloroplast) [Camellia crapnelliana]	chloroplast
CSA035044.1	125	K	dehydroascorbate reductase [Solanum lycopersicum]	chloroplast
CSA035044.1	94	K	dehydroascorbate reductase [Solanum lycopersicum]	chloroplast
CSA035110.1	265	K	PREDICTED: T-complex protein 1 subunit beta [Ziziphus jujuba]	chloroplast
CSA035110.1	419	K	PREDICTED: T-complex protein 1 subunit beta [Ziziphus jujuba]	chloroplast
CSA035110.1	122	K	PREDICTED: T-complex protein 1 subunit beta [Ziziphus jujuba]	chloroplast
CSA035110.1	129	K	PREDICTED: T-complex protein 1 subunit beta [Ziziphus jujuba]	chloroplast
CSA035369.1	26	K	"PREDICTED: LOW QUALITY PROTEIN: superoxide dismutase [Mn], mitochondrial-like [Malus domestica]"	chloroplast
CSA035603.1	163	K	"PREDICTED: oxygen-evolving enhancer protein 1, chloroplastic-like [Nicotiana sylvestris]"	chloroplast
CSA035603.1	153	K	"PREDICTED: oxygen-evolving enhancer protein 1, chloroplastic-like [Nicotiana sylvestris]"	chloroplast
CSA035706.1	198	K	"PREDICTED: membrane-associated protein VIPP1, chloroplastic [Nicotiana attenuata]"	chloroplast
CSA035706.1	151	K	"PREDICTED: membrane-associated protein VIPP1, chloroplastic [Nicotiana attenuata]"	chloroplast
CSA035706.1	143	K	"PREDICTED: membrane-associated protein VIPP1, chloroplastic [Nicotiana attenuata]"	chloroplast
CSA035910.1	6	K	PREDICTED: chlorophyll a-b binding protein of LHCII type 1-like [Gossypium raimondii]	chloroplast
CSA036031.1	84	K	PREDICTED: 2-alkenal reductase (NADP(+)-dependent)-like [Prunus mume]	chloroplast
CSA036155.1	191	K	PREDICTED: flagellar radial spoke protein 5 [Ziziphus jujuba]	chloroplast
CSA036155.1	195	K	PREDICTED: flagellar radial spoke protein 5 [Ziziphus jujuba]	chloroplast
CSA036455.1	412	K	"PREDICTED: ATP-dependent zinc metalloprotease FTSH 2, chloroplastic [Vitis vinifera]"	chloroplast
CSA036455.1	629	K	"PREDICTED: ATP-dependent zinc metalloprotease FTSH 2, chloroplastic [Vitis vinifera]"	chloroplast
CSA036455.1	418	K	"PREDICTED: ATP-dependent zinc metalloprotease FTSH 2, chloroplastic [Vitis vinifera]"	chloroplast
CSA036455.1	463	K	"PREDICTED: ATP-dependent zinc metalloprotease FTSH 2, chloroplastic [Vitis vinifera]"	chloroplast
CSA036455.1	278	K	"PREDICTED: ATP-dependent zinc metalloprotease FTSH 2, chloroplastic [Vitis vinifera]"	chloroplast
CSA036455.1	108	K	"PREDICTED: ATP-dependent zinc metalloprotease FTSH 2, chloroplastic [Vitis vinifera]"	chloroplast
CSA036561.1	158	K	"PREDICTED: glycine cleavage system H protein, mitochondrial [Nelumbo nucifera]"	chloroplast
CSA036561.1	154	K	"PREDICTED: glycine cleavage system H protein, mitochondrial [Nelumbo nucifera]"	chloroplast
CSA036583.1	93	K	PREDICTED: mitochondrial dicarboxylate/tricarboxylate transporter DTC-like [Sesamum indicum]	chloroplast
CSA036589.1	321	K	"tyrosine phosphatase, putative [Medicago truncatula]"	chloroplast
CSA036589.1	193	K	"tyrosine phosphatase, putative [Medicago truncatula]"	chloroplast
CSA036589.1	299	K	"tyrosine phosphatase, putative [Medicago truncatula]"	chloroplast
CSA036589.1	242	K	"tyrosine phosphatase, putative [Medicago truncatula]"	chloroplast
CSA036915.1	140	K		chloroplast
CSA036932.1	50	K	ATP synthase CF1 beta subunit (chloroplast) [Camellia cuspidata]	chloroplast
CSA011175.1	345	K	"PREDICTED: isocitrate dehydrogenase [NAD] regulatory subunit 1, mitochondrial isoform X1 [Ricinus communis]"	chloroplast,mitochondria
CSA032333.1	916	K	"PREDICTED: 2-oxoglutarate dehydrogenase, mitochondrial [Vitis vinifera]"	chloroplast,mitochondria
CSA032333.1	541	K	"PREDICTED: 2-oxoglutarate dehydrogenase, mitochondrial [Vitis vinifera]"	chloroplast,mitochondria
CSA000028.1	28	K	PREDICTED: proteasome subunit beta type-7-A [Sesamum indicum]	cytoplasm
CSA000042.1	246	K	"PREDICTED: glucan endo-1,3-beta-glucosidase 14 isoform X2 [Brassica rapa]"	cytoplasm
CSA000133.1	18	K	PREDICTED: putative formamidase C869.04 isoform X1 [Jatropha curcas]	cytoplasm
CSA000133.1	546	K	PREDICTED: putative formamidase C869.04 isoform X1 [Jatropha curcas]	cytoplasm
CSA000133.1	62	K	PREDICTED: putative formamidase C869.04 isoform X1 [Jatropha curcas]	cytoplasm
CSA000133.1	336	K	PREDICTED: putative formamidase C869.04 isoform X1 [Jatropha curcas]	cytoplasm
CSA000172.1	123	K	PREDICTED: hydroxyacylglutathione hydrolase cytoplasmic [Nicotiana sylvestris]	cytoplasm
CSA000172.1	74	K	PREDICTED: hydroxyacylglutathione hydrolase cytoplasmic [Nicotiana sylvestris]	cytoplasm
CSA000172.1	106	K	PREDICTED: hydroxyacylglutathione hydrolase cytoplasmic [Nicotiana sylvestris]	cytoplasm
CSA000242.1	237	K	PREDICTED: malate dehydrogenase [Sesamum indicum]	cytoplasm
CSA000242.1	151	K	PREDICTED: malate dehydrogenase [Sesamum indicum]	cytoplasm
CSA000260.1	83	K	PREDICTED: 60S ribosomal protein L13a-4 [Sesamum indicum]	cytoplasm
CSA000260.1	188	K	PREDICTED: 60S ribosomal protein L13a-4 [Sesamum indicum]	cytoplasm
CSA000306.1	560	K	PREDICTED: LOW QUALITY PROTEIN: heat shock cognate 70 kDa protein 2-like [Jatropha curcas]	cytoplasm
CSA000306.1	563	K	PREDICTED: LOW QUALITY PROTEIN: heat shock cognate 70 kDa protein 2-like [Jatropha curcas]	cytoplasm
CSA000306.1	532	K	PREDICTED: LOW QUALITY PROTEIN: heat shock cognate 70 kDa protein 2-like [Jatropha curcas]	cytoplasm
CSA000306.1	539	K	PREDICTED: LOW QUALITY PROTEIN: heat shock cognate 70 kDa protein 2-like [Jatropha curcas]	cytoplasm
CSA000306.1	603	K	PREDICTED: LOW QUALITY PROTEIN: heat shock cognate 70 kDa protein 2-like [Jatropha curcas]	cytoplasm
CSA000579.1	23	K		cytoplasm
CSA000790.1	39	K	PREDICTED: methyl-CpG-binding domain-containing protein 11 [Citrus sinensis]	cytoplasm
CSA000790.1	276	K	PREDICTED: methyl-CpG-binding domain-containing protein 11 [Citrus sinensis]	cytoplasm
CSA000790.1	102	K	PREDICTED: methyl-CpG-binding domain-containing protein 11 [Citrus sinensis]	cytoplasm
CSA000790.1	346	K	PREDICTED: methyl-CpG-binding domain-containing protein 11 [Citrus sinensis]	cytoplasm
CSA000790.1	114	K	PREDICTED: methyl-CpG-binding domain-containing protein 11 [Citrus sinensis]	cytoplasm
CSA000790.1	313	K	PREDICTED: methyl-CpG-binding domain-containing protein 11 [Citrus sinensis]	cytoplasm
CSA000790.1	668	K	PREDICTED: methyl-CpG-binding domain-containing protein 11 [Citrus sinensis]	cytoplasm
CSA000790.1	269	K	PREDICTED: methyl-CpG-binding domain-containing protein 11 [Citrus sinensis]	cytoplasm
CSA000790.1	529	K	PREDICTED: methyl-CpG-binding domain-containing protein 11 [Citrus sinensis]	cytoplasm
CSA000860.1	140	K	PREDICTED: probable glutathione S-transferase [Vitis vinifera]	cytoplasm
CSA000918.1	16	K	PREDICTED: glutamate--glyoxylate aminotransferase 2 [Jatropha curcas]	cytoplasm
CSA000963.1	74	K	PREDICTED: heat shock cognate 70 kDa protein 2-like [Nicotiana tabacum]	cytoplasm
CSA000963.1	560	K	PREDICTED: heat shock cognate 70 kDa protein 2-like [Nicotiana tabacum]	cytoplasm
CSA000963.1	563	K	PREDICTED: heat shock cognate 70 kDa protein 2-like [Nicotiana tabacum]	cytoplasm
CSA000963.1	532	K	PREDICTED: heat shock cognate 70 kDa protein 2-like [Nicotiana tabacum]	cytoplasm
CSA000963.1	539	K	PREDICTED: heat shock cognate 70 kDa protein 2-like [Nicotiana tabacum]	cytoplasm
CSA001213.1	51	K	"PREDICTED: putative quinone-oxidoreductase homolog, chloroplastic [Ricinus communis]"	cytoplasm
CSA001302.1	170	K	PREDICTED: non-functional NADPH-dependent codeinone reductase 2-like [Gossypium arboreum]	cytoplasm
CSA001667.1	373	K	PREDICTED: elongation factor 1-alpha [Juglans regia]	cytoplasm
CSA001667.1	161	K	PREDICTED: elongation factor 1-alpha [Juglans regia]	cytoplasm
CSA001667.1	51	K	PREDICTED: elongation factor 1-alpha [Juglans regia]	cytoplasm
CSA001667.1	441	K	PREDICTED: elongation factor 1-alpha [Juglans regia]	cytoplasm
CSA001667.1	438	K	PREDICTED: elongation factor 1-alpha [Juglans regia]	cytoplasm
CSA001667.1	243	K	PREDICTED: elongation factor 1-alpha [Juglans regia]	cytoplasm
CSA001667.1	427	K	PREDICTED: elongation factor 1-alpha [Juglans regia]	cytoplasm
CSA001667.1	172	K	PREDICTED: elongation factor 1-alpha [Juglans regia]	cytoplasm
CSA001667.1	179	K	PREDICTED: elongation factor 1-alpha [Juglans regia]	cytoplasm
CSA001667.1	366	K	PREDICTED: elongation factor 1-alpha [Juglans regia]	cytoplasm
CSA001667.1	318	K	PREDICTED: elongation factor 1-alpha [Juglans regia]	cytoplasm
CSA001667.1	44	K	PREDICTED: elongation factor 1-alpha [Juglans regia]	cytoplasm
CSA001786.1	62	K	PREDICTED: 3-oxoacyl-[acyl-carrier-protein] reductase 4 isoform X2 [Juglans regia]	cytoplasm
CSA001820.1	63	K	PREDICTED: mitochondrial outer membrane protein porin of 34 kDa [Nicotiana attenuata]	cytoplasm
CSA001820.1	21	K	PREDICTED: mitochondrial outer membrane protein porin of 34 kDa [Nicotiana attenuata]	cytoplasm
CSA001820.1	97	K	PREDICTED: mitochondrial outer membrane protein porin of 34 kDa [Nicotiana attenuata]	cytoplasm
CSA001820.1	13	K	PREDICTED: mitochondrial outer membrane protein porin of 34 kDa [Nicotiana attenuata]	cytoplasm
CSA001820.1	264	K	PREDICTED: mitochondrial outer membrane protein porin of 34 kDa [Nicotiana attenuata]	cytoplasm
CSA002026.1	36	K	PREDICTED: nucleoside diphosphate kinase 1 [Daucus carota subsp. sativus]	cytoplasm
CSA002026.1	47	K	PREDICTED: nucleoside diphosphate kinase 1 [Daucus carota subsp. sativus]	cytoplasm
CSA002220.1	18	K	PREDICTED: 60S ribosomal protein L14-1 [Prunus mume]	cytoplasm
CSA002220.1	108	K	PREDICTED: 60S ribosomal protein L14-1 [Prunus mume]	cytoplasm
CSA002220.1	82	K	PREDICTED: 60S ribosomal protein L14-1 [Prunus mume]	cytoplasm
CSA002354.1	27	K	PREDICTED: quinone oxidoreductase-like [Nicotiana tabacum]	cytoplasm
CSA002400.1	49	K		cytoplasm
CSA002602.1	147	K	PREDICTED: peptidyl-prolyl cis-trans isomerase [Ricinus communis]	cytoplasm
CSA002602.1	56	K	PREDICTED: peptidyl-prolyl cis-trans isomerase [Ricinus communis]	cytoplasm
CSA002602.1	132	K	PREDICTED: peptidyl-prolyl cis-trans isomerase [Ricinus communis]	cytoplasm
CSA002602.1	151	K	PREDICTED: peptidyl-prolyl cis-trans isomerase [Ricinus communis]	cytoplasm
CSA002602.1	44	K	PREDICTED: peptidyl-prolyl cis-trans isomerase [Ricinus communis]	cytoplasm
CSA002602.1	48	K	PREDICTED: peptidyl-prolyl cis-trans isomerase [Ricinus communis]	cytoplasm
CSA002703.1	84	K		cytoplasm
CSA003060.1	538	K	"PREDICTED: linoleate 13S-lipoxygenase 2-1, chloroplastic-like [Pyrus x bretschneideri]"	cytoplasm
CSA003060.1	261	K	"PREDICTED: linoleate 13S-lipoxygenase 2-1, chloroplastic-like [Pyrus x bretschneideri]"	cytoplasm
CSA003060.1	250	K	"PREDICTED: linoleate 13S-lipoxygenase 2-1, chloroplastic-like [Pyrus x bretschneideri]"	cytoplasm
CSA003060.1	213	K	"PREDICTED: linoleate 13S-lipoxygenase 2-1, chloroplastic-like [Pyrus x bretschneideri]"	cytoplasm
CSA003060.1	211	K	"PREDICTED: linoleate 13S-lipoxygenase 2-1, chloroplastic-like [Pyrus x bretschneideri]"	cytoplasm
CSA003060.1	281	K	"PREDICTED: linoleate 13S-lipoxygenase 2-1, chloroplastic-like [Pyrus x bretschneideri]"	cytoplasm
CSA003060.1	670	K	"PREDICTED: linoleate 13S-lipoxygenase 2-1, chloroplastic-like [Pyrus x bretschneideri]"	cytoplasm
CSA003060.1	686	K	"PREDICTED: linoleate 13S-lipoxygenase 2-1, chloroplastic-like [Pyrus x bretschneideri]"	cytoplasm
CSA003234.1	8	K	PREDICTED: transcription factor BTF3 homolog 4 [Citrus sinensis]	cytoplasm
CSA003234.1	37	K	PREDICTED: transcription factor BTF3 homolog 4 [Citrus sinensis]	cytoplasm
CSA003234.1	30	K	PREDICTED: transcription factor BTF3 homolog 4 [Citrus sinensis]	cytoplasm
CSA003234.1	44	K	PREDICTED: transcription factor BTF3 homolog 4 [Citrus sinensis]	cytoplasm
CSA003234.1	5	K	PREDICTED: transcription factor BTF3 homolog 4 [Citrus sinensis]	cytoplasm
CSA003436.1	147	K	PREDICTED: NADP-dependent D-sorbitol-6-phosphate dehydrogenase [Ricinus communis]	cytoplasm
CSA003436.1	174	K	PREDICTED: NADP-dependent D-sorbitol-6-phosphate dehydrogenase [Ricinus communis]	cytoplasm
CSA003480.1	27	K		cytoplasm
CSA003557.1	129	K	PREDICTED: 60S ribosomal protein L21-1 [Daucus carota subsp. sativus]	cytoplasm
CSA003650.1	112	K	"PREDICTED: ferredoxin-dependent glutamate synthase, chloroplastic [Ricinus communis]"	cytoplasm
CSA003654.1	365	K	"PREDICTED: ferredoxin-dependent glutamate synthase, chloroplastic [Vitis vinifera]"	cytoplasm
CSA003654.1	407	K	"PREDICTED: ferredoxin-dependent glutamate synthase, chloroplastic [Vitis vinifera]"	cytoplasm
CSA003654.1	336	K	"PREDICTED: ferredoxin-dependent glutamate synthase, chloroplastic [Vitis vinifera]"	cytoplasm
CSA003654.1	137	K	"PREDICTED: ferredoxin-dependent glutamate synthase, chloroplastic [Vitis vinifera]"	cytoplasm
CSA003654.1	397	K	"PREDICTED: ferredoxin-dependent glutamate synthase, chloroplastic [Vitis vinifera]"	cytoplasm
CSA003654.1	529	K	"PREDICTED: ferredoxin-dependent glutamate synthase, chloroplastic [Vitis vinifera]"	cytoplasm
CSA003654.1	995	K	"PREDICTED: ferredoxin-dependent glutamate synthase, chloroplastic [Vitis vinifera]"	cytoplasm
CSA003654.1	141	K	"PREDICTED: ferredoxin-dependent glutamate synthase, chloroplastic [Vitis vinifera]"	cytoplasm
CSA003654.1	144	K	"PREDICTED: ferredoxin-dependent glutamate synthase, chloroplastic [Vitis vinifera]"	cytoplasm
CSA003654.1	837	K	"PREDICTED: ferredoxin-dependent glutamate synthase, chloroplastic [Vitis vinifera]"	cytoplasm
CSA003953.1	61	K	PREDICTED: proteasome subunit alpha type-1-B-like [Populus euphratica]	cytoplasm
CSA004011.1	6	K		cytoplasm
CSA004011.1	5	K		cytoplasm
CSA004279.1	295	K	calcium-dependent phosphotriesterase superfamily protein [Medicago truncatula]	cytoplasm
CSA004286.1	101	K	PREDICTED: 2-alkenal reductase (NADP(+)-dependent) [Vitis vinifera]	cytoplasm
CSA004426.1	237	K	PREDICTED: adenosylhomocysteinase [Ziziphus jujuba]	cytoplasm
CSA004619.1	46	K	PREDICTED: 60S ribosomal protein L10a [Phoenix dactylifera]	cytoplasm
CSA004654.1	63	K	PREDICTED: glutathione S-transferase T1 [Nelumbo nucifera]	cytoplasm
CSA004910.1	145	K	PREDICTED: peroxisomal and mitochondrial division factor 2 [Daucus carota subsp. sativus]	cytoplasm
CSA004910.1	61	K	PREDICTED: peroxisomal and mitochondrial division factor 2 [Daucus carota subsp. sativus]	cytoplasm
CSA004910.1	222	K	PREDICTED: peroxisomal and mitochondrial division factor 2 [Daucus carota subsp. sativus]	cytoplasm
CSA005011.1	6	K		cytoplasm
CSA005011.1	109	K		cytoplasm
CSA005011.1	352	K		cytoplasm
CSA005011.1	48	K		cytoplasm
CSA005059.1	173	K	PREDICTED: putative lactoylglutathione lyase isoform X2 [Vitis vinifera]	cytoplasm
CSA005059.1	178	K	PREDICTED: putative lactoylglutathione lyase isoform X2 [Vitis vinifera]	cytoplasm
CSA005059.1	111	K	PREDICTED: putative lactoylglutathione lyase isoform X2 [Vitis vinifera]	cytoplasm
CSA005116.1	306	K	"PREDICTED: fructose-bisphosphate aldolase, cytoplasmic isozyme 1 [Theobroma cacao]"	cytoplasm
CSA005116.1	94	K	"PREDICTED: fructose-bisphosphate aldolase, cytoplasmic isozyme 1 [Theobroma cacao]"	cytoplasm
CSA005116.1	38	K	"PREDICTED: fructose-bisphosphate aldolase, cytoplasmic isozyme 1 [Theobroma cacao]"	cytoplasm
CSA005116.1	103	K	"PREDICTED: fructose-bisphosphate aldolase, cytoplasmic isozyme 1 [Theobroma cacao]"	cytoplasm
CSA005116.1	317	K	"PREDICTED: fructose-bisphosphate aldolase, cytoplasmic isozyme 1 [Theobroma cacao]"	cytoplasm
CSA005116.1	106	K	"PREDICTED: fructose-bisphosphate aldolase, cytoplasmic isozyme 1 [Theobroma cacao]"	cytoplasm
CSA005116.1	24	K	"PREDICTED: fructose-bisphosphate aldolase, cytoplasmic isozyme 1 [Theobroma cacao]"	cytoplasm
CSA005116.1	148	K	"PREDICTED: fructose-bisphosphate aldolase, cytoplasmic isozyme 1 [Theobroma cacao]"	cytoplasm
CSA005379.1	125	K		cytoplasm
CSA005422.1	276	K	PREDICTED: DEAD-box ATP-dependent RNA helicase 56 isoform X1 [Gossypium raimondii]	cytoplasm
CSA005456.1	97	K	"PREDICTED: myosin heavy chain, striated muscle [Citrus sinensis]"	cytoplasm
CSA005470.1	200	K	PREDICTED: proteasome subunit beta type-6 [Theobroma cacao]	cytoplasm
CSA005551.1	16	K		cytoplasm
CSA005551.1	13	K		cytoplasm
CSA005599.1	123	K	PREDICTED: stress-response A/B barrel domain-containing protein UP3-like [Vitis vinifera]	cytoplasm
CSA005807.1	7	K		cytoplasm
CSA005815.1	546	K	PREDICTED: phospholipase D alpha 1 [Sesamum indicum]	cytoplasm
CSA005991.1	103	K	PREDICTED: 17.3 kDa class II heat shock protein-like [Nicotiana attenuata]	cytoplasm
CSA006194.1	85	K	PREDICTED: protein PLASTID MOVEMENT IMPAIRED 1 [Theobroma cacao]	cytoplasm
CSA006423.1	52	K	PREDICTED: probable glutathione S-transferase [Vitis vinifera]	cytoplasm
CSA006423.1	81	K	PREDICTED: probable glutathione S-transferase [Vitis vinifera]	cytoplasm
CSA006423.1	40	K	PREDICTED: probable glutathione S-transferase [Vitis vinifera]	cytoplasm
CSA006423.1	187	K	PREDICTED: probable glutathione S-transferase [Vitis vinifera]	cytoplasm
CSA006550.1	179	K	PREDICTED: proteasome subunit alpha type-7 [Vitis vinifera]	cytoplasm
CSA006747.1	7	K	PREDICTED: 2-alkenal reductase (NADP(+)-dependent)-like [Prunus mume]	cytoplasm
CSA006747.1	23	K	PREDICTED: 2-alkenal reductase (NADP(+)-dependent)-like [Prunus mume]	cytoplasm
CSA006957.1	6	K		cytoplasm
CSA006957.1	50	K		cytoplasm
CSA007008.1	129	K	PREDICTED: 60S ribosomal protein L27a-3-like [Nelumbo nucifera]	cytoplasm
CSA007008.1	55	K	PREDICTED: 60S ribosomal protein L27a-3-like [Nelumbo nucifera]	cytoplasm
CSA007125.1	244	K		cytoplasm
CSA007544.1	672	K	PREDICTED: cell division cycle protein 48 homolog [Juglans regia]	cytoplasm
CSA007571.1	48	K		cytoplasm
CSA007682.1	71	K	"PREDICTED: L-ascorbate peroxidase 3, peroxisomal [Ipomoea nil]"	cytoplasm
CSA007682.1	66	K	"PREDICTED: L-ascorbate peroxidase 3, peroxisomal [Ipomoea nil]"	cytoplasm
CSA007687.1	36	K	PREDICTED: nucleoside diphosphate kinase B [Sesamum indicum]	cytoplasm
CSA007689.1	400	K	PREDICTED: tubulin alpha-3 chain [Vitis vinifera]	cytoplasm
CSA007990.1	20	K	PREDICTED: probable glutathione S-transferase [Solanum lycopersicum]	cytoplasm
CSA008273.1	230	K	"PREDICTED: glutamate--cysteine ligase, chloroplastic [Vitis vinifera]"	cytoplasm
CSA008487.1	217	K	PREDICTED: probable methionine--tRNA ligase [Sesamum indicum]	cytoplasm
CSA008487.1	224	K	PREDICTED: probable methionine--tRNA ligase [Sesamum indicum]	cytoplasm
CSA008530.1	241	K	PREDICTED: peroxisomal fatty acid beta-oxidation multifunctional protein AIM1-like [Gossypium hirsutum]	cytoplasm
CSA008530.1	186	K	PREDICTED: peroxisomal fatty acid beta-oxidation multifunctional protein AIM1-like [Gossypium hirsutum]	cytoplasm
CSA008732.1	77	K	PREDICTED: 40S ribosomal protein S18-like [Nicotiana tabacum]	cytoplasm
CSA008732.1	46	K	PREDICTED: 40S ribosomal protein S18-like [Nicotiana tabacum]	cytoplasm
CSA008732.1	129	K	PREDICTED: 40S ribosomal protein S18-like [Nicotiana tabacum]	cytoplasm
CSA008740.1	147	K	PREDICTED: universal stress protein PHOS32 [Ipomoea nil]	cytoplasm
CSA008740.1	142	K	PREDICTED: universal stress protein PHOS32 [Ipomoea nil]	cytoplasm
CSA008855.1	191	K	"PREDICTED: chlorophyll a-b binding protein CP24 10A, chloroplastic [Citrus sinensis]"	cytoplasm
CSA008855.1	196	K	"PREDICTED: chlorophyll a-b binding protein CP24 10A, chloroplastic [Citrus sinensis]"	cytoplasm
CSA008878.1	11	K	PREDICTED: eukaryotic translation initiation factor 5A-like [Jatropha curcas]	cytoplasm
CSA008946.1	52	K	"PREDICTED: chaperonin 60 subunit beta 2, chloroplastic [Malus domestica]"	cytoplasm
CSA009227.1	523	K	PREDICTED: heat shock cognate 70 kDa protein 2-like [Nicotiana tabacum]	cytoplasm
CSA009227.1	567	K	PREDICTED: heat shock cognate 70 kDa protein 2-like [Nicotiana tabacum]	cytoplasm
CSA009227.1	560	K	PREDICTED: heat shock cognate 70 kDa protein 2-like [Nicotiana tabacum]	cytoplasm
CSA009227.1	506	K	PREDICTED: heat shock cognate 70 kDa protein 2-like [Nicotiana tabacum]	cytoplasm
CSA009227.1	532	K	PREDICTED: heat shock cognate 70 kDa protein 2-like [Nicotiana tabacum]	cytoplasm
CSA009227.1	325	K	PREDICTED: heat shock cognate 70 kDa protein 2-like [Nicotiana tabacum]	cytoplasm
CSA009227.1	513	K	PREDICTED: heat shock cognate 70 kDa protein 2-like [Nicotiana tabacum]	cytoplasm
CSA009227.1	74	K	PREDICTED: heat shock cognate 70 kDa protein 2-like [Nicotiana tabacum]	cytoplasm
CSA009227.1	252	K	PREDICTED: heat shock cognate 70 kDa protein 2-like [Nicotiana tabacum]	cytoplasm
CSA009227.1	334	K	PREDICTED: heat shock cognate 70 kDa protein 2-like [Nicotiana tabacum]	cytoplasm
CSA009227.1	563	K	PREDICTED: heat shock cognate 70 kDa protein 2-like [Nicotiana tabacum]	cytoplasm
CSA009227.1	518	K	PREDICTED: heat shock cognate 70 kDa protein 2-like [Nicotiana tabacum]	cytoplasm
CSA009227.1	429	K	PREDICTED: heat shock cognate 70 kDa protein 2-like [Nicotiana tabacum]	cytoplasm
CSA009227.1	530	K	PREDICTED: heat shock cognate 70 kDa protein 2-like [Nicotiana tabacum]	cytoplasm
CSA009227.1	132	K	PREDICTED: heat shock cognate 70 kDa protein 2-like [Nicotiana tabacum]	cytoplasm
CSA009227.1	603	K	PREDICTED: heat shock cognate 70 kDa protein 2-like [Nicotiana tabacum]	cytoplasm
CSA009283.1	21	K	PREDICTED: mitochondrial-processing peptidase subunit alpha-like [Cucumis melo]	cytoplasm
CSA009317.1	23	K	PREDICTED: 60S ribosomal protein L9 [Cucumis melo]	cytoplasm
CSA009317.1	167	K	PREDICTED: 60S ribosomal protein L9 [Cucumis melo]	cytoplasm
CSA009319.1	4	K		cytoplasm
CSA009388.1	19	K	"PREDICTED: NADH dehydrogenase [ubiquinone] iron-sulfur protein 1, mitochondrial-like [Malus domestica]"	cytoplasm
CSA009530.1	117	K	"PREDICTED: peptidyl-prolyl cis-trans isomerase FKBP13, chloroplastic [Populus euphratica]"	cytoplasm
CSA009600.1	88	K	"PREDICTED: citrate synthase, glyoxysomal [Sesamum indicum]"	cytoplasm
CSA009793.1	282	K	"PREDICTED: ATP-dependent zinc metalloprotease FTSH 4, mitochondrial [Vitis vinifera]"	cytoplasm
CSA009850.1	34	K	"PREDICTED: malate dehydrogenase, glyoxysomal [Vitis vinifera]"	cytoplasm
CSA009850.1	344	K	"PREDICTED: malate dehydrogenase, glyoxysomal [Vitis vinifera]"	cytoplasm
CSA009850.1	179	K	"PREDICTED: malate dehydrogenase, glyoxysomal [Vitis vinifera]"	cytoplasm
CSA009927.1	468	K	PREDICTED: glycerol kinase-like [Sesamum indicum]	cytoplasm
CSA009927.1	475	K	PREDICTED: glycerol kinase-like [Sesamum indicum]	cytoplasm
CSA010083.1	385	K	PREDICTED: eukaryotic initiation factor 4A-2 [Sesamum indicum]	cytoplasm
CSA010083.1	126	K	PREDICTED: eukaryotic initiation factor 4A-2 [Sesamum indicum]	cytoplasm
CSA010129.1	238	K	"PREDICTED: putative quinone-oxidoreductase homolog, chloroplastic [Populus euphratica]"	cytoplasm
CSA010129.1	145	K	"PREDICTED: putative quinone-oxidoreductase homolog, chloroplastic [Populus euphratica]"	cytoplasm
CSA010129.1	219	K	"PREDICTED: putative quinone-oxidoreductase homolog, chloroplastic [Populus euphratica]"	cytoplasm
CSA010129.1	227	K	"PREDICTED: putative quinone-oxidoreductase homolog, chloroplastic [Populus euphratica]"	cytoplasm
CSA010224.1	95	K		cytoplasm
CSA010255.1	80	K	PREDICTED: thioredoxin-like protein CXXS1 [Jatropha curcas]	cytoplasm
CSA010255.1	110	K	PREDICTED: thioredoxin-like protein CXXS1 [Jatropha curcas]	cytoplasm
CSA010324.1	782	K	PREDICTED: chaperone protein ClpB1 [Nicotiana tabacum]	cytoplasm
CSA010324.1	895	K	PREDICTED: chaperone protein ClpB1 [Nicotiana tabacum]	cytoplasm
CSA010324.1	557	K	PREDICTED: chaperone protein ClpB1 [Nicotiana tabacum]	cytoplasm
CSA010528.1	22	K	PREDICTED: 60S ribosomal protein L27-3 [Musa acuminata subsp. malaccensis]	cytoplasm
CSA010528.1	27	K	PREDICTED: 60S ribosomal protein L27-3 [Musa acuminata subsp. malaccensis]	cytoplasm
CSA010530.1	83	K	PREDICTED: 14-3-3-like protein GF14 kappa [Jatropha curcas]	cytoplasm
CSA010530.1	97	K	PREDICTED: 14-3-3-like protein GF14 kappa [Jatropha curcas]	cytoplasm
CSA010785.1	272	K	PREDICTED: glutamine synthetase cytosolic isozyme 1 [Gossypium raimondii]	cytoplasm
CSA010785.1	278	K	PREDICTED: glutamine synthetase cytosolic isozyme 1 [Gossypium raimondii]	cytoplasm
CSA010785.1	326	K	PREDICTED: glutamine synthetase cytosolic isozyme 1 [Gossypium raimondii]	cytoplasm
CSA010785.1	267	K	PREDICTED: glutamine synthetase cytosolic isozyme 1 [Gossypium raimondii]	cytoplasm
CSA010785.1	255	K	PREDICTED: glutamine synthetase cytosolic isozyme 1 [Gossypium raimondii]	cytoplasm
CSA010785.1	48	K	PREDICTED: glutamine synthetase cytosolic isozyme 1 [Gossypium raimondii]	cytoplasm
CSA010838.1	50	K		cytoplasm
CSA010838.1	102	K		cytoplasm
CSA010838.1	157	K		cytoplasm
CSA010844.1	278	K	PREDICTED: calreticulin-3 [Glycine max]	cytoplasm
CSA010844.1	66	K	PREDICTED: calreticulin-3 [Glycine max]	cytoplasm
CSA010962.1	238	K		cytoplasm
CSA010962.1	241	K		cytoplasm
CSA011006.1	533	K	Serine/threonine-protein kinase SAPK2 [Morus notabilis]	cytoplasm
CSA011006.1	349	K	Serine/threonine-protein kinase SAPK2 [Morus notabilis]	cytoplasm
CSA011006.1	477	K	Serine/threonine-protein kinase SAPK2 [Morus notabilis]	cytoplasm
CSA011184.1	53	K	PREDICTED: proteasome subunit alpha type-3-like [Populus euphratica]	cytoplasm
CSA011222.1	106	K	PREDICTED: probable aldo-keto reductase 2 [Beta vulgaris subsp. vulgaris]	cytoplasm
CSA011224.1	212	K	PREDICTED: nitronate monooxygenase [Daucus carota subsp. sativus]	cytoplasm
CSA011363.1	105	K	PREDICTED: putative lactoylglutathione lyase isoform X2 [Vitis vinifera]	cytoplasm
CSA011401.1	22	K		cytoplasm
CSA011401.1	33	K		cytoplasm
CSA011401.1	30	K		cytoplasm
CSA011479.1	125	K	PREDICTED: macro domain-containing protein XCC3184-like isoform X2 [Nicotiana tabacum]	cytoplasm
CSA011661.1	26	K	PREDICTED: probable glutathione S-transferase [Gossypium raimondii]	cytoplasm
CSA011668.1	200	K	"PREDICTED: glyceraldehyde-3-phosphate dehydrogenase, cytosolic-like [Daucus carota subsp. sativus]"	cytoplasm
CSA011668.1	63	K	"PREDICTED: glyceraldehyde-3-phosphate dehydrogenase, cytosolic-like [Daucus carota subsp. sativus]"	cytoplasm
CSA011668.1	196	K	"PREDICTED: glyceraldehyde-3-phosphate dehydrogenase, cytosolic-like [Daucus carota subsp. sativus]"	cytoplasm
CSA011735.1	26	K	PREDICTED: glutamate dehydrogenase 2 [Theobroma cacao]	cytoplasm
CSA011735.1	325	K	PREDICTED: glutamate dehydrogenase 2 [Theobroma cacao]	cytoplasm
CSA011928.1	572	K	PREDICTED: elongation factor 2 [Citrus sinensis]	cytoplasm
CSA011928.1	333	K	PREDICTED: elongation factor 2 [Citrus sinensis]	cytoplasm
CSA011928.1	503	K	PREDICTED: elongation factor 2 [Citrus sinensis]	cytoplasm
CSA011928.1	528	K	PREDICTED: elongation factor 2 [Citrus sinensis]	cytoplasm
CSA011928.1	411	K	PREDICTED: elongation factor 2 [Citrus sinensis]	cytoplasm
CSA011928.1	117	K	PREDICTED: elongation factor 2 [Citrus sinensis]	cytoplasm
CSA011928.1	719	K	PREDICTED: elongation factor 2 [Citrus sinensis]	cytoplasm
CSA011950.1	178	K		cytoplasm
CSA012055.1	237	K	"PREDICTED: 3-ketoacyl-CoA thiolase 2, peroxisomal [Solanum pennellii]"	cytoplasm
CSA012055.1	461	K	"PREDICTED: 3-ketoacyl-CoA thiolase 2, peroxisomal [Solanum pennellii]"	cytoplasm
CSA012185.1	283	K	PREDICTED: adenosine kinase 2 [Vitis vinifera]	cytoplasm
CSA012449.1	77	K		cytoplasm
CSA012572.1	367	K	PREDICTED: 60S ribosomal protein L4 [Ziziphus jujuba]	cytoplasm
CSA012572.1	123	K	PREDICTED: 60S ribosomal protein L4 [Ziziphus jujuba]	cytoplasm
CSA012572.1	172	K	PREDICTED: 60S ribosomal protein L4 [Ziziphus jujuba]	cytoplasm
CSA012572.1	185	K	PREDICTED: 60S ribosomal protein L4 [Ziziphus jujuba]	cytoplasm
CSA012572.1	175	K	PREDICTED: 60S ribosomal protein L4 [Ziziphus jujuba]	cytoplasm
CSA012667.1	282	K	"PREDICTED: linoleate 13S-lipoxygenase 2-1, chloroplastic-like [Ziziphus jujuba]"	cytoplasm
CSA012667.1	105	K	"PREDICTED: linoleate 13S-lipoxygenase 2-1, chloroplastic-like [Ziziphus jujuba]"	cytoplasm
CSA012667.1	12	K	"PREDICTED: linoleate 13S-lipoxygenase 2-1, chloroplastic-like [Ziziphus jujuba]"	cytoplasm
CSA012836.1	371	K	PREDICTED: 60S ribosomal protein L3 [Vitis vinifera]	cytoplasm
CSA012836.1	310	K	PREDICTED: 60S ribosomal protein L3 [Vitis vinifera]	cytoplasm
CSA012836.1	383	K	PREDICTED: 60S ribosomal protein L3 [Vitis vinifera]	cytoplasm
CSA012836.1	364	K	PREDICTED: 60S ribosomal protein L3 [Vitis vinifera]	cytoplasm
CSA012976.1	48	K	PREDICTED: 40S ribosomal protein S23 [Cucumis melo]	cytoplasm
CSA012976.1	54	K	PREDICTED: 40S ribosomal protein S23 [Cucumis melo]	cytoplasm
CSA012999.1	158	K	PREDICTED: 40S ribosomal protein S7 [Nelumbo nucifera]	cytoplasm
CSA012999.1	149	K	PREDICTED: 40S ribosomal protein S7 [Nelumbo nucifera]	cytoplasm
CSA012999.1	91	K	PREDICTED: 40S ribosomal protein S7 [Nelumbo nucifera]	cytoplasm
CSA013336.1	157	K	PREDICTED: importin-5-like [Nicotiana sylvestris]	cytoplasm
CSA013337.1	401	K		cytoplasm
CSA013361.1	115	K		cytoplasm
CSA013395.1	53	K	PREDICTED: probable glutathione S-transferase [Populus euphratica]	cytoplasm
CSA013395.1	140	K	PREDICTED: probable glutathione S-transferase [Populus euphratica]	cytoplasm
CSA013419.1	15	K		cytoplasm
CSA013503.1	330	K	PREDICTED: histone H1 [Vitis vinifera]	cytoplasm
CSA013503.1	183	K	PREDICTED: histone H1 [Vitis vinifera]	cytoplasm
CSA013503.1	61	K	PREDICTED: histone H1 [Vitis vinifera]	cytoplasm
CSA013503.1	51	K	PREDICTED: histone H1 [Vitis vinifera]	cytoplasm
CSA013547.1	427	K	PREDICTED: heat shock cognate protein 80 [Ziziphus jujuba]	cytoplasm
CSA013547.1	547	K	PREDICTED: heat shock cognate protein 80 [Ziziphus jujuba]	cytoplasm
CSA013547.1	529	K	PREDICTED: heat shock cognate protein 80 [Ziziphus jujuba]	cytoplasm
CSA013547.1	326	K	PREDICTED: heat shock cognate protein 80 [Ziziphus jujuba]	cytoplasm
CSA013547.1	429	K	PREDICTED: heat shock cognate protein 80 [Ziziphus jujuba]	cytoplasm
CSA013547.1	316	K	PREDICTED: heat shock cognate protein 80 [Ziziphus jujuba]	cytoplasm
CSA013811.1	538	K	PREDICTED: heat shock cognate protein 80 [Ziziphus jujuba]	cytoplasm
CSA013811.1	470	K	PREDICTED: heat shock cognate protein 80 [Ziziphus jujuba]	cytoplasm
CSA013811.1	241	K	PREDICTED: heat shock cognate protein 80 [Ziziphus jujuba]	cytoplasm
CSA013811.1	263	K	PREDICTED: heat shock cognate protein 80 [Ziziphus jujuba]	cytoplasm
CSA013811.1	427	K	PREDICTED: heat shock cognate protein 80 [Ziziphus jujuba]	cytoplasm
CSA013811.1	628	K	PREDICTED: heat shock cognate protein 80 [Ziziphus jujuba]	cytoplasm
CSA013811.1	521	K	PREDICTED: heat shock cognate protein 80 [Ziziphus jujuba]	cytoplasm
CSA013811.1	586	K	PREDICTED: heat shock cognate protein 80 [Ziziphus jujuba]	cytoplasm
CSA013811.1	481	K	PREDICTED: heat shock cognate protein 80 [Ziziphus jujuba]	cytoplasm
CSA013811.1	378	K	PREDICTED: heat shock cognate protein 80 [Ziziphus jujuba]	cytoplasm
CSA013811.1	625	K	PREDICTED: heat shock cognate protein 80 [Ziziphus jujuba]	cytoplasm
CSA013811.1	252	K	PREDICTED: heat shock cognate protein 80 [Ziziphus jujuba]	cytoplasm
CSA013811.1	440	K	PREDICTED: heat shock cognate protein 80 [Ziziphus jujuba]	cytoplasm
CSA013811.1	547	K	PREDICTED: heat shock cognate protein 80 [Ziziphus jujuba]	cytoplasm
CSA013811.1	517	K	PREDICTED: heat shock cognate protein 80 [Ziziphus jujuba]	cytoplasm
CSA013811.1	417	K	PREDICTED: heat shock cognate protein 80 [Ziziphus jujuba]	cytoplasm
CSA013811.1	429	K	PREDICTED: heat shock cognate protein 80 [Ziziphus jujuba]	cytoplasm
CSA013811.1	277	K	PREDICTED: heat shock cognate protein 80 [Ziziphus jujuba]	cytoplasm
CSA013811.1	316	K	PREDICTED: heat shock cognate protein 80 [Ziziphus jujuba]	cytoplasm
CSA013811.1	456	K	PREDICTED: heat shock cognate protein 80 [Ziziphus jujuba]	cytoplasm
CSA013811.1	243	K	PREDICTED: heat shock cognate protein 80 [Ziziphus jujuba]	cytoplasm
CSA013811.1	556	K	PREDICTED: heat shock cognate protein 80 [Ziziphus jujuba]	cytoplasm
CSA013811.1	544	K	PREDICTED: heat shock cognate protein 80 [Ziziphus jujuba]	cytoplasm
CSA013811.1	529	K	PREDICTED: heat shock cognate protein 80 [Ziziphus jujuba]	cytoplasm
CSA013811.1	45	K	PREDICTED: heat shock cognate protein 80 [Ziziphus jujuba]	cytoplasm
CSA013811.1	449	K	PREDICTED: heat shock cognate protein 80 [Ziziphus jujuba]	cytoplasm
CSA013811.1	54	K	PREDICTED: heat shock cognate protein 80 [Ziziphus jujuba]	cytoplasm
CSA013904.1	21	K	PREDICTED: eukaryotic translation initiation factor 3 subunit J [Ricinus communis]	cytoplasm
CSA013904.1	106	K	PREDICTED: eukaryotic translation initiation factor 3 subunit J [Ricinus communis]	cytoplasm
CSA014052.1	272	K	PREDICTED: glutamine synthetase nodule isozyme [Ziziphus jujuba]	cytoplasm
CSA014195.1	53	K	PREDICTED: aspartate aminotransferase [Theobroma cacao]	cytoplasm
CSA014396.1	57	K	PREDICTED: probable cinnamyl alcohol dehydrogenase 1 [Nicotiana tabacum]	cytoplasm
CSA014558.1	152	K	"PREDICTED: zeaxanthin epoxidase, chloroplastic-like isoform X2 [Fragaria vesca subsp. vesca]"	cytoplasm
CSA014730.1	309	K	PREDICTED: inactive protein RESTRICTED TEV MOVEMENT 2-like [Nicotiana sylvestris]	cytoplasm
CSA014742.1	173	K		cytoplasm
CSA014742.1	176	K		cytoplasm
CSA015093.1	61	K		cytoplasm
CSA015176.1	107	K		cytoplasm
CSA015352.1	7	K	photosystem II protein D2 (chloroplast) [Erodium chrysanthum]	cytoplasm
CSA015384.1	11	K		cytoplasm
CSA015454.1	50	K	PREDICTED: 40S ribosomal protein S4-3 isoform X1 [Tarenaya hassleriana]	cytoplasm
CSA015454.1	215	K	PREDICTED: 40S ribosomal protein S4-3 isoform X1 [Tarenaya hassleriana]	cytoplasm
CSA015454.1	181	K	PREDICTED: 40S ribosomal protein S4-3 isoform X1 [Tarenaya hassleriana]	cytoplasm
CSA015454.1	88	K	PREDICTED: 40S ribosomal protein S4-3 isoform X1 [Tarenaya hassleriana]	cytoplasm
CSA015454.1	29	K	PREDICTED: 40S ribosomal protein S4-3 isoform X1 [Tarenaya hassleriana]	cytoplasm
CSA015476.1	127	K	PREDICTED: cysteine synthase [Vitis vinifera]	cytoplasm
CSA015476.1	4	K	PREDICTED: cysteine synthase [Vitis vinifera]	cytoplasm
CSA015476.1	292	K	PREDICTED: cysteine synthase [Vitis vinifera]	cytoplasm
CSA015476.1	322	K	PREDICTED: cysteine synthase [Vitis vinifera]	cytoplasm
CSA015476.1	168	K	PREDICTED: cysteine synthase [Vitis vinifera]	cytoplasm
CSA015476.1	195	K	PREDICTED: cysteine synthase [Vitis vinifera]	cytoplasm
CSA015552.1	113	K	"PREDICTED: protein CURVATURE THYLAKOID 1D, chloroplastic isoform X2 [Jatropha curcas]"	cytoplasm
CSA015773.1	197	K	ribosomal RNA small subunit methyltransferase G [Arabidopsis thaliana]	cytoplasm
CSA015797.1	211	K	PREDICTED: 60S ribosomal protein L7a-1 [Nelumbo nucifera]	cytoplasm
CSA015875.1	94	K	"PREDICTED: 50S ribosomal protein L9, chloroplastic [Sesamum indicum]"	cytoplasm
CSA015898.1	86	K	"PREDICTED: aldehyde dehydrogenase family 2 member B4, mitochondrial [Theobroma cacao]"	cytoplasm
CSA015898.1	117	K	"PREDICTED: aldehyde dehydrogenase family 2 member B4, mitochondrial [Theobroma cacao]"	cytoplasm
CSA015987.1	153	K	"PREDICTED: serine/threonine-protein kinase STN7, chloroplastic [Juglans regia]"	cytoplasm
CSA015989.1	6	K	PREDICTED: ubiquitin receptor RAD23c-like isoform X2 [Gossypium raimondii]	cytoplasm
CSA015989.1	54	K	PREDICTED: ubiquitin receptor RAD23c-like isoform X2 [Gossypium raimondii]	cytoplasm
CSA016078.1	293	K	"PREDICTED: isocitrate dehydrogenase [NAD] catalytic subunit 5, mitochondrial-like [Malus domestica]"	cytoplasm
CSA016196.1	418	K	PREDICTED: subtilisin-like protease SBT1.7 [Theobroma cacao]	cytoplasm
CSA016400.1	35	K	"PREDICTED: ferritin-1, chloroplastic-like [Eucalyptus grandis]"	cytoplasm
CSA016400.1	32	K	"PREDICTED: ferritin-1, chloroplastic-like [Eucalyptus grandis]"	cytoplasm
CSA016400.1	13	K	"PREDICTED: ferritin-1, chloroplastic-like [Eucalyptus grandis]"	cytoplasm
CSA016400.1	20	K	"PREDICTED: ferritin-1, chloroplastic-like [Eucalyptus grandis]"	cytoplasm
CSA016421.1	210	K	PREDICTED: ATP-citrate synthase alpha chain protein 2-like [Ziziphus jujuba]	cytoplasm
CSA016462.1	112	K	PREDICTED: heat shock cognate 70 kDa protein 2 [Citrus sinensis]	cytoplasm
CSA016462.1	334	K	PREDICTED: heat shock cognate 70 kDa protein 2 [Citrus sinensis]	cytoplasm
CSA016596.1	17	K	PREDICTED: stress-response A/B barrel domain-containing protein HS1 [Eucalyptus grandis]	cytoplasm
CSA016604.1	10	K	PREDICTED: nucleoside diphosphate kinase B-like [Nelumbo nucifera]	cytoplasm
CSA016826.1	165	K	PREDICTED: probable pyridoxal 5'-phosphate synthase subunit PDX1 [Daucus carota subsp. sativus]	cytoplasm
CSA016957.1	331	K	ATP synthase F1 subunit 1 (mitochondrion) [Carica papaya]	cytoplasm
CSA017084.1	3	K	PREDICTED: probable aquaporin PIP2-8 [Tarenaya hassleriana]	cytoplasm
CSA017100.1	533	K	PREDICTED: protein SIEVE ELEMENT OCCLUSION B [Ricinus communis]	cytoplasm
CSA017185.1	123	K		cytoplasm
CSA017237.1	239	K		cytoplasm
CSA017237.1	229	K		cytoplasm
CSA017237.1	224	K		cytoplasm
CSA017237.1	23	K		cytoplasm
CSA017238.1	147	K	"L-ascorbate peroxidase 2, cytosolic-like [Nicotiana tabacum]"	cytoplasm
CSA017238.1	136	K	"L-ascorbate peroxidase 2, cytosolic-like [Nicotiana tabacum]"	cytoplasm
CSA017238.1	63	K	"L-ascorbate peroxidase 2, cytosolic-like [Nicotiana tabacum]"	cytoplasm
CSA017238.1	154	K	"L-ascorbate peroxidase 2, cytosolic-like [Nicotiana tabacum]"	cytoplasm
CSA017430.1	305	K	"PREDICTED: chloroplast stem-loop binding protein of 41 kDa a, chloroplastic-like [Populus euphratica]"	cytoplasm
CSA017430.1	235	K	"PREDICTED: chloroplast stem-loop binding protein of 41 kDa a, chloroplastic-like [Populus euphratica]"	cytoplasm
CSA017430.1	293	K	"PREDICTED: chloroplast stem-loop binding protein of 41 kDa a, chloroplastic-like [Populus euphratica]"	cytoplasm
CSA017430.1	242	K	"PREDICTED: chloroplast stem-loop binding protein of 41 kDa a, chloroplastic-like [Populus euphratica]"	cytoplasm
CSA017504.1	117	K	"PREDICTED: citrate synthase, mitochondrial [Juglans regia]"	cytoplasm
CSA017525.1	75	K	"PREDICTED: glucose-6-phosphate isomerase, cytosolic [Sesamum indicum]"	cytoplasm
CSA017546.1	310	K	PREDICTED: alcohol dehydrogenase-like [Pyrus x bretschneideri]	cytoplasm
CSA017546.1	336	K	PREDICTED: alcohol dehydrogenase-like [Pyrus x bretschneideri]	cytoplasm
CSA017603.1	65	K	PREDICTED: beta-galactosidase-like [Malus domestica]	cytoplasm
CSA017616.1	221	K	"PREDICTED: malate dehydrogenase [NADP], chloroplastic-like [Juglans regia]"	cytoplasm
CSA017616.1	332	K	"PREDICTED: malate dehydrogenase [NADP], chloroplastic-like [Juglans regia]"	cytoplasm
CSA017616.1	323	K	"PREDICTED: malate dehydrogenase [NADP], chloroplastic-like [Juglans regia]"	cytoplasm
CSA017789.1	65	K		cytoplasm
CSA017818.1	109	K	"PREDICTED: adenylate kinase 5, chloroplastic [Prunus mume]"	cytoplasm
CSA017818.1	58	K	"PREDICTED: adenylate kinase 5, chloroplastic [Prunus mume]"	cytoplasm
CSA017818.1	316	K	"PREDICTED: adenylate kinase 5, chloroplastic [Prunus mume]"	cytoplasm
CSA018083.1	371	K	PREDICTED: calreticulin-3-like [Populus euphratica]	cytoplasm
CSA018083.1	363	K	PREDICTED: calreticulin-3-like [Populus euphratica]	cytoplasm
CSA018181.1	32	K	"PREDICTED: putative quinone-oxidoreductase homolog, chloroplastic [Prunus mume]"	cytoplasm
CSA018194.1	52	K		cytoplasm
CSA018282.1	147	K	"PREDICTED: L-ascorbate peroxidase 1, cytosolic isoform X2 [Phoenix dactylifera]"	cytoplasm
CSA018282.1	136	K	"PREDICTED: L-ascorbate peroxidase 1, cytosolic isoform X2 [Phoenix dactylifera]"	cytoplasm
CSA018282.1	154	K	"PREDICTED: L-ascorbate peroxidase 1, cytosolic isoform X2 [Phoenix dactylifera]"	cytoplasm
CSA018358.1	393	K	PREDICTED: 26S protease regulatory subunit 6B homolog [Prunus mume]	cytoplasm
CSA018496.1	226	K	"PREDICTED: NADH dehydrogenase [ubiquinone] 1 alpha subcomplex subunit 9, mitochondrial [Vitis vinifera]"	cytoplasm
CSA018613.1	130	K	PREDICTED: 60S ribosomal protein L26-1 [Theobroma cacao]	cytoplasm
CSA018613.1	107	K	PREDICTED: 60S ribosomal protein L26-1 [Theobroma cacao]	cytoplasm
CSA018751.1	377	K	PREDICTED: synaptotagmin-2 [Vitis vinifera]	cytoplasm
CSA018830.1	40	K	PREDICTED: 60S ribosomal protein L14-2 [Ipomoea nil]	cytoplasm
CSA018835.1	101	K	PREDICTED: ureidoglycolate hydrolase [Vigna radiata var. radiata]	cytoplasm
CSA018928.1	117	K	PREDICTED: nudix hydrolase 3 [Vitis vinifera]	cytoplasm
CSA019148.1	19	K		cytoplasm
CSA019181.1	26	K	rhodanese-like domain-containing family protein [Populus trichocarpa]	cytoplasm
CSA019423.1	33	K	PREDICTED: proteasome subunit alpha type-6 [Musa acuminata subsp. malaccensis]	cytoplasm
CSA019423.1	181	K	PREDICTED: proteasome subunit alpha type-6 [Musa acuminata subsp. malaccensis]	cytoplasm
CSA019424.1	141	K	"PREDICTED: 2-methyl-6-phytyl-1,4-hydroquinone methyltransferase, chloroplastic-like [Populus euphratica]"	cytoplasm
CSA019424.1	202	K	"PREDICTED: 2-methyl-6-phytyl-1,4-hydroquinone methyltransferase, chloroplastic-like [Populus euphratica]"	cytoplasm
CSA019426.1	48	K	PREDICTED: 40S ribosomal protein S29 [Cicer arietinum]	cytoplasm
CSA019662.1	185	K	PREDICTED: phosphoglycerate mutase-like protein 1 isoform X1 [Sesamum indicum]	cytoplasm
CSA019899.1	118	K	PREDICTED: 14-3-3 protein 7 [Jatropha curcas]	cytoplasm
CSA019899.1	51	K	PREDICTED: 14-3-3 protein 7 [Jatropha curcas]	cytoplasm
CSA019899.1	55	K	PREDICTED: 14-3-3 protein 7 [Jatropha curcas]	cytoplasm
CSA019962.1	796	K	PREDICTED: probable linoleate 9S-lipoxygenase 5 isoform X1 [Vitis vinifera]	cytoplasm
CSA019962.1	444	K	PREDICTED: probable linoleate 9S-lipoxygenase 5 isoform X1 [Vitis vinifera]	cytoplasm
CSA020166.1	76	K		cytoplasm
CSA020590.1	125	K	PREDICTED: 17.3 kDa class I heat shock protein-like [Nelumbo nucifera]	cytoplasm
CSA020889.1	83	K	PREDICTED: 40S ribosomal protein S15 [Ricinus communis]	cytoplasm
CSA020889.1	14	K	PREDICTED: 40S ribosomal protein S15 [Ricinus communis]	cytoplasm
CSA020890.1	60	K		cytoplasm
CSA020890.1	94	K		cytoplasm
CSA020890.1	78	K		cytoplasm
CSA020896.1	309	K	"PREDICTED: putative quinone-oxidoreductase homolog, chloroplastic [Prunus mume]"	cytoplasm
CSA020896.1	216	K	"PREDICTED: putative quinone-oxidoreductase homolog, chloroplastic [Prunus mume]"	cytoplasm
CSA020960.1	342	K	30S ribosomal protein S3 (chloroplast) [Camellia crapnelliana]	cytoplasm
CSA020960.1	214	K	30S ribosomal protein S3 (chloroplast) [Camellia crapnelliana]	cytoplasm
CSA021191.1	315	K	PREDICTED: annexin D1 [Eucalyptus grandis]	cytoplasm
CSA021191.1	339	K	PREDICTED: annexin D1 [Eucalyptus grandis]	cytoplasm
CSA021191.1	156	K	PREDICTED: annexin D1 [Eucalyptus grandis]	cytoplasm
CSA021191.1	126	K	PREDICTED: annexin D1 [Eucalyptus grandis]	cytoplasm
CSA021331.1	221	K		cytoplasm
CSA021446.1	198	K	PREDICTED: 60S ribosomal protein L8-like [Jatropha curcas]	cytoplasm
CSA021446.1	256	K	PREDICTED: 60S ribosomal protein L8-like [Jatropha curcas]	cytoplasm
CSA021446.1	17	K	PREDICTED: 60S ribosomal protein L8-like [Jatropha curcas]	cytoplasm
CSA021512.1	235	K	PREDICTED: probable 2-oxoglutarate-dependent dioxygenase At3g49630 isoform X2 [Theobroma cacao]	cytoplasm
CSA021564.1	237	K	"PREDICTED: acetyl-CoA acetyltransferase, cytosolic 1 isoform X1 [Pyrus x bretschneideri]"	cytoplasm
CSA021564.1	231	K	"PREDICTED: acetyl-CoA acetyltransferase, cytosolic 1 isoform X1 [Pyrus x bretschneideri]"	cytoplasm
CSA021639.1	221	K	"PREDICTED: endo-1,3;1,4-beta-D-glucanase [Vitis vinifera]"	cytoplasm
CSA021639.1	191	K	"PREDICTED: endo-1,3;1,4-beta-D-glucanase [Vitis vinifera]"	cytoplasm
CSA021639.1	95	K	"PREDICTED: endo-1,3;1,4-beta-D-glucanase [Vitis vinifera]"	cytoplasm
CSA021639.1	213	K	"PREDICTED: endo-1,3;1,4-beta-D-glucanase [Vitis vinifera]"	cytoplasm
CSA021639.1	101	K	"PREDICTED: endo-1,3;1,4-beta-D-glucanase [Vitis vinifera]"	cytoplasm
CSA021740.1	71	K	PREDICTED: MLP-like protein 328 [Juglans regia]	cytoplasm
CSA021791.1	385	K	PREDICTED: alcohol dehydrogenase class-3 [Daucus carota subsp. sativus]	cytoplasm
CSA021791.1	115	K	PREDICTED: alcohol dehydrogenase class-3 [Daucus carota subsp. sativus]	cytoplasm
CSA021791.1	377	K	PREDICTED: alcohol dehydrogenase class-3 [Daucus carota subsp. sativus]	cytoplasm
CSA021835.1	342	K	"PREDICTED: aldehyde dehydrogenase family 2 member B7, mitochondrial-like [Nelumbo nucifera]"	cytoplasm
CSA021835.1	97	K	"PREDICTED: aldehyde dehydrogenase family 2 member B7, mitochondrial-like [Nelumbo nucifera]"	cytoplasm
CSA022413.1	5	K	"PREDICTED: phosphoglucomutase, cytoplasmic [Daucus carota subsp. sativus]"	cytoplasm
CSA022649.1	34	K	PREDICTED: probable glutathione S-transferase [Ziziphus jujuba]	cytoplasm
CSA022649.1	53	K	PREDICTED: probable glutathione S-transferase [Ziziphus jujuba]	cytoplasm
CSA022696.1	488	K	PREDICTED: structural maintenance of chromosomes protein 1 [Vitis vinifera]	cytoplasm
CSA022823.1	40	K	PREDICTED: GTP-binding nuclear protein Ran-3-like [Vigna radiata var. radiata]	cytoplasm
CSA022823.1	102	K	PREDICTED: GTP-binding nuclear protein Ran-3-like [Vigna radiata var. radiata]	cytoplasm
CSA022823.1	26	K	PREDICTED: GTP-binding nuclear protein Ran-3-like [Vigna radiata var. radiata]	cytoplasm
CSA022847.1	113	K	PREDICTED: ras-related protein RABE1c-like [Jatropha curcas]	cytoplasm
CSA022953.1	123	K	PREDICTED: SKP1-like protein 1A isoform X1 [Nicotiana tomentosiformis]	cytoplasm
CSA022953.1	72	K	PREDICTED: SKP1-like protein 1A isoform X1 [Nicotiana tomentosiformis]	cytoplasm
CSA022953.1	68	K	PREDICTED: SKP1-like protein 1A isoform X1 [Nicotiana tomentosiformis]	cytoplasm
CSA022992.1	10	K	PREDICTED: kirola-like [Erythranthe guttata]	cytoplasm
CSA023349.1	82	K	PREDICTED: eukaryotic translation initiation factor 3 subunit E [Daucus carota subsp. sativus]	cytoplasm
CSA023423.1	35	K	PREDICTED: inosine-5'-monophosphate dehydrogenase 2-like [Malus domestica]	cytoplasm
CSA023468.1	288	K	PREDICTED: structural maintenance of chromosomes protein 3 [Vitis vinifera]	cytoplasm
CSA023469.1	177	K	isoflavone reductase-like protein [Cajanus cajan]	cytoplasm
CSA023469.1	100	K	isoflavone reductase-like protein [Cajanus cajan]	cytoplasm
CSA023501.1	237	K	"L-ascorbate peroxidase 3, peroxisomal [Jatropha curcas]"	cytoplasm
CSA023573.1	105	K	PREDICTED: translationally-controlled tumor protein homolog [Prunus mume]	cytoplasm
CSA023915.1	159	K	PREDICTED: 60S ribosomal protein L11 [Amborella trichopoda]	cytoplasm
CSA023915.1	90	K	PREDICTED: 60S ribosomal protein L11 [Amborella trichopoda]	cytoplasm
CSA024413.1	146	K		cytoplasm
CSA024413.1	86	K		cytoplasm
CSA024499.1	433	K	"PREDICTED: putative aconitate hydratase, cytoplasmic [Elaeis guineensis]"	cytoplasm
CSA024512.1	63	K	PREDICTED: 40S ribosomal protein S17-4-like [Daucus carota subsp. sativus]	cytoplasm
CSA024512.1	44	K	PREDICTED: 40S ribosomal protein S17-4-like [Daucus carota subsp. sativus]	cytoplasm
CSA024625.1	62	K		cytoplasm
CSA024818.1	201	K	oxidoreductase family protein [Populus trichocarpa]	cytoplasm
CSA024818.1	316	K	oxidoreductase family protein [Populus trichocarpa]	cytoplasm
CSA024905.1	240	K	PREDICTED: probable carboxylesterase 5 [Juglans regia]	cytoplasm
CSA024905.1	60	K	PREDICTED: probable carboxylesterase 5 [Juglans regia]	cytoplasm
CSA024905.1	53	K	PREDICTED: probable carboxylesterase 5 [Juglans regia]	cytoplasm
CSA024921.1	35	K	PREDICTED: glutamate--glyoxylate aminotransferase 2-like [Juglans regia]	cytoplasm
CSA024921.1	4	K	PREDICTED: glutamate--glyoxylate aminotransferase 2-like [Juglans regia]	cytoplasm
CSA024921.1	357	K	PREDICTED: glutamate--glyoxylate aminotransferase 2-like [Juglans regia]	cytoplasm
CSA024921.1	16	K	PREDICTED: glutamate--glyoxylate aminotransferase 2-like [Juglans regia]	cytoplasm
CSA024921.1	400	K	PREDICTED: glutamate--glyoxylate aminotransferase 2-like [Juglans regia]	cytoplasm
CSA024921.1	406	K	PREDICTED: glutamate--glyoxylate aminotransferase 2-like [Juglans regia]	cytoplasm
CSA025026.1	3	K	PREDICTED: beta-xylosidase/alpha-L-arabinofuranosidase 2 [Theobroma cacao]	cytoplasm
CSA025082.1	156	K	PREDICTED: glutathione S-transferase L3 [Vitis vinifera]	cytoplasm
CSA025082.1	68	K	PREDICTED: glutathione S-transferase L3 [Vitis vinifera]	cytoplasm
CSA025082.1	47	K	PREDICTED: glutathione S-transferase L3 [Vitis vinifera]	cytoplasm
CSA025126.1	692	K	PREDICTED: protein SIEVE ELEMENT OCCLUSION B-like [Juglans regia]	cytoplasm
CSA025126.1	662	K	PREDICTED: protein SIEVE ELEMENT OCCLUSION B-like [Juglans regia]	cytoplasm
CSA025126.1	659	K	PREDICTED: protein SIEVE ELEMENT OCCLUSION B-like [Juglans regia]	cytoplasm
CSA025126.1	16	K	PREDICTED: protein SIEVE ELEMENT OCCLUSION B-like [Juglans regia]	cytoplasm
CSA025126.1	284	K	PREDICTED: protein SIEVE ELEMENT OCCLUSION B-like [Juglans regia]	cytoplasm
CSA025126.1	340	K	PREDICTED: protein SIEVE ELEMENT OCCLUSION B-like [Juglans regia]	cytoplasm
CSA025186.1	240	K	PREDICTED: glyoxylate/succinic semialdehyde reductase 1 [Sesamum indicum]	cytoplasm
CSA025203.1	315	K	PREDICTED: putative MO25-like protein At5g47540 [Theobroma cacao]	cytoplasm
CSA025333.1	388	K	PREDICTED: aldehyde dehydrogenase family 3 member H1 isoform X1 [Prunus mume]	cytoplasm
CSA025445.1	83	K	PREDICTED: 23 kDa jasmonate-induced protein [Elaeis guineensis]	cytoplasm
CSA025445.1	106	K	PREDICTED: 23 kDa jasmonate-induced protein [Elaeis guineensis]	cytoplasm
CSA025556.1	36	K	PREDICTED: 2-alkenal reductase (NADP(+)-dependent)-like [Sesamum indicum]	cytoplasm
CSA025803.1	163	K	abscisic stress-ripening protein 2-like [Citrus sinensis]	cytoplasm
CSA025803.1	166	K	abscisic stress-ripening protein 2-like [Citrus sinensis]	cytoplasm
CSA025803.1	97	K	abscisic stress-ripening protein 2-like [Citrus sinensis]	cytoplasm
CSA025803.1	175	K	abscisic stress-ripening protein 2-like [Citrus sinensis]	cytoplasm
CSA026218.1	29	K	PREDICTED: 40S ribosomal protein S28-2-like [Erythranthe guttata]	cytoplasm
CSA026218.1	12	K	PREDICTED: 40S ribosomal protein S28-2-like [Erythranthe guttata]	cytoplasm
CSA026304.1	59	K	PREDICTED: thioredoxin-1 [Vigna radiata var. radiata]	cytoplasm
CSA026304.1	69	K	PREDICTED: thioredoxin-1 [Vigna radiata var. radiata]	cytoplasm
CSA026304.1	94	K	PREDICTED: thioredoxin-1 [Vigna radiata var. radiata]	cytoplasm
CSA026304.1	108	K	PREDICTED: thioredoxin-1 [Vigna radiata var. radiata]	cytoplasm
CSA026341.1	354	K	PREDICTED: patellin-3-like [Gossypium arboreum]	cytoplasm
CSA026341.1	443	K	PREDICTED: patellin-3-like [Gossypium arboreum]	cytoplasm
CSA026349.1	60	K	PREDICTED: carbonic anhydrase 2 isoform X2 [Vitis vinifera]	cytoplasm
CSA026349.1	30	K	PREDICTED: carbonic anhydrase 2 isoform X2 [Vitis vinifera]	cytoplasm
CSA026349.1	20	K	PREDICTED: carbonic anhydrase 2 isoform X2 [Vitis vinifera]	cytoplasm
CSA026349.1	14	K	PREDICTED: carbonic anhydrase 2 isoform X2 [Vitis vinifera]	cytoplasm
CSA026365.1	205	K	"PREDICTED: phosphoenolpyruvate carboxylase, housekeeping isozyme-like [Juglans regia]"	cytoplasm
CSA026566.1	133	K	PREDICTED: elongation factor 1-delta-like [Daucus carota subsp. sativus]	cytoplasm
CSA026673.1	394	K	"PREDICTED: alpha-1,4 glucan phosphorylase L isozyme, chloroplastic/amyloplastic [Citrus sinensis]"	cytoplasm
CSA026696.1	503	K	PREDICTED: 5-methyltetrahydropteroyltriglutamate--homocysteine methyltransferase-like [Nicotiana attenuata]	cytoplasm
CSA026696.1	508	K	PREDICTED: 5-methyltetrahydropteroyltriglutamate--homocysteine methyltransferase-like [Nicotiana attenuata]	cytoplasm
CSA026696.1	435	K	PREDICTED: 5-methyltetrahydropteroyltriglutamate--homocysteine methyltransferase-like [Nicotiana attenuata]	cytoplasm
CSA026780.1	61	K		cytoplasm
CSA026793.1	67	K	PREDICTED: peroxiredoxin-2B [Populus euphratica]	cytoplasm
CSA026902.1	564	K	PREDICTED: 26S proteasome non-ATPase regulatory subunit 1 homolog A [Vitis vinifera]	cytoplasm
CSA026954.1	327	K	uncharacterized LOC102580903 [Solanum tuberosum]	cytoplasm
CSA026954.1	233	K	uncharacterized LOC102580903 [Solanum tuberosum]	cytoplasm
CSA026954.1	319	K	uncharacterized LOC102580903 [Solanum tuberosum]	cytoplasm
CSA026954.1	324	K	uncharacterized LOC102580903 [Solanum tuberosum]	cytoplasm
CSA026954.1	332	K	uncharacterized LOC102580903 [Solanum tuberosum]	cytoplasm
CSA027096.1	27	K	PREDICTED: 14 kDa zinc-binding protein-like [Populus euphratica]	cytoplasm
CSA027285.1	198	K	PREDICTED: binding partner of ACD11 1-like [Nicotiana tabacum]	cytoplasm
CSA027285.1	262	K	PREDICTED: binding partner of ACD11 1-like [Nicotiana tabacum]	cytoplasm
CSA027368.1	102	K	PREDICTED: mitogen-activated protein kinase homolog MMK1 [Vigna angularis]	cytoplasm
CSA027795.1	161	K	PREDICTED: monodehydroascorbate reductase isoform X1 [Vitis vinifera]	cytoplasm
CSA027795.1	39	K	PREDICTED: monodehydroascorbate reductase isoform X1 [Vitis vinifera]	cytoplasm
CSA027795.1	276	K	PREDICTED: monodehydroascorbate reductase isoform X1 [Vitis vinifera]	cytoplasm
CSA027795.1	26	K	PREDICTED: monodehydroascorbate reductase isoform X1 [Vitis vinifera]	cytoplasm
CSA027795.1	52	K	PREDICTED: monodehydroascorbate reductase isoform X1 [Vitis vinifera]	cytoplasm
CSA027795.1	269	K	PREDICTED: monodehydroascorbate reductase isoform X1 [Vitis vinifera]	cytoplasm
CSA027795.1	327	K	PREDICTED: monodehydroascorbate reductase isoform X1 [Vitis vinifera]	cytoplasm
CSA027795.1	409	K	PREDICTED: monodehydroascorbate reductase isoform X1 [Vitis vinifera]	cytoplasm
CSA027795.1	405	K	PREDICTED: monodehydroascorbate reductase isoform X1 [Vitis vinifera]	cytoplasm
CSA027991.1	29	K	"PREDICTED: peptidyl-prolyl cis-trans isomerase FKBP16-4, chloroplastic isoform X3 [Beta vulgaris subsp.vulgaris]"	cytoplasm
CSA028037.1	13	K	mitochondrial outer membrane protein porin of 36 kDa [Solanum tuberosum]	cytoplasm
CSA028166.1	39	K	26S protease regulatory subunit 6A homolog [Cajanus cajan]	cytoplasm
CSA028166.1	62	K	26S protease regulatory subunit 6A homolog [Cajanus cajan]	cytoplasm
CSA028293.1	64	K	"PREDICTED: probable aminopyrimidine aminohydrolase, mitochondrial isoform X2 [Citrus sinensis]"	cytoplasm
CSA028345.1	261	K	"PREDICTED: arginine--tRNA ligase, cytoplasmic-like isoform X1 [Sesamum indicum]"	cytoplasm
CSA028455.1	32	K	40S ribosomal protein S14-3 [Morus notabilis]	cytoplasm
CSA028455.1	125	K	40S ribosomal protein S14-3 [Morus notabilis]	cytoplasm
CSA028496.1	31	K	PREDICTED: phospholipase D alpha 1 [Sesamum indicum]	cytoplasm
CSA028726.1	137	K	PREDICTED: cytochrome P450 704C1 isoform X2 [Vitis vinifera]	cytoplasm
CSA028726.1	205	K	PREDICTED: cytochrome P450 704C1 isoform X2 [Vitis vinifera]	cytoplasm
CSA028726.1	120	K	PREDICTED: cytochrome P450 704C1 isoform X2 [Vitis vinifera]	cytoplasm
CSA028950.1	239	K	PREDICTED: protein STABILIZED1 [Nelumbo nucifera]	cytoplasm
CSA029454.1	213	K		cytoplasm
CSA029472.1	202	K	PREDICTED: bifunctional epoxide hydrolase 2 [Citrus sinensis]	cytoplasm
CSA029580.1	276	K	PREDICTED: 26S protease regulatory subunit 7 homolog A isoform X2 [Nicotiana tabacum]	cytoplasm
CSA029632.1	451	K	"PREDICTED: asparagine--tRNA ligase, cytoplasmic 1 [Vitis vinifera]"	cytoplasm
CSA029743.1	85	K	PREDICTED: UTP--glucose-1-phosphate uridylyltransferase [Arachis ipaensis]	cytoplasm
CSA029743.1	217	K	PREDICTED: UTP--glucose-1-phosphate uridylyltransferase [Arachis ipaensis]	cytoplasm
CSA029743.1	328	K	PREDICTED: UTP--glucose-1-phosphate uridylyltransferase [Arachis ipaensis]	cytoplasm
CSA029743.1	13	K	PREDICTED: UTP--glucose-1-phosphate uridylyltransferase [Arachis ipaensis]	cytoplasm
CSA029743.1	451	K	PREDICTED: UTP--glucose-1-phosphate uridylyltransferase [Arachis ipaensis]	cytoplasm
CSA029743.1	407	K	PREDICTED: UTP--glucose-1-phosphate uridylyltransferase [Arachis ipaensis]	cytoplasm
CSA029832.1	576	K	PREDICTED: aminopeptidase M1-like [Juglans regia]	cytoplasm
CSA030060.1	109	K		cytoplasm
CSA030060.1	28	K		cytoplasm
CSA030116.1	94	K	PREDICTED: aldehyde dehydrogenase family 7 member B4 isoform X2 [Populus euphratica]	cytoplasm
CSA030281.1	170	K	PREDICTED: probable nucleoredoxin 1 isoform X1 [Prunus mume]	cytoplasm
CSA030281.1	334	K	PREDICTED: probable nucleoredoxin 1 isoform X1 [Prunus mume]	cytoplasm
CSA030516.1	124	K	"PREDICTED: glycine--tRNA ligase 1, mitochondrial-like [Nicotiana sylvestris]"	cytoplasm
CSA030516.1	97	K	"PREDICTED: glycine--tRNA ligase 1, mitochondrial-like [Nicotiana sylvestris]"	cytoplasm
CSA030516.1	129	K	"PREDICTED: glycine--tRNA ligase 1, mitochondrial-like [Nicotiana sylvestris]"	cytoplasm
CSA030638.1	22	K	PREDICTED: farnesyl pyrophosphate synthase 1 [Arachis duranensis]	cytoplasm
CSA030644.1	50	K	"PREDICTED: ATP synthase subunit d, mitochondrial-like [Gossypium hirsutum]"	cytoplasm
CSA030644.1	61	K	"PREDICTED: ATP synthase subunit d, mitochondrial-like [Gossypium hirsutum]"	cytoplasm
CSA030644.1	73	K	"PREDICTED: ATP synthase subunit d, mitochondrial-like [Gossypium hirsutum]"	cytoplasm
CSA030673.1	915	K	"Pyruvate, phosphate dikinase [Morus notabilis]"	cytoplasm
CSA030701.1	135	K	PREDICTED: glutathionyl-hydroquinone reductase YqjG [Ricinus communis]	cytoplasm
CSA030713.1	570	K	PREDICTED: heat shock protein 83 [Populus euphratica]	cytoplasm
CSA030792.1	6	K	PREDICTED: desiccation-related protein At2g46140 [Ziziphus jujuba]	cytoplasm
CSA030792.1	296	K	PREDICTED: desiccation-related protein At2g46140 [Ziziphus jujuba]	cytoplasm
CSA030792.1	36	K	PREDICTED: desiccation-related protein At2g46140 [Ziziphus jujuba]	cytoplasm
CSA030792.1	20	K	PREDICTED: desiccation-related protein At2g46140 [Ziziphus jujuba]	cytoplasm
CSA030986.1	21	K	PREDICTED: cinnamoyl-CoA reductase 1 [Theobroma cacao]	cytoplasm
CSA031438.1	91	K	PREDICTED: T-complex protein 1 subunit epsilon [Jatropha curcas]	cytoplasm
CSA031519.1	11	K	"PREDICTED: phosphoglycerate kinase, cytosolic [Vitis vinifera]"	cytoplasm
CSA031519.1	136	K	"PREDICTED: phosphoglycerate kinase, cytosolic [Vitis vinifera]"	cytoplasm
CSA031519.1	125	K	"PREDICTED: phosphoglycerate kinase, cytosolic [Vitis vinifera]"	cytoplasm
CSA031519.1	129	K	"PREDICTED: phosphoglycerate kinase, cytosolic [Vitis vinifera]"	cytoplasm
CSA031519.1	202	K	"PREDICTED: phosphoglycerate kinase, cytosolic [Vitis vinifera]"	cytoplasm
CSA031519.1	341	K	"PREDICTED: phosphoglycerate kinase, cytosolic [Vitis vinifera]"	cytoplasm
CSA031781.1	159	K	PREDICTED: adenosylhomocysteinase [Ziziphus jujuba]	cytoplasm
CSA031781.1	468	K	PREDICTED: adenosylhomocysteinase [Ziziphus jujuba]	cytoplasm
CSA031781.1	296	K	PREDICTED: adenosylhomocysteinase [Ziziphus jujuba]	cytoplasm
CSA031781.1	7	K	PREDICTED: adenosylhomocysteinase [Ziziphus jujuba]	cytoplasm
CSA031781.1	455	K	PREDICTED: adenosylhomocysteinase [Ziziphus jujuba]	cytoplasm
CSA031781.1	17	K	PREDICTED: adenosylhomocysteinase [Ziziphus jujuba]	cytoplasm
CSA031781.1	211	K	PREDICTED: adenosylhomocysteinase [Ziziphus jujuba]	cytoplasm
CSA031781.1	460	K	PREDICTED: adenosylhomocysteinase [Ziziphus jujuba]	cytoplasm
CSA031787.1	205	K	PREDICTED: probable protein phosphatase 2C 39 [Juglans regia]	cytoplasm
CSA031787.1	178	K	PREDICTED: probable protein phosphatase 2C 39 [Juglans regia]	cytoplasm
CSA031787.1	13	K	PREDICTED: probable protein phosphatase 2C 39 [Juglans regia]	cytoplasm
CSA031822.1	7	K	PREDICTED: desiccation protectant protein Lea14 homolog [Daucus carota subsp. sativus]	cytoplasm
CSA031822.1	15	K	PREDICTED: desiccation protectant protein Lea14 homolog [Daucus carota subsp. sativus]	cytoplasm
CSA031982.1	108	K	ribosomal protein L16 (chloroplast) [Camellia grandibracteata]	cytoplasm
CSA032352.1	14	K	"PREDICTED: ATP synthase subunit d, mitochondrial [Sesamum indicum]"	cytoplasm
CSA032456.1	63	K	PREDICTED: peroxisomal acyl-coenzyme A oxidase 1-like [Nelumbo nucifera]	cytoplasm
CSA032584.1	175	K	PREDICTED: 60S ribosomal protein L24-like [Jatropha curcas]	cytoplasm
CSA032584.1	110	K	PREDICTED: 60S ribosomal protein L24-like [Jatropha curcas]	cytoplasm
CSA032868.1	57	K		cytoplasm
CSA032885.1	521	K	PREDICTED: phosphoenolpyruvate carboxylase 2-like isoform X3 [Ziziphus jujuba]	cytoplasm
CSA032885.1	343	K	PREDICTED: phosphoenolpyruvate carboxylase 2-like isoform X3 [Ziziphus jujuba]	cytoplasm
CSA033099.1	15	K	PREDICTED: huntingtin-interacting protein K [Sesamum indicum]	cytoplasm
CSA033430.1	239	K	PREDICTED: probable glutathione peroxidase 2 [Gossypium hirsutum]	cytoplasm
CSA033430.1	258	K	PREDICTED: probable glutathione peroxidase 2 [Gossypium hirsutum]	cytoplasm
CSA033482.1	158	K	PREDICTED: 60S ribosomal protein L10a [Phoenix dactylifera]	cytoplasm
CSA033482.1	33	K	PREDICTED: 60S ribosomal protein L10a [Phoenix dactylifera]	cytoplasm
CSA033482.1	153	K	PREDICTED: 60S ribosomal protein L10a [Phoenix dactylifera]	cytoplasm
CSA033673.1	114	K	PREDICTED: 40S ribosomal protein S12 [Vitis vinifera]	cytoplasm
CSA033673.1	55	K	PREDICTED: 40S ribosomal protein S12 [Vitis vinifera]	cytoplasm
CSA033796.1	408	K	PREDICTED: hsp70-Hsp90 organizing protein 3-like [Ipomoea nil]	cytoplasm
CSA033796.1	402	K	PREDICTED: hsp70-Hsp90 organizing protein 3-like [Ipomoea nil]	cytoplasm
CSA033796.1	269	K	PREDICTED: hsp70-Hsp90 organizing protein 3-like [Ipomoea nil]	cytoplasm
CSA033796.1	312	K	PREDICTED: hsp70-Hsp90 organizing protein 3-like [Ipomoea nil]	cytoplasm
CSA033796.1	261	K	PREDICTED: hsp70-Hsp90 organizing protein 3-like [Ipomoea nil]	cytoplasm
CSA033796.1	525	K	PREDICTED: hsp70-Hsp90 organizing protein 3-like [Ipomoea nil]	cytoplasm
CSA034037.1	421	K	PREDICTED: hydroquinone glucosyltransferase-like [Nicotiana sylvestris]	cytoplasm
CSA034037.1	443	K	PREDICTED: hydroquinone glucosyltransferase-like [Nicotiana sylvestris]	cytoplasm
CSA034037.1	424	K	PREDICTED: hydroquinone glucosyltransferase-like [Nicotiana sylvestris]	cytoplasm
CSA034182.1	55	K		cytoplasm
CSA034189.1	36	K	PREDICTED: 26S proteasome non-ATPase regulatory subunit 12 homolog A-like [Malus domestica]	cytoplasm
CSA034189.1	192	K	PREDICTED: 26S proteasome non-ATPase regulatory subunit 12 homolog A-like [Malus domestica]	cytoplasm
CSA034325.1	359	K	"PREDICTED: proline--tRNA ligase, cytoplasmic-like [Nelumbo nucifera]"	cytoplasm
CSA034363.1	174	K	PREDICTED: obg-like ATPase 1 [Glycine max]	cytoplasm
CSA034381.1	324	K	PREDICTED: enolase [Populus euphratica]	cytoplasm
CSA034381.1	248	K	PREDICTED: enolase [Populus euphratica]	cytoplasm
CSA034816.1	125	K	"PREDICTED: chaperone protein ClpB3, chloroplastic isoform X2 [Sesamum indicum]"	cytoplasm
CSA034816.1	135	K	"PREDICTED: chaperone protein ClpB3, chloroplastic isoform X2 [Sesamum indicum]"	cytoplasm
CSA034820.1	57	K	"PREDICTED: glyceraldehyde-3-phosphate dehydrogenase, cytosolic [Eucalyptus grandis]"	cytoplasm
CSA034820.1	62	K	"PREDICTED: glyceraldehyde-3-phosphate dehydrogenase, cytosolic [Eucalyptus grandis]"	cytoplasm
CSA035108.1	88	K	PREDICTED: prolyl endopeptidase isoform X2 [Vitis vinifera]	cytoplasm
CSA035207.1	38	K	PREDICTED: fructose-bisphosphate aldolase cytoplasmic isozyme [Sesamum indicum]	cytoplasm
CSA035207.1	87	K	PREDICTED: fructose-bisphosphate aldolase cytoplasmic isozyme [Sesamum indicum]	cytoplasm
CSA035207.1	354	K	PREDICTED: fructose-bisphosphate aldolase cytoplasmic isozyme [Sesamum indicum]	cytoplasm
CSA035207.1	342	K	PREDICTED: fructose-bisphosphate aldolase cytoplasmic isozyme [Sesamum indicum]	cytoplasm
CSA035207.1	94	K	PREDICTED: fructose-bisphosphate aldolase cytoplasmic isozyme [Sesamum indicum]	cytoplasm
CSA035317.1	52	K	PREDICTED: serine--glyoxylate aminotransferase [Capsicum annuum]	cytoplasm
CSA035317.1	353	K	PREDICTED: serine--glyoxylate aminotransferase [Capsicum annuum]	cytoplasm
CSA035317.1	223	K	PREDICTED: serine--glyoxylate aminotransferase [Capsicum annuum]	cytoplasm
CSA035327.1	192	K	"PREDICTED: LOW QUALITY PROTEIN: 3-ketoacyl-CoA thiolase 2, peroxisomal [Theobroma cacao]"	cytoplasm
CSA035465.1	464	K	PREDICTED: T-complex protein 1 subunit alpha [Jatropha curcas]	cytoplasm
CSA035726.1	38	K	PREDICTED: 60S ribosomal protein L7-2-like [Ipomoea nil]	cytoplasm
CSA035726.1	159	K	PREDICTED: 60S ribosomal protein L7-2-like [Ipomoea nil]	cytoplasm
CSA035726.1	212	K	PREDICTED: 60S ribosomal protein L7-2-like [Ipomoea nil]	cytoplasm
CSA035726.1	18	K	PREDICTED: 60S ribosomal protein L7-2-like [Ipomoea nil]	cytoplasm
CSA035726.1	102	K	PREDICTED: 60S ribosomal protein L7-2-like [Ipomoea nil]	cytoplasm
CSA035726.1	7	K	PREDICTED: 60S ribosomal protein L7-2-like [Ipomoea nil]	cytoplasm
CSA035726.1	29	K	PREDICTED: 60S ribosomal protein L7-2-like [Ipomoea nil]	cytoplasm
CSA035793.1	350	K	ATPase subunit 1 (mitochondrion) [Ziziphus jujuba]	cytoplasm
CSA035793.1	660	K	ATPase subunit 1 (mitochondrion) [Ziziphus jujuba]	cytoplasm
CSA035793.1	331	K	ATPase subunit 1 (mitochondrion) [Ziziphus jujuba]	cytoplasm
CSA035793.1	300	K	ATPase subunit 1 (mitochondrion) [Ziziphus jujuba]	cytoplasm
CSA035826.1	38	K	"PREDICTED: carotenoid 9,10(9',10')-cleavage dioxygenase 1 [Juglans regia]"	cytoplasm
CSA035914.1	318	K	PREDICTED: UDP-glucose 4-epimerase GEPI48 [Sesamum indicum]	cytoplasm
CSA035969.1	207	K	PREDICTED: 26S proteasome non-ATPase regulatory subunit 7 homolog A [Nicotiana attenuata]	cytoplasm
CSA035981.1	98	K		cytoplasm
CSA035981.1	28	K		cytoplasm
CSA036135.1	124	K	PREDICTED: 60S ribosomal protein L12 [Vitis vinifera]	cytoplasm
CSA036135.1	87	K	PREDICTED: 60S ribosomal protein L12 [Vitis vinifera]	cytoplasm
CSA036135.1	41	K	PREDICTED: 60S ribosomal protein L12 [Vitis vinifera]	cytoplasm
CSA036135.1	48	K	PREDICTED: 60S ribosomal protein L12 [Vitis vinifera]	cytoplasm
CSA036209.1	81	K	PREDICTED: apolipoprotein D [Populus euphratica]	cytoplasm
CSA036209.1	10	K	PREDICTED: apolipoprotein D [Populus euphratica]	cytoplasm
CSA036209.1	62	K	PREDICTED: apolipoprotein D [Populus euphratica]	cytoplasm
CSA036210.1	42	K	PREDICTED: temperature-induced lipocalin-1 [Nelumbo nucifera]	cytoplasm
CSA036210.1	67	K	PREDICTED: temperature-induced lipocalin-1 [Nelumbo nucifera]	cytoplasm
CSA036210.1	50	K	PREDICTED: temperature-induced lipocalin-1 [Nelumbo nucifera]	cytoplasm
CSA036210.1	53	K	PREDICTED: temperature-induced lipocalin-1 [Nelumbo nucifera]	cytoplasm
CSA036210.1	70	K	PREDICTED: temperature-induced lipocalin-1 [Nelumbo nucifera]	cytoplasm
CSA036241.1	104	K		cytoplasm
CSA036241.1	108	K		cytoplasm
CSA036323.1	124	K	pantothenate kinase-related family protein [Populus trichocarpa]	cytoplasm
CSA036357.1	392	K	"PREDICTED: violaxanthin de-epoxidase, chloroplastic [Vitis vinifera]"	cytoplasm
CSA036357.1	144	K	"PREDICTED: violaxanthin de-epoxidase, chloroplastic [Vitis vinifera]"	cytoplasm
CSA036357.1	229	K	"PREDICTED: violaxanthin de-epoxidase, chloroplastic [Vitis vinifera]"	cytoplasm
CSA036364.1	186	K	"PREDICTED: 30S ribosomal protein S5, chloroplastic-like [Gossypium raimondii]"	cytoplasm
CSA036415.1	84	K	PREDICTED: translationally-controlled tumor protein homolog [Prunus mume]	cytoplasm
CSA036415.1	106	K	PREDICTED: translationally-controlled tumor protein homolog [Prunus mume]	cytoplasm
CSA036415.1	101	K	PREDICTED: translationally-controlled tumor protein homolog [Prunus mume]	cytoplasm
CSA036415.1	111	K	PREDICTED: translationally-controlled tumor protein homolog [Prunus mume]	cytoplasm
CSA036415.1	96	K	PREDICTED: translationally-controlled tumor protein homolog [Prunus mume]	cytoplasm
CSA036554.1	347	K	isocitrate dehydrogenase family protein [Populus trichocarpa]	cytoplasm
CSA036554.1	82	K	isocitrate dehydrogenase family protein [Populus trichocarpa]	cytoplasm
CSA036590.1	538	K	"PREDICTED: ruBisCO large subunit-binding protein subunit beta, chloroplastic [Ziziphus jujuba]"	cytoplasm
CSA036590.1	437	K	"PREDICTED: ruBisCO large subunit-binding protein subunit beta, chloroplastic [Ziziphus jujuba]"	cytoplasm
CSA036590.1	3	K	"PREDICTED: ruBisCO large subunit-binding protein subunit beta, chloroplastic [Ziziphus jujuba]"	cytoplasm
CSA036590.1	9	K	"PREDICTED: ruBisCO large subunit-binding protein subunit beta, chloroplastic [Ziziphus jujuba]"	cytoplasm
CSA036590.1	322	K	"PREDICTED: ruBisCO large subunit-binding protein subunit beta, chloroplastic [Ziziphus jujuba]"	cytoplasm
CSA036590.1	362	K	"PREDICTED: ruBisCO large subunit-binding protein subunit beta, chloroplastic [Ziziphus jujuba]"	cytoplasm
CSA036590.1	526	K	"PREDICTED: ruBisCO large subunit-binding protein subunit beta, chloroplastic [Ziziphus jujuba]"	cytoplasm
CSA036590.1	126	K	"PREDICTED: ruBisCO large subunit-binding protein subunit beta, chloroplastic [Ziziphus jujuba]"	cytoplasm
CSA036591.1	6	K		cytoplasm
CSA036790.1	120	K	"soluble inorganic pyrophosphatase 6, chloroplastic-like [Cajanus cajan]"	cytoplasm
CSA036790.1	101	K	"soluble inorganic pyrophosphatase 6, chloroplastic-like [Cajanus cajan]"	cytoplasm
CSA036853.1	108	K	"PREDICTED: protein PROTON GRADIENT REGULATION 5, chloroplastic-like [Juglans regia]"	cytoplasm
CSA036892.1	65	K	PREDICTED: 60S ribosomal protein L36-2 [Eucalyptus grandis]	cytoplasm
CSA036892.1	58	K	PREDICTED: 60S ribosomal protein L36-2 [Eucalyptus grandis]	cytoplasm
CSA036916.1	43	K		cytoplasm
CSA036938.1	25	K	ribulose-1 (chloroplast) [Carpinus putoensis]	cytoplasm
CSA036938.1	21	K	ribulose-1 (chloroplast) [Carpinus putoensis]	cytoplasm
CSA036938.1	198	K	ribulose-1 (chloroplast) [Carpinus putoensis]	cytoplasm
CSA036938.1	216	K	ribulose-1 (chloroplast) [Carpinus putoensis]	cytoplasm
CSA036938.1	267	K	ribulose-1 (chloroplast) [Carpinus putoensis]	cytoplasm
CSA036948.1	125	K	heterogeneous nuclear ribonucleoprotein A1-like 2 [Cajanus cajan]	cytoplasm
CSA002456.1	203	K	PREDICTED: proteasome subunit alpha type-4-like [Nicotiana tabacum]	cytoplasm,nucleus
CSA013671.1	116	K	PREDICTED: ubiquitin-NEDD8-like protein RUB2 [Malus domestica]	cytoplasm,nucleus
CSA015390.1	84	K	PREDICTED: glutathione S-transferase-like [Nelumbo nucifera]	cytoplasm,nucleus
CSA015390.1	69	K	PREDICTED: glutathione S-transferase-like [Nelumbo nucifera]	cytoplasm,nucleus
CSA015390.1	76	K	PREDICTED: glutathione S-transferase-like [Nelumbo nucifera]	cytoplasm,nucleus
CSA021739.1	99	K	NAD(P)-binding Rossmann-fold superfamily protein [Arabidopsis thaliana]	cytoplasm,nucleus
CSA021739.1	75	K	NAD(P)-binding Rossmann-fold superfamily protein [Arabidopsis thaliana]	cytoplasm,nucleus
CSA021739.1	94	K	NAD(P)-binding Rossmann-fold superfamily protein [Arabidopsis thaliana]	cytoplasm,nucleus
CSA021739.1	91	K	NAD(P)-binding Rossmann-fold superfamily protein [Arabidopsis thaliana]	cytoplasm,nucleus
CSA021739.1	31	K	NAD(P)-binding Rossmann-fold superfamily protein [Arabidopsis thaliana]	cytoplasm,nucleus
CSA027685.1	18	K	PREDICTED: erlin-1 [Sesamum indicum]	cytoplasm,nucleus
CSA032813.1	11	K	"PREDICTED: ribosome-recycling factor, chloroplastic [Nelumbo nucifera]"	cytoplasm,nucleus
CSA032813.1	33	K	"PREDICTED: ribosome-recycling factor, chloroplastic [Nelumbo nucifera]"	cytoplasm,nucleus
CSA032813.1	46	K	"PREDICTED: ribosome-recycling factor, chloroplastic [Nelumbo nucifera]"	cytoplasm,nucleus
CSA032813.1	68	K	"PREDICTED: ribosome-recycling factor, chloroplastic [Nelumbo nucifera]"	cytoplasm,nucleus
CSA032813.1	17	K	"PREDICTED: ribosome-recycling factor, chloroplastic [Nelumbo nucifera]"	cytoplasm,nucleus
CSA003232.1	237	K	PREDICTED: elongation factor 1-gamma [Vitis vinifera]	cytoskeleton
CSA003232.1	273	K	PREDICTED: elongation factor 1-gamma [Vitis vinifera]	cytoskeleton
CSA003232.1	299	K	PREDICTED: elongation factor 1-gamma [Vitis vinifera]	cytoskeleton
CSA003232.1	59	K	PREDICTED: elongation factor 1-gamma [Vitis vinifera]	cytoskeleton
CSA003232.1	219	K	PREDICTED: elongation factor 1-gamma [Vitis vinifera]	cytoskeleton
CSA003232.1	409	K	PREDICTED: elongation factor 1-gamma [Vitis vinifera]	cytoskeleton
CSA003232.1	24	K	PREDICTED: elongation factor 1-gamma [Vitis vinifera]	cytoskeleton
CSA003232.1	260	K	PREDICTED: elongation factor 1-gamma [Vitis vinifera]	cytoskeleton
CSA003232.1	223	K	PREDICTED: elongation factor 1-gamma [Vitis vinifera]	cytoskeleton
CSA004129.1	487	K	UDP-glycosyltransferase 73C2 [Morus notabilis]	cytoskeleton
CSA005033.1	67	K	PREDICTED: S-adenosylmethionine synthase 2 [Eucalyptus grandis]	cytoskeleton
CSA005033.1	277	K	PREDICTED: S-adenosylmethionine synthase 2 [Eucalyptus grandis]	cytoskeleton
CSA006537.1	272	K		cytoskeleton
CSA006537.1	259	K		cytoskeleton
CSA006537.1	256	K		cytoskeleton
CSA009889.1	424	K	PREDICTED: serine hydroxymethyltransferase 4 [Sesamum indicum]	cytoskeleton
CSA009889.1	441	K	PREDICTED: serine hydroxymethyltransferase 4 [Sesamum indicum]	cytoskeleton
CSA009889.1	316	K	PREDICTED: serine hydroxymethyltransferase 4 [Sesamum indicum]	cytoskeleton
CSA009889.1	435	K	PREDICTED: serine hydroxymethyltransferase 4 [Sesamum indicum]	cytoskeleton
CSA011221.1	88	K		cytoskeleton
CSA011221.1	118	K		cytoskeleton
CSA012876.1	120	K	PREDICTED: 1-aminocyclopropane-1-carboxylate oxidase [Juglans regia]	cytoskeleton
CSA012876.1	298	K	PREDICTED: 1-aminocyclopropane-1-carboxylate oxidase [Juglans regia]	cytoskeleton
CSA012876.1	66	K	PREDICTED: 1-aminocyclopropane-1-carboxylate oxidase [Juglans regia]	cytoskeleton
CSA013029.1	121	K	"PREDICTED: probable polyribonucleotide nucleotidyltransferase 1, chloroplastic isoform X2 [Populus euphratica]"	cytoskeleton
CSA013997.1	28	K	PREDICTED: galactinol synthase 1 [Vitis vinifera]	cytoskeleton
CSA013997.1	277	K	PREDICTED: galactinol synthase 1 [Vitis vinifera]	cytoskeleton
CSA013997.1	258	K	PREDICTED: galactinol synthase 1 [Vitis vinifera]	cytoskeleton
CSA014732.1	85	K	PREDICTED: flowering locus K homology domain isoform X1 [Ricinus communis]	cytoskeleton
CSA014732.1	142	K	PREDICTED: flowering locus K homology domain isoform X1 [Ricinus communis]	cytoskeleton
CSA020335.1	185	K		cytoskeleton
CSA023480.1	636	K	"PREDICTED: phosphoglucomutase, cytoplasmic [Daucus carota subsp. sativus]"	cytoskeleton
CSA029934.1	112	K	PREDICTED: probable aldo-keto reductase 2 [Arachis duranensis]	cytoskeleton
CSA029934.1	254	K	PREDICTED: probable aldo-keto reductase 2 [Arachis duranensis]	cytoskeleton
CSA029934.1	148	K	PREDICTED: probable aldo-keto reductase 2 [Arachis duranensis]	cytoskeleton
CSA030262.1	205	K	PREDICTED: proteasome subunit alpha type-3-like [Populus euphratica]	cytoskeleton
CSA030262.1	243	K	PREDICTED: proteasome subunit alpha type-3-like [Populus euphratica]	cytoskeleton
CSA030262.1	237	K	PREDICTED: proteasome subunit alpha type-3-like [Populus euphratica]	cytoskeleton
CSA030262.1	211	K	PREDICTED: proteasome subunit alpha type-3-like [Populus euphratica]	cytoskeleton
CSA033083.1	52	K	PREDICTED: actin-7 [Prunus mume]	cytoskeleton
CSA033083.1	317	K	PREDICTED: actin-7 [Prunus mume]	cytoskeleton
CSA033083.1	63	K	PREDICTED: actin-7 [Prunus mume]	cytoskeleton
CSA033083.1	115	K	PREDICTED: actin-7 [Prunus mume]	cytoskeleton
CSA034290.1	19	K	PREDICTED: bifunctional protein FolD 2-like [Prunus mume]	cytoskeleton
CSA034340.1	367	K	PREDICTED: NADP-dependent glyceraldehyde-3-phosphate dehydrogenase [Sesamum indicum]	cytoskeleton
CSA034340.1	92	K	PREDICTED: NADP-dependent glyceraldehyde-3-phosphate dehydrogenase [Sesamum indicum]	cytoskeleton
CSA034340.1	67	K	PREDICTED: NADP-dependent glyceraldehyde-3-phosphate dehydrogenase [Sesamum indicum]	cytoskeleton
CSA034340.1	63	K	PREDICTED: NADP-dependent glyceraldehyde-3-phosphate dehydrogenase [Sesamum indicum]	cytoskeleton
CSA034340.1	101	K	PREDICTED: NADP-dependent glyceraldehyde-3-phosphate dehydrogenase [Sesamum indicum]	cytoskeleton
CSA034340.1	89	K	PREDICTED: NADP-dependent glyceraldehyde-3-phosphate dehydrogenase [Sesamum indicum]	cytoskeleton
CSA034340.1	108	K	PREDICTED: NADP-dependent glyceraldehyde-3-phosphate dehydrogenase [Sesamum indicum]	cytoskeleton
CSA034927.1	189	K	"PREDICTED: GDP-mannose 3,5-epimerase 2 [Juglans regia]"	cytoskeleton
CSA035340.1	77	K	PREDICTED: soluble inorganic pyrophosphatase [Prunus mume]	cytoskeleton
CSA001794.1	42	K		endoplasmic reticulum
CSA009710.1	664	K	"PREDICTED: valine--tRNA ligase, mitochondrial isoform X2 [Sesamum indicum]"	endoplasmic reticulum
CSA011959.1	170	K	40S ribosomal protein S2-4 [Medicago truncatula]	endoplasmic reticulum
CSA011959.1	42	K	40S ribosomal protein S2-4 [Medicago truncatula]	endoplasmic reticulum
CSA011959.1	86	K	40S ribosomal protein S2-4 [Medicago truncatula]	endoplasmic reticulum
CSA011959.1	91	K	40S ribosomal protein S2-4 [Medicago truncatula]	endoplasmic reticulum
CSA011959.1	262	K	40S ribosomal protein S2-4 [Medicago truncatula]	endoplasmic reticulum
CSA011959.1	48	K	40S ribosomal protein S2-4 [Medicago truncatula]	endoplasmic reticulum
CSA013853.1	188	K	PREDICTED: signal recognition particle receptor subunit beta-like [Sesamum indicum]	endoplasmic reticulum
CSA017891.1	356	K	PREDICTED: glyoxysomal fatty acid beta-oxidation multifunctional protein MFP-a [Jatropha curcas]	endoplasmic reticulum
CSA019238.1	750	K	PREDICTED: aminopeptidase M1 [Vitis vinifera]	endoplasmic reticulum
CSA019238.1	302	K	PREDICTED: aminopeptidase M1 [Vitis vinifera]	endoplasmic reticulum
CSA019238.1	855	K	PREDICTED: aminopeptidase M1 [Vitis vinifera]	endoplasmic reticulum
CSA020674.1	646	K	PREDICTED: endoplasmin homolog [Ziziphus jujuba]	endoplasmic reticulum
CSA020674.1	265	K	PREDICTED: endoplasmin homolog [Ziziphus jujuba]	endoplasmic reticulum
CSA020674.1	162	K	PREDICTED: endoplasmin homolog [Ziziphus jujuba]	endoplasmic reticulum
CSA020674.1	357	K	PREDICTED: endoplasmin homolog [Ziziphus jujuba]	endoplasmic reticulum
CSA025612.1	210	K	PREDICTED: probable cytosolic oligopeptidase A [Nicotiana sylvestris]	endoplasmic reticulum
CSA025612.1	357	K	PREDICTED: probable cytosolic oligopeptidase A [Nicotiana sylvestris]	endoplasmic reticulum
CSA026896.1	134	K	"PREDICTED: thioredoxin-like protein HCF164, chloroplastic isoform X2 [Nelumbo nucifera]"	endoplasmic reticulum
CSA029507.1	422	K	PREDICTED: probable bifunctional methylthioribulose-1-phosphate dehydratase/enolase-phosphatase E1 1[Vitis vinifera]	endoplasmic reticulum
CSA030367.1	588	K	PREDICTED: luminal-binding protein 5 [Ricinus communis]	endoplasmic reticulum
CSA032793.1	588	K	PREDICTED: luminal-binding protein 5 [Theobroma cacao]	endoplasmic reticulum
CSA032793.1	170	K	PREDICTED: luminal-binding protein 5 [Theobroma cacao]	endoplasmic reticulum
CSA032793.1	455	K	PREDICTED: luminal-binding protein 5 [Theobroma cacao]	endoplasmic reticulum
CSA032793.1	594	K	PREDICTED: luminal-binding protein 5 [Theobroma cacao]	endoplasmic reticulum
CSA032793.1	600	K	PREDICTED: luminal-binding protein 5 [Theobroma cacao]	endoplasmic reticulum
CSA032793.1	389	K	PREDICTED: luminal-binding protein 5 [Theobroma cacao]	endoplasmic reticulum
CSA032793.1	628	K	PREDICTED: luminal-binding protein 5 [Theobroma cacao]	endoplasmic reticulum
CSA032793.1	360	K	PREDICTED: luminal-binding protein 5 [Theobroma cacao]	endoplasmic reticulum
CSA032793.1	88	K	PREDICTED: luminal-binding protein 5 [Theobroma cacao]	endoplasmic reticulum
CSA032793.1	125	K	PREDICTED: luminal-binding protein 5 [Theobroma cacao]	endoplasmic reticulum
CSA032793.1	532	K	PREDICTED: luminal-binding protein 5 [Theobroma cacao]	endoplasmic reticulum
CSA032793.1	525	K	PREDICTED: luminal-binding protein 5 [Theobroma cacao]	endoplasmic reticulum
CSA032793.1	562	K	PREDICTED: luminal-binding protein 5 [Theobroma cacao]	endoplasmic reticulum
CSA032793.1	161	K	PREDICTED: luminal-binding protein 5 [Theobroma cacao]	endoplasmic reticulum
CSA032793.1	120	K	PREDICTED: luminal-binding protein 5 [Theobroma cacao]	endoplasmic reticulum
CSA032793.1	220	K	PREDICTED: luminal-binding protein 5 [Theobroma cacao]	endoplasmic reticulum
CSA032793.1	377	K	PREDICTED: luminal-binding protein 5 [Theobroma cacao]	endoplasmic reticulum
CSA032793.1	103	K	PREDICTED: luminal-binding protein 5 [Theobroma cacao]	endoplasmic reticulum
CSA032793.1	602	K	PREDICTED: luminal-binding protein 5 [Theobroma cacao]	endoplasmic reticulum
CSA032793.1	539	K	PREDICTED: luminal-binding protein 5 [Theobroma cacao]	endoplasmic reticulum
CSA032793.1	113	K	PREDICTED: luminal-binding protein 5 [Theobroma cacao]	endoplasmic reticulum
CSA034878.1	166	K		endoplasmic reticulum
CSA034878.1	176	K		endoplasmic reticulum
CSA017714.1	244	K	PREDICTED: mitochondrial carnitine/acylcarnitine carrier-like protein [Juglans regia]	endoplasmic reticulum,plasma membrane
CSA000855.1	282	K	PREDICTED: aldose 1-epimerase-like [Nicotiana tabacum]	extracellular
CSA005455.1	158	K	PREDICTED: structural maintenance of chromosomes protein 2-1-like [Ziziphus jujuba]	extracellular
CSA005455.1	90	K	PREDICTED: structural maintenance of chromosomes protein 2-1-like [Ziziphus jujuba]	extracellular
CSA005455.1	83	K	PREDICTED: structural maintenance of chromosomes protein 2-1-like [Ziziphus jujuba]	extracellular
CSA005455.1	151	K	PREDICTED: structural maintenance of chromosomes protein 2-1-like [Ziziphus jujuba]	extracellular
CSA007207.1	60	K	"PREDICTED: photosystem II 22 kDa protein, chloroplastic [Vitis vinifera]"	extracellular
CSA007279.1	181	K	PREDICTED: polygalacturonase inhibitor-like [Sesamum indicum]	extracellular
CSA007390.1	154	K	PREDICTED: germin-like protein subfamily T member 2 [Prunus mume]	extracellular
CSA007666.1	54	K	"PREDICTED: pyruvate dehydrogenase E1 component subunit beta, mitochondrial [Cicer arietinum]"	extracellular
CSA007781.1	109	K	PREDICTED: beta-glucosidase BoGH3B-like [Arachis ipaensis]	extracellular
CSA007781.1	73	K	PREDICTED: beta-glucosidase BoGH3B-like [Arachis ipaensis]	extracellular
CSA008308.1	231	K	PREDICTED: basic endochitinase [Eucalyptus grandis]	extracellular
CSA010797.1	121	K	PREDICTED: UDP-glucose 6-dehydrogenase 1 [Vitis vinifera]	extracellular
CSA010797.1	454	K	PREDICTED: UDP-glucose 6-dehydrogenase 1 [Vitis vinifera]	extracellular
CSA010797.1	126	K	PREDICTED: UDP-glucose 6-dehydrogenase 1 [Vitis vinifera]	extracellular
CSA011225.1	52	K	PREDICTED: dirigent protein 22-like [Juglans regia]	extracellular
CSA013381.1	319	K	PREDICTED: alpha-galactosidase 1-like [Nelumbo nucifera]	extracellular
CSA013381.1	383	K	PREDICTED: alpha-galactosidase 1-like [Nelumbo nucifera]	extracellular
CSA013381.1	114	K	PREDICTED: alpha-galactosidase 1-like [Nelumbo nucifera]	extracellular
CSA013417.1	128	K	PREDICTED: probable protein disulfide-isomerase A6 [Nelumbo nucifera]	extracellular
CSA013417.1	99	K	PREDICTED: probable protein disulfide-isomerase A6 [Nelumbo nucifera]	extracellular
CSA013417.1	215	K	PREDICTED: probable protein disulfide-isomerase A6 [Nelumbo nucifera]	extracellular
CSA013417.1	77	K	PREDICTED: probable protein disulfide-isomerase A6 [Nelumbo nucifera]	extracellular
CSA013417.1	156	K	PREDICTED: probable protein disulfide-isomerase A6 [Nelumbo nucifera]	extracellular
CSA013417.1	169	K	PREDICTED: probable protein disulfide-isomerase A6 [Nelumbo nucifera]	extracellular
CSA013417.1	55	K	PREDICTED: probable protein disulfide-isomerase A6 [Nelumbo nucifera]	extracellular
CSA013417.1	222	K	PREDICTED: probable protein disulfide-isomerase A6 [Nelumbo nucifera]	extracellular
CSA015928.1	196	K	PREDICTED: dihydropyrimidinase [Ipomoea nil]	extracellular
CSA016269.1	147	K	"PREDICTED: adenylate kinase, chloroplastic-like [Populus euphratica]"	extracellular
CSA016706.1	50	K	PREDICTED: FK506-binding protein 2 [Populus euphratica]	extracellular
CSA016706.1	61	K	PREDICTED: FK506-binding protein 2 [Populus euphratica]	extracellular
CSA019161.1	84	K	PREDICTED: calnexin homolog 1-like [Nicotiana tabacum]	extracellular
CSA019161.1	412	K	PREDICTED: calnexin homolog 1-like [Nicotiana tabacum]	extracellular
CSA019161.1	76	K	PREDICTED: calnexin homolog 1-like [Nicotiana tabacum]	extracellular
CSA019161.1	91	K	PREDICTED: calnexin homolog 1-like [Nicotiana tabacum]	extracellular
CSA019161.1	454	K	PREDICTED: calnexin homolog 1-like [Nicotiana tabacum]	extracellular
CSA022045.1	68	K	PREDICTED: peroxidase 12 [Fragaria vesca subsp. vesca]	extracellular
CSA023347.1	214	K	PREDICTED: probable calcium-binding protein CML49 [Juglans regia]	extracellular
CSA023347.1	121	K	PREDICTED: probable calcium-binding protein CML49 [Juglans regia]	extracellular
CSA023424.1	348	K	PREDICTED: inosine-5'-monophosphate dehydrogenase 2-like isoform X1 [Nelumbo nucifera]	extracellular
CSA027489.1	203	K	PREDICTED: putative germin-like protein 2-1 [Nelumbo nucifera]	extracellular
CSA027489.1	209	K	PREDICTED: putative germin-like protein 2-1 [Nelumbo nucifera]	extracellular
CSA027489.1	195	K	PREDICTED: putative germin-like protein 2-1 [Nelumbo nucifera]	extracellular
CSA029626.1	67	K	PREDICTED: heterogeneous nuclear ribonucleoprotein 1-like [Juglans regia]	extracellular
CSA029979.1	1162	K		extracellular
CSA030699.1	103	K	cytosolic malate dehydrogenase family protein [Populus trichocarpa]	extracellular
CSA035358.1	600	K		extracellular
CSA014011.1	119	K	"PREDICTED: peptidyl-prolyl cis-trans isomerase CYP37, chloroplastic isoform X2 [Ricinus communis]"	Golgi apparatus
CSA014011.1	139	K	"PREDICTED: peptidyl-prolyl cis-trans isomerase CYP37, chloroplastic isoform X2 [Ricinus communis]"	Golgi apparatus
CSA001005.1	53	K	bifunctional bis(5'-adenosyl)-triphosphatase/adenylylsulfatase FHIT [Cajanus cajan]	mitochondria
CSA004837.1	130	K	"PREDICTED: multiple organellar RNA editing factor 8, chloroplastic/mitochondrial-like [Nicotiana tabacum]"	mitochondria
CSA005786.1	709	K		mitochondria
CSA006518.1	393	K	"PREDICTED: chaperonin CPN60-2, mitochondrial [Theobroma cacao]"	mitochondria
CSA006518.1	94	K	"PREDICTED: chaperonin CPN60-2, mitochondrial [Theobroma cacao]"	mitochondria
CSA006518.1	82	K	"PREDICTED: chaperonin CPN60-2, mitochondrial [Theobroma cacao]"	mitochondria
CSA006699.1	221	K	PREDICTED: altered inheritance of mitochondria protein 32 [Vitis vinifera]	mitochondria
CSA007747.1	494	K	PREDICTED: T-complex protein 1 subunit eta [Nelumbo nucifera]	mitochondria
CSA008792.1	8	K		mitochondria
CSA008792.1	5	K		mitochondria
CSA009205.1	529	K	"PREDICTED: succinate dehydrogenase [ubiquinone] flavoprotein subunit 1, mitochondrial [Juglans regia]"	mitochondria
CSA009205.1	372	K	"PREDICTED: succinate dehydrogenase [ubiquinone] flavoprotein subunit 1, mitochondrial [Juglans regia]"	mitochondria
CSA009444.1	61	K	PREDICTED: abscisic stress-ripening protein 2 [Musa acuminata subsp. malaccensis]	mitochondria
CSA009720.1	69	K		mitochondria
CSA009720.1	212	K		mitochondria
CSA009720.1	215	K		mitochondria
CSA009720.1	5	K		mitochondria
CSA009913.1	293	K	"PREDICTED: probable mitochondrial-processing peptidase subunit beta, mitochondrial [Nelumbo nucifera]"	mitochondria
CSA010617.1	512	K	"PREDICTED: serine hydroxymethyltransferase, mitochondrial isoform X2 [Nicotiana tabacum]"	mitochondria
CSA010617.1	305	K	"PREDICTED: serine hydroxymethyltransferase, mitochondrial isoform X2 [Nicotiana tabacum]"	mitochondria
CSA010617.1	396	K	"PREDICTED: serine hydroxymethyltransferase, mitochondrial isoform X2 [Nicotiana tabacum]"	mitochondria
CSA012537.1	78	K	"PREDICTED: heat shock 70 kDa protein, mitochondrial-like [Sesamum indicum]"	mitochondria
CSA012537.1	301	K	"PREDICTED: heat shock 70 kDa protein, mitochondrial-like [Sesamum indicum]"	mitochondria
CSA012537.1	601	K	"PREDICTED: heat shock 70 kDa protein, mitochondrial-like [Sesamum indicum]"	mitochondria
CSA015996.1	137	K	"PREDICTED: glycine dehydrogenase (decarboxylating), mitochondrial [Nelumbo nucifera]"	mitochondria
CSA015996.1	459	K	"PREDICTED: glycine dehydrogenase (decarboxylating), mitochondrial [Nelumbo nucifera]"	mitochondria
CSA015996.1	974	K	"PREDICTED: glycine dehydrogenase (decarboxylating), mitochondrial [Nelumbo nucifera]"	mitochondria
CSA015996.1	478	K	"PREDICTED: glycine dehydrogenase (decarboxylating), mitochondrial [Nelumbo nucifera]"	mitochondria
CSA015996.1	491	K	"PREDICTED: glycine dehydrogenase (decarboxylating), mitochondrial [Nelumbo nucifera]"	mitochondria
CSA016186.1	273	K	"PREDICTED: LOW QUALITY PROTEIN: formate dehydrogenase, mitochondrial [Elaeis guineensis]"	mitochondria
CSA016186.1	430	K	"PREDICTED: LOW QUALITY PROTEIN: formate dehydrogenase, mitochondrial [Elaeis guineensis]"	mitochondria
CSA017146.1	28	K	small ubiquitin-related modifier 1-like [Cajanus cajan]	mitochondria
CSA019996.1	252	K	"PREDICTED: aminomethyltransferase, mitochondrial [Nelumbo nucifera]"	mitochondria
CSA019996.1	387	K	"PREDICTED: aminomethyltransferase, mitochondrial [Nelumbo nucifera]"	mitochondria
CSA019996.1	204	K	"PREDICTED: aminomethyltransferase, mitochondrial [Nelumbo nucifera]"	mitochondria
CSA019996.1	94	K	"PREDICTED: aminomethyltransferase, mitochondrial [Nelumbo nucifera]"	mitochondria
CSA019996.1	168	K	"PREDICTED: aminomethyltransferase, mitochondrial [Nelumbo nucifera]"	mitochondria
CSA019996.1	153	K	"PREDICTED: aminomethyltransferase, mitochondrial [Nelumbo nucifera]"	mitochondria
CSA019996.1	163	K	"PREDICTED: aminomethyltransferase, mitochondrial [Nelumbo nucifera]"	mitochondria
CSA019996.1	395	K	"PREDICTED: aminomethyltransferase, mitochondrial [Nelumbo nucifera]"	mitochondria
CSA019996.1	375	K	"PREDICTED: aminomethyltransferase, mitochondrial [Nelumbo nucifera]"	mitochondria
CSA020117.1	571	K	"PREDICTED: glycine dehydrogenase (decarboxylating), mitochondrial [Nelumbo nucifera]"	mitochondria
CSA020117.1	155	K	"PREDICTED: glycine dehydrogenase (decarboxylating), mitochondrial [Nelumbo nucifera]"	mitochondria
CSA020117.1	905	K	"PREDICTED: glycine dehydrogenase (decarboxylating), mitochondrial [Nelumbo nucifera]"	mitochondria
CSA020117.1	804	K	"PREDICTED: glycine dehydrogenase (decarboxylating), mitochondrial [Nelumbo nucifera]"	mitochondria
CSA020117.1	917	K	"PREDICTED: glycine dehydrogenase (decarboxylating), mitochondrial [Nelumbo nucifera]"	mitochondria
CSA020117.1	454	K	"PREDICTED: glycine dehydrogenase (decarboxylating), mitochondrial [Nelumbo nucifera]"	mitochondria
CSA020117.1	135	K	"PREDICTED: glycine dehydrogenase (decarboxylating), mitochondrial [Nelumbo nucifera]"	mitochondria
CSA020117.1	317	K	"PREDICTED: glycine dehydrogenase (decarboxylating), mitochondrial [Nelumbo nucifera]"	mitochondria
CSA020117.1	265	K	"PREDICTED: glycine dehydrogenase (decarboxylating), mitochondrial [Nelumbo nucifera]"	mitochondria
CSA020117.1	473	K	"PREDICTED: glycine dehydrogenase (decarboxylating), mitochondrial [Nelumbo nucifera]"	mitochondria
CSA021951.1	342	K	"PREDICTED: 30S ribosomal protein S1, chloroplastic [Nelumbo nucifera]"	mitochondria
CSA021951.1	56	K	"PREDICTED: 30S ribosomal protein S1, chloroplastic [Nelumbo nucifera]"	mitochondria
CSA021951.1	226	K	"PREDICTED: 30S ribosomal protein S1, chloroplastic [Nelumbo nucifera]"	mitochondria
CSA021951.1	187	K	"PREDICTED: 30S ribosomal protein S1, chloroplastic [Nelumbo nucifera]"	mitochondria
CSA022564.1	28	K	PREDICTED: S-formylglutathione hydrolase [Jatropha curcas]	mitochondria
CSA023554.1	269	K	MALE GAMETOPHYTE DEFECTIVE 1 [Arabidopsis thaliana]	mitochondria
CSA023554.1	276	K	MALE GAMETOPHYTE DEFECTIVE 1 [Arabidopsis thaliana]	mitochondria
CSA023554.1	70	K	MALE GAMETOPHYTE DEFECTIVE 1 [Arabidopsis thaliana]	mitochondria
CSA023554.1	43	K	MALE GAMETOPHYTE DEFECTIVE 1 [Arabidopsis thaliana]	mitochondria
CSA024149.1	3	K	PREDICTED: mitochondrial outer membrane protein porin of 34 kDa [Ziziphus jujuba]	mitochondria
CSA024149.1	13	K	PREDICTED: mitochondrial outer membrane protein porin of 34 kDa [Ziziphus jujuba]	mitochondria
CSA024339.1	240	K	"PREDICTED: elongation factor Tu, mitochondrial [Ziziphus jujuba]"	mitochondria
CSA024339.1	104	K	"PREDICTED: elongation factor Tu, mitochondrial [Ziziphus jujuba]"	mitochondria
CSA024339.1	319	K	"PREDICTED: elongation factor Tu, mitochondrial [Ziziphus jujuba]"	mitochondria
CSA024339.1	93	K	"PREDICTED: elongation factor Tu, mitochondrial [Ziziphus jujuba]"	mitochondria
CSA025613.1	191	K	"PREDICTED: serine hydroxymethyltransferase, mitochondrial [Nicotiana attenuata]"	mitochondria
CSA025613.1	514	K	"PREDICTED: serine hydroxymethyltransferase, mitochondrial [Nicotiana attenuata]"	mitochondria
CSA025613.1	314	K	"PREDICTED: serine hydroxymethyltransferase, mitochondrial [Nicotiana attenuata]"	mitochondria
CSA025613.1	311	K	"PREDICTED: serine hydroxymethyltransferase, mitochondrial [Nicotiana attenuata]"	mitochondria
CSA025613.1	407	K	"PREDICTED: serine hydroxymethyltransferase, mitochondrial [Nicotiana attenuata]"	mitochondria
CSA026298.1	481	K	"PREDICTED: serine hydroxymethyltransferase, mitochondrial [Vitis vinifera]"	mitochondria
CSA027456.1	627	K	"PREDICTED: heat shock 70 kDa protein, mitochondrial-like [Sesamum indicum]"	mitochondria
CSA027456.1	636	K	"PREDICTED: heat shock 70 kDa protein, mitochondrial-like [Sesamum indicum]"	mitochondria
CSA027456.1	303	K	"PREDICTED: heat shock 70 kDa protein, mitochondrial-like [Sesamum indicum]"	mitochondria
CSA027456.1	374	K	"PREDICTED: heat shock 70 kDa protein, mitochondrial-like [Sesamum indicum]"	mitochondria
CSA027456.1	139	K	"PREDICTED: heat shock 70 kDa protein, mitochondrial-like [Sesamum indicum]"	mitochondria
CSA027456.1	80	K	"PREDICTED: heat shock 70 kDa protein, mitochondrial-like [Sesamum indicum]"	mitochondria
CSA027456.1	179	K	"PREDICTED: heat shock 70 kDa protein, mitochondrial-like [Sesamum indicum]"	mitochondria
CSA027456.1	566	K	"PREDICTED: heat shock 70 kDa protein, mitochondrial-like [Sesamum indicum]"	mitochondria
CSA027456.1	642	K	"PREDICTED: heat shock 70 kDa protein, mitochondrial-like [Sesamum indicum]"	mitochondria
CSA028643.1	63	K	PREDICTED: mitochondrial outer membrane protein porin 2-like [Nicotiana attenuata]	mitochondria
CSA028643.1	21	K	PREDICTED: mitochondrial outer membrane protein porin 2-like [Nicotiana attenuata]	mitochondria
CSA028643.1	3	K	PREDICTED: mitochondrial outer membrane protein porin 2-like [Nicotiana attenuata]	mitochondria
CSA028643.1	97	K	PREDICTED: mitochondrial outer membrane protein porin 2-like [Nicotiana attenuata]	mitochondria
CSA028643.1	13	K	PREDICTED: mitochondrial outer membrane protein porin 2-like [Nicotiana attenuata]	mitochondria
CSA028643.1	264	K	PREDICTED: mitochondrial outer membrane protein porin 2-like [Nicotiana attenuata]	mitochondria
CSA028806.1	119	K	"PREDICTED: ATP synthase subunit gamma, mitochondrial [Juglans regia]"	mitochondria
CSA028806.1	112	K	"PREDICTED: ATP synthase subunit gamma, mitochondrial [Juglans regia]"	mitochondria
CSA028806.1	45	K	"PREDICTED: ATP synthase subunit gamma, mitochondrial [Juglans regia]"	mitochondria
CSA028806.1	51	K	"PREDICTED: ATP synthase subunit gamma, mitochondrial [Juglans regia]"	mitochondria
CSA031536.1	839	K	PREDICTED: alanine--tRNA ligase [Vitis vinifera]	mitochondria
CSA032350.1	95	K	"PREDICTED: ATP synthase subunit d, mitochondrial [Elaeis guineensis]"	mitochondria
CSA032350.1	79	K	"PREDICTED: ATP synthase subunit d, mitochondrial [Elaeis guineensis]"	mitochondria
CSA032664.1	36	K	PREDICTED: ADP-ribosylation factor-like [Cucumis melo]	mitochondria
CSA032831.1	42	K		mitochondria
CSA033458.1	128	K	PREDICTED: nucleoside diphosphate kinase 3-like [Nicotiana tabacum]	mitochondria
CSA033458.1	181	K	PREDICTED: nucleoside diphosphate kinase 3-like [Nicotiana tabacum]	mitochondria
CSA033458.1	139	K	PREDICTED: nucleoside diphosphate kinase 3-like [Nicotiana tabacum]	mitochondria
CSA033458.1	117	K	PREDICTED: nucleoside diphosphate kinase 3-like [Nicotiana tabacum]	mitochondria
CSA033762.1	348	K	"PREDICTED: dihydrolipoyllysine-residue acetyltransferase component 2 of pyruvate dehydrogenase complex,mitochondrial [Vitis vinifera]"	mitochondria
CSA033762.1	221	K	"PREDICTED: dihydrolipoyllysine-residue acetyltransferase component 2 of pyruvate dehydrogenase complex,mitochondrial [Vitis vinifera]"	mitochondria
CSA033762.1	210	K	"PREDICTED: dihydrolipoyllysine-residue acetyltransferase component 2 of pyruvate dehydrogenase complex,mitochondrial [Vitis vinifera]"	mitochondria
CSA033762.1	207	K	"PREDICTED: dihydrolipoyllysine-residue acetyltransferase component 2 of pyruvate dehydrogenase complex,mitochondrial [Vitis vinifera]"	mitochondria
CSA033762.1	256	K	"PREDICTED: dihydrolipoyllysine-residue acetyltransferase component 2 of pyruvate dehydrogenase complex,mitochondrial [Vitis vinifera]"	mitochondria
CSA033762.1	242	K	"PREDICTED: dihydrolipoyllysine-residue acetyltransferase component 2 of pyruvate dehydrogenase complex,mitochondrial [Vitis vinifera]"	mitochondria
CSA033762.1	184	K	"PREDICTED: dihydrolipoyllysine-residue acetyltransferase component 2 of pyruvate dehydrogenase complex,mitochondrial [Vitis vinifera]"	mitochondria
CSA033994.1	225	K	"PREDICTED: ATP synthase subunit beta, mitochondrial-like [Solanum lycopersicum]"	mitochondria
CSA033994.1	179	K	"PREDICTED: ATP synthase subunit beta, mitochondrial-like [Solanum lycopersicum]"	mitochondria
CSA033994.1	452	K	"PREDICTED: ATP synthase subunit beta, mitochondrial-like [Solanum lycopersicum]"	mitochondria
CSA033994.1	183	K	"PREDICTED: ATP synthase subunit beta, mitochondrial-like [Solanum lycopersicum]"	mitochondria
CSA033994.1	285	K	"PREDICTED: ATP synthase subunit beta, mitochondrial-like [Solanum lycopersicum]"	mitochondria
CSA034366.1	98	K	"PREDICTED: probable enoyl-CoA hydratase 1, peroxisomal [Juglans regia]"	mitochondria
CSA034422.1	370	K	PREDICTED: sucrose synthase 2 [Ziziphus jujuba]	mitochondria
CSA034422.1	321	K	PREDICTED: sucrose synthase 2 [Ziziphus jujuba]	mitochondria
CSA034422.1	5	K	PREDICTED: sucrose synthase 2 [Ziziphus jujuba]	mitochondria
CSA034848.1	59	K	Succinyl-CoA ligase [ADP-forming] subunit beta [Morus notabilis]	mitochondria
CSA034848.1	205	K	Succinyl-CoA ligase [ADP-forming] subunit beta [Morus notabilis]	mitochondria
CSA034848.1	197	K	Succinyl-CoA ligase [ADP-forming] subunit beta [Morus notabilis]	mitochondria
CSA034848.1	217	K	Succinyl-CoA ligase [ADP-forming] subunit beta [Morus notabilis]	mitochondria
CSA034848.1	188	K	Succinyl-CoA ligase [ADP-forming] subunit beta [Morus notabilis]	mitochondria
CSA035367.1	60	K	"PREDICTED: superoxide dismutase [Mn], mitochondrial-like [Nicotiana tabacum]"	mitochondria
CSA035367.1	79	K	"PREDICTED: superoxide dismutase [Mn], mitochondrial-like [Nicotiana tabacum]"	mitochondria
CSA000547.1	5	K	PREDICTED: FAM10 family protein At4g22670-like [Musa acuminata subsp. malaccensis]	nucleus
CSA000547.1	126	K	PREDICTED: FAM10 family protein At4g22670-like [Musa acuminata subsp. malaccensis]	nucleus
CSA000649.1	508	K	PREDICTED: stachyose synthase-like [Prunus mume]	nucleus
CSA001216.1	297	K	PREDICTED: protein FREE1 [Eucalyptus grandis]	nucleus
CSA001408.1	414	K	"PREDICTED: starch synthase 3, chloroplastic/amyloplastic [Vitis vinifera]"	nucleus
CSA001546.1	341	K	PREDICTED: histone H1 [Vitis vinifera]	nucleus
CSA001605.1	33	K		nucleus
CSA001605.1	18	K		nucleus
CSA001605.1	7	K		nucleus
CSA001605.1	23	K		nucleus
CSA001605.1	12	K		nucleus
CSA001606.1	8	K		nucleus
CSA001606.1	49	K		nucleus
CSA001606.1	26	K		nucleus
CSA001606.1	13	K		nucleus
CSA001606.1	41	K		nucleus
CSA001606.1	31	K		nucleus
CSA001741.1	99	K	PREDICTED: 2-oxoglutarate-Fe(II) type oxidoreductase isoform X3 [Vitis vinifera]	nucleus
CSA002213.1	21	K	PREDICTED: serpin-ZX-like [Malus domestica]	nucleus
CSA002213.1	71	K	PREDICTED: serpin-ZX-like [Malus domestica]	nucleus
CSA002530.1	306	K	PREDICTED: U3 small nucleolar RNA-associated protein 25 [Jatropha curcas]	nucleus
CSA002555.1	1075	K	PREDICTED: probable leucine-rich repeat receptor-like protein kinase At5g49770 [Sesamum indicum]	nucleus
CSA002837.1	191	K	"PREDICTED: ATP-dependent Clp protease ATP-binding subunit CLPT2, chloroplastic [Juglans regia]"	nucleus
CSA002844.1	68	K	PREDICTED: 60S ribosomal protein L23a [Citrus sinensis]	nucleus
CSA003336.1	8	K	PREDICTED: vesicle-associated membrane protein 725 [Tarenaya hassleriana]	nucleus
CSA003471.1	92	K	PREDICTED: glutathione S-transferase F9 [Ricinus communis]	nucleus
CSA003471.1	32	K	PREDICTED: glutathione S-transferase F9 [Ricinus communis]	nucleus
CSA003471.1	41	K	PREDICTED: glutathione S-transferase F9 [Ricinus communis]	nucleus
CSA003651.1	55	K	Ferredoxin-dependent glutamate synthase 2 [Morus notabilis]	nucleus
CSA004048.1	138	K	PREDICTED: far upstream element-binding protein 1 isoform X2 [Juglans regia]	nucleus
CSA004338.1	171	K		nucleus
CSA004403.1	136	K	PREDICTED: dehydrin isoform X1 [Citrus sinensis]	nucleus
CSA004403.1	186	K	PREDICTED: dehydrin isoform X1 [Citrus sinensis]	nucleus
CSA004403.1	150	K	PREDICTED: dehydrin isoform X1 [Citrus sinensis]	nucleus
CSA004669.1	74	K	"PREDICTED: 30S ribosomal protein S9, chloroplastic-like [Nelumbo nucifera]"	nucleus
CSA005087.1	351	K	PREDICTED: probable sucrose-phosphate synthase 3 [Prunus mume]	nucleus
CSA005189.1	747	K	PREDICTED: protein argonaute 4-like isoform X2 [Juglans regia]	nucleus
CSA005189.1	460	K	PREDICTED: protein argonaute 4-like isoform X2 [Juglans regia]	nucleus
CSA005556.1	36	K	PREDICTED: oligouridylate-binding protein 1-like [Prunus mume]	nucleus
CSA005915.1	22	K	calcium-binding EF hand family protein [Arabidopsis lyrata subsp. lyrata]	nucleus
CSA005915.1	136	K	calcium-binding EF hand family protein [Arabidopsis lyrata subsp. lyrata]	nucleus
CSA006631.1	79	K		nucleus
CSA006668.1	73	K	"Glucose-6-phosphate 1-dehydrogenase, cytoplasmic isoform 2 [Morus notabilis]"	nucleus
CSA006880.1	40	K	copper ion-binding protein [Medicago truncatula]	nucleus
CSA007159.1	330	K	PREDICTED: catalase isozyme 1 [Vitis vinifera]	nucleus
CSA007673.1	154	K	PREDICTED: RNA-binding protein 1 isoform X1 [Vitis vinifera]	nucleus
CSA008044.1	157	K	PREDICTED: polyadenylate-binding protein RBP45-like [Ipomoea nil]	nucleus
CSA008044.1	168	K	PREDICTED: polyadenylate-binding protein RBP45-like [Ipomoea nil]	nucleus
CSA008457.1	159	K	"PREDICTED: thioredoxin-like protein CDSP32, chloroplastic [Nelumbo nucifera]"	nucleus
CSA008457.1	151	K	"PREDICTED: thioredoxin-like protein CDSP32, chloroplastic [Nelumbo nucifera]"	nucleus
CSA008457.1	96	K	"PREDICTED: thioredoxin-like protein CDSP32, chloroplastic [Nelumbo nucifera]"	nucleus
CSA008885.1	137	K	PREDICTED: histone H2A.1-like [Prunus mume]	nucleus
CSA008885.1	6	K	PREDICTED: histone H2A.1-like [Prunus mume]	nucleus
CSA008885.1	30	K	PREDICTED: histone H2A.1-like [Prunus mume]	nucleus
CSA009348.1	207	K	PREDICTED: mitochondrial carnitine/acylcarnitine carrier-like protein [Juglans regia]	nucleus
CSA009713.1	156	K		nucleus
CSA009830.1	36	K		nucleus
CSA010085.1	11	K		nucleus
CSA010265.1	6	K	PREDICTED: 60S ribosomal protein L17-2 [Juglans regia]	nucleus
CSA010760.1	71	K	PREDICTED: nuclear transcription factor Y subunit C-1-like [Solanum pennellii]	nucleus
CSA011032.1	196	K	PREDICTED: 60S ribosomal protein L18a-like [Nicotiana tabacum]	nucleus
CSA011032.1	65	K	PREDICTED: 60S ribosomal protein L18a-like [Nicotiana tabacum]	nucleus
CSA011441.1	53	K	"PREDICTED: 40S ribosomal protein S25-like, partial [Capsicum annuum]"	nucleus
CSA011441.1	48	K	"PREDICTED: 40S ribosomal protein S25-like, partial [Capsicum annuum]"	nucleus
CSA011517.1	863	K		nucleus
CSA011544.1	55	K	PREDICTED: glycine-rich RNA-binding protein GRP1A-like [Nelumbo nucifera]	nucleus
CSA011619.1	723	K	PREDICTED: heat shock 70 kDa protein 14-like [Sesamum indicum]	nucleus
CSA011619.1	357	K	PREDICTED: heat shock 70 kDa protein 14-like [Sesamum indicum]	nucleus
CSA011778.1	161	K	"PREDICTED: CBS domain-containing protein CBSX3, mitochondrial [Vitis vinifera]"	nucleus
CSA011778.1	165	K	"PREDICTED: CBS domain-containing protein CBSX3, mitochondrial [Vitis vinifera]"	nucleus
CSA011778.1	146	K	"PREDICTED: CBS domain-containing protein CBSX3, mitochondrial [Vitis vinifera]"	nucleus
CSA011778.1	187	K	"PREDICTED: CBS domain-containing protein CBSX3, mitochondrial [Vitis vinifera]"	nucleus
CSA011978.1	39	K		nucleus
CSA011978.1	31	K		nucleus
CSA012375.1	206	K	PREDICTED: methyl-CpG-binding domain-containing protein 11-like [Nelumbo nucifera]	nucleus
CSA012375.1	214	K	PREDICTED: methyl-CpG-binding domain-containing protein 11-like [Nelumbo nucifera]	nucleus
CSA012375.1	260	K	PREDICTED: methyl-CpG-binding domain-containing protein 11-like [Nelumbo nucifera]	nucleus
CSA012375.1	135	K	PREDICTED: methyl-CpG-binding domain-containing protein 11-like [Nelumbo nucifera]	nucleus
CSA013009.1	52	K	PREDICTED: (+)-neomenthol dehydrogenase [Theobroma cacao]	nucleus
CSA013009.1	9	K	PREDICTED: (+)-neomenthol dehydrogenase [Theobroma cacao]	nucleus
CSA013046.1	186	K	PREDICTED: ESCRT-related protein CHMP1B-like [Nelumbo nucifera]	nucleus
CSA013155.1	86	K	GDP-fucose protein O-fucosyltransferase [Medicago truncatula]	nucleus
CSA013255.1	67	K	PREDICTED: heterogeneous nuclear ribonucleoprotein 1-like [Juglans regia]	nucleus
CSA013580.1	47	K	PREDICTED: THO complex subunit 4A [Eucalyptus grandis]	nucleus
CSA014079.1	53	K	PREDICTED: transcription factor Pur-alpha 1 [Vitis vinifera]	nucleus
CSA014369.1	295	K		nucleus
CSA014370.1	139	K	PREDICTED: peptidyl-prolyl cis-trans isomerase FKBP20-1 isoform X1 [Nelumbo nucifera]	nucleus
CSA014557.1	17	K	"PREDICTED: zeaxanthin epoxidase, chloroplastic-like isoform X2 [Daucus carota subsp. sativus]"	nucleus
CSA014616.1	415	K	PREDICTED: monothiol glutaredoxin-S17 isoform X1 [Vitis vinifera]	nucleus
CSA014712.1	3	K		nucleus
CSA015066.1	119	K	PREDICTED: histone H1 [Jatropha curcas]	nucleus
CSA015066.1	87	K	PREDICTED: histone H1 [Jatropha curcas]	nucleus
CSA015066.1	194	K	PREDICTED: histone H1 [Jatropha curcas]	nucleus
CSA015066.1	70	K	PREDICTED: histone H1 [Jatropha curcas]	nucleus
CSA015066.1	144	K	PREDICTED: histone H1 [Jatropha curcas]	nucleus
CSA015316.1	131	K	PREDICTED: activator of 90 kDa heat shock protein ATPase homolog [Juglans regia]	nucleus
CSA015316.1	138	K	PREDICTED: activator of 90 kDa heat shock protein ATPase homolog [Juglans regia]	nucleus
CSA015506.1	44	K		nucleus
CSA016033.1	104	K	PREDICTED: kinesin-like protein KIN-14B [Vitis vinifera]	nucleus
[truncated: 289 more rows]

## Sheet: global proteins 
Subcellular Location	No. of Protein	Protein IDs
chloroplast	1841	CSA034072.1 CSA019612.1 CSA015590.1 CSA036710.1 CSA020738.1 CSA024297.1 CSA006643.1 CSA009468.1 CSA014362.1 CSA005224.1 CSA021126.1 CSA010297.1 CSA031495.1 CSA023049.1 CSA022752.1 CSA018861.1 CSA034398.1 CSA021031.1 CSA028406.1 CSA020316.1 CSA008195.1 CSA026363.1 CSA003626.1 CSA023704.1 CSA025676.1 CSA013634.1 CSA004504.1 CSA020388.1 CSA006849.1 CSA014724.1 CSA004430.1 CSA025818.1 CSA018288.1 CSA…
cytoplasm	1608	CSA024756.1 CSA022272.1 CSA030643.1 CSA031573.1 CSA006423.1 CSA016515.1 CSA011009.1 CSA023573.1 CSA006802.1 CSA034546.1 CSA035302.1 CSA015875.1 CSA011829.1 CSA036938.1 CSA013034.1 CSA028166.1 CSA018764.1 CSA015773.1 CSA017142.1 CSA007690.1 CSA031822.1 CSA019945.1 CSA009092.1 CSA008723.1 CSA016057.1 CSA029441.1 CSA005422.1 CSA021678.1 CSA013873.1 CSA025607.1 CSA013553.1 CSA018417.1 CSA000788.1 CSA…
nucleus	947	CSA005732.1 CSA022267.1 CSA002148.1 CSA031769.1 CSA012608.1 CSA020416.1 CSA006998.1 CSA001741.1 CSA034996.1 CSA020473.1 CSA021244.1 CSA001785.1 CSA018789.1 CSA030348.1 CSA009859.1 CSA008803.1 CSA027066.1 CSA007170.1 CSA024311.1 CSA019898.1 CSA028349.1 CSA004048.1 CSA003309.1 CSA001525.1 CSA016056.1 CSA032236.1 CSA002318.1 CSA004669.1 CSA017007.1 CSA036036.1 CSA036757.1 CSA011598.1 CSA031373.1 CSA…
plasma membrane	275	CSA021620.1 CSA035015.1 CSA006354.1 CSA021608.1 CSA010402.1 CSA016814.1 CSA024883.1 CSA027574.1 CSA013260.1 CSA020311.1 CSA020010.1 CSA018046.1 CSA020368.1 CSA007287.1 CSA006775.1 CSA015975.1 CSA004015.1 CSA021038.1 CSA027345.1 CSA034470.1 CSA032321.1 CSA022881.1 CSA021684.1 CSA031752.1 CSA036354.1 CSA020608.1 CSA035402.1 CSA004405.1 CSA032336.1 CSA030173.1 CSA008617.1 CSA011546.1 CSA029484.1 CSA…
mitochondria	220	CSA001957.1 CSA010779.1 CSA021951.1 CSA034366.1 CSA036341.1 CSA008966.1 CSA014016.1 CSA019996.1 CSA004802.1 CSA014218.1 CSA034848.1 CSA001005.1 CSA024673.1 CSA013693.1 CSA019335.1 CSA024149.1 CSA031316.1 CSA001503.1 CSA016907.1 CSA023554.1 CSA027232.1 CSA016171.1 CSA017490.1 CSA021994.1 CSA011487.1 CSA030286.1 CSA009282.1 CSA035144.1 CSA017146.1 CSA029771.1 CSA003737.1 CSA034433.1 CSA012537.1 CSA…
extracellular	119	CSA007422.1 CSA015928.1 CSA011901.1 CSA027330.1 CSA024844.1 CSA000827.1 CSA008308.1 CSA010797.1 CSA025387.1 CSA001063.1 CSA008965.1 CSA006934.1 CSA014307.1 CSA013637.1 CSA003910.1 CSA030295.1 CSA001748.1 CSA012617.1 CSA003259.1 CSA021218.1 CSA005932.1 CSA006228.1 CSA026830.1 CSA021404.1 CSA012240.1 CSA012507.1 CSA016269.1 CSA025786.1 CSA011225.1 CSA007279.1 CSA030699.1 CSA003509.1 CSA036387.1 CSA…
cytoskeleton	96	CSA007603.1 CSA017846.1 CSA031967.1 CSA010667.1 CSA018700.1 CSA035340.1 CSA009889.1 CSA029241.1 CSA021432.1 CSA021591.1 CSA009186.1 CSA005033.1 CSA029443.1 CSA019829.1 CSA000874.1 CSA020310.1 CSA027664.1 CSA020572.1 CSA034340.1 CSA013029.1 CSA005079.1 CSA005049.1 CSA030563.1 CSA021548.1 CSA025091.1 CSA022918.1 CSA013997.1 CSA024317.1 CSA033083.1 CSA035384.1 CSA011220.1 CSA023310.1 CSA019908.1 CSA…
vacuolar membrane	72	CSA010369.1 CSA024881.1 CSA017160.1 CSA006177.1 CSA035142.1 CSA028248.1 CSA018098.1 CSA010851.1 CSA036488.1 CSA020516.1 CSA019411.1 CSA031669.1 CSA025641.1 CSA016128.1 CSA000036.1 CSA023779.1 CSA028270.1 CSA007715.1 CSA007523.1 CSA035864.1 CSA032305.1 CSA035878.1 CSA018461.1 CSA028041.1 CSA029092.1 CSA022079.1 CSA003408.1 CSA020656.1 CSA028281.1 CSA004762.1 CSA011201.1 CSA003360.1 CSA015716.1 CSA…
endoplasmic reticulum	38	CSA006552.1 CSA034049.1 CSA017626.1 CSA012169.1 CSA034930.1 CSA026100.1 CSA030901.1 CSA032785.1 CSA030367.1 CSA034002.1 CSA011064.1 CSA020674.1 CSA019238.1 CSA009710.1 CSA029507.1 CSA021382.1 CSA013511.1 CSA013853.1 CSA011959.1 CSA017891.1 CSA026113.1 CSA013837.1 CSA026896.1 CSA024187.1 CSA024892.1 CSA029451.1 CSA000281.1 CSA008512.1 CSA032604.1 CSA031961.1 CSA025612.1 CSA003481.1 CSA015683.1 CSA…
cytoplasm,nucleus	36	CSA022571.1 CSA029043.1 CSA006648.1 CSA015390.1 CSA026656.1 CSA014725.1 CSA025486.1 CSA007057.1 CSA018882.1 CSA001233.1 CSA029016.1 CSA015105.1 CSA016855.1 CSA026607.1 CSA013671.1 CSA031403.1 CSA036435.1 CSA032813.1 CSA033352.1 CSA030832.1 CSA034662.1 CSA000202.1 CSA016126.1 CSA019312.1 CSA032692.1 CSA002456.1 CSA009056.1 CSA011805.1 CSA021739.1 CSA007271.1 CSA032787.1 CSA005569.1 CSA029468.1 CSA…
peroxisome	25	CSA027386.1 CSA034513.1 CSA025964.1 CSA007056.1 CSA035939.1 CSA005549.1 CSA005192.1 CSA016705.1 CSA036192.1 CSA008149.1 CSA031964.1 CSA023940.1 CSA013650.1 CSA009794.1 CSA023685.1 CSA010709.1 CSA035408.1 CSA021807.1 CSA003697.1 CSA001619.1 CSA022952.1 CSA001272.1 CSA002350.1 CSA012424.1 CSA024145.1
Golgi apparatus	12	CSA022365.1 CSA026823.1 CSA009702.1 CSA032598.1 CSA023907.1 CSA009264.1 CSA033689.1 CSA014011.1 CSA002864.1 CSA012671.1 CSA003653.1 CSA024589.1
nucleus,plasma membrane	10	CSA018670.1 CSA035885.1 CSA009771.1 CSA027535.1 CSA000076.1 CSA030629.1 CSA013232.1 CSA003078.1 CSA011859.1 CSA032702.1
chloroplast,mitochondria	9	CSA011175.1 CSA033192.1 CSA013600.1 CSA009695.1 CSA023535.1 CSA028285.1 CSA032333.1 CSA028039.1 CSA028091.1
endoplasmic reticulum,plasma membrane	4	CSA035252.1 CSA033501.1 CSA005540.1 CSA017714.1

## Sheet: localization datas of proteins 
Protein accession	Protein description	Subcellular localization
CSA034072.1	PREDICTED: maf-like protein DDB_G0281937 isoform X4 [Vitis vinifera]	chloroplast
CSA019612.1	"PREDICTED: delta-aminolevulinic acid dehydratase, chloroplastic [Populus euphratica]"	chloroplast
CSA015590.1	"PREDICTED: pyruvate kinase isozyme A, chloroplastic [Citrus sinensis]"	chloroplast
CSA036710.1	S-adenosyl-L-methionine-dependent methyltransferase [Medicago truncatula]	chloroplast
CSA020738.1	Phosphoribulokinase family protein [Populus trichocarpa]	chloroplast
CSA024297.1	"PREDICTED: thylakoid lumenal 15.0 kDa protein 2, chloroplastic isoform X1 [Jatropha curcas]"	chloroplast
CSA006643.1	PREDICTED: LOW QUALITY PROTEIN: eukaryotic translation initiation factor 2A [Malus domestica]	chloroplast
CSA009468.1	PREDICTED: stress response protein NST1 [Arachis ipaensis]	chloroplast
CSA014362.1	"PREDICTED: NAD-dependent malic enzyme 2, mitochondrial-like [Malus domestica]"	chloroplast
CSA005224.1	"PREDICTED: preprotein translocase subunit SCY1, chloroplastic-like isoform X1 [Populus euphratica]"	chloroplast
CSA021126.1	"PREDICTED: 6-phosphogluconate dehydrogenase, decarboxylating 1, chloroplastic [Vitis vinifera]"	chloroplast
CSA010297.1	"cyclin delta-3, putative [Medicago truncatula]"	chloroplast
CSA031495.1	PREDICTED: probable serine/threonine-protein kinase roco9 [Vigna radiata var. radiata]	chloroplast
CSA023049.1	PREDICTED: flavonoid 3'-monooxygenase [Daucus carota subsp. sativus]	chloroplast
CSA022752.1	"PREDICTED: DNA repair RAD52-like protein 1, mitochondrial [Vitis vinifera]"	chloroplast
CSA018861.1	"PREDICTED: NAD kinase 2, chloroplastic [Vitis vinifera]"	chloroplast
CSA034398.1	verprolin [Ananas comosus]	chloroplast
CSA021031.1	PREDICTED: bifunctional epoxide hydrolase 2-like [Erythranthe guttata]	chloroplast
CSA028406.1	PREDICTED: cationic peroxidase 1 [Vitis vinifera]	chloroplast
CSA020316.1	PREDICTED: pectinesterase-like [Ipomoea nil]	chloroplast
CSA008195.1	"aspartate--tRNA ligase, chloroplastic/mitochondrial-like, partial [Cajanus cajan]"	chloroplast
CSA026363.1	PREDICTED: putative L-ascorbate peroxidase 6 isoform X1 [Vitis vinifera]	chloroplast
CSA003626.1	PREDICTED: cytochrome P450 87A3-like [Juglans regia]	chloroplast
CSA023704.1	"PREDICTED: 29 kDa ribonucleoprotein A, chloroplastic-like [Nelumbo nucifera]"	chloroplast
CSA025676.1	"PREDICTED: UPF0603 protein At1g54780, chloroplastic [Cucumis melo]"	chloroplast
CSA013634.1	"PREDICTED: asparagine--tRNA ligase, cytoplasmic 2 [Sesamum indicum]"	chloroplast
CSA004504.1	PREDICTED: beta-glucosidase 44-like [Citrus sinensis]	chloroplast
CSA020388.1	"PREDICTED: bifunctional aspartokinase/homoserine dehydrogenase 1, chloroplastic-like [Juglans regia]"	chloroplast
CSA006849.1	PREDICTED: dolichyl-diphosphooligosaccharide--protein glycosyltransferase 48 kDa subunit [Arachis ipaensis]	chloroplast
CSA014724.1	PREDICTED: probable galactinol--sucrose galactosyltransferase 6 isoform X1 [Populus euphratica]	chloroplast
CSA004430.1	universal stress family protein [Medicago truncatula]	chloroplast
CSA025818.1	PREDICTED: protein TOPLESS [Beta vulgaris subsp. vulgaris]	chloroplast
CSA018288.1	"PREDICTED: 2-Cys peroxiredoxin BAS1, chloroplastic [Juglans regia]"	chloroplast
CSA008342.1	"PREDICTED: stearoyl-[acyl-carrier-protein] 9-desaturase, chloroplastic [Theobroma cacao]"	chloroplast
CSA002556.1	PREDICTED: probable leucine-rich repeat receptor-like protein kinase At5g49770 [Citrus sinensis]	chloroplast
CSA012253.1	PREDICTED: clathrin heavy chain 2-like [Arachis ipaensis]	chloroplast
CSA002103.1	PREDICTED: 26S proteasome non-ATPase regulatory subunit 8 homolog A-like [Cicer arietinum]	chloroplast
CSA035882.1	PREDICTED: small nuclear ribonucleoprotein-associated protein B' [Jatropha curcas]	chloroplast
CSA023336.1	PREDICTED: protein disulfide isomerase-like 1-4 [Jatropha curcas]	chloroplast
CSA007351.1	PREDICTED: protein FLX-like 1 [Nelumbo nucifera]	chloroplast
CSA029071.1	PREDICTED: RNA-binding protein 2-like isoform X1 [Juglans regia]	chloroplast
CSA016111.1	"PREDICTED: protein RETICULATA-RELATED 4, chloroplastic-like [Gossypium hirsutum]"	chloroplast
CSA007345.1	"serotonin N-acetyltransferase 1, chloroplastic [Cajanus cajan]"	chloroplast
CSA014858.1	PREDICTED: peptide-N4-(N-acetyl-beta-glucosaminyl)asparagine amidase A-like [Nicotiana tabacum]	chloroplast
CSA015292.1	PREDICTED: putative clathrin assembly protein At2g01600 [Nelumbo nucifera]	chloroplast
CSA015792.1	PREDICTED: 40S ribosomal protein S3-3 [Amborella trichopoda]	chloroplast
CSA007785.1	PREDICTED: rhomboid-like protein 20 [Vitis vinifera]	chloroplast
CSA001818.1	"PREDICTED: indole-3-glycerol phosphate synthase, chloroplastic [Vitis vinifera]"	chloroplast
CSA026476.1	PREDICTED: glycine-rich RNA-binding protein RZ1A [Populus euphratica]	chloroplast
CSA017800.1	"PREDICTED: pentatricopeptide repeat-containing protein At4g16390, chloroplastic [Vitis vinifera]"	chloroplast
CSA012305.1	PREDICTED: peroxidase 73-like [Nelumbo nucifera]	chloroplast
CSA029943.1	PREDICTED: DNA damage-binding protein 1 isoform X2 [Solanum tuberosum]	chloroplast
CSA017090.1	"PREDICTED: probable zinc metallopeptidase EGY3, chloroplastic isoform X1 [Juglans regia]"	chloroplast
CSA012115.1	"PREDICTED: ATP-dependent Clp protease proteolytic subunit 2, mitochondrial-like [Nicotiana tabacum]"	chloroplast
CSA032005.1	PREDICTED: GDSL esterase/lipase At3g26430 [Nelumbo nucifera]	chloroplast
CSA004440.1	PREDICTED: zinc transporter 8-like [Citrus sinensis]	chloroplast
CSA013744.1	"PREDICTED: serine hydroxymethyltransferase 3, chloroplastic-like [Juglans regia]"	chloroplast
CSA000873.1	"PREDICTED: cysteine synthase, chloroplastic/chromoplastic-like [Gossypium arboreum]"	chloroplast
CSA024485.1	PREDICTED: pistil-specific extensin-like protein [Daucus carota subsp. sativus]	chloroplast
CSA005660.1	PREDICTED: leucine aminopeptidase 1-like [Juglans regia]	chloroplast
CSA001654.1	rd22-c protein precursor [Vitis vinifera]	chloroplast
CSA011498.1	"PREDICTED: ferredoxin-thioredoxin reductase catalytic chain, chloroplastic [Vitis vinifera]"	chloroplast
CSA035377.1	transferring glycosyl group transferase [Arabidopsis thaliana]	chloroplast
CSA006539.1	PREDICTED: probable inactive purple acid phosphatase 29 [Citrus sinensis]	chloroplast
CSA003208.1	"PREDICTED: probable lactoylglutathione lyase, chloroplastic [Vitis vinifera]"	chloroplast
CSA004082.1	PREDICTED: UDP-glucuronic acid decarboxylase 1 [Vitis vinifera]	chloroplast
CSA025610.1	PREDICTED: basic form of pathogenesis-related protein 1 [Vitis vinifera]	chloroplast
CSA034291.1	"PREDICTED: protein LOW PSII ACCUMULATION 1, chloroplastic isoform X1 [Juglans regia]"	chloroplast
CSA011966.1	stress-related ozone-induced family protein [Populus trichocarpa]	chloroplast
CSA030618.1	PREDICTED: 60S ribosomal protein L10 [Nelumbo nucifera]	chloroplast
CSA016357.1	PREDICTED: V-type proton ATPase subunit C [Nicotiana attenuata]	chloroplast
CSA014534.1	glycoprotein family protein [Medicago truncatula]	chloroplast
CSA003034.1	"PREDICTED: glutamyl-tRNA(Gln) amidotransferase subunit C, chloroplastic/mitochondrial-like [Vitis vinifera]"	chloroplast
CSA028629.1	"PREDICTED: HD domain-containing protein 2-like, partial [Nicotiana tabacum]"	chloroplast
CSA024931.1	PREDICTED: peroxidase 16-like [Prunus mume]	chloroplast
CSA018690.1	"PREDICTED: fructose-bisphosphate aldolase-lysine N-methyltransferase, chloroplastic isoform X2 [Vitis vinifera]"	chloroplast
CSA011062.1	"PREDICTED: cell division protein FtsZ homolog 2-1, chloroplastic isoform X2 [Citrus sinensis]"	chloroplast
CSA021403.1	transducin family protein [Populus trichocarpa]	chloroplast
CSA008728.1	"PREDICTED: protein TIC 40, chloroplastic-like, partial [Pyrus x bretschneideri]"	chloroplast
CSA015588.1	"PREDICTED: pyruvate kinase isozyme A, chloroplastic [Vitis vinifera]"	chloroplast
CSA000179.1	PREDICTED: 3-dehydroquinate synthase homolog [Nicotiana tabacum]	chloroplast
CSA002568.1	NAD-dependent epimerase/dehydratase [Zea mays]	chloroplast
CSA001297.1	plant/F21F14-40 protein [Medicago truncatula]	chloroplast
CSA028548.1	"PREDICTED: succinyl-CoA ligase [ADP-forming] subunit alpha-1, mitochondrial [Solanum tuberosum]"	chloroplast
CSA007873.1	"PREDICTED: probable plastid-lipid-associated protein 7, chloroplastic [Camelina sativa]"	chloroplast
CSA009591.1	"PREDICTED: cytochrome P450 97B2, chloroplastic [Prunus mume]"	chloroplast
CSA006077.1	"PREDICTED: rhodanese-like domain-containing protein 4A, chloroplastic [Nicotiana attenuata]"	chloroplast
CSA011600.1	"PREDICTED: 28 kDa ribonucleoprotein, chloroplastic-like [Juglans regia]"	chloroplast
CSA019620.1	"PREDICTED: magnesium-chelatase subunit ChlD, chloroplastic [Gossypium raimondii]"	chloroplast
CSA019988.1	PREDICTED: phosphoenolpyruvate carboxylase 2-like isoform X3 [Ziziphus jujuba]	chloroplast
CSA020813.1	PREDICTED: enhancer of mRNA-decapping protein 4-like [Sesamum indicum]	chloroplast
CSA015180.1	PREDICTED: UDP-glycosyltransferase 88F5-like [Vitis vinifera]	chloroplast
CSA036731.1	"PREDICTED: probable plastid-lipid-associated protein 4, chloroplastic [Eucalyptus grandis]"	chloroplast
CSA002906.1	PREDICTED: 40S ribosomal protein S21-2 [Capsicum annuum]	chloroplast
CSA030111.1	"PREDICTED: fructose-1,6-bisphosphatase, cytosolic [Sesamum indicum]"	chloroplast
CSA034952.1	putative protein phosphatase 2C 2 [Morus notabilis]	chloroplast
CSA031242.1	"PREDICTED: ABC transporter I family member 6, chloroplastic-like [Nicotiana tabacum]"	chloroplast
CSA013620.1	PREDICTED: aldo-keto reductase family 4 member C9 [Ricinus communis]	chloroplast
CSA006674.1	"PREDICTED: glucan endo-1,3-beta-glucosidase 7-like [Populus euphratica]"	chloroplast
CSA018159.1	"PREDICTED: 3-deoxy-manno-octulosonate cytidylyltransferase, mitochondrial isoform X2 [Theobroma cacao]"	chloroplast
CSA036133.1	aquaporin PIP2-7 [Asparagus officinalis]	chloroplast
CSA032487.1	"PREDICTED: pyruvate dehydrogenase E1 component subunit beta, mitochondrial isoform X1 [Vigna angularis]"	chloroplast
CSA024206.1	PREDICTED: nuclear pore complex protein NUP98A [Vitis vinifera]	chloroplast
CSA002771.1	"PREDICTED: probable plastid-lipid-associated protein 13, chloroplastic [Juglans regia]"	chloroplast
CSA024541.1	"tagatose-6-phosphate ketose/aldose isomerase, putative (Mog1/PsbP/DUF1795-like photosystem II reaction center PsbP family protein) [Arabidopsis thaliana]"	chloroplast
CSA033307.1	"PREDICTED: auxin-induced protein PCNT115, partial [Ricinus communis]"	chloroplast
CSA004533.1	"PREDICTED: single-stranded DNA-bindig protein WHY2, mitochondrial isoform X2 [Solanum tuberosum]"	chloroplast
CSA026690.1	PREDICTED: protein DJ-1 homolog B-like [Gossypium hirsutum]	chloroplast
CSA026627.1	PREDICTED: UDP-glucose:glycoprotein glucosyltransferase isoform X1 [Vitis vinifera]	chloroplast
CSA012503.1	"PREDICTED: protochlorophyllide reductase, chloroplastic [Eucalyptus grandis]"	chloroplast
CSA032290.1	PREDICTED: protein transport protein Sec24-like At3g07100 [Vitis vinifera]	chloroplast
CSA003652.1	"PREDICTED: ferredoxin-dependent glutamate synthase, chloroplastic-like, partial [Daucus carota subsp.sativus]"	chloroplast
CSA009107.1	tRNA dimethylallyltransferase [Arabidopsis thaliana]	chloroplast
CSA000660.1	PREDICTED: glutaredoxin-like [Juglans regia]	chloroplast
CSA009990.1	"PREDICTED: prohibitin-1, mitochondrial-like [Nicotiana tabacum]"	chloroplast
CSA008212.1	PREDICTED: (-)-alpha-terpineol synthase [Vitis vinifera]	chloroplast
CSA018210.1	"PREDICTED: 50S ribosomal protein L3-2, chloroplastic [Nelumbo nucifera]"	chloroplast
CSA001090.1	import inner membrane translocase subunit [Arabidopsis thaliana]	chloroplast
CSA033827.1	"PREDICTED: psbP domain-containing protein 4, chloroplastic isoform X1 [Vitis vinifera]"	chloroplast
CSA035506.1	"PREDICTED: delta-1-pyrroline-5-carboxylate dehydrogenase 12A1, mitochondrial isoform X1 [Vitis vinifera]"	chloroplast
CSA018562.1	"PREDICTED: 3-isopropylmalate dehydrogenase, chloroplastic-like [Lupinus angustifolius]"	chloroplast
CSA029161.1	PREDICTED: GTP-binding protein YPTM2 [Populus euphratica]	chloroplast
CSA001379.1	"PREDICTED: short-chain dehydrogenase TIC 32, chloroplastic-like isoform X1 [Nicotiana tabacum]"	chloroplast
CSA009303.1	PREDICTED: isocitrate dehydrogenase [NADP] [Populus euphratica]	chloroplast
CSA031590.1	"PREDICTED: pentatricopeptide repeat-containing protein At5g42310, mitochondrial [Vitis vinifera]"	chloroplast
CSA023115.1	Putative arsenical pump-driving ATPase [Morus notabilis]	chloroplast
CSA020007.1	PREDICTED: KH domain-containing protein HEN4 isoform X1 [Vitis vinifera]	chloroplast
CSA016176.1	PREDICTED: pyruvate decarboxylase 1 [Gossypium arboreum]	chloroplast
CSA001004.1	PREDICTED: ycf54-like protein [Nicotiana tabacum]	chloroplast
CSA001575.1	PREDICTED: heat shock 70 kDa protein 16-like [Nicotiana tabacum]	chloroplast
CSA008051.1	"PREDICTED: light-harvesting complex-like protein 3 isotype 1, chloroplastic [Vitis vinifera]"	chloroplast
CSA007842.1	PREDICTED: probable glutathione S-transferase [Populus euphratica]	chloroplast
CSA009697.1	PREDICTED: putative H/ACA ribonucleoprotein complex subunit 1-like protein 1 [Setaria italica]	chloroplast
CSA021153.1	PREDICTED: 3-isopropylmalate dehydratase small subunit 3-like [Daucus carota subsp. sativus]	chloroplast
CSA023385.1	PREDICTED: ABC transporter C family member 2 [Theobroma cacao]	chloroplast
CSA007041.1	PREDICTED: receptor-like protein kinase FERONIA [Ricinus communis]	chloroplast
CSA016477.1	PREDICTED: jasmonic acid-amido synthetase JAR1-like isoform X1 [Juglans regia]	chloroplast
CSA028407.1	PREDICTED: peroxidase 70-like [Nicotiana attenuata]	chloroplast
CSA010139.1	PREDICTED: tropinone reductase homolog isoform X1 [Sesamum indicum]	chloroplast
CSA013563.1	PREDICTED: peroxidase A2-like [Prunus mume]	chloroplast
CSA010057.1	PREDICTED: serine racemase isoform X1 [Theobroma cacao]	chloroplast
CSA014050.1	PREDICTED: protein transport protein Sec24-like At4g32640 isoform X1 [Vitis vinifera]	chloroplast
CSA004610.1	PREDICTED: probable steroid-binding protein 3 [Prunus mume]	chloroplast
CSA032136.1	PREDICTED: 60S acidic ribosomal protein P0 [Vitis vinifera]	chloroplast
CSA014639.1	plant/F20D21-34 protein [Medicago truncatula]	chloroplast
CSA018763.1	"PREDICTED: NADP-dependent malic enzyme, chloroplastic [Solanum tuberosum]"	chloroplast
CSA016563.1	"PREDICTED: NAD(P)H-quinone oxidoreductase subunit T, chloroplastic [Theobroma cacao]"	chloroplast
CSA035448.1	"PREDICTED: acetylornithine aminotransferase, mitochondrial [Populus euphratica]"	chloroplast
CSA035246.1	"PREDICTED: cell division protein FtsZ homolog 2-1, chloroplastic [Vitis vinifera]"	chloroplast
CSA013679.1	"PREDICTED: ATP-dependent Clp protease ATP-binding subunit CLPT1, chloroplastic isoform X2 [Vitis vinifera]"	chloroplast
CSA021936.1	PREDICTED: eukaryotic translation initiation factor 3 subunit G-B [Vitis vinifera]	chloroplast
CSA005272.1	"PREDICTED: ATP synthase subunit epsilon, mitochondrial [Jatropha curcas]"	chloroplast
CSA033030.1	PREDICTED: zinc finger CCCH domain-containing protein 14 [Vitis vinifera]	chloroplast
CSA024488.1	"PREDICTED: protoporphyrinogen oxidase 1, chloroplastic [Vitis vinifera]"	chloroplast
CSA004256.1	"PREDICTED: neutral/alkaline invertase 3, chloroplastic [Vitis vinifera]"	chloroplast
CSA002313.1	PREDICTED: bifunctional fucokinase/fucose pyrophosphorylase [Jatropha curcas]	chloroplast
CSA003409.1	SH3 domain-containing protein [Arabidopsis lyrata subsp. lyrata]	chloroplast
CSA003567.1	PREDICTED: chlorophyll a-b binding protein of LHCII type 1 [Juglans regia]	chloroplast
CSA030406.1	"PREDICTED: 50S ribosomal protein L1, chloroplastic [Nicotiana tomentosiformis]"	chloroplast
CSA033070.1	"PREDICTED: protein TOC75-3, chloroplastic [Nelumbo nucifera]"	chloroplast
CSA021161.1	PREDICTED: trafficking protein particle complex subunit 13 isoform X1 [Vitis vinifera]	chloroplast
CSA001410.1	cryptochrome 1 family protein [Populus trichocarpa]	chloroplast
CSA026754.1	PREDICTED: increased DNA methylation 1-like isoform X1 [Juglans regia]	chloroplast
CSA015549.1	"PREDICTED: chaperone protein ClpB3, chloroplastic-like [Glycine max]"	chloroplast
CSA020490.1	PREDICTED: histidine-containing phosphotransfer protein 1-like isoform X1 [Erythranthe guttata]	chloroplast
CSA004599.1	PREDICTED: bifunctional aspartate aminotransferase and glutamate/aspartate-prephenate aminotransferase isoform X2 [Vitis vinifera]	chloroplast
CSA006268.1	"PREDICTED: 3-oxo-Delta(4,5)-steroid 5-beta-reductase-like [Nicotiana attenuata]"	chloroplast
CSA027011.1	"PREDICTED: pentatricopeptide repeat-containing protein At5g46580, chloroplastic-like [Nicotiana tabacum]"	chloroplast
CSA022614.1	PREDICTED: low-temperature-induced cysteine proteinase [Ricinus communis]	chloroplast
CSA026394.1	"PREDICTED: long chain acyl-CoA synthetase 9, chloroplastic [Vitis vinifera]"	chloroplast
CSA002979.1	PREDICTED: HD domain-containing protein 2 [Vitis vinifera]	chloroplast
CSA025383.1	PREDICTED: E3 ubiquitin-protein ligase RGLG2 isoform X2 [Citrus sinensis]	chloroplast
CSA004714.1	"PREDICTED: protein-ribulosamine 3-kinase, chloroplastic [Jatropha curcas]"	chloroplast
CSA029970.1	PREDICTED: 5-methylthioadenosine/S-adenosylhomocysteine deaminase-like isoform X1 [Gossypium arboreum]	chloroplast
CSA027474.1	PREDICTED: DExH-box ATP-dependent RNA helicase DExH1 isoform X3 [Nelumbo nucifera]	chloroplast
CSA027136.1	RING-H2 zinc finger protein [Arabidopsis thaliana]	chloroplast
CSA015270.1	"PREDICTED: L-2-hydroxyglutarate dehydrogenase, mitochondrial isoform X1 [Vitis vinifera]"	chloroplast
CSA015739.1	PREDICTED: proteasome subunit beta type-1-like [Nicotiana tabacum]	chloroplast
CSA025025.1	beta-glucosidase family protein [Populus trichocarpa]	chloroplast
CSA013844.1	"PREDICTED: glutathione reductase, chloroplastic [Vitis vinifera]"	chloroplast
CSA002579.1	"PREDICTED: 30S ribosomal protein 2, chloroplastic [Sesamum indicum]"	chloroplast
CSA015364.1	"PREDICTED: DEAD-box ATP-dependent RNA helicase 3, chloroplastic isoform X1 [Nelumbo nucifera]"	chloroplast
CSA036223.1	PREDICTED: 60S acidic ribosomal protein P1-like [Populus euphratica]	chloroplast
CSA019681.1	PREDICTED: beta-galactosidase 9 isoform X1 [Vigna angularis]	chloroplast
CSA014078.1	"PREDICTED: peptidyl-prolyl cis-trans isomerase, chloroplastic isoform X2 [Cicer arietinum]"	chloroplast
CSA005046.1	PREDICTED: SAL1 phosphatase isoform X2 [Vitis vinifera]	chloroplast
CSA003086.1	"PREDICTED: ketol-acid reductoisomerase, chloroplastic [Juglans regia]"	chloroplast
CSA019299.1	PREDICTED: diacylglycerol kinase 5-like [Nicotiana tabacum]	chloroplast
CSA007289.1	PREDICTED: sterol 14-demethylase-like [Ziziphus jujuba]	chloroplast
CSA027673.1	"PREDICTED: adenylosuccinate synthetase 2, chloroplastic-like [Nelumbo nucifera]"	chloroplast
CSA009617.1	PREDICTED: glycerophosphodiester phosphodiesterase GDPD6 [Prunus mume]	chloroplast
CSA004206.1	PREDICTED: protein ELC-like [Nicotiana tomentosiformis]	chloroplast
CSA018167.1	"PREDICTED: presequence protease 1, chloroplastic/mitochondrial-like isoform X1 [Ipomoea nil]"	chloroplast
CSA024244.1	PREDICTED: phosphatidylinositol transfer protein CSR1 [Vitis vinifera]	chloroplast
CSA022163.1	PREDICTED: probable leucine-rich repeat receptor-like serine/threonine-protein kinase At3g14840 isoform X2 [Prunus mume]	chloroplast
CSA018561.1	PREDICTED: isoflavone reductase homolog [Nicotiana tomentosiformis]	chloroplast
CSA014605.1	"PREDICTED: ATP-dependent zinc metalloprotease FTSH 10, mitochondrial [Vitis vinifera]"	chloroplast
CSA033911.1	PREDICTED: carboxymethylenebutenolidase homolog [Malus domestica]	chloroplast
CSA008969.1	"PREDICTED: peptide methionine sulfoxide reductase B1, chloroplastic [Populus euphratica]"	chloroplast
CSA028589.1	plant inositol phosphorylceramide synthase [Medicago truncatula]	chloroplast
CSA020867.1		chloroplast
CSA007294.1	ubiquinol-cytochrome C reductase iron-sulfur subunit family protein [Populus trichocarpa]	chloroplast
CSA034170.1	"PREDICTED: uncharacterized aarF domain-containing protein kinase At1g79600, chloroplastic [Solanum tuberosum]"	chloroplast
CSA032087.1	PREDICTED: 26S protease regulatory subunit 4 homolog [Nicotiana tomentosiformis]	chloroplast
CSA023939.1	"PREDICTED: peroxisomal 2,4-dienoyl-CoA reductase [Vitis vinifera]"	chloroplast
CSA030341.1	"PREDICTED: probable glucan 1,3-beta-glucosidase A [Populus euphratica]"	chloroplast
CSA000480.1	"PREDICTED: 50S ribosomal protein L12, chloroplastic [Solanum lycopersicum]"	chloroplast
CSA013102.1	"PREDICTED: 50S ribosomal protein L4, chloroplastic-like [Nelumbo nucifera]"	chloroplast
CSA026270.1	PREDICTED: splicing factor 3B subunit 6-like protein [Nelumbo nucifera]	chloroplast
CSA018464.1	PREDICTED: rho GTPase-activating protein 7 isoform X1 [Vitis vinifera]	chloroplast
CSA011057.1	PREDICTED: probable choline kinase 2 [Juglans regia]	chloroplast
CSA027753.1	"PREDICTED: 15-cis-phytoene desaturase, chloroplastic/chromoplastic-like [Populus euphratica]"	chloroplast
CSA015562.1	"PREDICTED: 2-C-methyl-D-erythritol 4-phosphate cytidylyltransferase, chloroplastic [Vitis vinifera]"	chloroplast
CSA021014.1	"PREDICTED: acyl-acyl carrier protein thioesterase ATL3, chloroplastic-like [Ziziphus jujuba]"	chloroplast
CSA003797.1	50S ribosomal protein L23 [Morus notabilis]	chloroplast
CSA014145.1	PREDICTED: exosome complex exonuclease RRP44 homolog A [Vitis vinifera]	chloroplast
CSA004162.1	Fumarate hydratase 1 family protein [Populus trichocarpa]	chloroplast
CSA003511.1	PREDICTED: endochitinase EP3 [Daucus carota subsp. sativus]	chloroplast
CSA035699.1	PREDICTED: GTP-binding protein TypA/BipA homolog [Citrus sinensis]	chloroplast
CSA012361.1	acyl-activating enzyme 17 family protein [Populus trichocarpa]	chloroplast
CSA005758.1	ATP synthase E chain [Medicago truncatula]	chloroplast
CSA032017.1	PREDICTED: isoflavone 3'-hydroxylase [Vitis vinifera]	chloroplast
CSA027334.1	PREDICTED: pathogenesis-related protein STH-2 [Theobroma cacao]	chloroplast
CSA005241.1	"PREDICTED: phosphoserine aminotransferase 2, chloroplastic [Vitis vinifera]"	chloroplast
CSA035293.1	"PREDICTED: pentatricopeptide repeat-containing protein At5g04810, chloroplastic [Vitis vinifera]"	chloroplast
CSA016323.1	phosphoacetylglucosamine mutase family protein [Populus trichocarpa]	chloroplast
CSA017961.1	"PREDICTED: cysteine--tRNA ligase, chloroplastic/mitochondrial isoform X1 [Vitis vinifera]"	chloroplast
CSA027339.1	PREDICTED: ubiquitin domain-containing protein DSK2a-like [Juglans regia]	chloroplast
CSA002712.1	PREDICTED: enolase [Sesamum indicum]	chloroplast
CSA009518.1	PREDICTED: nucleolin 2-like isoform X1 [Juglans regia]	chloroplast
CSA031539.1	PREDICTED: secoisolariciresinol dehydrogenase isoform X2 [Prunus mume]	chloroplast
CSA024141.1	PREDICTED: laccase-14 [Vitis vinifera]	chloroplast
CSA036362.1	"PREDICTED: LOW QUALITY PROTEIN: 30S ribosomal protein S5, chloroplastic [Cicer arietinum]"	chloroplast
CSA016010.1	"PREDICTED: early light-induced protein, chloroplastic [Vigna angularis]"	chloroplast
CSA033457.1	PREDICTED: probable serine/threonine-protein kinase dyrk1 [Vitis vinifera]	chloroplast
CSA031824.1	PREDICTED: proline iminopeptidase isoform X1 [Prunus mume]	chloroplast
CSA006225.1	PREDICTED: pyridine nucleotide-disulfide oxidoreductase domain-containing protein 2-like [Nicotiana tabacum]	chloroplast
CSA035516.1	PREDICTED: beta-hexosaminidase 3 [Juglans regia]	chloroplast
CSA015702.1	PREDICTED: subtilisin-like protease SBT1.7 [Vitis vinifera]	chloroplast
CSA008104.1	PREDICTED: protein ASPARTIC PROTEASE IN GUARD CELL 2-like [Gossypium raimondii]	chloroplast
CSA029498.1	PREDICTED: heme-binding protein 2-like [Juglans regia]	chloroplast
CSA020107.1	AT-rich interactive domain protein [Arabidopsis thaliana]	chloroplast
CSA028852.1	PREDICTED: probable plastidic glucose transporter 1 isoform X3 [Ricinus communis]	chloroplast
CSA010630.1	PREDICTED: vesicle-associated protein 1-2 [Theobroma cacao]	chloroplast
CSA026815.1	PREDICTED: V-type proton ATPase subunit H [Nelumbo nucifera]	chloroplast
CSA008519.1	"PREDICTED: probable starch synthase 4, chloroplastic/amyloplastic [Nicotiana attenuata]"	chloroplast
CSA015692.1	PREDICTED: probable polygalacturonase [Citrus sinensis]	chloroplast
CSA023644.1	PREDICTED: protein-tyrosine-phosphatase PTP1 isoform X4 [Vitis vinifera]	chloroplast
CSA006226.1	PREDICTED: subtilisin-like protease SBT1.6 [Nicotiana attenuata]	chloroplast
CSA007815.1	PREDICTED: hypersensitive-induced response protein 2 [Solanum tuberosum]	chloroplast
CSA026680.1	"PREDICTED: pentatricopeptide repeat-containing protein At1g80270, mitochondrial isoform X1 [Ziziphus jujuba]"	chloroplast
CSA017684.1	PREDICTED: glutathionyl-hydroquinone reductase YqjG-like [Nicotiana tabacum]	chloroplast
CSA011739.1	PREDICTED: subtilisin-like protease SBT1.4 [Nicotiana tabacum]	chloroplast
CSA032715.1	"PREDICTED: granule-bound starch synthase 1, chloroplastic/amyloplastic isoform X2 [Theobroma cacao]"	chloroplast
CSA002466.1	PREDICTED: 2-hydroxyacyl-CoA lyase [Ipomoea nil]	chloroplast
CSA019331.1	"PREDICTED: outer envelope protein 64, chloroplastic-like [Nelumbo nucifera]"	chloroplast
CSA007444.1	"ATP-dependent Clp protease proteolytic subunit 6, chloroplastic-like [Nicotiana tabacum]"	chloroplast
CSA020140.1	PREDICTED: cytochrome P450 CYP72A219 [Vitis vinifera]	chloroplast
CSA011686.1	"PREDICTED: riboflavin biosynthesis protein PYRD, chloroplastic [Vitis vinifera]"	chloroplast
CSA017432.1	PREDICTED: vesicle-fusing ATPase-like [Nicotiana tabacum]	chloroplast
CSA011908.1	"PREDICTED: probable fructose-bisphosphate aldolase 3, chloroplastic [Sesamum indicum]"	chloroplast
CSA003663.1	"PREDICTED: D-xylose-proton symporter-like 3, chloroplastic [Theobroma cacao]"	chloroplast
CSA030972.1	PREDICTED: PLAT domain-containing protein 3-like [Nicotiana attenuata]	chloroplast
CSA014385.1	"PREDICTED: glucose-1-phosphate adenylyltransferase large subunit 3, chloroplastic/amyloplastic [Vitis vinifera]"	chloroplast
CSA006793.1	PREDICTED: probable aspartyl aminopeptidase [Juglans regia]	chloroplast
CSA016660.1	plant/F3H11-7 protein [Medicago truncatula]	chloroplast
CSA024452.1	PREDICTED: proteasome assembly chaperone 2 [Juglans regia]	chloroplast
CSA008506.1	PREDICTED: inositol polyphosphate multikinase beta [Vitis vinifera]	chloroplast
CSA034876.1	PREDICTED: pre-mRNA cleavage factor Im 25 kDa subunit 2 [Citrus sinensis]	chloroplast
CSA035110.1	PREDICTED: T-complex protein 1 subunit beta [Ziziphus jujuba]	chloroplast
CSA012293.1	uncharacterized LOC100274051 [Zea mays]	chloroplast
CSA021041.1	PREDICTED: LIM domain-containing protein WLIM1-like [Ziziphus jujuba]	chloroplast
CSA002021.1	"PREDICTED: 30S ribosomal protein S13, chloroplastic [Nicotiana sylvestris]"	chloroplast
CSA005483.1	"PREDICTED: NADH dehydrogenase [ubiquinone] flavoprotein 2, mitochondrial [Sesamum indicum]"	chloroplast
CSA030158.1	PREDICTED: E3 ubiquitin-protein ligase RGLG2-like [Ziziphus jujuba]	chloroplast
CSA028802.1	PREDICTED: glycine-rich RNA-binding protein blt801 [Vitis vinifera]	chloroplast
CSA013782.1	PREDICTED: activating signal cointegrator 1-like isoform X1 [Glycine max]	chloroplast
CSA016043.1	"PREDICTED: ATP-dependent Clp protease ATP-binding subunit ClpA homolog CD4B, chloroplastic-like [Nicotiana tabacum]"	chloroplast
CSA025909.1	PREDICTED: PHD finger protein ALFIN-LIKE 4 [Jatropha curcas]	chloroplast
CSA017284.1	PREDICTED: protein KAKU4 isoform X3 [Vitis vinifera]	chloroplast
CSA024889.1	"PREDICTED: copper-transporting ATPase PAA1, chloroplastic [Daucus carota subsp. sativus]"	chloroplast
CSA027098.1	PREDICTED: adenylylsulfatase HINT1 [Lupinus angustifolius]	chloroplast
CSA011986.1	anthocyanidin reductase [Vitis vinifera]	chloroplast
CSA002768.1	PREDICTED: probable L-type lectin-domain containing receptor kinase S.5 isoform X2 [Nicotiana tomentosiformis]	chloroplast
CSA020910.1	"PREDICTED: phosphoglucan phosphatase DSP4, amyloplastic [Citrus sinensis]"	chloroplast
CSA034626.1	PREDICTED: peptide methionine sulfoxide reductase B5 [Vitis vinifera]	chloroplast
CSA011014.1	PREDICTED: probable serine protease EDA2 [Ziziphus jujuba]	chloroplast
CSA026219.1	PREDICTED: alpha-galactosidase 3 [Malus domestica]	chloroplast
CSA005111.1	PREDICTED: mannosylglycoprotein endo-beta-mannosidase-like isoform X2 [Nicotiana tabacum]	chloroplast
CSA005583.1	"PREDICTED: heterodimeric geranylgeranyl pyrophosphate synthase small subunit, chloroplastic-like [Populus euphratica]"	chloroplast
CSA028317.1	iron-sulfur cluster biosynthesis family protein [Medicago truncatula]	chloroplast
CSA000797.1	"PREDICTED: plastidal glycolate/glycerate translocator 1, chloroplastic-like [Nicotiana tabacum]"	chloroplast
CSA004791.1	PREDICTED: protein XRI1 [Theobroma cacao]	chloroplast
CSA019327.1	PREDICTED: ERAD-associated E3 ubiquitin-protein ligase component HRD3A [Ricinus communis]	chloroplast
CSA016583.1	PREDICTED: 1-acyl-sn-glycerol-3-phosphate acyltransferase 2 [Citrus sinensis]	chloroplast
CSA008278.1	"PREDICTED: probable plastid-lipid-associated protein 6, chloroplastic [Cucumis melo]"	chloroplast
CSA036251.1	PREDICTED: cleavage and polyadenylation specificity factor subunit 1 isoform X1 [Ipomoea nil]	chloroplast
CSA020143.1	"PREDICTED: acylpyruvase FAHD1, mitochondrial [Ricinus communis]"	chloroplast
CSA005619.1	BAG family molecular chaperone regulator 4 [Asparagus officinalis]	chloroplast
CSA001330.1	PREDICTED: 5'-nucleotidase domain-containing protein 4 [Ricinus communis]	chloroplast
CSA009842.1	"PREDICTED: K(+) efflux antiporter 3, chloroplastic [Vitis vinifera]"	chloroplast
CSA001757.1	catalytic/ coenzyme binding protein [Arabidopsis lyrata subsp. lyrata]	chloroplast
CSA007449.1	alpha/beta fold hydrolase [Medicago truncatula]	chloroplast
CSA017477.1	"PREDICTED: thylakoid lumenal 17.4 kDa protein, chloroplastic-like isoform X1 [Solanum tuberosum]"	chloroplast
CSA007969.1	PREDICTED: peroxisomal nicotinamide adenine dinucleotide carrier-like isoform X3 [Malus domestica]	chloroplast
CSA015341.1	PREDICTED: AT-hook motif nuclear-localized protein 10 [Prunus mume]	chloroplast
CSA022616.1	PREDICTED: lon protease 2-like [Ziziphus jujuba]	chloroplast
CSA003688.1	"PREDICTED: ferredoxin--NADP reductase, root isozyme, chloroplastic isoform X2 [Vigna angularis]"	chloroplast
CSA024553.1	PREDICTED: hemiasterlin resistant protein 1 [Pyrus x bretschneideri]	chloroplast
CSA026400.1	PREDICTED: YTH domain-containing family protein 3-like isoform X1 [Juglans regia]	chloroplast
CSA021748.1	stress regulated protein [Solanum lycopersicum]	chloroplast
CSA027399.1	PREDICTED: DEAD-box ATP-dependent RNA helicase 38 [Solanum tuberosum]	chloroplast
CSA023207.1	"PREDICTED: biotin carboxyl carrier protein of acetyl-CoA carboxylase, chloroplastic-like [Gossypium arboreum]"	chloroplast
CSA016983.1	"PREDICTED: protein TIC110, chloroplastic isoform X1 [Vitis vinifera]"	chloroplast
CSA011729.1	PREDICTED: allene oxide cyclase [Vitis vinifera]	chloroplast
CSA010238.1	PREDICTED: xylulose kinase-like isoform X1 [Nicotiana tabacum]	chloroplast
CSA035815.1	"PREDICTED: cytochrome b6-f complex iron-sulfur subunit, chloroplastic [Eucalyptus grandis]"	chloroplast
CSA004672.1	"PREDICTED: 30S ribosomal protein S9, chloroplastic [Capsicum annuum]"	chloroplast
CSA006256.1	"PREDICTED: translation initiation factor IF-2, chloroplastic isoform X2 [Sesamum indicum]"	chloroplast
CSA026059.1	rhomboid family protein [Arabidopsis thaliana]	chloroplast
CSA023337.1	PREDICTED: protein disulfide isomerase-like 1-4 [Eucalyptus grandis]	chloroplast
CSA005484.1	PREDICTED: tryptophan synthase alpha chain-like [Citrus sinensis]	chloroplast
CSA030904.1	PREDICTED: probable mitochondrial import inner membrane translocase subunit TIM21 [Vitis vinifera]	chloroplast
CSA021525.1	"PREDICTED: protein TIC 22-like, chloroplastic [Theobroma cacao]"	chloroplast
CSA010938.1	"PREDICTED: single-stranded DNA-binding protein WHY1, chloroplastic [Ricinus communis]"	chloroplast
CSA010134.1	"PREDICTED: isovaleryl-CoA dehydrogenase, mitochondrial [Ipomoea nil]"	chloroplast
CSA008725.1	"PREDICTED: internal alternative NAD(P)H-ubiquinone oxidoreductase A1, mitochondrial-like isoform X1 [Nelumbo nucifera]"	chloroplast
CSA019997.1	"PREDICTED: dihydrolipoyllysine-residue succinyltransferase component of 2-oxoglutarate dehydrogenase complex 2, mitochondrial-like [Nelumbo nucifera]"	chloroplast
CSA030294.1	PREDICTED: fruit protein pKIWI502 [Solanum tuberosum]	chloroplast
CSA032717.1	PREDICTED: annexin D3-like isoform X2 [Nicotiana tabacum]	chloroplast
CSA032253.1	PREDICTED: protein SUPPRESSOR OF GENE SILENCING 3-like isoform X1 [Glycine max]	chloroplast
CSA027329.1	PREDICTED: ubiquitin receptor RAD23c isoform X1 [Vitis vinifera]	chloroplast
CSA031879.1		chloroplast
CSA032834.1	"PREDICTED: chlorophyll a-b binding protein 4, chloroplastic [Vitis vinifera]"	chloroplast
CSA036742.1	"PREDICTED: D-3-phosphoglycerate dehydrogenase 3, chloroplastic [Vitis vinifera]"	chloroplast
CSA021416.1	PREDICTED: E3 ubiquitin-protein ligase KEG-like [Nicotiana tabacum]	chloroplast
CSA033662.1	PREDICTED: 14-3-3-like protein GF14 kappa [Jatropha curcas]	chloroplast
CSA002194.1	PREDICTED: RNA-binding protein 42-like [Populus euphratica]	chloroplast
CSA028552.1	"PREDICTED: ribulose bisphosphate carboxylase/oxygenase activase, chloroplastic-like isoform X1 [Nelumbo nucifera]"	chloroplast
CSA029833.1	"PREDICTED: threonine synthase, chloroplastic [Sesamum indicum]"	chloroplast
CSA003969.1		chloroplast
CSA012425.1	PREDICTED: tubulin beta chain [Ricinus communis]	chloroplast
CSA016997.1	"PREDICTED: chlorophyll a-b binding protein 13, chloroplastic [Vitis vinifera]"	chloroplast
CSA007583.1	PREDICTED: tetratricopeptide repeat protein 38-like isoform X3 [Gossypium raimondii]	chloroplast
CSA011770.1	"PREDICTED: 50S ribosomal protein L21, chloroplastic [Nelumbo nucifera]"	chloroplast
CSA015845.1	PREDICTED: eukaryotic translation initiation factor 3 subunit G-B [Vitis vinifera]	chloroplast
CSA013644.1	PREDICTED: mitochondrial pyruvate carrier 1 [Eucalyptus grandis]	chloroplast
CSA015735.1	P-loop nucleoside triphosphate hydrolase superfamily protein [Medicago truncatula]	chloroplast
CSA010688.1	"PREDICTED: acetolactate synthase small subunit 2, chloroplastic [Vitis vinifera]"	chloroplast
CSA034127.1	"PREDICTED: nucleoside diphosphate kinase 2, chloroplastic [Jatropha curcas]"	chloroplast
CSA023142.1	binding partner of ACD11 1-like isoform X1 [Asparagus officinalis]	chloroplast
CSA035286.1	PREDICTED: probable voltage-gated potassium channel subunit beta [Vitis vinifera]	chloroplast
CSA004501.1	PREDICTED: guanine nucleotide-binding protein subunit beta-like protein [Erythranthe guttata]	chloroplast
CSA025511.1	NAD-dependent epimerase/dehydratase family protein [Medicago truncatula]	chloroplast
CSA030023.1	"PREDICTED: uncharacterized aarF domain-containing protein kinase At4g31390, chloroplastic [Vitis vinifera]"	chloroplast
CSA006070.1	"PREDICTED: 50S ribosomal protein L27, chloroplastic [Nelumbo nucifera]"	chloroplast
CSA011817.1	"PREDICTED: small heat shock protein, chloroplastic-like [Juglans regia]"	chloroplast
CSA007961.1	"PREDICTED: geranylgeranyl diphosphate reductase, chloroplastic [Vitis vinifera]"	chloroplast
CSA035222.1	PREDICTED: 21 kDa protein [Prunus mume]	chloroplast
CSA008456.1	PREDICTED: 3-isopropylmalate dehydratase large subunit-like isoform X1 [Ziziphus jujuba]	chloroplast
CSA020718.1	PREDICTED: ribose-phosphate pyrophosphokinase 1-like isoform X1 [Lupinus angustifolius]	chloroplast
CSA018346.1	PREDICTED: golgin subfamily A member 2-like [Nicotiana sylvestris]	chloroplast
CSA026350.1	PREDICTED: 2-methylene-furan-3-one reductase [Theobroma cacao]	chloroplast
CSA029996.1	PREDICTED: U3 small nucleolar RNA-associated protein 21 homolog [Vitis vinifera]	chloroplast
CSA010001.1	"PREDICTED: crocetin glucosyltransferase, chloroplastic-like [Nicotiana attenuata]"	chloroplast
CSA014088.1	"transmembrane protein, putative [Medicago truncatula]"	chloroplast
CSA020482.1	"PREDICTED: chlorophyll a-b binding protein, chloroplastic [Sesamum indicum]"	chloroplast
CSA008912.1	"PREDICTED: glycine-rich RNA-binding protein 2, mitochondrial-like isoform X2 [Nicotiana tomentosiformis]"	chloroplast
CSA032989.1	"PREDICTED: diaminopimelate decarboxylase 2, chloroplastic [Vitis vinifera]"	chloroplast
CSA001687.1	"PREDICTED: chaperone protein dnaJ GFA2, mitochondrial [Vitis vinifera]"	chloroplast
CSA002316.1	PREDICTED: serine/arginine-rich splicing factor RS31 isoform X1 [Erythranthe guttata]	chloroplast
CSA032400.1	"PREDICTED: glycine--tRNA ligase, chloroplastic/mitochondrial 2 isoform X1 [Vitis vinifera]"	chloroplast
CSA033023.1	PREDICTED: EG45-like domain containing protein [Juglans regia]	chloroplast
CSA027611.1	PREDICTED: calcium-dependent protein kinase 1 [Ricinus communis]	chloroplast
CSA015828.1	PREDICTED: splicing factor 3B subunit 4 [Nelumbo nucifera]	chloroplast
CSA027896.1		chloroplast
CSA005172.1	"PREDICTED: cysteine desulfurase 1, chloroplastic [Vitis vinifera]"	chloroplast
CSA001274.1	"PREDICTED: 1,4-alpha-glucan-branching enzyme 1, chloroplastic/amyloplastic isoform X1 [Vitis vinifera]"	chloroplast
CSA009685.1	"PREDICTED: peroxiredoxin-2F, mitochondrial [Nelumbo nucifera]"	chloroplast
CSA012004.1	PREDICTED: allantoinase isoform X1 [Daucus carota subsp. sativus]	chloroplast
CSA002577.1	trimethylguanosine synthase (DUF707) [Arabidopsis thaliana]	chloroplast
CSA022405.1	"PREDICTED: phosphoenolpyruvate/phosphate translocator 2, chloroplastic-like [Daucus carota subsp. sativus]"	chloroplast
CSA015615.1	PREDICTED: patatin-like protein 2 [Vitis vinifera]	chloroplast
CSA011315.1	PREDICTED: protein argonaute 5 [Vitis vinifera]	chloroplast
CSA020202.1	"PREDICTED: uncharacterized aarF domain-containing protein kinase At1g71810, chloroplastic isoform X2[Arachis duranensis]"	chloroplast
CSA030143.1	PREDICTED: nuclear pore complex protein NUP205 isoform X1 [Vitis vinifera]	chloroplast
CSA034361.1	"PREDICTED: stomatin-like protein 2, mitochondrial [Capsicum annuum]"	chloroplast
CSA021840.1	DUF1682 family protein [Medicago truncatula]	chloroplast
CSA031530.1	"PREDICTED: maltose excess protein 1, chloroplastic-like [Nelumbo nucifera]"	chloroplast
CSA020385.1	PREDICTED: long chain base biosynthesis protein 1-like isoform X2 [Cicer arietinum]	chloroplast
CSA015736.1	"PREDICTED: protein CHUP1, chloroplastic [Vitis vinifera]"	chloroplast
CSA001303.1	PREDICTED: non-functional NADPH-dependent codeinone reductase 2-like [Daucus carota subsp. sativus]	chloroplast
CSA025321.1	PREDICTED: protein tas [Solanum pennellii]	chloroplast
CSA015768.1	PREDICTED: cell division cycle 5-like protein [Vitis vinifera]	chloroplast
CSA002474.1	PREDICTED: protein GrpE [Ricinus communis]	chloroplast
CSA001479.1	transferring glycosyl group transferase [Arabidopsis thaliana]	chloroplast
CSA018950.1	"PREDICTED: glyceraldehyde-3-phosphate dehydrogenase B, chloroplastic [Malus domestica]"	chloroplast
CSA018918.1	PREDICTED: probable histone-arginine methyltransferase 1.3 [Ricinus communis]	chloroplast
CSA010616.1	PREDICTED: probable cytosolic oligopeptidase A [Nicotiana tomentosiformis]	chloroplast
CSA015733.1	"PREDICTED: ATP synthase delta chain, chloroplastic [Nicotiana tomentosiformis]"	chloroplast
CSA007054.1	"PREDICTED: phenylalanine--tRNA ligase alpha subunit, cytoplasmic-like [Malus domestica]"	chloroplast
CSA003143.1	PREDICTED: guanylate-binding protein 2 [Vitis vinifera]	chloroplast
CSA020587.1	"PREDICTED: ribulose bisphosphate carboxylase small chain, chloroplastic isoform X1 [Juglans regia]"	chloroplast
CSA016522.1	"PREDICTED: photosystem I reaction center subunit V, chloroplastic [Vitis vinifera]"	chloroplast
CSA010233.1	"PREDICTED: pentatricopeptide repeat-containing protein At1g26460, mitochondrial [Vitis vinifera]"	chloroplast
CSA001107.1	PREDICTED: 26S proteasome non-ATPase regulatory subunit 6 homolog [Nelumbo nucifera]	chloroplast
CSA022369.1	cystathionine gamma synthase [Solanum lycopersicum]	chloroplast
CSA032518.1	PREDICTED: protein CIA1 [Ipomoea nil]	chloroplast
CSA022131.1	"PREDICTED: persulfide dioxygenase ETHE1 homolog, mitochondrial isoform X2 [Gossypium raimondii]"	chloroplast
CSA018930.1	PREDICTED: nudix hydrolase 3-like [Ipomoea nil]	chloroplast
CSA000407.1	PREDICTED: elongation factor 1-delta-like [Juglans regia]	chloroplast
CSA034403.1	PREDICTED: uncharacterized hydrolase YugF-like [Ziziphus jujuba]	chloroplast
CSA008387.1	PREDICTED: ubiquitin-like modifier-activating enzyme 5 isoform X2 [Jatropha curcas]	chloroplast
CSA031900.1	PREDICTED: E3 ubiquitin-protein ligase RGLG2 [Vitis vinifera]	chloroplast
CSA015145.1	PREDICTED: T-complex protein 1 subunit delta [Cucumis melo]	chloroplast
CSA008211.1	PREDICTED: splicing factor 3B subunit 1-like [Malus domestica]	chloroplast
CSA010592.1	PREDICTED: uncharacterized oxidoreductase C26H5.09c [Solanum lycopersicum]	chloroplast
CSA035686.1	PREDICTED: 3-hydroxyacyl-[acyl-carrier-protein] dehydratase FabZ-like [Nicotiana tabacum]	chloroplast
CSA007481.1	oxidoreductase/ transcriptional repressor [Arabidopsis lyrata subsp. lyrata]	chloroplast
CSA014653.1	"PREDICTED: chlorophyll a-b binding protein CP29.1, chloroplastic [Ricinus communis]"	chloroplast
CSA007658.1	copper ion-binding protein [Medicago truncatula]	chloroplast
CSA015710.1	TATA BINDING protein ASSOCIATED FACTOR 21KDA SUBUNIT [Populus trichocarpa]	chloroplast
CSA007605.1	"PREDICTED: acetyl-coenzyme A synthetase, chloroplastic/glyoxysomal isoform X1 [Juglans regia]"	chloroplast
CSA035972.1	PREDICTED: eukaryotic translation initiation factor 3 subunit F [Daucus carota subsp. sativus]	chloroplast
CSA007585.1	"PREDICTED: 50S ribosomal protein L29, chloroplastic [Gossypium raimondii]"	chloroplast
CSA030476.1	PREDICTED: chlorophyll a-b binding protein of LHCII type 1-like [Gossypium hirsutum]	chloroplast
CSA018124.1	"PREDICTED: pyruvate kinase isozyme A, chloroplastic-like, partial [Nicotiana tabacum]"	chloroplast
CSA006911.1	PREDICTED: 60S ribosomal protein L32-1-like [Cucumis melo]	chloroplast
CSA019750.1	"triosephosphate isomerase, cytosolic [Capsicum annuum]"	chloroplast
CSA016321.1	PREDICTED: aspartyl protease family protein At5g10770 [Vitis vinifera]	chloroplast
CSA016237.1	"PREDICTED: reactive Intermediate Deaminase A, chloroplastic [Ziziphus jujuba]"	chloroplast
CSA013273.1	PREDICTED: chaperone protein dnaJ 10-like isoform X2 [Nicotiana tabacum]	chloroplast
CSA026093.1	PREDICTED: 26S protease regulatory subunit 6B homolog [Juglans regia]	chloroplast
CSA022574.1	transferring glycosyl group transferase [Medicago truncatula]	chloroplast
CSA019279.1	PREDICTED: plastidic glucose transporter 4-like [Capsicum annuum]	chloroplast
CSA032077.1	DUF1350 family protein [Medicago truncatula]	chloroplast
CSA010056.1	PREDICTED: serine racemase [Nelumbo nucifera]	chloroplast
CSA008949.1	Heavy metal transport/detoxification superfamily protein [Arabidopsis thaliana]	chloroplast
CSA007329.1	"PREDICTED: 2-C-methyl-D-erythritol 2,4-cyclodiphosphate synthase, chloroplastic [Ipomoea nil]"	chloroplast
CSA021675.1	PREDICTED: putative glucose-6-phosphate 1-epimerase [Sesamum indicum]	chloroplast
CSA019160.1	PREDICTED: staphylococcal nuclease domain-containing protein 1 [Cucumis sativus]	chloroplast
CSA008945.1	"PREDICTED: ruBisCO large subunit-binding protein subunit beta, chloroplastic [Vitis vinifera]"	chloroplast
CSA008023.1	"PREDICTED: 3-oxoacyl-[acyl-carrier-protein] synthase 3 A, chloroplastic [Vitis vinifera]"	chloroplast
CSA004401.1	PREDICTED: transmembrane protein 53 [Nicotiana attenuata]	chloroplast
CSA020755.1	"PREDICTED: NAD(P)H-quinone oxidoreductase subunit M, chloroplastic-like [Gossypium hirsutum]"	chloroplast
CSA013341.1	PREDICTED: carbonic anhydrase 2-like [Citrus sinensis]	chloroplast
CSA004911.1	PREDICTED: serine/threonine-protein phosphatase 7 long form homolog [Sesamum indicum]	chloroplast
CSA005913.1	PREDICTED: proline-rich receptor-like protein kinase PERK15 [Nicotiana tabacum]	chloroplast
CSA033643.1	PREDICTED: 26S proteasome non-ATPase regulatory subunit 13 homolog A [Ipomoea nil]	chloroplast
CSA003389.1	PREDICTED: protein strawberry notch isoform X1 [Vitis vinifera]	chloroplast
CSA021087.1	"PREDICTED: phospho-2-dehydro-3-deoxyheptonate aldolase 2, chloroplastic [Eucalyptus grandis]"	chloroplast
CSA019139.1	PREDICTED: profilin-1 [Vitis vinifera]	chloroplast
CSA011019.1	PREDICTED: WD-40 repeat-containing protein MSI4-like [Malus domestica]	chloroplast
CSA003482.1	PREDICTED: leucine-rich repeat extensin-like protein 4 [Citrus sinensis]	chloroplast
CSA008470.1	"PREDICTED: leucine aminopeptidase 2, chloroplastic-like [Erythranthe guttata]"	chloroplast
CSA000388.1	PREDICTED: UPF0235 protein At5g63440 [Ricinus communis]	chloroplast
CSA016698.1	PREDICTED: dynamin-related protein 4C-like [Daucus carota subsp. sativus]	chloroplast
CSA032665.1	"PREDICTED: glutamyl-tRNA reductase 1, chloroplastic [Prunus mume]"	chloroplast
CSA015535.1	PREDICTED: clathrin heavy chain 1 [Juglans regia]	chloroplast
CSA031359.1	NF-kappa-B inhibitor-like protein [Arabidopsis thaliana]	chloroplast
CSA030146.1	DUF3119 family protein [Medicago truncatula]	chloroplast
CSA010463.1	"PREDICTED: psbP domain-containing protein 1, chloroplastic-like [Populus euphratica]"	chloroplast
CSA013091.1	"PREDICTED: ATP synthase subunit delta', mitochondrial-like [Nelumbo nucifera]"	chloroplast
CSA027427.1	"PREDICTED: NAD(P)H-quinone oxidoreductase subunit N, chloroplastic-like [Pyrus x bretschneideri]"	chloroplast
CSA005019.1	"PREDICTED: photosynthetic NDH subunit of lumenal location 5, chloroplastic [Ziziphus jujuba]"	chloroplast
CSA005182.1	"transmembrane protein, putative [Medicago truncatula]"	chloroplast
CSA035919.1	"PREDICTED: uncharacterized methyltransferase At1g78140, chloroplastic [Ipomoea nil]"	chloroplast
CSA011168.1	PREDICTED: synaptotagmin-4-like isoform X2 [Gossypium raimondii]	chloroplast
CSA006829.1		chloroplast
CSA013727.1	ATP-dependent Clp protease ATP-binding subunit [Arabidopsis thaliana]	chloroplast
CSA011607.1	"PREDICTED: ADP,ATP carrier protein, mitochondrial-like [Ipomoea nil]"	chloroplast
CSA004030.1	PREDICTED: vacuolar-sorting receptor 6-like [Solanum tuberosum]	chloroplast
CSA034272.1	"PREDICTED: sufE-like protein 1, chloroplastic/mitochondrial [Daucus carota subsp. sativus]"	chloroplast
CSA025872.1	"PREDICTED: serine protease SPPA, chloroplastic-like [Juglans regia]"	chloroplast
CSA023040.1	PREDICTED: ATPase family AAA domain-containing protein 3C-like [Nicotiana tabacum]	chloroplast
CSA027533.1	"PREDICTED: 4-hydroxy-3-methylbut-2-enyl diphosphate reductase, chloroplastic-like [Daucus carota subsp.sativus]"	chloroplast
CSA023297.1	"PREDICTED: 31 kDa ribonucleoprotein, chloroplastic-like, partial [Camelina sativa]"	chloroplast
CSA014844.1	PREDICTED: serine carboxypeptidase-like 18 isoform X2 [Juglans regia]	chloroplast
CSA010794.1	PREDICTED: LOW QUALITY PROTEIN: ammonium transporter 1 member 2 [Citrus sinensis]	chloroplast
CSA035339.1	"PREDICTED: gamma carbonic anhydrase 1, mitochondrial-like [Juglans regia]"	chloroplast
CSA010961.1	NAD(P)-binding rossmann-fold protein [Medicago truncatula]	chloroplast
CSA035305.1	PREDICTED: NADPH--cytochrome P450 reductase [Theobroma cacao]	chloroplast
CSA025829.1	PREDICTED: acid phosphatase 1-like [Daucus carota subsp. sativus]	chloroplast
CSA017933.1	PREDICTED: proteasome subunit alpha type-2-A [Ipomoea nil]	chloroplast
CSA031765.1	PREDICTED: delta(14)-sterol reductase [Nelumbo nucifera]	chloroplast
CSA004242.1	"PREDICTED: acetyl-CoA acetyltransferase, cytosolic 1 isoform X1 [Juglans regia]"	chloroplast
CSA013100.1	"PREDICTED: phosphomethylpyrimidine synthase, chloroplastic-like isoform X3 [Daucus carota subsp. sativus]"	chloroplast
CSA012400.1	"PREDICTED: monofunctional riboflavin biosynthesis protein RIBA 3, chloroplastic [Juglans regia]"	chloroplast
CSA033485.1	"PREDICTED: lycopene beta cyclase, chloroplastic [Vitis vinifera]"	chloroplast
CSA001445.1	PREDICTED: GDSL esterase/lipase 1-like [Fragaria vesca subsp. vesca]	chloroplast
CSA025924.1	"PREDICTED: mitochondrial phosphate carrier protein 3, mitochondrial [Jatropha curcas]"	chloroplast
CSA026447.1	PREDICTED: structural maintenance of chromosomes protein 1A [Sesamum indicum]	chloroplast
CSA017184.1	"PREDICTED: protein SLOW GREEN 1, chloroplastic-like [Nicotiana attenuata]"	chloroplast
CSA026119.1	"PREDICTED: tyrosine--tRNA ligase 1, cytoplasmic [Solanum tuberosum]"	chloroplast
CSA030688.1	"PREDICTED: methionine aminopeptidase 1B, chloroplastic-like, partial [Juglans regia]"	chloroplast
CSA031874.1	"PREDICTED: photosynthetic NDH subunit of lumenal location 3, chloroplastic [Nelumbo nucifera]"	chloroplast
CSA023240.1	PREDICTED: glutathione S-transferase U17 [Eucalyptus grandis]	chloroplast
CSA036679.1	PREDICTED: putative BPI/LBP family protein At1g04970 isoform X1 [Nelumbo nucifera]	chloroplast
CSA017787.1	"PREDICTED: protein THYLAKOID FORMATION1, chloroplastic [Cucumis melo]"	chloroplast
CSA033912.1	PREDICTED: protein usf-like [Brassica napus]	chloroplast
CSA027629.1	"PREDICTED: long chain acyl-CoA synthetase 7, peroxisomal-like [Nicotiana attenuata]"	chloroplast
CSA010104.1	PREDICTED: tripeptidyl-peptidase 2 isoform X2 [Vitis vinifera]	chloroplast
CSA007978.1	PREDICTED: cytochrome P450 71A1 [Vitis vinifera]	chloroplast
CSA036794.1	"PREDICTED: histidinol-phosphate aminotransferase, chloroplastic-like [Juglans regia]"	chloroplast
CSA025404.1	PREDICTED: CDGSH iron-sulfur domain-containing protein NEET [Nelumbo nucifera]	chloroplast
CSA033744.1	PREDICTED: probable LRR receptor-like serine/threonine-protein kinase At1g07650 isoform X3 [Vitis vinifera]	chloroplast
CSA027666.1	glutaredoxin [Cucumis sativus]	chloroplast
CSA020068.1	PREDICTED: ACT domain-containing protein ACR11-like [Daucus carota subsp. sativus]	chloroplast
CSA021058.1	30S ribosomal protein S7 (chloroplast) [Camellia crapnelliana]	chloroplast
CSA014548.1	PREDICTED: plant cysteine oxidase 3 [Vitis vinifera]	chloroplast
CSA022721.1	PREDICTED: ATP sulfurylase 2 [Vitis vinifera]	chloroplast
CSA003432.1	PREDICTED: mediator of RNA polymerase II transcription subunit 36a-like [Daucus carota subsp. sativus]	chloroplast
CSA030232.1	50S ribosomal protein L34 [Arabidopsis thaliana]	chloroplast
CSA014957.1	PREDICTED: DNA ligase 1 [Solanum lycopersicum]	chloroplast
CSA012295.1	"PREDICTED: outer envelope pore protein 37, chloroplastic [Solanum pennellii]"	chloroplast
CSA011938.1	"transmembrane protein, putative [Medicago truncatula]"	chloroplast
CSA002726.1	PREDICTED: glutathione S-transferase L3 [Vitis vinifera]	chloroplast
CSA003362.1	PREDICTED: aspartyl protease family protein At5g10770 [Vitis vinifera]	chloroplast
CSA018636.1	PREDICTED: protein farnesyltransferase/geranylgeranyltransferase type-1 subunit alpha [Malus domestica]	chloroplast
CSA016095.1	PREDICTED: haloacid dehalogenase-like hydrolase domain-containing protein 3 [Sesamum indicum]	chloroplast
CSA006710.1	"PAP fibrillin domain protein,expressed protein [Medicago truncatula]"	chloroplast
CSA005982.1	"PREDICTED: grpE protein homolog, mitochondrial [Sesamum indicum]"	chloroplast
CSA028530.1	"PREDICTED: translocase of chloroplast 34, chloroplastic isoform X2 [Vitis vinifera]"	chloroplast
CSA006545.1	PREDICTED: vacuolar protein sorting-associated protein 35A isoform X1 [Citrus sinensis]	chloroplast
CSA031444.1	"PREDICTED: photosynthetic NDH subunit of subcomplex B 2, chloroplastic [Juglans regia]"	chloroplast
CSA022672.1	PREDICTED: translation initiation factor eIF-2B subunit epsilon [Vitis vinifera]	chloroplast
CSA010382.1	PSII-associated proline-rich protein [Solanum lycopersicum]	chloroplast
CSA022945.1	PREDICTED: benzyl alcohol O-benzoyltransferase [Prunus mume]	chloroplast
CSA010323.1	PREDICTED: uncharacterized oxidoreductase At4g09670-like [Nicotiana attenuata]	chloroplast
CSA029385.1	"PREDICTED: chorismate synthase 1, chloroplastic [Vitis vinifera]"	chloroplast
CSA025920.1	"PREDICTED: aspartokinase 2, chloroplastic isoform X1 [Prunus mume]"	chloroplast
CSA001602.1	PREDICTED: dirigent protein 6-like [Ipomoea nil]	chloroplast
CSA031123.1	"PREDICTED: methionine--tRNA ligase, chloroplastic/mitochondrial [Vitis vinifera]"	chloroplast
CSA017623.1	PREDICTED: chloroplastic lipocalin [Vitis vinifera]	chloroplast
CSA005817.1	PREDICTED: sphingosine-1-phosphate lyase [Jatropha curcas]	chloroplast
CSA002127.1	PREDICTED: anthocyanidin reductase ((2S)-flavan-3-ol-forming)-like isoform X2 [Vitis vinifera]	chloroplast
CSA001999.1	PREDICTED: SEC1 family transport protein SLY1-like [Populus euphratica]	chloroplast
CSA036337.1	EMB2737 [Arabidopsis lyrata subsp. lyrata]	chloroplast
CSA004468.1	PREDICTED: plant UBX domain-containing protein 10 [Ipomoea nil]	chloroplast
CSA012922.1	PREDICTED: 40S ribosomal protein S29 [Fragaria vesca subsp. vesca]	chloroplast
CSA028598.1	"cytochrome b6-f complex iron-sulfur subunit, chloroplastic [Cajanus cajan]"	chloroplast
CSA010746.1	"PREDICTED: ras-related protein Rab7, partial [Eucalyptus grandis]"	chloroplast
CSA005662.1	PREDICTED: bark storage protein A [Vitis vinifera]	chloroplast
CSA031201.1	PREDICTED: transducin beta-like protein 2 [Nicotiana tabacum]	chloroplast
CSA003658.1	"PREDICTED: ribulose bisphosphate carboxylase/oxygenase activase, chloroplastic isoform X1 [Vitis vinifera]"	chloroplast
CSA000457.1	PREDICTED: DExH-box ATP-dependent RNA helicase DExH10 [Nelumbo nucifera]	chloroplast
CSA009418.1	Ribosomal protein S24/S35 [Arabidopsis thaliana]	chloroplast
CSA002170.1	PREDICTED: nitrilase-like protein 2 [Daucus carota subsp. sativus]	chloroplast
CSA010274.1	"PREDICTED: thioredoxin-like protein AAED1, chloroplastic isoform X2 [Vitis vinifera]"	chloroplast
CSA023182.1	"PREDICTED: ribosome-binding factor PSRP1, chloroplastic [Jatropha curcas]"	chloroplast
CSA029579.1	PREDICTED: 26S protease regulatory subunit 7-like [Citrus sinensis]	chloroplast
CSA035688.1	"PREDICTED: chlorophyll a-b binding protein CP24 10A, chloroplastic [Nelumbo nucifera]"	chloroplast
CSA026634.1	"PREDICTED: reactive Intermediate Deaminase A, chloroplastic [Ziziphus jujuba]"	chloroplast
CSA019946.1	PREDICTED: nuclear pore complex protein NUP43 [Nelumbo nucifera]	chloroplast
CSA012902.1	PREDICTED: ATP-dependent zinc metalloprotease FtsH isoform X1 [Populus euphratica]	chloroplast
CSA018540.1	Phospholipase C 4 [Morus notabilis]	chloroplast
CSA007007.1	"PREDICTED: inorganic phosphate transporter 2-1, chloroplastic [Ziziphus jujuba]"	chloroplast
CSA007906.1	Vacuolar protein 8 [Morus notabilis]	chloroplast
CSA034589.1	PREDICTED: coatomer subunit beta'-2 isoform X1 [Ricinus communis]	chloroplast
CSA014519.1	vacuolar ATP synthase subunit F family protein [Populus trichocarpa]	chloroplast
CSA017853.1	PREDICTED: FGGY carbohydrate kinase domain-containing protein [Vitis vinifera]	chloroplast
CSA031127.1	PREDICTED: UDP-glucuronic acid decarboxylase 6 [Nelumbo nucifera]	chloroplast
CSA014226.1	"PREDICTED: zeaxanthin epoxidase, chloroplastic [Juglans regia]"	chloroplast
CSA013870.1	PREDICTED: geraniol 8-hydroxylase-like [Nicotiana attenuata]	chloroplast
CSA028458.1	PREDICTED: short-chain type dehydrogenase/reductase isoform X2 [Jatropha curcas]	chloroplast
CSA024594.1	PREDICTED: UDP-N-acetylglucosamine diphosphorylase 1 [Citrus sinensis]	chloroplast
CSA020517.1	PREDICTED: Na(+)/H(+) antiporter NhaD [Theobroma cacao]	chloroplast
CSA020361.1	PREDICTED: V-type proton ATPase subunit H [Jatropha curcas]	chloroplast
CSA024261.1	PREDICTED: pectinesterase [Vitis vinifera]	chloroplast
CSA021786.1	PREDICTED: protein transport protein SEC31 homolog B isoform X2 [Vitis vinifera]	chloroplast
CSA010192.1	PREDICTED: coatomer subunit delta [Vitis vinifera]	chloroplast
CSA033339.1	"PREDICTED: thylakoid lumenal 17.9 kDa protein, chloroplastic [Nelumbo nucifera]"	chloroplast
CSA033118.1	"6,7-dimethyl-8-ribityllumazine synthase [Arabidopsis thaliana]"	chloroplast
CSA020757.1	At2g47010/F14M4.16 [Arabidopsis lyrata subsp. lyrata]	chloroplast
CSA026458.1	PREDICTED: secoisolariciresinol dehydrogenase-like isoform X1 [Citrus sinensis]	chloroplast
CSA023208.1	PREDICTED: aspartic proteinase-like protein 2 [Nelumbo nucifera]	chloroplast
CSA028683.1		chloroplast
CSA032749.1	PREDICTED: DEAD-box ATP-dependent RNA helicase 46 [Ziziphus jujuba]	chloroplast
CSA005966.1	NtPRp27-like protein precursor [Solanum tuberosum]	chloroplast
CSA031017.1	PREDICTED: purple acid phosphatase 2 [Sesamum indicum]	chloroplast
CSA007518.1	"PREDICTED: 30S ribosomal protein S10, chloroplastic [Juglans regia]"	chloroplast
CSA005974.1	"PREDICTED: rhodanese-like domain-containing protein 11, chloroplastic isoform X1 [Vitis vinifera]"	chloroplast
CSA029010.1	PREDICTED: golgin subfamily A member 6-like protein 6 isoform X2 [Citrus sinensis]	chloroplast
CSA009711.1	"PREDICTED: valine--tRNA ligase, chloroplastic/mitochondrial 2 isoform X2 [Vitis vinifera]"	chloroplast
CSA034193.1	uncharacterized LOC107830728 [Nicotiana tabacum]	chloroplast
CSA000107.1	"PREDICTED: photosystem I reaction center subunit III, chloroplastic-like [Daucus carota subsp. sativus]"	chloroplast
CSA015914.1	"PREDICTED: probable lactoylglutathione lyase, chloroplastic [Citrus sinensis]"	chloroplast
CSA032887.1	PREDICTED: phosphoenolpyruvate carboxylase 2 [Ricinus communis]	chloroplast
CSA026367.1	PREDICTED: 14-3-3-like protein D isoform X1 [Ricinus communis]	chloroplast
CSA020204.1	"PREDICTED: uncharacterized aarF domain-containing protein kinase At1g71810, chloroplastic-like [Juglans regia]"	chloroplast
CSA012222.1	"PREDICTED: protein RETICULATA-RELATED 3, chloroplastic-like [Nicotiana tabacum]"	chloroplast
CSA018799.1	"PREDICTED: psbP domain-containing protein 2, chloroplastic [Prunus mume]"	chloroplast
CSA029592.1	PREDICTED: ras-related protein Rab7 isoform X1 [Juglans regia]	chloroplast
CSA007904.1	PREDICTED: ras-related protein Rab7-like [Juglans regia]	chloroplast
CSA006038.1	PREDICTED: heparanase-like protein 3 [Vitis vinifera]	chloroplast
CSA032536.1	"transmembrane protein, putative [Medicago truncatula]"	chloroplast
CSA021535.1	plant/F10M23-360 protein [Medicago truncatula]	chloroplast
CSA024785.1	"NAD(P)-binding rossmann-fold protein, putative [Medicago truncatula]"	chloroplast
CSA025966.1	PREDICTED: dammarenediol II synthase-like [Sesamum indicum]	chloroplast
CSA020994.1	calcium homeostasis regulator CHoR1 [Solanum tuberosum]	chloroplast
CSA031985.1	PREDICTED: nuclear pore complex protein NUP54-like [Gossypium hirsutum]	chloroplast
CSA032284.1	PREDICTED: 5'-nucleotidase domain-containing protein 4 isoform X4 [Vitis vinifera]	chloroplast
CSA028870.1	PREDICTED: probable carboxylesterase 15 [Theobroma cacao]	chloroplast
CSA002099.1	"PREDICTED: DAG protein, chloroplastic [Daucus carota subsp. sativus]"	chloroplast
CSA006970.1	"PREDICTED: probable solanesyl-diphosphate synthase 3, chloroplastic isoform X2 [Sesamum indicum]"	chloroplast
CSA031588.1	PREDICTED: probable serine/threonine-protein kinase roco9 [Arachis ipaensis]	chloroplast
CSA028566.1	PREDICTED: protein transport protein SEC31 homolog B isoform X2 [Citrus sinensis]	chloroplast
CSA022762.1	"PREDICTED: ribulose-1,5 bisphosphate carboxylase/oxygenase large subunit N-methyltransferase, chloroplastic[Jatropha curcas]"	chloroplast
CSA028646.1	PREDICTED: puromycin-sensitive aminopeptidase isoform X1 [Vitis vinifera]	chloroplast
CSA016286.1	PREDICTED: nuclear transport factor 2-like [Sesamum indicum]	chloroplast
CSA024053.1	"PREDICTED: bifunctional aspartokinase/homoserine dehydrogenase 1, chloroplastic-like [Citrus sinensis]"	chloroplast
CSA002778.1	integral membrane protein [Medicago truncatula]	chloroplast
CSA036913.1	PREDICTED: cinnamoyl-CoA reductase 2-like [Nicotiana attenuata]	chloroplast
CSA013450.1	PREDICTED: expansin-like A2 [Populus euphratica]	chloroplast
CSA005814.1	"PREDICTED: acetolactate synthase small subunit 2, chloroplastic-like [Brassica rapa]"	chloroplast
CSA034079.1	PREDICTED: probable glutamate carboxypeptidase 2 [Vitis vinifera]	chloroplast
CSA024142.1	"PREDICTED: protein FLUORESCENT IN BLUE LIGHT, chloroplastic-like isoform X1 [Nelumbo nucifera]"	chloroplast
CSA031437.1	T-complex protein 1 subunit epsilon [Morus notabilis]	chloroplast
CSA005377.1	"PREDICTED: peptidyl-prolyl cis-trans isomerase FKBP18, chloroplastic [Sesamum indicum]"	chloroplast
CSA024663.1	glycoprotein family protein [Medicago truncatula]	chloroplast
CSA000484.1	"PREDICTED: 1,4-alpha-glucan-branching enzyme 1, chloroplastic/amyloplastic-like isoform X1 [Nicotiana tabacum]"	chloroplast
CSA012928.1	PREDICTED: E3 ubiquitin-protein ligase UPL3 [Prunus mume]	chloroplast
CSA032145.1	PREDICTED: beta-glucosidase 11-like isoform X1 [Vitis vinifera]	chloroplast
CSA028073.1	PREDICTED: cytochrome P450 704C1 isoform X2 [Populus euphratica]	chloroplast
CSA002153.1	pyridoxamine 5'-phosphate oxidase family protein [Medicago truncatula]	chloroplast
CSA034066.1	"transmembrane protein, putative [Medicago truncatula]"	chloroplast
CSA005171.1	"PREDICTED: protein DGS1, mitochondrial isoform X2 [Nelumbo nucifera]"	chloroplast
CSA028316.1	PREDICTED: putative golgin subfamily A member 6-like protein 6 [Sesamum indicum]	chloroplast
CSA013980.1	PREDICTED: vacuolar protein sorting-associated protein 20 homolog 2-like isoform X2 [Nicotiana tabacum]	chloroplast
CSA016635.1	PREDICTED: aldehyde dehydrogenase family 2 member C4-like [Nelumbo nucifera]	chloroplast
CSA014630.1		chloroplast
CSA009025.1	PREDICTED: NADP-dependent malic enzyme [Sesamum indicum]	chloroplast
CSA013188.1	PREDICTED: alpha-soluble NSF attachment protein 2-like isoform X2 [Sesamum indicum]	chloroplast
CSA025210.1	PREDICTED: enhancer of mRNA-decapping protein 4 [Vitis vinifera]	chloroplast
CSA008207.1	"RAP release 2, galactose-binding-like domain protein, putative (DUF1997) [Arabidopsis thaliana]"	chloroplast
CSA036016.1	"PREDICTED: photosynthetic NDH subunit of subcomplex B 1, chloroplastic [Capsicum annuum]"	chloroplast
CSA011786.1	39S ribosomal protein L47 [Morus notabilis]	chloroplast
CSA032979.1		chloroplast
CSA021337.1	XS domain protein [Medicago truncatula]	chloroplast
CSA034260.1	dihydroorotate dehydrogenase (DUF3598) [Arabidopsis thaliana]	chloroplast
CSA036090.1	"PREDICTED: probable transmembrane GTPase FZO-like, chloroplastic isoform X1 [Vitis vinifera]"	chloroplast
CSA030667.1	PREDICTED: spermidine synthase [Theobroma cacao]	chloroplast
CSA015300.1	PREDICTED: selenoprotein O-like [Nicotiana sylvestris]	chloroplast
CSA036401.1	"PREDICTED: sec-independent protein translocase protein TATB, chloroplastic isoform X1 [Vitis vinifera]"	chloroplast
CSA015978.1	PREDICTED: transaldolase-like [Nicotiana tabacum]	chloroplast
CSA036687.1	"PREDICTED: acetyl-coenzyme A carboxylase carboxyl transferase subunit alpha, chloroplastic-like [Nicotiana tabacum]"	chloroplast
CSA000082.1	"photosystem II 5 kDa protein, chloroplastic-like [Cajanus cajan]"	chloroplast
CSA015483.1	PREDICTED: vacuolar protein sorting-associated protein 28 homolog 1 [Populus euphratica]	chloroplast
CSA030474.1	"PREDICTED: chlorophyll a-b binding protein 21, chloroplastic [Sesamum indicum]"	chloroplast
CSA012982.1	"PREDICTED: probable fructose-bisphosphate aldolase 3, chloroplastic [Sesamum indicum]"	chloroplast
CSA011015.1	PREDICTED: probable serine protease EDA2 [Juglans regia]	chloroplast
CSA010446.1	PREDICTED: ruBisCO large subunit-binding protein subunit alpha [Vitis vinifera]	chloroplast
CSA016320.1	PREDICTED: U-box domain-containing protein 28-like [Ipomoea nil]	chloroplast
CSA017610.1	PREDICTED: beta-galactosidase-like [Nicotiana sylvestris]	chloroplast
CSA010664.1	PREDICTED: ferredoxin [Ziziphus jujuba]	chloroplast
CSA035985.1	"phosphatase IMPL1, chloroplastic-like [Cajanus cajan]"	chloroplast
CSA029946.1	PREDICTED: histone-lysine N-methyltransferase setd3 [Pyrus x bretschneideri]	chloroplast
CSA017140.1	ESSS subunit of NADH:ubiquinone oxidoreductase (complex I) protein [Arabidopsis thaliana]	chloroplast
CSA008625.1	"PREDICTED: glycine--tRNA ligase, mitochondrial 1-like [Nicotiana attenuata]"	chloroplast
CSA009133.1	PREDICTED: UPF0261 protein mll9388 [Daucus carota subsp. sativus]	chloroplast
CSA010979.1	"PREDICTED: ferritin-2, chloroplastic [Sesamum indicum]"	chloroplast
CSA007086.1	plasma membrane fusion protein [Arabidopsis thaliana]	chloroplast
CSA019129.1	"PREDICTED: probable cadmium/zinc-transporting ATPase HMA1, chloroplastic isoform X1 [Vitis vinifera]"	chloroplast
CSA001929.1	PREDICTED: mediator of RNA polymerase II transcription subunit 25 [Vitis vinifera]	chloroplast
CSA005724.1	PREDICTED: clathrin heavy chain 1-like [Nicotiana attenuata]	chloroplast
CSA006773.1	PREDICTED: eukaryotic translation initiation factor 3 subunit M [Vitis vinifera]	chloroplast
CSA017522.1	PREDICTED: alpha-xylosidase 1-like [Juglans regia]	chloroplast
CSA028225.1	PREDICTED: ATP-dependent helicase BRM [Vitis vinifera]	chloroplast
CSA016761.1	"PREDICTED: glyceraldehyde-3-phosphate dehydrogenase, cytosolic [Sesamum indicum]"	chloroplast
CSA003326.1	"PREDICTED: magnesium protoporphyrin IX methyltransferase, chloroplastic-like [Ipomoea nil]"	chloroplast
CSA001657.1	PREDICTED: probable prefoldin subunit 3 [Vitis vinifera]	chloroplast
CSA033259.1	"PREDICTED: oxygen-evolving enhancer protein 2, chloroplastic-like [Nelumbo nucifera]"	chloroplast
CSA020964.1	ribosomal protein L2 (chloroplast) [Cucumis x hytivus]	chloroplast
CSA007922.1	"PREDICTED: protein LOW PSII ACCUMULATION 3, chloroplastic [Vitis vinifera]"	chloroplast
CSA014677.1	"PREDICTED: pullulanase 1, chloroplastic isoform X1 [Vitis vinifera]"	chloroplast
CSA009574.1	PREDICTED: RNA polymerase II-associated protein 3 isoform X2 [Theobroma cacao]	chloroplast
CSA028649.1	PREDICTED: puromycin-sensitive aminopeptidase-like isoform X2 [Populus euphratica]	chloroplast
CSA024180.1	PREDICTED: auxilin-related protein 1 [Solanum pennellii]	chloroplast
CSA010393.1	PREDICTED: proteasome subunit alpha type-4 [Ipomoea nil]	chloroplast
CSA036835.1	"transmembrane protein, putative [Medicago truncatula]"	chloroplast
CSA003475.1	"PREDICTED: bifunctional phosphatase IMPL2, chloroplastic [Juglans regia]"	chloroplast
CSA017353.1	PREDICTED: binding partner of ACD11 1 [Theobroma cacao]	chloroplast
CSA006089.1	transmembrane protein [Arabidopsis thaliana]	chloroplast
CSA001252.1	PREDICTED: ribulose bisphosphate carboxylase small chain clone 512 [Theobroma cacao]	chloroplast
CSA024654.1	PREDICTED: DNA-binding protein DDB_G0278111-like isoform X1 [Nelumbo nucifera]	chloroplast
CSA005356.1	PREDICTED: ubiquitin-activating enzyme E1 1-like [Ziziphus jujuba]	chloroplast
CSA024710.1	"PREDICTED: chlorophyllide a oxygenase, chloroplastic [Citrus sinensis]"	chloroplast
CSA005886.1	PREDICTED: serine incorporator 3 isoform X1 [Juglans regia]	chloroplast
CSA033469.1	PREDICTED: syntaxin-22 [Vitis vinifera]	chloroplast
CSA034373.1	PREDICTED: ATP-citrate synthase beta chain protein 2 [Daucus carota subsp. sativus]	chloroplast
CSA014547.1	"PREDICTED: enolase 1, chloroplastic [Jatropha curcas]"	chloroplast
CSA027367.1	"PREDICTED: crocetin glucosyltransferase, chloroplastic-like [Nicotiana tomentosiformis]"	chloroplast
CSA023088.1	PREDICTED: putative glucose-6-phosphate 1-epimerase [Populus euphratica]	chloroplast
CSA017180.1	PREDICTED: golgin candidate 6 isoform X2 [Jatropha curcas]	chloroplast
CSA015188.1	PREDICTED: metal tolerance protein C4 [Jatropha curcas]	chloroplast
CSA003817.1	PREDICTED: formimidoyltransferase-cyclodeaminase-like [Juglans regia]	chloroplast
CSA007924.1	PREDICTED: protein transport protein SEC13 homolog B [Glycine max]	chloroplast
CSA031288.1	PREDICTED: protein transport protein SEC13 homolog B [Vitis vinifera]	chloroplast
CSA024174.1	PREDICTED: fructose-bisphosphate aldolase cytoplasmic isozyme [Sesamum indicum]	chloroplast
CSA010795.1	"PREDICTED: probable aminopyrimidine aminohydrolase, mitochondrial isoform X2 [Vitis vinifera]"	chloroplast
CSA014398.1	cinnamyl alcohol dehydrogenase 1 [Gossypium hirsutum]	chloroplast
CSA022829.1	PREDICTED: peroxidase 12 [Ricinus communis]	chloroplast
CSA017776.1	"PREDICTED: glucose-1-phosphate adenylyltransferase small subunit, chloroplastic/amyloplastic [Nicotiana sylvestris]"	chloroplast
CSA006680.1	PREDICTED: erlin-1 [Sesamum indicum]	chloroplast
CSA007829.1	PREDICTED: beta-galactosidase 10 [Vitis vinifera]	chloroplast
CSA031804.1	"PREDICTED: phosphoribosylaminoimidazole-succinocarboxamide synthase, chloroplastic [Ipomoea nil]"	chloroplast
CSA031978.1	"transmembrane protein, putative [Medicago truncatula]"	chloroplast
CSA014825.1	eukaryotic translation initiation factor 5A4 [Medicago truncatula]	chloroplast
CSA024211.1	"PREDICTED: pyruvate dehydrogenase E1 component subunit beta-3, chloroplastic [Juglans regia]"	chloroplast
CSA035723.1	"PREDICTED: mannosyl-oligosaccharide 1,2-alpha-mannosidase MNS1-like [Nicotiana tomentosiformis]"	chloroplast
CSA016270.1	"PREDICTED: heat shock 70 kDa protein 6, chloroplastic-like [Gossypium arboreum]"	chloroplast
CSA028843.1	"PREDICTED: heme-binding-like protein At3g10130, chloroplastic isoform X2 [Theobroma cacao]"	chloroplast
CSA030368.1	PREDICTED: glutamine-dependent NAD(+) synthetase [Sesamum indicum]	chloroplast
CSA028952.1	PREDICTED: protochlorophyllide reductase [Vitis vinifera]	chloroplast
CSA002975.1	"PREDICTED: UPF0051 protein ABCI8, chloroplastic [Vitis vinifera]"	chloroplast
CSA028851.1	PREDICTED: probable plastidic glucose transporter 1 isoform X2 [Theobroma cacao]	chloroplast
CSA035803.1	PREDICTED: probable aspartyl aminopeptidase isoform X1 [Nelumbo nucifera]	chloroplast
CSA031852.1	PREDICTED: cytochrome P450 81E8-like [Vitis vinifera]	chloroplast
CSA000154.1	sm-like protein LSM6A [Cajanus cajan]	chloroplast
CSA014346.1	PREDICTED: probable phospholipid hydroperoxide glutathione peroxidase [Ricinus communis]	chloroplast
CSA018231.1	"PREDICTED: homogentisate 1,2-dioxygenase isoform X3 [Sesamum indicum]"	chloroplast
CSA030094.1	"PREDICTED: alpha-amylase 3, chloroplastic [Vitis vinifera]"	chloroplast
CSA027263.1	"PREDICTED: LETM1 and EF-hand domain-containing protein 1, mitochondrial [Vitis vinifera]"	chloroplast
CSA007795.1	Argininosuccinate lyase [Morus notabilis]	chloroplast
CSA018501.1	PREDICTED: tyrosine decarboxylase 1-like isoform X3 [Nicotiana tabacum]	chloroplast
CSA030377.1	"PREDICTED: copper chaperone for superoxide dismutase, chloroplastic/cytosolic isoform X2 [Juglans regia]"	chloroplast
CSA020859.1	PREDICTED: uracil phosphoribosyltransferase-like [Pyrus x bretschneideri]	chloroplast
CSA035477.1	PREDICTED: NADH--cytochrome b5 reductase 1 [Juglans regia]	chloroplast
CSA018973.1	"PREDICTED: ADP,ATP carrier protein, mitochondrial-like [Ipomoea nil]"	chloroplast
CSA010409.1	ATPase family AAA domain-containing protein 1-A [Morus notabilis]	chloroplast
CSA028031.1	"PREDICTED: ATP-dependent Clp protease proteolytic subunit 4, chloroplastic-like [Gossypium hirsutum]"	chloroplast
CSA003215.1	"PREDICTED: serine--tRNA ligase, mitochondrial [Jatropha curcas]"	chloroplast
CSA015823.1	"PREDICTED: NADH dehydrogenase [ubiquinone] flavoprotein 1, mitochondrial isoform X2 [Juglans regia]"	chloroplast
CSA025590.1	PREDICTED: mitochondrial uncoupling protein 1 isoform X2 [Jatropha curcas]	chloroplast
CSA030207.1	protein PARTING DANCERS [Cajanus cajan]	chloroplast
CSA013510.1	"PREDICTED: peptidyl-prolyl cis-trans isomerase FKBP17-2, chloroplastic [Vitis vinifera]"	chloroplast
CSA026411.1	"PREDICTED: probable lactoylglutathione lyase, chloroplastic [Nelumbo nucifera]"	chloroplast
CSA015335.1	PREDICTED: peroxisome biogenesis protein 7 [Vitis vinifera]	chloroplast
CSA007243.1	glutathione S-transferase L3-like [Jatropha curcas]	chloroplast
CSA006119.1	PREDICTED: MAP3K epsilon protein kinase 1 isoform X3 [Vitis vinifera]	chloroplast
CSA011170.1	PREDICTED: synaptotagmin-5 [Camelina sativa]	chloroplast
CSA007040.1	PREDICTED: protein MON2 homolog isoform X2 [Juglans regia]	chloroplast
CSA027742.1	"PREDICTED: thioredoxin-like protein AAED1, chloroplastic isoform X2 [Sesamum indicum]"	chloroplast
CSA011157.1	"PREDICTED: psbP domain-containing protein 7, chloroplastic [Vitis vinifera]"	chloroplast
CSA029159.1	"PREDICTED: enoyl-CoA delta isomerase 2, peroxisomal [Vitis vinifera]"	chloroplast
CSA006013.1	PREDICTED: probable inactive purple acid phosphatase 1 [Prunus mume]	chloroplast
CSA018082.1	"PREDICTED: probable hydroxyacylglutathione hydrolase 2, chloroplastic [Capsicum annuum]"	chloroplast
CSA019476.1	PREDICTED: protein SGT1 homolog [Nicotiana attenuata]	chloroplast
CSA001160.1	PREDICTED: peroxidase 64 [Nelumbo nucifera]	chloroplast
CSA035911.1	"PREDICTED: chaperonin 60 subunit beta 4, chloroplastic [Vitis vinifera]"	chloroplast
CSA022929.1	60S ribosomal protein L7a-1-like [Cajanus cajan]	chloroplast
CSA010454.1	"PREDICTED: hydroxyacyl-thioester dehydratase type 2, mitochondrial [Fragaria vesca subsp. vesca]"	chloroplast
CSA032691.1	PREDICTED: 60S ribosomal protein L6-1-like [Pyrus x bretschneideri]	chloroplast
CSA030668.1		chloroplast
CSA020603.1	PREDICTED: isoflavone 2'-hydroxylase [Theobroma cacao]	chloroplast
CSA023393.1	"PREDICTED: ABC transporter C family member 2, partial [Ricinus communis]"	chloroplast
CSA016611.1	"PREDICTED: glucan endo-1,3-beta-glucosidase, basic vacuolar isoform-like [Juglans regia]"	chloroplast
CSA005641.1	"PREDICTED: aspartokinase 2, chloroplastic-like isoform X2 [Nelumbo nucifera]"	chloroplast
CSA031683.1	"PREDICTED: probable phosphoribosylformylglycinamidine synthase, chloroplastic/mitochondrial [Vitis vinifera]"	chloroplast
CSA012829.1	Vacuolar protein 8 [Morus notabilis]	chloroplast
CSA004138.1	"PREDICTED: pyridoxine/pyridoxamine 5'-phosphate oxidase 1, chloroplastic [Vitis vinifera]"	chloroplast
CSA034834.1	PREDICTED: sporulation protein RMD1 [Nelumbo nucifera]	chloroplast
CSA032951.1	PREDICTED: sorting nexin 1 [Nicotiana tomentosiformis]	chloroplast
CSA015603.1	"PREDICTED: triosephosphate isomerase, chloroplastic [Solanum tuberosum]"	chloroplast
CSA018520.1	PREDICTED: endoplasmic reticulum-Golgi intermediate compartment protein 3 [Vitis vinifera]	chloroplast
CSA007465.1	PREDICTED: subtilisin-like protease SBT3.11 [Pyrus x bretschneideri]	chloroplast
CSA016401.1	"PREDICTED: ferritin-3, chloroplastic-like [Gossypium hirsutum]"	chloroplast
CSA003110.1	translin [Cajanus cajan]	chloroplast
CSA030414.1	FAM210B-like protein [Medicago truncatula]	chloroplast
CSA029404.1	"PREDICTED: thylakoid lumenal protein TL20.3, chloroplastic isoform X1 [Juglans regia]"	chloroplast
CSA022065.1	PREDICTED: probable Xaa-Pro aminopeptidase P isoform X1 [Jatropha curcas]	chloroplast
CSA004981.1	PREDICTED: patatin-like protein 2 [Sesamum indicum]	chloroplast
CSA008262.1	PREDICTED: chalcone--flavonone isomerase-like isoform X1 [Juglans regia]	chloroplast
CSA028473.1	PREDICTED: transmembrane protein 33 homolog [Juglans regia]	chloroplast
CSA014862.1	PREDICTED: peroxidase N1 [Solanum tuberosum]	chloroplast
CSA013120.1	PREDICTED: protein FRIGIDA [Sesamum indicum]	chloroplast
CSA001178.1	"PREDICTED: cytochrome c oxidase-assembly factor COX23, mitochondrial-like [Nicotiana tabacum]"	chloroplast
CSA007084.1	"PREDICTED: thiosulfate sulfurtransferase 16, chloroplastic-like isoform X1 [Juglans regia]"	chloroplast
CSA013287.1	transmembrane protein [Arabidopsis thaliana]	chloroplast
CSA032008.1	PREDICTED: eukaryotic translation initiation factor 4B2-like [Juglans regia]	chloroplast
CSA036629.1	PREDICTED: probable fructokinase-7 [Juglans regia]	chloroplast
CSA009615.1	PREDICTED: putative G3BP-like protein isoform X1 [Ipomoea nil]	chloroplast
CSA011871.1	PREDICTED: THO complex subunit 2 isoform X4 [Vitis vinifera]	chloroplast
CSA007322.1	"PREDICTED: aconitate hydratase, cytoplasmic [Vitis vinifera]"	chloroplast
CSA010413.1	PREDICTED: ribonuclease J isoform X3 [Cucumis melo]	chloroplast
CSA015957.1	"PREDICTED: protein LOW PSII ACCUMULATION 3, chloroplastic [Ziziphus jujuba]"	chloroplast
CSA029482.1	PREDICTED: thylakoid membrane protein slr0575 [Solanum tuberosum]	chloroplast
CSA003662.1	"PREDICTED: ribulose bisphosphate carboxylase/oxygenase activase, chloroplastic isoform X2 [Vitis vinifera]"	chloroplast
CSA029156.1	PREDICTED: very-long-chain 3-oxoacyl-CoA reductase 1 [Juglans regia]	chloroplast
CSA014554.1	"PREDICTED: tryptophan--tRNA ligase, chloroplastic/mitochondrial isoform X2 [Theobroma cacao]"	chloroplast
CSA032358.1	"PREDICTED: protease Do-like 2, chloroplastic [Theobroma cacao]"	chloroplast
CSA003833.1	PREDICTED: protein transport protein Sec24-like At4g32640 isoform X1 [Vitis vinifera]	chloroplast
CSA009314.1	PREDICTED: inositol-pentakisphosphate 2-kinase [Vitis vinifera]	chloroplast
CSA010038.1	"PREDICTED: 3-isopropylmalate dehydrogenase, chloroplastic-like isoform X2 [Cucumis sativus]"	chloroplast
CSA036464.1	PREDICTED: protein VACUOLELESS1 [Vitis vinifera]	chloroplast
CSA016106.1	NADP-dependent alkenal double bond reductase P2 [Morus notabilis]	chloroplast
CSA023642.1	PREDICTED: AP-1 complex subunit sigma-1 [Sesamum indicum]	chloroplast
CSA022497.1	"PREDICTED: histone-lysine N-methyltransferase ATX2-like, partial [Malus domestica]"	chloroplast
CSA001290.1	PREDICTED: UDP-glycosyltransferase 74E2-like isoform X1 [Juglans regia]	chloroplast
CSA010519.1	"PREDICTED: peroxiredoxin Q, chloroplastic-like [Juglans regia]"	chloroplast
CSA025587.1	PREDICTED: neutral ceramidase [Gossypium raimondii]	chloroplast
CSA026783.1	PREDICTED: thioredoxin reductase NTRC [Erythranthe guttata]	chloroplast
CSA013731.1	PREDICTED: ABC transporter B family member 28 [Citrus sinensis]	chloroplast
CSA035413.1	PREDICTED: LOW QUALITY PROTEIN: Niemann-Pick C1 protein-like [Sesamum indicum]	chloroplast
CSA011318.1	DUF2358 family protein [Medicago truncatula]	chloroplast
CSA036604.1	"late embryogenesis abundant protein, putative [Medicago truncatula]"	chloroplast
CSA021868.1	PREDICTED: DEAD-box ATP-dependent RNA helicase 31 isoform X2 [Vitis vinifera]	chloroplast
CSA003994.1	PREDICTED: protein disulfide-isomerase-like [Sesamum indicum]	chloroplast
CSA015604.1	PREDICTED: probable alkaline/neutral invertase B isoform X1 [Nelumbo nucifera]	chloroplast
CSA035475.1	PREDICTED: acyl-protein thioesterase 2 [Ricinus communis]	chloroplast
CSA017732.1	PREDICTED: KH domain-containing protein At4g18375 [Vitis vinifera]	chloroplast
CSA012471.1	PREDICTED: syntaxin-71-like [Pyrus x bretschneideri]	chloroplast
CSA029227.1	"PREDICTED: 50S ribosomal protein L5, chloroplastic [Sesamum indicum]"	chloroplast
CSA019291.1	"PREDICTED: outer envelope pore protein 24A, chloroplastic-like [Nelumbo nucifera]"	chloroplast
CSA009750.1	PREDICTED: coatomer subunit epsilon-1 [Ziziphus jujuba]	chloroplast
CSA009992.1	PREDICTED: ribokinase-like [Malus domestica]	chloroplast
CSA036547.1	"dicarboxylate transporter 2.1, chloroplastic-like [Nicotiana tabacum]"	chloroplast
CSA026539.1	PREDICTED: haloacid dehalogenase-like hydrolase domain-containing protein At4g39970 isoform X1 [Lupinus angustifolius]	chloroplast
CSA012440.1	PREDICTED: 3-oxoacyl-[acyl-carrier-protein] reductase FabG [Ricinus communis]	chloroplast
CSA029855.1	"PREDICTED: enoyl-[acyl-carrier-protein] reductase [NADH] 1, chloroplastic isoform X2 [Vitis vinifera]"	chloroplast
CSA023635.1	P-loop nucleoside triphosphate hydrolase superfamily protein [Medicago truncatula]	chloroplast
CSA031095.1	PREDICTED: renalase isoform X1 [Citrus sinensis]	chloroplast
CSA015369.1	Transducin/WD40 repeat-like superfamily protein [Arabidopsis thaliana]	chloroplast
CSA013824.1	PREDICTED: protein-L-isoaspartate O-methyltransferase 1 isoform X2 [Sesamum indicum]	chloroplast
CSA001185.1	PREDICTED: 50S ribosomal protein L4 [Theobroma cacao]	chloroplast
CSA013676.1	"PREDICTED: 1-(5-phosphoribosyl)-5-[(5-phosphoribosylamino)methylideneamino] imidazole-4-carboxamide isomerase,chloroplastic-like [Ziziphus jujuba]"	chloroplast
CSA012136.1	"PREDICTED: malate dehydrogenase, chloroplastic [Solanum tuberosum]"	chloroplast
CSA032934.1	PREDICTED: bifunctional purine biosynthesis protein PurH-like isoform X2 [Gossypium arboreum]	chloroplast
CSA009890.1	4-hydroxy-3-methylbut-2-en-1-yl diphosphate synthase [Morus notabilis]	chloroplast
CSA032904.1	PREDICTED: putative MO25-like protein At5g47540 [Vitis vinifera]	chloroplast
CSA002951.1	"PREDICTED: thioredoxin-like 4, chloroplastic isoform X1 [Vitis vinifera]"	chloroplast
CSA014904.1	PREDICTED: (-)-isopiperitenone reductase-like isoform X2 [Juglans regia]	chloroplast
CSA034331.1	"PREDICTED: chlorophyll(ide) b reductase NOL, chloroplastic isoform X2 [Populus euphratica]"	chloroplast
CSA017081.1	PREDICTED: 5-formyltetrahydrofolate cyclo-ligase-like protein COG0212 [Vitis vinifera]	chloroplast
CSA032624.1	alpha/beta fold hydrolase [Medicago truncatula]	chloroplast
CSA006337.1	PREDICTED: 10 kDa chaperonin-like [Sesamum indicum]	chloroplast
CSA009425.1	Serine/threonine-protein kinase 16 [Morus notabilis]	chloroplast
CSA000389.1	PREDICTED: SWI/SNF complex component SNF12 homolog [Prunus mume]	chloroplast
CSA017813.1	PREDICTED: serine/threonine-protein phosphatase 5 isoform X2 [Jatropha curcas]	chloroplast
CSA004532.1	"PREDICTED: chlorophyll a-b binding protein CP26, chloroplastic [Ricinus communis]"	chloroplast
CSA009387.1	"PREDICTED: NADH dehydrogenase [ubiquinone] iron-sulfur protein 1, mitochondrial-like [Nicotiana tabacum]"	chloroplast
CSA020760.1	PREDICTED: uridine 5'-monophosphate synthase-like [Ipomoea nil]	chloroplast
CSA016853.1	PREDICTED: cinnamoyl-CoA reductase 1 [Vitis vinifera]	chloroplast
CSA024064.1	"PREDICTED: chlorophyll a-b binding protein 6A, chloroplastic [Nicotiana attenuata]"	chloroplast
CSA010996.1	"PREDICTED: protein CHAPERONE-LIKE PROTEIN OF POR1, chloroplastic [Erythranthe guttata]"	chloroplast
CSA025234.1	PREDICTED: mitochondrial dicarboxylate/tricarboxylate transporter DTC-like [Nelumbo nucifera]	chloroplast
CSA035489.1	"PREDICTED: reticulon-4-interacting protein 1, mitochondrial [Ziziphus jujuba]"	chloroplast
CSA016252.1	PREDICTED: glycerophosphodiester phosphodiesterase GDPD6 isoform X1 [Daucus carota subsp. sativus]	chloroplast
CSA012646.1	"PREDICTED: elongation factor G-2, mitochondrial [Vitis vinifera]"	chloroplast
CSA023590.1	small nuclear ribonucleoprotein U2B [Populus trichocarpa]	chloroplast
CSA035369.1	"PREDICTED: LOW QUALITY PROTEIN: superoxide dismutase [Mn], mitochondrial-like [Malus domestica]"	chloroplast
CSA014739.1	"PREDICTED: glucose-6-phosphate 1-dehydrogenase 4, chloroplastic isoform X1 [Vitis vinifera]"	chloroplast
CSA011054.1	"PREDICTED: thioredoxin M-type, chloroplastic [Eucalyptus grandis]"	chloroplast
CSA034288.1	PREDICTED: GTP-binding protein YPTM2 [Theobroma cacao]	chloroplast
CSA034197.1	PREDICTED: topless-related protein 4 isoform X1 [Solanum tuberosum]	chloroplast
CSA001191.1	"PREDICTED: probable protein phosphatase 2C 10, partial [Juglans regia]"	chloroplast
CSA000118.1	PREDICTED: 40S ribosomal protein S26-3-like [Nicotiana tabacum]	chloroplast
CSA035603.1	"PREDICTED: oxygen-evolving enhancer protein 1, chloroplastic-like [Nicotiana sylvestris]"	chloroplast
CSA000153.1	PREDICTED: UDP-glycosyltransferase 74F2-like [Vitis vinifera]	chloroplast
CSA030311.1	PREDICTED: beta-taxilin isoform X1 [Theobroma cacao]	chloroplast
CSA026278.1	PREDICTED: sulfoquinovosyl transferase SQD2-like [Nicotiana tabacum]	chloroplast
CSA029839.1	PREDICTED: cytochrome P450 72A15 isoform X2 [Eucalyptus grandis]	chloroplast
CSA006334.1	"PREDICTED: ATP-dependent Clp protease proteolytic subunit-related protein 2, chloroplastic [Nelumbo nucifera]"	chloroplast
CSA018092.1	"PREDICTED: glutamate-1-semialdehyde 2,1-aminomutase 2, chloroplastic [Citrus sinensis]"	chloroplast
CSA007830.1	Beta-galactosidase 10 [Morus notabilis]	chloroplast
CSA017890.1	PREDICTED: mitochondrial import receptor subunit TOM9-2 [Ipomoea nil]	chloroplast
CSA035915.1	PREDICTED: uncharacterized N-acetyltransferase ycf52 [Nelumbo nucifera]	chloroplast
CSA025120.1	methyltransferase type 11 [Medicago truncatula]	chloroplast
CSA034201.1	"PREDICTED: carbamoyl-phosphate synthase large chain, chloroplastic-like [Nicotiana attenuata]"	chloroplast
CSA034656.1	"PREDICTED: dnaJ homolog 1, mitochondrial-like [Sesamum indicum]"	chloroplast
CSA012062.1	dihydroxy-acid dehydratase-like [Solanum lycopersicum]	chloroplast
CSA022105.1	"PREDICTED: anthranilate phosphoribosyltransferase, chloroplastic [Jatropha curcas]"	chloroplast
CSA015371.1	"PREDICTED: leucine--tRNA ligase, chloroplastic/mitochondrial isoform X1 [Theobroma cacao]"	chloroplast
CSA035166.1	"transmembrane protein, putative [Medicago truncatula]"	chloroplast
CSA016118.1	PREDICTED: UMP-CMP kinase isoform X6 [Theobroma cacao]	chloroplast
CSA027832.1	PREDICTED: 60S ribosomal protein L37a [Beta vulgaris subsp. vulgaris]	chloroplast
CSA030313.1	PREDICTED: beta-taxilin isoform X1 [Ziziphus jujuba]	chloroplast
CSA035806.1	PREDICTED: guanine nucleotide-binding protein subunit beta-2-like [Gossypium hirsutum]	chloroplast
CSA025312.1	PREDICTED: glutamate decarboxylase 1 [Vitis vinifera]	chloroplast
CSA007394.1	"PREDICTED: beta-D-glucosyl crocetin beta-1,6-glucosyltransferase-like [Juglans regia]"	chloroplast
CSA022162.1	"PREDICTED: nudix hydrolase 14, chloroplastic isoform X1 [Daucus carota subsp. sativus]"	chloroplast
CSA018220.1	"PREDICTED: ABC transporter B family member 25, mitochondrial isoform X2 [Theobroma cacao]"	chloroplast
CSA035044.1	dehydroascorbate reductase [Solanum lycopersicum]	chloroplast
CSA021528.1	PREDICTED: 40S ribosomal protein S8 isoform X2 [Zea mays]	chloroplast
CSA034972.1	"PREDICTED: (-)-isopiperitenol/(-)-carveol dehydrogenase, mitochondrial [Vitis vinifera]"	chloroplast
CSA008446.1	PREDICTED: stem-specific protein TSJT1 [Daucus carota subsp. sativus]	chloroplast
CSA019241.1	PREDICTED: ran-binding protein 1 homolog c-like [Ipomoea nil]	chloroplast
CSA001527.1	histidine phosphatase family (branch 1) protein [Medicago truncatula]	chloroplast
CSA007565.1	PREDICTED: 60S ribosomal protein L22-2 [Arachis ipaensis]	chloroplast
CSA035446.1	PREDICTED: pentatricopeptide repeat-containing protein At2g15690-like [Vitis vinifera]	chloroplast
CSA010476.1	PREDICTED: primary amine oxidase-like [Nicotiana tabacum]	chloroplast
CSA034799.1	"PREDICTED: acetylornithine aminotransferase, mitochondrial [Ipomoea nil]"	chloroplast
CSA018392.1	PREDICTED: cinnamoyl-CoA reductase 1 [Theobroma cacao]	chloroplast
CSA007834.1	"PREDICTED: probable glucan 1,3-alpha-glucosidase [Juglans regia]"	chloroplast
CSA030466.1	"PREDICTED: pheophytinase, chloroplastic [Ziziphus jujuba]"	chloroplast
CSA029860.1	P-loop nucleoside triphosphate hydrolase superfamily protein [Medicago truncatula]	chloroplast
CSA017077.1	"PREDICTED: photosynthetic NDH subunit of lumenal location 1, chloroplastic isoform X1 [Nelumbo nucifera]"	chloroplast
CSA034811.1	DUF4336 domain protein [Medicago truncatula]	chloroplast
CSA020201.1	PREDICTED: actin-depolymerizing factor 2 [Theobroma cacao]	chloroplast
CSA004254.1	PREDICTED: putative low molecular weight protein-tyrosine-phosphatase slr0328 [Prunus mume]	chloroplast
CSA024565.1	F-box/WD repeat-containing protein 7 [Morus notabilis]	chloroplast
CSA031503.1	"PREDICTED: phenylalanine--tRNA ligase, chloroplastic/mitochondrial [Vitis vinifera]"	chloroplast
CSA026435.1	PREDICTED: probable cinnamyl alcohol dehydrogenase 1 [Arachis duranensis]	chloroplast
CSA029977.1	"PREDICTED: 6-phosphogluconate dehydrogenase, decarboxylating 2, chloroplastic [Nelumbo nucifera]"	chloroplast
CSA028565.1	PREDICTED: protein transport protein SEC31 homolog B isoform X2 [Vitis vinifera]	chloroplast
CSA030034.1		chloroplast
CSA016580.1	PREDICTED: protein LST8 homolog isoform X1 [Ricinus communis]	chloroplast
CSA013809.1	PREDICTED: calcineurin B-like protein 3 [Ipomoea nil]	chloroplast
CSA001431.1	transcription termination factor family protein [Medicago truncatula]	chloroplast
CSA020820.1	"PREDICTED: 15-cis-phytoene desaturase, chloroplastic/chromoplastic isoform X1 [Vitis vinifera]"	chloroplast
CSA002832.1	PREDICTED: pantothenate kinase 2 isoform X2 [Vitis vinifera]	chloroplast
CSA028947.1	"WRKY transcription factor 11-2, putative [Medicago truncatula]"	chloroplast
CSA028923.1	PREDICTED: cinnamoyl-CoA reductase 1 [Theobroma cacao]	chloroplast
CSA029667.1	"PREDICTED: glutamyl-tRNA(Gln) amidotransferase subunit A, chloroplastic/mitochondrial [Ipomoea nil]"	chloroplast
CSA030827.1	"PREDICTED: acyl-coenzyme A thioesterase 9, mitochondrial-like isoform X2 [Sesamum indicum]"	chloroplast
CSA021261.1	PREDICTED: zinc finger CCCH domain-containing protein 48 [Solanum lycopersicum]	chloroplast
CSA033206.1	Allene oxide synthase [Morus notabilis]	chloroplast
CSA011682.1	electron carrier/ oxidoreductase [Arabidopsis lyrata subsp. lyrata]	chloroplast
CSA001404.1	"PREDICTED: ATP synthase gamma chain, chloroplastic [Nelumbo nucifera]"	chloroplast
CSA011048.1	PREDICTED: zinc finger protein ZPR1 homolog isoform X3 [Glycine max]	chloroplast
CSA008917.1	PREDICTED: chlorophyll a-b binding protein of LHCII type 1 [Vitis vinifera]	chloroplast
CSA024653.1	PREDICTED: coatomer subunit zeta-1-like [Juglans regia]	chloroplast
CSA026274.1	"PREDICTED: succinate dehydrogenase subunit 5, mitochondrial [Theobroma cacao]"	chloroplast
CSA036194.1	PREDICTED: putative E3 ubiquitin-protein ligase XBAT35 isoform X2 [Capsicum annuum]	chloroplast
CSA015653.1	"PREDICTED: lipid phosphate phosphatase gamma, chloroplastic-like [Sesamum indicum]"	chloroplast
CSA034566.1	PREDICTED: protein PLASTID REDOX INSENSITIVE 2 [Nicotiana attenuata]	chloroplast
CSA023376.1	PREDICTED: ABC transporter C family member 2-like [Glycine max]	chloroplast
CSA017144.1	PREDICTED: probable polygalacturonase [Ipomoea nil]	chloroplast
CSA021948.1	PREDICTED: protein ENL [Eucalyptus grandis]	chloroplast
CSA032812.1	"PREDICTED: ribosome-recycling factor, chloroplastic [Nelumbo nucifera]"	chloroplast
CSA012072.1	PREDICTED: ethanolamine-phosphate cytidylyltransferase [Sesamum indicum]	chloroplast
CSA008584.1	PREDICTED: protein OPI10 homolog [Ziziphus jujuba]	chloroplast
CSA032560.1	PREDICTED: dipeptidyl-peptidase 5 [Vitis vinifera]	chloroplast
CSA001665.1	"PREDICTED: transketolase, chloroplastic [Juglans regia]"	chloroplast
CSA012043.1		chloroplast
CSA028271.1	PREDICTED: phosphomannomutase/phosphoglucomutase isoform X2 [Ziziphus jujuba]	chloroplast
CSA029276.1	"PREDICTED: ATP synthase gamma chain, chloroplastic [Gossypium hirsutum]"	chloroplast
CSA033874.1	"PREDICTED: glyoxylate/succinic semialdehyde reductase 2, chloroplastic isoform X2 [Ziziphus jujuba]"	chloroplast
CSA021999.1	PREDICTED: ER membrane protein complex subunit 7 homolog [Theobroma cacao]	chloroplast
CSA030592.1	PREDICTED: probable plastid-lipid-associated protein 11 isoform X1 [Ipomoea nil]	chloroplast
CSA001864.1	"PREDICTED: heat shock protein 90-5, chloroplastic [Ziziphus jujuba]"	chloroplast
CSA008341.1	"PREDICTED: L-galactono-1,4-lactone dehydrogenase, mitochondrial [Sesamum indicum]"	chloroplast
CSA023935.1	"PREDICTED: ATP-dependent zinc metalloprotease FTSH 12, chloroplastic [Populus euphratica]"	chloroplast
CSA028194.1	"PREDICTED: ATP-dependent zinc metalloprotease FTSH, chloroplastic [Jatropha curcas]"	chloroplast
CSA015323.1	PREDICTED: carbon catabolite repressor protein 4 homolog 1 [Pyrus x bretschneideri]	chloroplast
CSA010415.1	PREDICTED: ribonuclease J isoform X1 [Ricinus communis]	chloroplast
CSA005509.1	Thylakoid lumenal 19 kDa protein [Morus notabilis]	chloroplast
CSA021906.1	PREDICTED: alpha-galactosidase [Populus euphratica]	chloroplast
CSA031718.1	PREDICTED: binding partner of ACD11 1 [Vitis vinifera]	chloroplast
CSA006075.1	"PREDICTED: photosystem I reaction center subunit XI, chloroplastic [Theobroma cacao]"	chloroplast
CSA027024.1	PREDICTED: putative pterin-4-alpha-carbinolamine dehydratase [Theobroma cacao]	chloroplast
CSA022402.1	PREDICTED: GDSL esterase/lipase At5g62930 isoform X2 [Juglans regia]	chloroplast
CSA012958.1	"PREDICTED: protease Do-like 1, chloroplastic [Nelumbo nucifera]"	chloroplast
CSA010634.1	plastid transcriptionally active 6 [Arabidopsis thaliana]	chloroplast
CSA006671.1	PREDICTED: cyclase-associated protein 1-like [Ziziphus jujuba]	chloroplast
CSA014994.1	PREDICTED: 60S ribosomal protein L26-1-like [Nelumbo nucifera]	chloroplast
CSA031677.1	rubredoxin family protein [Populus trichocarpa]	chloroplast
CSA017334.1	PREDICTED: ras-related protein RABH1e [Ipomoea nil]	chloroplast
CSA017398.1	PREDICTED: probable thiol methyltransferase 2 [Vitis vinifera]	chloroplast
CSA031784.1	"PREDICTED: bifunctional 3-dehydroquinate dehydratase/shikimate dehydrogenase, chloroplastic [Vitis vinifera]"	chloroplast
CSA008148.1	PREDICTED: mitochondrial adenine nucleotide transporter ADNT1-like [Nelumbo nucifera]	chloroplast
CSA014531.1	PREDICTED: cinnamoyl-CoA reductase 1-like [Daucus carota subsp. sativus]	chloroplast
CSA035150.1	"PREDICTED: glutamyl-tRNA(Gln) amidotransferase subunit B, chloroplastic/mitochondrial isoform X1 [Vitis vinifera]"	chloroplast
CSA009795.1	PREDICTED: translation machinery-associated protein 22 [Populus euphratica]	chloroplast
CSA002229.1	rubredoxin family protein [Arabidopsis lyrata subsp. lyrata]	chloroplast
CSA011870.1	PREDICTED: THO complex subunit 2 isoform X4 [Vitis vinifera]	chloroplast
CSA026004.1	"PREDICTED: oxygen-evolving enhancer protein 3-2, chloroplastic [Pyrus x bretschneideri]"	chloroplast
CSA035555.1	PREDICTED: IST1 homolog [Prunus mume]	chloroplast
CSA001003.1	"PREDICTED: 50S ribosomal protein L17, chloroplastic-like [Nicotiana tabacum]"	chloroplast
CSA011207.1	PREDICTED: mitochondrial import inner membrane translocase subunit TIM22 [Ziziphus jujuba]	chloroplast
CSA012823.1	PREDICTED: probable LRR receptor-like serine/threonine-protein kinase At1g67720 isoform X1 [Vitis vinifera]	chloroplast
CSA032441.1	PREDICTED: eukaryotic translation initiation factor 3 subunit L-like [Jatropha curcas]	chloroplast
CSA024478.1	PREDICTED: heterogeneous nuclear ribonucleoprotein A/B-like [Arachis duranensis]	chloroplast
CSA007940.1	"PREDICTED: biotin carboxylase 1, chloroplastic-like [Nicotiana tabacum]"	chloroplast
CSA030016.1	PREDICTED: protein EARLY RESPONSIVE TO DEHYDRATION 15-like [Daucus carota subsp. sativus]	chloroplast
CSA007402.1	"PREDICTED: photosynthetic NDH subunit of lumenal location 4, chloroplastic [Vitis vinifera]"	chloroplast
CSA035966.1	"PREDICTED: methionine aminopeptidase 1D, chloroplastic/mitochondrial isoform X1 [Prunus mume]"	chloroplast
CSA031533.1	PREDICTED: cytochrome P450 89A2 [Vitis vinifera]	chloroplast
CSA025496.1	Elongation factor G [Morus notabilis]	chloroplast
CSA034958.1	PREDICTED: activating signal cointegrator 1 [Ipomoea nil]	chloroplast
CSA000218.1	"PREDICTED: carbamoyl-phosphate synthase large chain, chloroplastic [Vitis vinifera]"	chloroplast
CSA007078.1	"PREDICTED: coenzyme Q-binding protein COQ10 homolog, mitochondrial [Nelumbo nucifera]"	chloroplast
CSA031231.1	"PREDICTED: 1-deoxy-D-xylulose 5-phosphate reductoisomerase, chloroplastic-like isoform X3 [Gossypium hirsutum]"	chloroplast
CSA024542.1	"PREDICTED: glutathione synthetase, chloroplastic [Prunus mume]"	chloroplast
CSA024451.1	PREDICTED: importin subunit beta-1 [Vitis vinifera]	chloroplast
CSA025219.1	"PREDICTED: probable phosphoribosylformylglycinamidine synthase, chloroplastic/mitochondrial [Vitis vinifera]"	chloroplast
CSA025110.1	"PREDICTED: ferredoxin--NADP reductase, leaf isozyme, chloroplastic [Ricinus communis]"	chloroplast
CSA030041.1	"PREDICTED: ribulose-phosphate 3-epimerase, chloroplastic [Nelumbo nucifera]"	chloroplast
CSA004050.1	PREDICTED: probable transcriptional regulator SLK2 [Fragaria vesca subsp. vesca]	chloroplast
CSA011406.1	"PREDICTED: probable glutamyl endopeptidase, chloroplastic, partial [Ziziphus jujuba]"	chloroplast
CSA027766.1	"PREDICTED: glucose-6-phosphate isomerase 1, chloroplastic [Ziziphus jujuba]"	chloroplast
CSA030407.1	PREDICTED: protein disulfide isomerase-like 2-3 [Juglans regia]	chloroplast
CSA018927.1	nuclear protein [Arabidopsis thaliana]	chloroplast
CSA002966.1	"PREDICTED: 33 kDa ribonucleoprotein, chloroplastic [Juglans regia]"	chloroplast
CSA027020.1	PREDICTED: eukaryotic translation initiation factor isoform 4G-1 [Citrus sinensis]	chloroplast
CSA029723.1	"PREDICTED: glycine cleavage system H protein 3, mitochondrial [Juglans regia]"	chloroplast
CSA003899.1	PREDICTED: hydroquinone glucosyltransferase [Jatropha curcas]	chloroplast
CSA000866.1	PREDICTED: autophagy-related protein 101-like isoform X2 [Nicotiana attenuata]	chloroplast
CSA034503.1	PREDICTED: DNA ligase 1 [Camelina sativa]	chloroplast
CSA000709.1	"PREDICTED: probable inactive ATP-dependent zinc metalloprotease FTSHI 2, chloroplastic [Nicotiana tomentosiformis]"	chloroplast
CSA007903.1	PREDICTED: tRNA(Ile)-lysidine synthase [Malus domestica]	chloroplast
CSA011382.1	"PREDICTED: superoxide dismutase [Cu-Zn], chloroplastic [Ziziphus jujuba]"	chloroplast
CSA022795.1	PREDICTED: annexin D5 [Eucalyptus grandis]	chloroplast
CSA033379.1	PREDICTED: uncharacterized mitochondrial protein AtMg00810-like [Phoenix dactylifera]	chloroplast
CSA008399.1	calcineurin-like phosphoesterase family protein [Populus trichocarpa]	chloroplast
CSA020681.1	"PREDICTED: arginine biosynthesis bifunctional protein ArgJ, chloroplastic isoform X1 [Solanum tuberosum]"	chloroplast
CSA025704.1	"PREDICTED: aconitate hydratase, cytoplasmic [Ipomoea nil]"	chloroplast
CSA018553.1	"PREDICTED: GDT1-like protein 2, chloroplastic [Vitis vinifera]"	chloroplast
CSA028707.1	"PREDICTED: multiple organellar RNA editing factor 3, mitochondrial-like [Ziziphus jujuba]"	chloroplast
CSA021911.1	PREDICTED: protein transport protein Sec61 subunit beta [Vitis vinifera]	chloroplast
CSA020860.1	PREDICTED: uracil phosphoribosyltransferase-like [Pyrus x bretschneideri]	chloroplast
CSA005568.1	vestitone reductase-related family protein [Populus trichocarpa]	chloroplast
CSA000531.1	"PREDICTED: 20 kDa chaperonin, chloroplastic-like [Nicotiana tabacum]"	chloroplast
CSA023073.1	haloacid dehalogenase-like hydrolase family protein [Populus trichocarpa]	chloroplast
CSA026768.1	"PREDICTED: photosystem II D1 precursor processing protein PSB27-H2, chloroplastic isoform X2 [Vitis vinifera]"	chloroplast
CSA016587.1	"PREDICTED: chlorophyll a-b binding protein 8, chloroplastic [Prunus mume]"	chloroplast
CSA009595.1	"PREDICTED: cytochrome P450 97B2, chloroplastic [Vigna radiata var. radiata]"	chloroplast
CSA021713.1	ketose-bisphosphate aldolase class-II family protein [Arabidopsis thaliana]	chloroplast
CSA031966.1	PREDICTED: aspartic proteinase A1-like [Prunus mume]	chloroplast
CSA008486.1	PREDICTED: probable acyl-activating enzyme 2 [Juglans regia]	chloroplast
CSA014830.1	PREDICTED: protein transport protein SEC23 [Vitis vinifera]	chloroplast
CSA004159.1	"PREDICTED: fumarate hydratase 1, mitochondrial-like, partial [Nicotiana tabacum]"	chloroplast
CSA024856.1	PREDICTED: probable alpha-galactosidase B [Citrus sinensis]	chloroplast
CSA032288.1	PREDICTED: flavin-dependent oxidoreductase FOX1-like [Nicotiana tomentosiformis]	chloroplast
CSA016187.1	DNA-binding family protein [Populus trichocarpa]	chloroplast
CSA028725.1	PREDICTED: proteasome subunit beta type-1 [Ziziphus jujuba]	chloroplast
CSA034852.1	"PREDICTED: dihydrolipoyllysine-residue acetyltransferase component 5 of pyruvate dehydrogenase complex,chloroplastic [Malus domestica]"	chloroplast
CSA007711.1	PREDICTED: 60S ribosomal protein L38 isoform X1 [Elaeis guineensis]	chloroplast
CSA022208.1	PREDICTED: DNA-directed RNA polymerase I subunit RPA12-like [Nicotiana tabacum]	chloroplast
CSA016222.1	"PREDICTED: lipoxygenase 6, chloroplastic [Vitis vinifera]"	chloroplast
CSA031574.1	"PREDICTED: trigger factor-like protein TIG, Chloroplastic [Vitis vinifera]"	chloroplast
CSA030200.1	PREDICTED: tripeptidyl-peptidase 2 isoform X1 [Vitis vinifera]	chloroplast
CSA021654.1	PREDICTED: probable pyridoxal 5'-phosphate synthase subunit PDX2 isoform X1 [Prunus mume]	chloroplast
CSA031968.1	PREDICTED: aspartic proteinase A1 [Eucalyptus grandis]	chloroplast
CSA015744.1	adenine phosphoribosyltransferase [Arabidopsis thaliana]	chloroplast
CSA019915.1	PREDICTED: maspardin [Theobroma cacao]	chloroplast
CSA005888.1	photosystem II Pbs27 protein [Medicago truncatula]	chloroplast
CSA026366.1	"PREDICTED: dol-P-Man:Man(6)GlcNAc(2)-PP-Dol alpha-1,2-mannosyltransferase [Nicotiana attenuata]"	chloroplast
CSA023887.1	PREDICTED: pectinesterase [Ricinus communis]	chloroplast
CSA006298.1	"PREDICTED: chaperonin-like RBCX protein 1, chloroplastic [Vitis vinifera]"	chloroplast
CSA029342.1	PREDICTED: 40S ribosomal protein S3a [Sesamum indicum]	chloroplast
CSA027332.1	PREDICTED: thioredoxin reductase 1-like [Nelumbo nucifera]	chloroplast
CSA005373.1	"PREDICTED: CBS domain-containing protein CBSX1, chloroplastic-like [Populus euphratica]"	chloroplast
CSA002549.1	"PREDICTED: peptidyl-prolyl cis-trans isomerase, chloroplastic [Ziziphus jujuba]"	chloroplast
CSA024940.1	PREDICTED: pectin acetylesterase 8 [Vitis vinifera]	chloroplast
CSA030616.1	PREDICTED: glutathione S-transferase-like [Sesamum indicum]	chloroplast
CSA002810.1	"PREDICTED: protein COFACTOR ASSEMBLY OF COMPLEX C SUBUNIT B CCB1, chloroplastic [Juglans regia]"	chloroplast
CSA012418.1	PREDICTED: transcription repressor MYB5-like [Juglans regia]	chloroplast
CSA002627.1	PREDICTED: lysosomal Pro-X carboxypeptidase [Populus euphratica]	chloroplast
CSA000795.1	"PREDICTED: phosphoribulokinase, chloroplastic-like [Populus euphratica]"	chloroplast
CSA017070.1	thiamine monophosphate synthase [Medicago truncatula]	chloroplast
CSA010862.1	"PREDICTED: chlorophyll a-b binding protein CP29.1, chloroplastic [Ricinus communis]"	chloroplast
CSA025473.1	PREDICTED: isopentenyl-diphosphate Delta-isomerase I [Solanum tuberosum]	chloroplast
CSA001699.1	PREDICTED: basic 7S globulin-like [Juglans regia]	chloroplast
CSA029788.1	PREDICTED: alcohol dehydrogenase-like [Nicotiana tabacum]	chloroplast
CSA001234.1	PREDICTED: diphosphomevalonate decarboxylase MVD2-like [Nicotiana attenuata]	chloroplast
CSA013978.1	PREDICTED: acylamino-acid-releasing enzyme isoform X2 [Juglans regia]	chloroplast
CSA003657.1	PREDICTED: glucose-induced degradation protein 8 homolog isoform X1 [Citrus sinensis]	chloroplast
CSA033261.1	"PREDICTED: 2,3-bisphosphoglycerate-independent phosphoglycerate mutase [Sesamum indicum]"	chloroplast
CSA010160.1	"PREDICTED: dihydrolipoyl dehydrogenase 1, mitochondrial [Ricinus communis]"	chloroplast
CSA007453.1	"PREDICTED: probable enoyl-CoA hydratase 1, peroxisomal [Ziziphus jujuba]"	chloroplast
CSA004900.1	PREDICTED: dammarenediol II synthase-like [Sesamum indicum]	chloroplast
CSA009911.1	PREDICTED: probable RNA-binding protein 46 isoform X4 [Vitis vinifera]	chloroplast
CSA014092.1	PREDICTED: phosphoinositide phospholipase C 2 [Vitis vinifera]	chloroplast
CSA009154.1	PREDICTED: probable alpha-mannosidase At5g13980 [Vitis vinifera]	chloroplast
CSA020795.1	PREDICTED: protein FAM136A [Vitis vinifera]	chloroplast
CSA027148.1	PREDICTED: protein RAE1 [Vitis vinifera]	chloroplast
CSA016451.1	PREDICTED: dnaJ homolog subfamily B member 9 isoform X2 [Populus euphratica]	chloroplast
CSA024952.1	PREDICTED: peroxisome biogenesis protein 22 [Jatropha curcas]	chloroplast
CSA033876.1	"PREDICTED: glyoxylate/succinic semialdehyde reductase 2, chloroplastic-like [Cucumis melo]"	chloroplast
CSA016104.1	PREDICTED: 2-alkenal reductase (NADP(+)-dependent)-like [Sesamum indicum]	chloroplast
CSA013684.1	"PREDICTED: alpha-1,4 glucan phosphorylase L-2 isozyme, chloroplastic/amyloplastic [Vitis vinifera]"	chloroplast
CSA020330.1	"PREDICTED: protease Do-like 5, chloroplastic isoform X2 [Nelumbo nucifera]"	chloroplast
CSA002108.1	PREDICTED: carbonic anhydrase 2 isoform X1 [Vitis vinifera]	chloroplast
CSA000595.1	PREDICTED: coiled-coil domain-containing protein 94 homolog [Tarenaya hassleriana]	chloroplast
CSA028415.1	"PREDICTED: imidazole glycerol phosphate synthase hisHF, chloroplastic [Vitis vinifera]"	chloroplast
CSA004810.1	"PREDICTED: peptidyl-prolyl cis-trans isomerase FKBP16-3, chloroplastic [Camelina sativa]"	chloroplast
CSA015873.1	"PREDICTED: superoxide dismutase [Cu-Zn], chloroplastic [Daucus carota subsp. sativus]"	chloroplast
CSA025413.1	"PREDICTED: stearoyl-[acyl-carrier-protein] 9-desaturase, chloroplastic isoform X1 [Nelumbo nucifera]"	chloroplast
CSA010522.1	PREDICTED: ankyrin-1 [Vitis vinifera]	chloroplast
CSA001352.1	"PREDICTED: aspartate aminotransferase, cytoplasmic [Theobroma cacao]"	chloroplast
CSA023854.1	"PREDICTED: probable gamma-aminobutyrate transaminase 3, mitochondrial [Nelumbo nucifera]"	chloroplast
CSA009660.1	PREDICTED: sister chromatid cohesion 1 protein 4 [Vitis vinifera]	chloroplast
CSA024667.1	PREDICTED: IST1 homolog [Vigna angularis]	chloroplast
CSA024980.1	Translation initiation factor eIF-2B subunit delta [Morus notabilis]	chloroplast
CSA014989.1	PREDICTED: mitochondrial Rho GTPase 1 [Vitis vinifera]	chloroplast
CSA015536.1	"PREDICTED: GDP-Man:Man(3)GlcNAc(2)-PP-Dol alpha-1,2-mannosyltransferase [Citrus sinensis]"	chloroplast
CSA029651.1	"PREDICTED: acyl-coenzyme A oxidase 4, peroxisomal [Prunus mume]"	chloroplast
CSA019880.1	PREDICTED: GEM-like protein 1 [Glycine max]	chloroplast
CSA002335.1	PREDICTED: peptidyl-prolyl cis-trans isomerase-like [Jatropha curcas]	chloroplast
CSA027318.1	PREDICTED: putative protease Do-like 14 [Populus euphratica]	chloroplast
CSA020723.1	PREDICTED: two-component response regulator-like APRR2 isoform X1 [Vitis vinifera]	chloroplast
CSA026626.1	PREDICTED: LOW QUALITY PROTEIN: UDP-glucose:glycoprotein glucosyltransferase [Sesamum indicum]	chloroplast
CSA022412.1	"PREDICTED: phosphoglucomutase, cytoplasmic [Daucus carota subsp. sativus]"	chloroplast
CSA027338.1	PREDICTED: ubiquitin domain-containing protein DSK2a-like [Ziziphus jujuba]	chloroplast
CSA019864.1	"PREDICTED: probable 3-hydroxyisobutyrate dehydrogenase-like 1, mitochondrial [Theobroma cacao]"	chloroplast
CSA036303.1	PREDICTED: 26S proteasome regulatory subunit 4 homolog A [Sesamum indicum]	chloroplast
CSA002538.1	allyl alcohol dehydrogenase-like protein [Arabidopsis thaliana]	chloroplast
CSA024527.1	PREDICTED: 60S ribosomal protein L10 [Vitis vinifera]	chloroplast
CSA029292.1	"calcium-transporting ATPase 8, plasma membrane-type-like isoform X2 [Cajanus cajan]"	chloroplast
CSA032322.1	"PREDICTED: putative transferase At1g60990, chloroplastic isoform X2 [Vitis vinifera]"	chloroplast
CSA016339.1	"PREDICTED: D-3-phosphoglycerate dehydrogenase 1, chloroplastic-like [Daucus carota subsp. sativus]"	chloroplast
CSA018718.1	"PREDICTED: photosynthetic NDH subunit of subcomplex B 4, chloroplastic-like [Vitis vinifera]"	chloroplast
CSA004804.1	PREDICTED: probable inactive purple acid phosphatase 2 [Juglans regia]	chloroplast
CSA010394.1	"PREDICTED: delta(3,5)-Delta(2,4)-dienoyl-CoA isomerase, peroxisomal [Vitis vinifera]"	chloroplast
CSA013702.1	PREDICTED: probable phospholipid hydroperoxide glutathione peroxidase isoform X1 [Sesamum indicum]	chloroplast
CSA025139.1	PREDICTED: ras-related protein RABA2a [Prunus mume]	chloroplast
CSA000238.1	PREDICTED: probable transaldolase [Sesamum indicum]	chloroplast
CSA006658.1	PREDICTED: beta-glucosidase BoGH3B-like isoform X1 [Prunus mume]	chloroplast
CSA018609.1	"PREDICTED: ferrochelatase-2, chloroplastic [Vitis vinifera]"	chloroplast
CSA008985.1	PREDICTED: putative late blight resistance protein homolog R1B-14 [Solanum pennellii]	chloroplast
CSA009966.1	"PREDICTED: fructose-bisphosphate aldolase 1, chloroplastic [Solanum pennellii]"	chloroplast
CSA012932.1	"PREDICTED: protein OSB2, chloroplastic [Vitis vinifera]"	chloroplast
CSA023676.1	"PREDICTED: DNA gyrase subunit B, chloroplastic/mitochondrial [Nicotiana tabacum]"	chloroplast
CSA009269.1	"PREDICTED: peptide deformylase 1A, chloroplastic [Ipomoea nil]"	chloroplast
CSA026778.1	PREDICTED: glutathione S-transferase L3 [Vitis vinifera]	chloroplast
CSA027529.1	"PREDICTED: glyceraldehyde-3-phosphate dehydrogenase GAPCP2, chloroplastic-like [Sesamum indicum]"	chloroplast
CSA002938.1	"PREDICTED: sulfite reductase [ferredoxin], chloroplastic-like [Nelumbo nucifera]"	chloroplast
CSA012355.1	"PREDICTED: dicarboxylate transporter 1, chloroplastic [Nelumbo nucifera]"	chloroplast
CSA003095.1	"PREDICTED: phosphoglucan, water dikinase, chloroplastic isoform X1 [Vitis vinifera]"	chloroplast
CSA014350.1	PREDICTED: nitric oxide synthase-interacting protein [Vitis vinifera]	chloroplast
CSA014014.1	AMP deaminase [Morus notabilis]	chloroplast
CSA006796.1	PREDICTED: nucleolar protein 56 [Vitis vinifera]	chloroplast
CSA021114.1	PREDICTED: ubiquitin-activating enzyme E1 1-like [Juglans regia]	chloroplast
CSA007724.1	PREDICTED: titin-like isoform X1 [Gossypium hirsutum]	chloroplast
CSA026782.1	PREDICTED: thioredoxin reductase NTRC [Citrus sinensis]	chloroplast
CSA028906.1	PREDICTED: peroxidase 4-like [Vitis vinifera]	chloroplast
CSA015448.1	"PREDICTED: ATP-dependent zinc metalloprotease FTSH 11, chloroplastic/mitochondrial-like [Vigna angularis]"	chloroplast
CSA017701.1	PREDICTED: aminoacyl tRNA synthase complex-interacting multifunctional protein 1 [Juglans regia]	chloroplast
CSA007201.1	"PREDICTED: proline--tRNA ligase, chloroplastic/mitochondrial-like [Ziziphus jujuba]"	chloroplast
CSA014302.1	"PREDICTED: magnesium-chelatase subunit ChlI, chloroplastic-like isoform X3 [Juglans regia]"	chloroplast
CSA031525.1	PREDICTED: diacylglycerol kinase 7-like isoform X1 [Nicotiana sylvestris]	chloroplast
CSA002588.1	PREDICTED: uncharacterized membrane protein At1g16860-like [Solanum tuberosum]	chloroplast
CSA010191.1	"PREDICTED: heat shock 70 kDa protein 6, chloroplastic [Gossypium arboreum]"	chloroplast
CSA031805.1	"PREDICTED: phosphoribosylaminoimidazole-succinocarboxamide synthase, chloroplastic [Ricinus communis]"	chloroplast
CSA008724.1	"PREDICTED: internal alternative NAD(P)H-ubiquinone oxidoreductase A1, mitochondrial-like [Nicotiana tabacum]"	chloroplast
CSA010631.1	"transmembrane protein, putative [Medicago truncatula]"	chloroplast
CSA003393.1	PREDICTED: zinc finger CCCH domain-containing protein 37 isoform X1 [Nelumbo nucifera]	chloroplast
CSA010842.1	"PREDICTED: acyl carrier protein 2, mitochondrial [Ricinus communis]"	chloroplast
CSA017654.1	"PREDICTED: fructose-1,6-bisphosphatase, chloroplastic [Glycine max]"	chloroplast
CSA025132.1	PREDICTED: ras-related protein RABD1 [Jatropha curcas]	chloroplast
CSA028009.1	"PREDICTED: sedoheptulose-1,7-bisphosphatase, chloroplastic [Solanum pennellii]"	chloroplast
CSA005544.1	"PREDICTED: crocetin glucosyltransferase, chloroplastic-like [Nicotiana tomentosiformis]"	chloroplast
CSA007414.1	PREDICTED: UDP-glycosyltransferase 73C2 [Vitis vinifera]	chloroplast
CSA014024.1	PREDICTED: probable ubiquitin conjugation factor E4 [Nicotiana attenuata]	chloroplast
CSA003062.1	"PREDICTED: peptidyl-prolyl cis-trans isomerase CYP28, chloroplastic-like [Daucus carota subsp. sativus]"	chloroplast
CSA027463.1	"PREDICTED: calcium sensing receptor, chloroplastic isoform X2 [Citrus sinensis]"	chloroplast
CSA011016.1	PREDICTED: probable serine protease EDA2 [Erythranthe guttata]	chloroplast
CSA027312.1	photosystem I reaction center subunit IV A [Medicago truncatula]	chloroplast
CSA018005.1	alba DNA/RNA-binding protein [Medicago truncatula]	chloroplast
CSA004763.1	"PREDICTED: ribulose bisphosphate carboxylase small chain, chloroplastic-like [Juglans regia]"	chloroplast
CSA009580.1	PREDICTED: ras-related protein RABF1 [Juglans regia]	chloroplast
CSA023242.1	"transmembrane protein, putative [Medicago truncatula]"	chloroplast
CSA029180.1	PREDICTED: conserved oligomeric Golgi complex subunit 6 [Vitis vinifera]	chloroplast
CSA014363.1	"PREDICTED: NAD-dependent malic enzyme 59 kDa isoform, mitochondrial [Erythranthe guttata]"	chloroplast
CSA026089.1	PREDICTED: omega-hydroxypalmitate O-feruloyl transferase [Vitis vinifera]	chloroplast
CSA024205.1	PREDICTED: nuclear pore complex protein NUP98A [Vitis vinifera]	chloroplast
CSA000353.1	"PREDICTED: dihydroorotate dehydrogenase (quinone), mitochondrial [Nicotiana tomentosiformis]"	chloroplast
CSA009782.1	PREDICTED: ER membrane protein complex subunit 10-like isoform X2 [Gossypium hirsutum]	chloroplast
CSA016772.1	"PREDICTED: omega-amidase, chloroplastic [Nicotiana attenuata]"	chloroplast
CSA021136.1	PREDICTED: 30S ribosomal protein S1 isoform X2 [Theobroma cacao]	chloroplast
CSA019497.1	uncharacterized LOC8278573 precursor [Ricinus communis]	chloroplast
CSA015115.1	"PREDICTED: 2-oxoisovalerate dehydrogenase subunit alpha 2, mitochondrial-like isoform X2 [Nelumbo nucifera]"	chloroplast
CSA033140.1	PREDICTED: leiomodin-2 isoform X1 [Capsicum annuum]	chloroplast
CSA014798.1	PREDICTED: 26S proteasome non-ATPase regulatory subunit 11 homolog [Juglans regia]	chloroplast
CSA023848.1	PREDICTED: peroxidase 4 [Citrus sinensis]	chloroplast
CSA029944.1	"PREDICTED: photosystem I reaction center subunit psaK, chloroplastic-like [Nicotiana tabacum]"	chloroplast
CSA032657.1	isopentenyl-diphosphate Delta-isomerase I [Vitis vinifera]	chloroplast
CSA029093.1	"PREDICTED: chaperone protein dnaJ A6, chloroplastic-like [Daucus carota subsp. sativus]"	chloroplast
CSA019483.1	PREDICTED: putative ribosome biogenesis GTPase RsgA [Vigna angularis]	chloroplast
CSA031867.1	"PREDICTED: 50S ribosomal protein L24, chloroplastic isoform X1 [Daucus carota subsp. sativus]"	chloroplast
CSA004836.1	PREDICTED: aquaporin PIP1-3 [Daucus carota subsp. sativus]	chloroplast
CSA020042.1	PREDICTED: importin subunit beta-1 [Vitis vinifera]	chloroplast
CSA031063.1	Mitochondrial import inner membrane translocase subunit Tim10 [Morus notabilis]	chloroplast
CSA031626.1	PREDICTED: aspartate-semialdehyde dehydrogenase [Vigna angularis]	chloroplast
CSA009389.1	"PREDICTED: NADH dehydrogenase [ubiquinone] iron-sulfur protein 1, mitochondrial [Vitis vinifera]"	chloroplast
CSA004317.1	"PREDICTED: probable plastid-lipid-associated protein 4, chloroplastic isoform X3 [Nelumbo nucifera]"	chloroplast
CSA035890.1	"PREDICTED: phosphoribosylaminoimidazole carboxylase, chloroplastic isoform X1 [Vitis vinifera]"	chloroplast
CSA029047.1	PREDICTED: thaumatin-like protein [Sesamum indicum]	chloroplast
CSA004618.1	"PREDICTED: ferredoxin-3, chloroplastic [Vitis vinifera]"	chloroplast
CSA010050.1	"PREDICTED: carboxyl-terminal-processing peptidase 2, chloroplastic-like isoform X2 [Juglans regia]"	chloroplast
CSA010653.1	PREDICTED: protein NLRC3 isoform X2 [Vitis vinifera]	chloroplast
CSA019243.1	"PREDICTED: cysteine desulfurase, mitochondrial [Nelumbo nucifera]"	chloroplast
CSA010939.1	"PREDICTED: single-stranded DNA-binding protein WHY1, chloroplastic [Theobroma cacao]"	chloroplast
CSA007281.1	FAD-dependent oxidoreductase family protein [Populus trichocarpa]	chloroplast
CSA032248.1	PREDICTED: ferredoxin-1-like [Nicotiana tabacum]	chloroplast
CSA035766.1	N-(5-phosphoribosyl)anthranilate isomerase [Medicago truncatula]	chloroplast
CSA026796.1	"PREDICTED: glyceraldehyde-3-phosphate dehydrogenase A, chloroplastic [Nelumbo nucifera]"	chloroplast
CSA008629.1	DEAD-box ATP-dependent RNA helicase 20 [Morus notabilis]	chloroplast
CSA021619.1	PREDICTED: peptide methionine sulfoxide reductase A1 [Ricinus communis]	chloroplast
CSA022406.1	"PREDICTED: phosphoenolpyruvate/phosphate translocator 2, chloroplastic-like [Daucus carota subsp. sativus]"	chloroplast
CSA018921.1	"PREDICTED: isoleucine--tRNA ligase, chloroplastic/mitochondrial isoform X2 [Vitis vinifera]"	chloroplast
CSA019975.1	"PREDICTED: zeaxanthin epoxidase, chloroplastic-like [Sesamum indicum]"	chloroplast
CSA036539.1	PREDICTED: 14-3-3-like protein [Citrus sinensis]	chloroplast
CSA011035.1	"PREDICTED: ribulose-1,5 bisphosphate carboxylase/oxygenase large subunit N-methyltransferase, chloroplastic[Cucumis sativus]"	chloroplast
CSA010815.1	"PREDICTED: (+)-neomenthol dehydrogenase-like, partial [Juglans regia]"	chloroplast
CSA013193.1	"PREDICTED: ATP phosphoribosyltransferase 2, chloroplastic-like [Nicotiana tabacum]"	chloroplast
CSA010829.1	PREDICTED: DCN1-like protein 4 [Ziziphus jujuba]	chloroplast
CSA027652.1	PREDICTED: pyrophosphate--fructose 6-phosphate 1-phosphotransferase subunit beta-like [Daucus carota subsp. sativus]	chloroplast
CSA018460.1	PREDICTED: DNA-binding protein S1FA [Ricinus communis]	chloroplast
CSA029742.1	PREDICTED: mitochondrial import inner membrane translocase subunit TIM8 [Jatropha curcas]	chloroplast
CSA006168.1	"PREDICTED: fe-S cluster assembly factor HCF101, chloroplastic-like [Ziziphus jujuba]"	chloroplast
CSA019296.1	"PREDICTED: protein THYLAKOID FORMATION1, chloroplastic [Ziziphus jujuba]"	chloroplast
CSA002124.1	"PREDICTED: probable plastid-lipid-associated protein 3, chloroplastic [Nelumbo nucifera]"	chloroplast
CSA029026.1	"PREDICTED: crocetin glucosyltransferase, chloroplastic-like [Juglans regia]"	chloroplast
CSA034129.1	PREDICTED: ALG-2 interacting protein X [Jatropha curcas]	chloroplast
CSA019936.1	PREDICTED: adenine phosphoribosyltransferase 1-like [Ipomoea nil]	chloroplast
CSA021957.1	"PREDICTED: epimerase family protein SDR39U1 homolog, chloroplastic isoform X1 [Ricinus communis]"	chloroplast
CSA027656.1	"PREDICTED: thiamine thiazole synthase 2, chloroplastic [Juglans regia]"	chloroplast
CSA034432.1	"PREDICTED: aldehyde dehydrogenase family 2 member B4, mitochondrial-like [Ziziphus jujuba]"	chloroplast
CSA002849.1	PREDICTED: triphosphate tunel metalloenzyme 3 isoform X2 [Daucus carota subsp. sativus]	chloroplast
CSA033545.1	PREDICTED: formin-like protein 20 [Malus domestica]	chloroplast
CSA036561.1	"PREDICTED: glycine cleavage system H protein, mitochondrial [Nelumbo nucifera]"	chloroplast
CSA031794.1	PREDICTED: dipeptidyl-peptidase 5 [Ziziphus jujuba]	chloroplast
CSA034775.1	"PREDICTED: malate dehydrogenase, mitochondrial-like [Nelumbo nucifera]"	chloroplast
CSA000317.1	PREDICTED: rubredoxin-like [Nicotiana tabacum]	chloroplast
CSA029831.1	PREDICTED: LOW QUALITY PROTEIN: aminopeptidase M1-like [Eucalyptus grandis]	chloroplast
CSA024501.1	structural constituent of ribosome protein [Medicago truncatula]	chloroplast
CSA001250.1	"PREDICTED: coiled-coil-helix-coiled-coil-helix domain-containing protein 10, mitochondrial [Sesamum indicum]"	chloroplast
CSA010440.1	PREDICTED: inosine triphosphate pyrophosphatase isoform X2 [Juglans regia]	chloroplast
CSA036875.1	PREDICTED: actin-related protein 4-like [Malus domestica]	chloroplast
CSA031884.1	PREDICTED: guanylate-binding protein 2-like [Nicotiana attenuata]	chloroplast
CSA025666.1	Rieske (2Fe-2S) domain protein [Medicago truncatula]	chloroplast
CSA020913.1	PREDICTED: membrane steroid-binding protein 2-like [Arachis duranensis]	chloroplast
CSA004632.1	"PREDICTED: ycf3-interacting protein 1, chloroplastic isoform X1 [Vitis vinifera]"	chloroplast
CSA026552.1	PREDICTED: aminoacyl tRNA synthase complex-interacting multifunctional protein 1 isoform X2 [Vitis vinifera]	chloroplast
CSA036756.1	"PREDICTED: D-amino-acid transaminase, chloroplastic [Vitis vinifera]"	chloroplast
CSA013852.1	"PREDICTED: UDP-sulfoquinovose synthase, chloroplastic [Vitis vinifera]"	chloroplast
CSA034557.1	PREDICTED: cytochrome P450 76C2-like [Vitis vinifera]	chloroplast
CSA004277.1	PREDICTED: CBL-interacting protein kinase 04 isoform X3 [Vitis vinifera]	chloroplast
CSA027825.1	"PREDICTED: peroxiredoxin-2E-1, chloroplastic [Nelumbo nucifera]"	chloroplast
CSA004164.1	PREDICTED: protein EXORDIUM-like 2 [Theobroma cacao]	chloroplast
CSA027594.1	enoyl-CoA hydratase/isomerase family protein [Populus trichocarpa]	chloroplast
CSA021766.1	"PREDICTED: 50S ribosomal protein L15, chloroplastic [Vitis vinifera]"	chloroplast
CSA010115.1	PREDICTED: N-carbamoylputrescine amidase [Juglans regia]	chloroplast
CSA034087.1	"PREDICTED: succinate-semialdehyde dehydrogenase, mitochondrial isoform X2 [Sesamum indicum]"	chloroplast
CSA026579.1	PREDICTED: SUMO-conjugating enzyme UBC9 [Malus domestica]	chloroplast
CSA022549.1	PREDICTED: probable glutathione S-transferase [Populus euphratica]	chloroplast
CSA009505.1	PREDICTED: protein disulfide isomerase-like 1-6 [Ziziphus jujuba]	chloroplast
CSA012772.1	Soluble inorganic pyrophosphatase [Morus notabilis]	chloroplast
CSA009964.1	"PREDICTED: protein FMP32, mitochondrial [Ricinus communis]"	chloroplast
CSA021707.1	"PREDICTED: 50S ribosomal protein L13, chloroplastic-like [Capsicum annuum]"	chloroplast
CSA021854.1	PREDICTED: CBS domain-containing protein CBSCBSPB1 [Jatropha curcas]	chloroplast
CSA010871.1	PREDICTED: DEAD-box ATP-dependent RNA helicase 38 [Solanum lycopersicum]	chloroplast
CSA033604.1	PREDICTED: eukaryotic translation initiation factor 3 subunit I-like [Glycine max]	chloroplast
CSA003406.1	"probable carotenoid cleavage dioxygenase 4, chloroplastic [Nicotiana tabacum]"	chloroplast
CSA005693.1	short-chain dehydrogenase/reductase [Medicago truncatula]	chloroplast
CSA021692.1	PREDICTED: probable alpha-mannosidase At5g13980 [Pyrus x bretschneideri]	chloroplast
CSA022122.1	PREDICTED: ERAD-associated E3 ubiquitin-protein ligase HRD1B-like [Sesamum indicum]	chloroplast
CSA035874.1	PREDICTED: peptidyl-prolyl cis-trans isomerase Pin1 isoform X2 [Juglans regia]	chloroplast
CSA029218.1	"PREDICTED: fructokinase-like 1, chloroplastic [Gossypium raimondii]"	chloroplast
CSA023938.1	"PREDICTED: glyceraldehyde-3-phosphate dehydrogenase GAPCP2, chloroplastic-like [Sesamum indicum]"	chloroplast
CSA009838.1	PREDICTED: peptide methionine sulfoxide reductase B5-like [Pyrus x bretschneideri]	chloroplast
CSA024590.1	colon cancer-associated Mic1-like protein [Medicago truncatula]	chloroplast
CSA012125.1	PREDICTED: fasciclin-like arabinogalactan protein 1 [Nelumbo nucifera]	chloroplast
CSA029350.1	"PREDICTED: ATP phosphoribosyltransferase 2, chloroplastic-like [Nicotiana tabacum]"	chloroplast
CSA004046.1	"PREDICTED: serine hydroxymethyltransferase 3, chloroplastic-like [Juglans regia]"	chloroplast
CSA015055.1	transmembrane protein [Arabidopsis thaliana]	chloroplast
CSA001834.1	"PREDICTED: prohibitin-3, mitochondrial [Vitis vinifera]"	chloroplast
CSA017190.1	"PREDICTED: acyl carrier protein 1, chloroplastic-like [Citrus sinensis]"	chloroplast
CSA002472.1	"PREDICTED: magnesium-chelatase subunit ChlH, chloroplastic [Gossypium raimondii]"	chloroplast
CSA019089.1	PREDICTED: tropinone reductase homolog At5g06060-like isoform X1 [Nelumbo nucifera]	chloroplast
CSA007309.1	PREDICTED: probable phospholipid hydroperoxide glutathione peroxidase [Erythranthe guttata]	chloroplast
CSA015891.1	PREDICTED: NADPH:quinone oxidoreductase-like [Nelumbo nucifera]	chloroplast
CSA027187.1	PREDICTED: dnaJ homolog subfamily C GRV2 isoform X2 [Prunus mume]	chloroplast
CSA036738.1	PREDICTED: callose synthase 2-like [Nicotiana attenuata]	chloroplast
CSA013115.1	PREDICTED: SKP1-like protein 1B [Citrus sinensis]	chloroplast
CSA020390.1	"PREDICTED: aspartate--tRNA ligase, chloroplastic/mitochondrial [Vitis vinifera]"	chloroplast
CSA030206.1	PREDICTED: SCY1-like protein 2 [Malus domestica]	chloroplast
CSA012930.1	PREDICTED: putative uridine kinase C227.14 [Fragaria vesca subsp. vesca]	chloroplast
CSA006152.1	PREDICTED: hexokinase-1 isoform X1 [Vitis vinifera]	chloroplast
CSA032672.1	"PREDICTED: protein RETICULATA-RELATED 4, chloroplastic-like [Nelumbo nucifera]"	chloroplast
CSA028748.1	"PREDICTED: elongation factor Tu, chloroplastic [Juglans regia]"	chloroplast
CSA012524.1	PREDICTED: protein EXORDIUM-like 2 [Nicotiana tomentosiformis]	chloroplast
CSA017518.1	PREDICTED: WD repeat-containing protein 3 [Vitis vinifera]	chloroplast
CSA016225.1	PREDICTED: urease isoform X1 [Vitis vinifera]	chloroplast
CSA028315.1	"PREDICTED: pheophorbide a oxygenase, chloroplastic [Citrus sinensis]"	chloroplast
CSA028417.1	"PREDICTED: dihydrolipoyllysine-residue succinyltransferase component of 2-oxoglutarate dehydrogenase complex 2, mitochondrial-like [Juglans regia]"	chloroplast
CSA011000.1	PREDICTED: F-box/kelch-repeat protein At3g23880-like [Sesamum indicum]	chloroplast
CSA024290.1	PREDICTED: MACPF domain-containing protein At1g14780-like [Prunus mume]	chloroplast
CSA003118.1	"PREDICTED: triosephosphate isomerase, chloroplastic [Solanum tuberosum]"	chloroplast
CSA002448.1	PREDICTED: ribosome-recycling factor [Gossypium arboreum]	chloroplast
CSA007602.1	"PREDICTED: monothiol glutaredoxin-S7, chloroplastic [Sesamum indicum]"	chloroplast
CSA021245.1	"rhodanese-like/PpiC domain-containing protein 12, chloroplastic [Aegilops tauschii subsp. tauschii]"	chloroplast
CSA030378.1	"PREDICTED: copper chaperone for superoxide dismutase, chloroplastic/cytosolic [Jatropha curcas]"	chloroplast
CSA011599.1	PREDICTED: putative G3BP-like protein isoform X2 [Nicotiana tomentosiformis]	chloroplast
CSA023553.1	PREDICTED: symplekin isoform X1 [Nicotiana attenuata]	chloroplast
CSA028599.1	PREDICTED: 40S ribosomal protein S15a-1-like [Gossypium hirsutum]	chloroplast
CSA011716.1	"PREDICTED: dihydroorotase, mitochondrial isoform X2 [Vitis vinifera]"	chloroplast
CSA023941.1	"PREDICTED: pentatricopeptide repeat-containing protein At4g36680, mitochondrial-like [Solanum pennellii]"	chloroplast
CSA006542.1	"PREDICTED: ferredoxin-thioredoxin reductase, variable chain [Theobroma cacao]"	chloroplast
CSA034113.1	PREDICTED: elongation factor 1-gamma [Vitis vinifera]	chloroplast
CSA031980.1	"PREDICTED: pentatricopeptide repeat-containing protein At1g77360, mitochondrial-like [Nelumbo nucifera]"	chloroplast
CSA006799.1	"PREDICTED: protein ACCUMULATION AND REPLICATION OF CHLOROPLASTS 6, chloroplastic [Vitis vinifera]"	chloroplast
CSA001859.1	PREDICTED: trafficking protein particle complex II-specific subunit 120 homolog isoform X2 [Vitis vinifera]	chloroplast
CSA001463.1	PREDICTED: uncharacterized GTP-binding protein YjiA [Ricinus communis]	chloroplast
CSA029655.1	"PREDICTED: bifunctional monothiol glutaredoxin-S16, chloroplastic [Prunus mume]"	chloroplast
CSA007851.1	"PREDICTED: ATP-dependent zinc metalloprotease FTSH, chloroplastic [Nelumbo nucifera]"	chloroplast
CSA018929.1		chloroplast
CSA026817.1	PREDICTED: probable inactive purple acid phosphatase 27 [Sesamum indicum]	chloroplast
CSA035910.1	PREDICTED: chlorophyll a-b binding protein of LHCII type 1-like [Gossypium raimondii]	chloroplast
CSA007539.1	fiber protein Fb34 [Medicago truncatula]	chloroplast
CSA022783.1	"PREDICTED: DNA gyrase subunit A, chloroplastic/mitochondrial-like, partial [Ziziphus jujuba]"	chloroplast
CSA030838.1	Lysosomal beta glucosidase [Morus notabilis]	chloroplast
CSA004488.1	PREDICTED: stem-specific protein TSJT1 [Capsicum annuum]	chloroplast
CSA005649.1	PREDICTED: chitotriosidase-1 [Theobroma cacao]	chloroplast
CSA027852.1	"glutathione S-transferase, amino-terminal domain protein [Medicago truncatula]"	chloroplast
CSA036589.1	"tyrosine phosphatase, putative [Medicago truncatula]"	chloroplast
CSA029147.1	PREDICTED: bifunctional pinoresinol-lariciresinol reductase 2 [Vitis vinifera]	chloroplast
CSA008909.1	"PREDICTED: phosphoserine phosphatase, chloroplastic [Vitis vinifera]"	chloroplast
CSA010117.1	PREDICTED: BRO1 domain-containing protein BROX [Citrus sinensis]	chloroplast
CSA001620.1	"PREDICTED: alpha,alpha-trehalose-phosphate synthase [UDP-forming] 1-like isoform X1 [Jatropha curcas]"	chloroplast
CSA036751.1	PREDICTED: 7-deoxyloganetin glucosyltransferase-like isoform X4 [Prunus mume]	chloroplast
CSA036023.1	"PREDICTED: heme oxygenase 1, chloroplastic [Solanum tuberosum]"	chloroplast
CSA016644.1	"PREDICTED: glutathione synthetase, chloroplastic isoform X2 [Vitis vinifera]"	chloroplast
CSA031368.1	"PREDICTED: formyltetrahydrofolate deformylase 1, mitochondrial isoform X1 [Vitis vinifera]"	chloroplast
CSA033401.1	Mitochondrial metalloendopeptidase OMA1 [Morus notabilis]	chloroplast
CSA035378.1		chloroplast
CSA031355.1	PREDICTED: nicalin-1 [Vitis vinifera]	chloroplast
CSA004909.1	"PREDICTED: photosystem II 10 kDa polypeptide, chloroplastic [Juglans regia]"	chloroplast
CSA009785.1		chloroplast
CSA004842.1	"PREDICTED: granule-bound starch synthase 1, chloroplastic/amyloplastic-like isoform X1 [Juglans regia]"	chloroplast
CSA006536.1	PREDICTED: probable inactive purple acid phosphatase 29 [Jatropha curcas]	chloroplast
CSA004531.1	PREDICTED: carboxymethylenebutenolidase homolog [Citrus sinensis]	chloroplast
CSA026073.1	"PREDICTED: stromal 70 kDa heat shock-related protein, chloroplastic [Vitis vinifera]"	chloroplast
CSA031365.1	"PREDICTED: ferritin-3, chloroplastic [Theobroma cacao]"	chloroplast
CSA018109.1	PREDICTED: galactinol synthase 1-like [Nelumbo nucifera]	chloroplast
CSA013153.1	PREDICTED: DEAD-box ATP-dependent RNA helicase 56 isoform X1 [Musa acuminata subsp. malaccensis]	chloroplast
CSA030756.1	"transmembrane protein, putative [Medicago truncatula]"	chloroplast
CSA001325.1	"PREDICTED: argininosuccinate synthase, chloroplastic isoform X1 [Theobroma cacao]"	chloroplast
CSA029700.1	PREDICTED: beta-galactosidase-like [Sesamum indicum]	chloroplast
CSA002567.1	"PREDICTED: chaperone protein dnaJ GFA2, mitochondrial [Vitis vinifera]"	chloroplast
CSA027627.1	PREDICTED: mavicyanin [Prunus mume]	chloroplast
CSA000642.1	PREDICTED: lys-63-specific deubiquitinase BRCC36-like isoform X1 [Malus domestica]	chloroplast
CSA028263.1	"PREDICTED: anthranilate synthase alpha subunit 2, chloroplastic-like isoform X2 [Nicotiana tabacum]"	chloroplast
CSA032178.1	PREDICTED: probable polygalacturonase [Vitis vinifera]	chloroplast
CSA013751.1	PREDICTED: 25.3 kDa vesicle transport protein [Ziziphus jujuba]	chloroplast
CSA029274.1	PREDICTED: translocon-associated protein subunit beta [Vitis vinifera]	chloroplast
CSA020950.1	PREDICTED: adenylosuccinate lyase-like [Citrus sinensis]	chloroplast
CSA014359.1	ATP-dependent Clp protease proteolytic subunit 5 [Morus notabilis]	chloroplast
CSA009895.1	PREDICTED: aspartic proteinase-like isoform X1 [Juglans regia]	chloroplast
CSA011717.1	"PREDICTED: aspartate carbamoyltransferase, chloroplastic [Vitis vinifera]"	chloroplast
CSA028753.1	"PREDICTED: quinolinate synthase, chloroplastic [Juglans regia]"	chloroplast
CSA020993.1	DNA-binding family protein [Populus trichocarpa]	chloroplast
CSA004322.1	Dihydrolipoyllysine-residue acetyltransferase component of pyruvate dehydrogenase complex [Morus notabilis]	chloroplast
CSA012199.1	"PREDICTED: 4-hydroxy-tetrahydrodipicolinate reductase 1, chloroplastic [Vitis vinifera]"	chloroplast
CSA005523.1	PREDICTED: lactoylglutathione lyase isoform X1 [Prunus mume]	chloroplast
CSA030606.1	PREDICTED: proteasome subunit alpha type-4 [Ipomoea nil]	chloroplast
CSA022661.1	PREDICTED: plastocyanin B'/B'' [Ricinus communis]	chloroplast
CSA013088.1	PREDICTED: 125 kDa kinesin-related protein [Jatropha curcas]	chloroplast
CSA030964.1	PREDICTED: ABC transporter D family member 1-like [Juglans regia]	chloroplast
CSA011430.1	"PREDICTED: psbP-like protein 1, chloroplastic [Sesamum indicum]"	chloroplast
CSA005575.1	PREDICTED: programmed cell death protein 4 [Vitis vinifera]	chloroplast
CSA004422.1	"receptor-interacting protein, putative [Medicago truncatula]"	chloroplast
CSA009397.1	PREDICTED: delta(1)-pyrroline-2-carboxylate reductase [Solanum tuberosum]	chloroplast
CSA004535.1	RmlC-like cupins superfamily protein [Arabidopsis thaliana]	chloroplast
CSA012117.1	"PREDICTED: ADP,ATP carrier protein 1, mitochondrial [Eucalyptus grandis]"	chloroplast
CSA032606.1	PREDICTED: probable inactive receptor kinase At1g48480 [Jatropha curcas]	chloroplast
CSA009950.1	"PREDICTED: protease Do-like 8, chloroplastic isoform X1 [Juglans regia]"	chloroplast
CSA033138.1	PREDICTED: coatomer subunit beta-1 [Theobroma cacao]	chloroplast
CSA021392.1	PREDICTED: pyrophosphate--fructose 6-phosphate 1-phosphotransferase subunit alpha [Vitis vinifera]	chloroplast
CSA002730.1	PREDICTED: hsp70-binding protein 1 [Solanum lycopersicum]	chloroplast
CSA032609.1	"PREDICTED: 3-oxoacyl-[acyl-carrier-protein] synthase I, chloroplastic [Nelumbo nucifera]"	chloroplast
CSA036082.1	PREDICTED: probable Xaa-Pro aminopeptidase 3 [Vitis vinifera]	chloroplast
CSA028863.1	PREDICTED: NHL repeat-containing protein 2 [Ziziphus jujuba]	chloroplast
CSA007831.1	PREDICTED: beta-galactosidase 10 [Vitis vinifera]	chloroplast
CSA034300.1	PREDICTED: NADPH-dependent thioredoxin reductase 3-like isoform X1 [Juglans regia]	chloroplast
CSA007773.1	"PREDICTED: probable plastid-lipid-associated protein 8, chloroplastic [Nicotiana attenuata]"	chloroplast
CSA008400.1	"PREDICTED: malonyl-CoA-acyl carrier protein transacylase, mitochondrial [Sesamum indicum]"	chloroplast
CSA013914.1	PREDICTED: elongation factor P isoform X2 [Capsicum annuum]	chloroplast
CSA035913.1	"PREDICTED: 6-phosphogluconate dehydrogenase, decarboxylating 3 [Ziziphus jujuba]"	chloroplast
CSA014510.1	"PREDICTED: uncharacterized methyltransferase At2g41040, chloroplastic [Sesamum indicum]"	chloroplast
CSA008294.1	PREDICTED: ubiquitin carboxyl-terminal hydrolase 6 [Nelumbo nucifera]	chloroplast
CSA010340.1	copper transport protein CCH-like [Jatropha curcas]	chloroplast
CSA026821.1	PREDICTED: thiol protease aleurain-like [Ziziphus jujuba]	chloroplast
CSA010626.1	PREDICTED: 60S ribosomal protein L4 [Vitis vinifera]	chloroplast
CSA018732.1	"PREDICTED: cystathionine gamma-synthase 1, chloroplastic-like [Gossypium hirsutum]"	chloroplast
CSA027195.1	pollen protein Ole E I-like protein [Medicago truncatula]	chloroplast
CSA008401.1	PREDICTED: probable protein phosphatase 2C 26 [Vitis vinifera]	chloroplast
CSA006340.1	"PREDICTED: glucose-6-phosphate 1-dehydrogenase 1, chloroplastic [Ricinus communis]"	chloroplast
CSA003815.1		chloroplast
CSA028513.1	PREDICTED: iron-sulfur cluster assembly protein 1-like [Malus domestica]	chloroplast
CSA011806.1	"PREDICTED: uncharacterized oxidoreductase At1g06690, chloroplastic [Eucalyptus grandis]"	chloroplast
CSA017405.1	PREDICTED: syntaxin-71-like [Nicotiana tabacum]	chloroplast
CSA027567.1	uncharacterized LOC103649536 [Zea mays]	chloroplast
CSA016831.1	DUF1680 domain protein [Medicago truncatula]	chloroplast
CSA003213.1	"PREDICTED: thylakoid lumenal 29 kDa protein, chloroplastic [Vitis vinifera]"	chloroplast
CSA009788.1	"PREDICTED: phosphoglucan phosphatase DSP4, amyloplastic-like [Pyrus x bretschneideri]"	chloroplast
CSA002450.1	"PREDICTED: cytochrome c1-2, heme protein, mitochondrial-like [Nelumbo nucifera]"	chloroplast
CSA008905.1	"PREDICTED: histidine--tRNA ligase, chloroplastic/mitochondrial [Vitis vinifera]"	chloroplast
CSA011021.1	"PREDICTED: ATP-dependent Clp protease proteolytic subunit-related protein 4, chloroplastic [Prunus mume]"	chloroplast
CSA001815.1	"PREDICTED: LOW QUALITY PROTEIN: acetyl-CoA acetyltransferase, cytosolic 1-like [Eucalyptus grandis]"	chloroplast
CSA020987.1	"PREDICTED: zinc finger protein VAR3, chloroplastic [Vitis vinifera]"	chloroplast
CSA022077.1	PREDICTED: phospholipase D alpha 1-like [Nicotiana sylvestris]	chloroplast
CSA011040.1	PREDICTED: cytochrome P450 71A1-like isoform X2 [Populus euphratica]	chloroplast
CSA025997.1	"PREDICTED: photosystem II stability/assembly factor HCF136, chloroplastic [Nelumbo nucifera]"	chloroplast
CSA006824.1	transmembrane protein [Arabidopsis thaliana]	chloroplast
CSA024616.1	"PREDICTED: pyruvate dehydrogenase E1 component subunit beta-1, mitochondrial isoform X1 [Jatropha curcas]"	chloroplast
CSA002052.1	PREDICTED: guanine nucleotide-binding protein subunit beta-like protein [Erythranthe guttata]	chloroplast
CSA030691.1	"PREDICTED: uncharacterized mitochondrial protein AtMg00810-like, partial [Daucus carota subsp. sativus]"	chloroplast
CSA005717.1	PREDICTED: gamma-glutamyl hydrolase 2 [Vitis vinifera]	chloroplast
CSA007722.1	"PREDICTED: 30S ribosomal protein S1-like, partial [Nicotiana tabacum]"	chloroplast
CSA008073.1	"PREDICTED: histidine--tRNA ligase, cytoplasmic [Vitis vinifera]"	chloroplast
CSA023381.1	PREDICTED: ABC transporter C family member 2 [Vitis vinifera]	chloroplast
CSA024046.1	PREDICTED: protein VAC14 homolog [Sesamum indicum]	chloroplast
CSA028262.1	"PREDICTED: anthranilate synthase alpha subunit 2, chloroplastic-like isoform X3 [Nicotiana tabacum]"	chloroplast
CSA024664.1	PREDICTED: delta-1-pyrroline-5-carboxylate synthase [Sesamum indicum]	chloroplast
CSA029599.1	"PREDICTED: protein CURVATURE THYLAKOID 1A, chloroplastic [Nelumbo nucifera]"	chloroplast
CSA003867.1	"PREDICTED: 3-hydroxyisobutyryl-CoA hydrolase-like protein 3, mitochondrial isoform X1 [Juglans regia]"	chloroplast
CSA023949.1	"PREDICTED: carotene epsilon-monooxygenase, chloroplastic isoform X3 [Vitis vinifera]"	chloroplast
CSA021626.1	"PREDICTED: cell division protein FtsY homolog, chloroplastic isoform X2 [Cucumis sativus]"	chloroplast
CSA036721.1	transmembrane protein [Arabidopsis thaliana]	chloroplast
CSA018529.1	PREDICTED: pentatricopeptide repeat-containing protein At4g21065-like [Juglans regia]	chloroplast
CSA008198.1	"PREDICTED: crocetin glucosyltransferase, chloroplastic-like [Nicotiana tomentosiformis]"	chloroplast
CSA021954.1	"PREDICTED: thiamine thiazole synthase 2, chloroplastic-like [Sesamum indicum]"	chloroplast
CSA001300.1	PREDICTED: ras-related protein RABH1b [Jatropha curcas]	chloroplast
CSA020318.1	PREDICTED: probable inactive serine/threonine-protein kinase scy1 [Ziziphus jujuba]	chloroplast
CSA019717.1	"PREDICTED: beta-(1,2)-xylosyltransferase [Ipomoea nil]"	chloroplast
CSA019342.1	"PREDICTED: protochlorophyllide-dependent translocon component 52, chloroplastic [Vitis vinifera]"	chloroplast
CSA000241.1	PREDICTED: probable galactinol--sucrose galactosyltransferase 1 [Vitis vinifera]	chloroplast
CSA009376.1	Ran-binding protein 1-b-like protein [Morus notabilis]	chloroplast
CSA028143.1	"PREDICTED: ADP,ATP carrier protein 3, mitochondrial [Eucalyptus grandis]"	chloroplast
CSA001255.1	DUF3783 domain protein [Medicago truncatula]	chloroplast
CSA015944.1	thionin-like protein [Arabidopsis thaliana]	chloroplast
CSA005026.1	PREDICTED: 60S ribosomal protein L37-3 [Ricinus communis]	chloroplast
CSA007137.1	"PREDICTED: mitochondrial phosphate carrier protein 3, mitochondrial [Jatropha curcas]"	chloroplast
CSA021931.1	PREDICTED: thioredoxin-like protein slr0233 [Prunus mume]	chloroplast
CSA033097.1	PREDICTED: phytochrome B [Nicotiana attenuata]	chloroplast
CSA021607.1	PREDICTED: probable LRR receptor-like serine/threonine-protein kinase At1g07650 isoform X1 [Juglans regia]	chloroplast
CSA030285.1	PREDICTED: sec14 cytosolic factor-like isoform X1 [Pyrus x bretschneideri]	chloroplast
CSA017893.1	PREDICTED: LOW QUALITY PROTEIN: pre-mRNA-processing factor 39-like [Phoenix dactylifera]	chloroplast
CSA020765.1	"PREDICTED: fructokinase-like 2, chloroplastic isoform X2 [Vitis vinifera]"	chloroplast
CSA024315.1	putative cytoskeletal protein mRNA [Populus trichocarpa]	chloroplast
CSA030401.1	PREDICTED: alpha-amylase-like isoform X1 [Solanum tuberosum]	chloroplast
CSA015554.1	"PREDICTED: protein CURVATURE THYLAKOID 1D, chloroplastic [Ziziphus jujuba]"	chloroplast
CSA025287.1	PREDICTED: V-type proton ATPase catalytic subunit A [Daucus carota subsp. sativus]	chloroplast
CSA002378.1		chloroplast
CSA036779.1	PREDICTED: RNA-binding protein 1 isoform X1 [Vitis vinifera]	chloroplast
CSA025939.1	"PREDICTED: psbP domain-containing protein 6, chloroplastic [Vitis vinifera]"	chloroplast
CSA012532.1	"PREDICTED: transketolase, chloroplastic [Nelumbo nucifera]"	chloroplast
CSA005289.1	PREDICTED: probable isoaspartyl peptidase/L-asparaginase 3 isoform X1 [Vitis vinifera]	chloroplast
CSA035501.1	PREDICTED: UPF0613 protein PB24D3.06c [Populus euphratica]	chloroplast
CSA023964.1	PREDICTED: BTB/POZ domain-containing protein At1g30440 isoform X1 [Theobroma cacao]	chloroplast
CSA014448.1	PREDICTED: meiosis arrest female protein 1-like [Capsicum annuum]	chloroplast
CSA032125.1	PREDICTED: altered inheritance rate of mitochondria protein 25 isoform X1 [Nelumbo nucifera]	chloroplast
CSA021886.1	PREDICTED: caffeoylshikimate esterase-like [Nicotiana tabacum]	chloroplast
CSA030953.1	PREDICTED: protein TPR2-like isoform X2 [Nicotiana attenuata]	chloroplast
CSA027008.1	"PREDICTED: protein ABCI7, chloroplastic-like [Ipomoea nil]"	chloroplast
CSA026913.1	plant/F10M23-360 protein [Medicago truncatula]	chloroplast
CSA031353.1	PREDICTED: mRNA-decapping enzyme-like protein [Cicer arietinum]	chloroplast
CSA006190.1	PREDICTED: putative UDP-glucose flavonoid 3-O-glucosyltransferase 3 [Fragaria vesca subsp. vesca]	chloroplast
CSA031986.1	PREDICTED: alpha-L-fucosidase 1 [Juglans regia]	chloroplast
CSA012213.1	folate receptor family protein [Arabidopsis thaliana]	chloroplast
CSA021013.1	PREDICTED: universal stress protein YxiE [Malus domestica]	chloroplast
CSA018077.1	DUF2358 family protein [Medicago truncatula]	chloroplast
CSA031928.1	ATP synthase G subunit family protein [Medicago truncatula]	chloroplast
CSA002986.1	chromosome-associated kinesin [Arabidopsis thaliana]	chloroplast
CSA004107.1	"PREDICTED: monodehydroascorbate reductase 4, peroxisomal [Vitis vinifera]"	chloroplast
CSA030637.1	PREDICTED: 15-cis-phytoene desaturase-like [Citrus sinensis]	chloroplast
CSA034831.1	PREDICTED: remorin-like isoform X2 [Juglans regia]	chloroplast
CSA011403.1	"PREDICTED: calvin cycle protein CP12-1, chloroplastic [Vitis vinifera]"	chloroplast
CSA028445.1	PREDICTED: E3 ubiquitin-protein ligase UPL2 [Vitis vinifera]	chloroplast
CSA031837.1	PREDICTED: probable LRR receptor-like serine/threonine-protein kinase At1g06840 isoform X2 [Populus euphratica]	chloroplast
CSA021465.1	PREDICTED: protein TolB [Brachypodium distachyon]	chloroplast
CSA021875.1	PREDICTED: diphthine--ammonia ligase [Vitis vinifera]	chloroplast
CSA031720.1	"PREDICTED: peptidyl-tRNA hydrolase 2, mitochondrial isoform X2 [Ipomoea nil]"	chloroplast
CSA014180.1	PREDICTED: polyadenylate-binding protein 1 [Jatropha curcas]	chloroplast
CSA008843.1	PREDICTED: probable prefoldin subunit 3 [Eucalyptus grandis]	chloroplast
CSA022068.1	Minor allergen Alt a 7 [Morus notabilis]	chloroplast
CSA019480.1	"PREDICTED: prohibitin-3, mitochondrial [Vitis vinifera]"	chloroplast
CSA009402.1	PREDICTED: probable 26S proteasome non-ATPase regulatory subunit 3 [Vitis vinifera]	chloroplast
CSA028506.1	"PREDICTED: probable L-ascorbate peroxidase 6, chloroplastic isoform X1 [Glycine max]"	chloroplast
CSA027812.1	PREDICTED: alpha-L-fucosidase 2-like isoform X2 [Juglans regia]	chloroplast
CSA021689.1	PREDICTED: ras-related protein RHN1 isoform X1 [Vitis vinifera]	chloroplast
CSA012625.1	PREDICTED: UDP-glycosyltransferase 73C2 [Vitis vinifera]	chloroplast
CSA004915.1	PREDICTED: conserved oligomeric Golgi complex subunit 5 [Nelumbo nucifera]	chloroplast
CSA016127.1	PREDICTED: calcineurin subunit B-like [Nicotiana tabacum]	chloroplast
CSA034750.1	"PREDICTED: GTP-binding protein BRASSINAZOLE INSENSITIVE PALE GREEN 2, chloroplastic [Ziziphus jujuba]"	chloroplast
CSA023536.1	PREDICTED: chalcone--flavonone isomerase-like isoform X2 [Juglans regia]	chloroplast
CSA009540.1	"PREDICTED: multiple organellar RNA editing factor 3, mitochondrial isoform X2 [Vigna radiata var. radiata]"	chloroplast
CSA000632.1	"PREDICTED: pyruvate dehydrogenase E1 component subunit alpha-3, chloroplastic-like [Nicotiana attenuata]"	chloroplast
CSA018411.1	PREDICTED: mitochondrial outer membrane import complex protein METAXIN [Vitis vinifera]	chloroplast
CSA034838.1	"PREDICTED: 6-phosphogluconate dehydrogenase, decarboxylating 3 [Ziziphus jujuba]"	chloroplast
CSA017830.1	sodium/calcium exchanger family protein / calcium-binding EF hand family protein [Arabidopsis thaliana]	chloroplast
CSA014433.1	PREDICTED: haloacid dehalogenase-like hydrolase domain-containing protein 3 [Vitis vinifera]	chloroplast
CSA021691.1	"PREDICTED: acyl carrier protein 1, chloroplastic [Vitis vinifera]"	chloroplast
CSA006641.1	"PREDICTED: probable 6-phosphogluconolactonase 5, chloroplastic, partial [Nicotiana tabacum]"	chloroplast
CSA009211.1	deneddylase [Arabidopsis thaliana]	chloroplast
CSA001777.1	"PREDICTED: phosphoglycolate phosphatase 1B, chloroplastic-like [Cicer arietinum]"	chloroplast
CSA026672.1	"PREDICTED: alpha-1,4 glucan phosphorylase L isozyme, chloroplastic/amyloplastic-like [Malus domestica]"	chloroplast
CSA033990.1	PREDICTED: IAA-amino acid hydrolase ILR1-like 4 isoform X2 [Theobroma cacao]	chloroplast
CSA004155.1	PREDICTED: phosphoribosylamine--glycine ligase-like [Gossypium raimondii]	chloroplast
CSA001723.1	"PREDICTED: probable ribose-5-phosphate isomerase 3, chloroplastic [Nicotiana tomentosiformis]"	chloroplast
CSA014906.1	PREDICTED: eukaryotic translation initiation factor 3 subunit H [Vitis vinifera]	chloroplast
CSA032695.1	PREDICTED: auxin-binding protein ABP19a-like [Nelumbo nucifera]	chloroplast
CSA016538.1	"PREDICTED: magnesium-protoporphyrin IX monomethyl ester [oxidative] cyclase, chloroplastic [Ricinus communis]"	chloroplast
CSA027461.1	"PREDICTED: calcium sensing receptor, chloroplastic isoform X1 [Citrus sinensis]"	chloroplast
CSA024706.1	PREDICTED: splicing factor U2AF-associated protein 2 isoform X2 [Sesamum indicum]	chloroplast
CSA034512.1	PREDICTED: alanine aminotransferase 2 [Sesamum indicum]	chloroplast
CSA011071.1	"PREDICTED: chaperone protein ClpC2, chloroplastic [Theobroma cacao]"	chloroplast
CSA002427.1	PREDICTED: sulfite oxidase-like [Nicotiana tabacum]	chloroplast
CSA025443.1	"PREDICTED: protein FATTY ACID EXPORT 3, chloroplastic-like isoform X1 [Nicotiana tabacum]"	chloroplast
CSA023268.1	PREDICTED: protein YIF1B-like [Gossypium hirsutum]	chloroplast
CSA026686.1	PREDICTED: auxin-binding protein ABP19a [Eucalyptus grandis]	chloroplast
CSA030162.1	"PREDICTED: zeta-carotene desaturase, chloroplastic/chromoplastic [Vitis vinifera]"	chloroplast
CSA018066.1	PREDICTED: dynamin-related protein 1E-like [Ipomoea nil]	chloroplast
CSA018779.1	PREDICTED: ubiquitin carboxyl-terminal hydrolase 14-like [Nicotiana tabacum]	chloroplast
CSA031560.1	PREDICTED: 40S ribosomal protein S27-2 [Nelumbo nucifera]	chloroplast
CSA010849.1	"PREDICTED: photosynthetic NDH subunit of subcomplex B 3, chloroplastic isoform X1 [Citrus sinensis]"	chloroplast
CSA014970.1	transmembrane protein [Arabidopsis thaliana]	chloroplast
CSA004187.1	"PREDICTED: LL-diaminopimelate aminotransferase, chloroplastic-like [Juglans regia]"	chloroplast
CSA021360.1	"PREDICTED: enoyl-[acyl-carrier-protein] reductase [NADH], chloroplastic [Vitis vinifera]"	chloroplast
CSA008613.1	"PREDICTED: probable 3-hydroxyisobutyrate dehydrogenase-like 2, mitochondrial [Fragaria vesca subsp. vesca]"	chloroplast
CSA017661.1	PREDICTED: putative S-adenosyl-L-methionine-dependent methyltransferase MAV_4873 [Prunus mume]	chloroplast
CSA034355.1	PREDICTED: eukaryotic translation initiation factor [Vitis vinifera]	chloroplast
CSA005479.1	"PREDICTED: acetylglutamate kinase, chloroplastic-like [Ipomoea nil]"	chloroplast
CSA005074.1	PREDICTED: uncharacterized hydrolase YNR064C isoform X1 [Jatropha curcas]	chloroplast
CSA002597.1	PREDICTED: haloacid dehalogenase-like hydrolase domain-containing protein At3g48420 [Daucus carota subsp.sativus]	chloroplast
CSA012334.1	PREDICTED: serine/threonine-protein phosphatase PP1 [Ricinus communis]	chloroplast
CSA000783.1	"PREDICTED: protein root UVB sensitive 1, chloroplastic [Vitis vinifera]"	chloroplast
CSA005866.1	"PREDICTED: PGR5-like protein 1A, chloroplastic [Ziziphus jujuba]"	chloroplast
CSA002806.1	PREDICTED: subtilisin-like protease SBT3.9 [Juglans regia]	chloroplast
CSA014204.1	"PREDICTED: 50S ribosomal protein L3, chloroplastic [Populus euphratica]"	chloroplast
CSA018482.1	PREDICTED: phosphoglycerate mutase-like protein 1 isoform X5 [Juglans regia]	chloroplast
CSA000421.1	PREDICTED: FAD-dependent urate hydroxylase-like [Nicotiana tabacum]	chloroplast
CSA021827.1	PREDICTED: trafficking protein particle complex subunit 11 [Vitis vinifera]	chloroplast
CSA022315.1	triosphosphate isomerase-like protein [Solanum tuberosum]	chloroplast
CSA004437.1	PREDICTED: cysteine proteinase 15A-like [Ziziphus jujuba]	chloroplast
CSA022417.1	glyoxalase/bleomycin resistance protein/dioxygenase [Medicago truncatula]	chloroplast
CSA036358.1	"PREDICTED: GTP-binding protein OBGC, chloroplastic isoform X3 [Vitis vinifera]"	chloroplast
CSA034687.1	"PREDICTED: protein CHLORORESPIRATORY REDUCTION 7, chloroplastic isoform X1 [Solanum tuberosum]"	chloroplast
CSA018782.1	PREDICTED: ubiquitin carboxyl-terminal hydrolase 14 [Eucalyptus grandis]	chloroplast
CSA036031.1	PREDICTED: 2-alkenal reductase (NADP(+)-dependent)-like [Prunus mume]	chloroplast
CSA003057.1	"PREDICTED: sec-independent protein translocase protein TATC, chloroplastic [Ziziphus jujuba]"	chloroplast
CSA027010.1	"PREDICTED: protein ABCI7, chloroplastic [Prunus mume]"	chloroplast
CSA023176.1	"PREDICTED: protein root UVB sensitive 2, chloroplastic [Jatropha curcas]"	chloroplast
CSA012068.1	PREDICTED: probable serine/threonine-protein kinase At5g41260 [Ipomoea nil]	chloroplast
CSA010758.1	"PREDICTED: calvin cycle protein CP12-3, chloroplastic [Theobroma cacao]"	chloroplast
CSA005325.1	"PREDICTED: acyl-coenzyme A oxidase 3, peroxisomal-like [Malus domestica]"	chloroplast
CSA036810.1	PREDICTED: protein transport protein Sec61 subunit beta-like [Lupinus angustifolius]	chloroplast
CSA008451.1	"transmembrane protein, putative [Medicago truncatula]"	chloroplast
CSA007117.1	"PREDICTED: carbamoyl-phosphate synthase small chain, chloroplastic isoform X2 [Daucus carota subsp. sativus]"	chloroplast
CSA020148.1	"PREDICTED: mitochondrial phosphate carrier protein 3, mitochondrial [Vitis vinifera]"	chloroplast
CSA034748.1	"transmembrane protein, putative [Medicago truncatula]"	chloroplast
CSA023618.1	"PREDICTED: protein SLOW GREEN 1, chloroplastic [Theobroma cacao]"	chloroplast
CSA016229.1	PREDICTED: adenylate kinase 4 [Oryza sativa Japonica Group]	chloroplast
CSA002320.1	PREDICTED: 14-3-3-like protein GF14 kappa [Daucus carota subsp. sativus]	chloroplast
CSA028921.1	PREDICTED: cinnamoyl-CoA reductase 1-like [Lupinus angustifolius]	chloroplast
CSA010796.1	"PREDICTED: riboflavin biosynthesis protein PYRR, chloroplastic isoform X2 [Vitis vinifera]"	chloroplast
CSA004323.1	"PREDICTED: nicotinate-nucleotide pyrophosphorylase [carboxylating], chloroplastic [Jatropha curcas]"	chloroplast
CSA036932.1	ATP synthase CF1 beta subunit (chloroplast) [Camellia cuspidata]	chloroplast
CSA000964.1	"PREDICTED: inner membrane protein PPF-1, chloroplastic-like [Nicotiana tabacum]"	chloroplast
CSA020966.1	PREDICTED: transcription elongation factor SPT4 homolog 2 [Juglans regia]	chloroplast
CSA025897.1		chloroplast
CSA004561.1	PREDICTED: transportin-1-like [Sesamum indicum]	chloroplast
CSA017991.1	"PREDICTED: 2-carboxy-1,4-naphthoquinone phytyltransferase, chloroplastic [Capsicum annuum]"	chloroplast
CSA034088.1	PREDICTED: tubulin beta-2 chain [Setaria italica]	chloroplast
CSA022240.1	"PREDICTED: putative 4-hydroxy-tetrahydrodipicolinate reductase 3, chloroplastic [Populus euphratica]"	chloroplast
CSA019572.1	"PREDICTED: chlorophyll a-b binding protein 151, chloroplastic [Ricinus communis]"	chloroplast
CSA019857.1	PREDICTED: pentatricopeptide repeat-containing protein At3g49240 [Solanum tuberosum]	chloroplast
CSA024019.1	"PREDICTED: DEAD-box ATP-dependent RNA helicase 3, chloroplastic isoform X1 [Nelumbo nucifera]"	chloroplast
CSA017429.1	PREDICTED: RAN GTPase-activating protein 1 [Vitis vinifera]	chloroplast
CSA027723.1	PREDICTED: senescence-specific cysteine protease SAG12-like [Gossypium hirsutum]	chloroplast
CSA013621.1	"PREDICTED: probable inactive shikimate kinase like 2, chloroplastic isoform X1 [Gossypium raimondii]"	chloroplast
CSA026103.1	PREDICTED: transcription elongation factor TFIIS [Theobroma cacao]	chloroplast
CSA033436.1	alpha/beta hydrolase family protein [Medicago truncatula]	chloroplast
CSA028474.1	"PREDICTED: probable endo-1,3(4)-beta-glucanase ARB_01444 [Citrus sinensis]"	chloroplast
CSA019334.1	"PREDICTED: outer envelope protein 64, chloroplastic [Eucalyptus grandis]"	chloroplast
CSA004024.1	"PREDICTED: monodehydroascorbate reductase 5, mitochondrial [Nelumbo nucifera]"	chloroplast
CSA000654.1	PREDICTED: putative 12-oxophytodienoate reductase 11 [Ipomoea nil]	chloroplast
CSA018493.1	"PREDICTED: photosystem II reaction center PSB28 protein, chloroplastic [Vitis vinifera]"	chloroplast
CSA014471.1	"PREDICTED: outer envelope protein 80, chloroplastic-like [Gossypium hirsutum]"	chloroplast
CSA031802.1	"PREDICTED: pyridoxine/pyridoxamine 5'-phosphate oxidase 1, chloroplastic isoform X2 [Juglans regia]"	chloroplast
CSA011523.1	PREDICTED: cyanate hydratase 2 isoform X1 [Populus euphratica]	chloroplast
CSA008554.1	PREDICTED: serine/threonine protein phosphatase 2A regulatory subunit B''beta isoform X2 [Theobroma cacao]	chloroplast
CSA029135.1	"PREDICTED: alpha-glucan water dikinase, chloroplastic isoform X1 [Vitis vinifera]"	chloroplast
CSA014664.1	PREDICTED: protein SRG1-like [Sesamum indicum]	chloroplast
CSA005912.1	Ras-related protein Rab7 [Morus notabilis]	chloroplast
CSA032080.1	PREDICTED: V-type proton ATPase subunit D-like [Nelumbo nucifera]	chloroplast
CSA036316.1	PREDICTED: calcium-dependent protein kinase 26-like [Gossypium hirsutum]	chloroplast
CSA024203.1	"PREDICTED: probable fructokinase-6, chloroplastic [Prunus mume]"	chloroplast
CSA024702.1	PREDICTED: serine/threonine-protein phosphatase BSL3 [Ziziphus jujuba]	chloroplast
CSA023859.1	PREDICTED: lipoxygenase homology domain-containing protein 1-like [Solanum tuberosum]	chloroplast
CSA028862.1	PREDICTED: protein CbbY-like [Nicotiana tabacum]	chloroplast
CSA005513.1	PREDICTED: anthocyanin 3'-O-beta-glucosyltransferase-like [Malus domestica]	chloroplast
CSA026529.1	PREDICTED: aspartic proteinase-like protein 2 [Nelumbo nucifera]	chloroplast
CSA016119.1	"PREDICTED: protein LOW PSII ACCUMULATION 2, chloroplastic [Ziziphus jujuba]"	chloroplast
CSA015693.1	PREDICTED: mitogen-activated protein kinase homolog MMK2 isoform X2 [Theobroma cacao]	chloroplast
CSA026158.1	putative mannitol dehydrogenase [Morus notabilis]	chloroplast
CSA026645.1	"PREDICTED: multiple organellar RNA editing factor 2, chloroplastic [Nelumbo nucifera]"	chloroplast
CSA007231.1	PREDICTED: HD domain-containing protein 2 homolog [Citrus sinensis]	chloroplast
CSA010629.1	"PREDICTED: phosphatidate cytidylyltransferase 5, chloroplastic isoform X3 [Gossypium raimondii]"	chloroplast
CSA029083.1	PREDICTED: AP-1 complex subunit gamma-2-like [Citrus sinensis]	chloroplast
CSA007438.1	"PREDICTED: aspartate carbamoyltransferase, chloroplastic [Vitis vinifera]"	chloroplast
CSA023300.1	PREDICTED: gamma-glutamyltranspeptidase 1-like isoform X2 [Citrus sinensis]	chloroplast
CSA028199.1	E3 ubiquitin-protein ligase [Arabidopsis thaliana]	chloroplast
CSA034443.1	PREDICTED: F-box only protein 21 isoform X2 [Nicotiana tomentosiformis]	chloroplast
CSA000231.1	PREDICTED: haloacid dehalogenase-like hydrolase domain-containing protein At3g48420 [Pyrus x bretschneideri]	chloroplast
CSA012504.1	"PREDICTED: ubiquinol oxidase 4, chloroplastic/chromoplastic [Vitis vinifera]"	chloroplast
CSA013646.1	PREDICTED: thioredoxin domain-containing protein PLP3B-like [Capsicum annuum]	chloroplast
CSA010831.1	PREDICTED: DEAD-box ATP-dependent RNA helicase 47A [Vitis vinifera]	chloroplast
CSA004984.1	"PREDICTED: RNA-binding protein CP29B, chloroplastic [Vitis vinifera]"	chloroplast
CSA007972.1	PREDICTED: probable signal peptidase complex subunit 2 [Ipomoea nil]	chloroplast
CSA035336.1	"PREDICTED: gamma carbonic anhydrase 1, mitochondrial [Theobroma cacao]"	chloroplast
CSA023481.1	PREDICTED: UDP-glycosyltransferase 91A1-like [Nicotiana attenuata]	chloroplast
CSA020605.1	ribulose bisphosphate carboxylase large chain (chloroplast) [Camellia crapnelliana]	chloroplast
CSA035807.1	"PREDICTED: transcription termination factor MTEF1, chloroplastic [Vitis vinifera]"	chloroplast
CSA003830.1	"PREDICTED: dihydropyrimidine dehydrogenase (NADP(+)), chloroplastic [Prunus mume]"	chloroplast
CSA011336.1	serine carboxypeptidase S10 family protein [Populus trichocarpa]	chloroplast
CSA021690.1	PREDICTED: cytochrome P450 89A2-like [Nicotiana tabacum]	chloroplast
CSA036213.1	serine carboxypeptidase S28 family protein [Populus trichocarpa]	chloroplast
CSA024993.1	"PREDICTED: prolycopene isomerase, chloroplastic isoform X1 [Jatropha curcas]"	chloroplast
CSA001304.1	PREDICTED: non-functional NADPH-dependent codeinone reductase 2-like [Daucus carota subsp. sativus]	chloroplast
CSA002246.1	"PREDICTED: betaine aldehyde dehydrogenase 1, chloroplastic-like [Ziziphus jujuba]"	chloroplast
CSA017446.1	PREDICTED: transmembrane protein 209 [Vitis vinifera]	chloroplast
CSA007672.1	PREDICTED: mitochondrial import inner membrane translocase subunit Tim9 [Erythranthe guttata]	chloroplast
CSA011507.1	PREDICTED: glyoxylate/hydroxypyruvate reductase HPR3 [Ricinus communis]	chloroplast
CSA014560.1	heat shock protein binding protein [Arabidopsis lyrata subsp. lyrata]	chloroplast
CSA030831.1	Polyketide cyclase / dehydrase and lipid transport protein [Arabidopsis thaliana]	chloroplast
CSA032897.1	"PREDICTED: ABC transporter B family member 26, chloroplastic isoform X3 [Vitis vinifera]"	chloroplast
CSA023557.1	PREDICTED: glutathione S-transferase U17 [Vitis vinifera]	chloroplast
CSA034751.1	PREDICTED: phospholipase SGR2 isoform X1 [Jatropha curcas]	chloroplast
CSA006984.1	"PREDICTED: divinyl chlorophyllide a 8-vinyl-reductase, chloroplastic [Jatropha curcas]"	chloroplast
CSA006483.1	V-type proton ATPase subunit D [Morus notabilis]	chloroplast
CSA000627.1	"PREDICTED: oxygen-evolving enhancer protein 1, chloroplastic [Ziziphus jujuba]"	chloroplast
CSA017922.1	"PREDICTED: chorismate mutase 1, chloroplastic-like isoform X1 [Nelumbo nucifera]"	chloroplast
CSA017540.1	PREDICTED: heavy metal-associated isoprenylated plant protein 26 [Theobroma cacao]	chloroplast
CSA025440.1	PREDICTED: heavy metal-associated isoprenylated plant protein 3-like [Nicotiana tabacum]	chloroplast
CSA025606.1	PREDICTED: eukaryotic translation initiation factor NCBP [Fragaria vesca subsp. vesca]	chloroplast
CSA001114.1	"PREDICTED: glutamine synthetase leaf isozyme, chloroplastic [Juglans regia]"	chloroplast
CSA003431.1	PREDICTED: fatty-acid-binding protein 1 [Citrus sinensis]	chloroplast
CSA027906.1	"PREDICTED: probable mediator of RNA polymerase II transcription subunit 37c, partial [Eucalyptus grandis]"	chloroplast
CSA015469.1	PREDICTED: osmotin-like protein TPM-1 [Eucalyptus grandis]	chloroplast
CSA030636.1	PREDICTED: V-type proton ATPase subunit B 2 [Erythranthe guttata]	chloroplast
CSA000948.1	PREDICTED: ABC transporter C family member 8-like [Juglans regia]	chloroplast
CSA009375.1	PREDICTED: cysteine proteinase inhibitor-like [Populus euphratica]	chloroplast
CSA001683.1	PREDICTED: miraculin [Theobroma cacao]	chloroplast
CSA036455.1	"PREDICTED: ATP-dependent zinc metalloprotease FTSH 2, chloroplastic [Vitis vinifera]"	chloroplast
CSA005006.1	PREDICTED: probable Xaa-Pro aminopeptidase P [Vitis vinifera]	chloroplast
CSA027349.1	"PREDICTED: protoporphyrinogen oxidase, mitochondrial isoform X1 [Vitis vinifera]"	chloroplast
CSA011215.1	PREDICTED: 60S ribosomal protein L13-1 [Nelumbo nucifera]	chloroplast
CSA016072.1	"PREDICTED: bifunctional riboflavin biosynthesis protein RIBA 1, chloroplastic-like, partial [Malus domestica]"	chloroplast
CSA019528.1	PREDICTED: COP9 signalosome complex subunit 4 [Ricinus communis]	chloroplast
CSA014012.1	"PREDICTED: peptidyl-prolyl cis-trans isomerase CYP37, chloroplastic-like [Glycine max]"	chloroplast
CSA013301.1	PREDICTED: UDP-glycosyltransferase 74E2 [Vitis vinifera]	chloroplast
CSA031881.1	PREDICTED: cinnamate beta-D-glucosyltransferase-like [Juglans regia]	chloroplast
CSA001728.1	DUF538 family protein [Medicago truncatula]	chloroplast
CSA022289.1	"PREDICTED: probable glucan endo-1,3-beta-glucosidase A6 isoform X2 [Ziziphus jujuba]"	chloroplast
CSA005877.1	PREDICTED: endoribonuclease LACTB2 isoform X2 [Lupinus angustifolius]	chloroplast
CSA024778.1	PREDICTED: dolichyl-diphosphooligosaccharide--protein glycosyltransferase subunit 2-like [Solanum pennellii]	chloroplast
CSA011293.1	"PREDICTED: digalactosyldiacylglycerol synthase 2, chloroplastic-like [Juglans regia]"	chloroplast
CSA002451.1	PREDICTED: sister chromatid cohesion 1 protein 2 isoform X1 [Vitis vinifera]	chloroplast
CSA002831.1	"PREDICTED: polyribonucleotide nucleotidyltransferase 2, mitochondrial [Populus euphratica]"	chloroplast
CSA029800.1	PREDICTED: low-temperature-induced cysteine proteinase [Theobroma cacao]	chloroplast
CSA001686.1	PREDICTED: clustered mitochondria protein [Vitis vinifera]	chloroplast
CSA030967.1	PREDICTED: uncharacterized GTP-binding protein YjiA-like [Ziziphus jujuba]	chloroplast
CSA017902.1	PREDICTED: ras-related protein Rab5 [Vitis vinifera]	chloroplast
CSA009014.1	PREDICTED: hydroxymethylglutaryl-CoA synthase [Theobroma cacao]	chloroplast
CSA032525.1	"PREDICTED: 2,3-dimethylmalate lyase isoform X1 [Theobroma cacao]"	chloroplast
CSA021964.1	PREDICTED: very-long-chain (3R)-3-hydroxyacyl-CoA dehydratase PASTICCINO 2-like isoform X1 [Tarenaya hassleriana]	chloroplast
CSA010628.1	"PREDICTED: phosphatidate cytidylyltransferase 4, chloroplastic [Theobroma cacao]"	chloroplast
CSA025656.1	"PREDICTED: ATP-dependent Clp protease proteolytic subunit 3, chloroplastic [Nelumbo nucifera]"	chloroplast
CSA033664.1	"PREDICTED: protein CutA, chloroplastic [Citrus sinensis]"	chloroplast
CSA027829.1	RNase H domain-containing family protein [Populus trichocarpa]	chloroplast
CSA016316.1	PREDICTED: ribosome-binding ATPase YchF [Ricinus communis]	chloroplast
CSA030555.1	"PREDICTED: fructose-1,6-bisphosphatase, chloroplastic [Populus euphratica]"	chloroplast
CSA005000.1	PREDICTED: vacuolar protein sorting-associated protein 45 homolog [Populus euphratica]	chloroplast
CSA024895.1	"PREDICTED: ubiquinol oxidase, mitochondrial-like [Prunus mume]"	chloroplast
CSA033864.1	"PREDICTED: photosystem I reaction center subunit N, chloroplastic-like [Gossypium hirsutum]"	chloroplast
CSA019525.1	"PREDICTED: outer envelope pore protein 24A, chloroplastic-like [Ziziphus jujuba]"	chloroplast
CSA012869.1	PREDICTED: ubiquitin-conjugating enzyme E2 7 [Musa acuminata subsp. malaccensis]	chloroplast
CSA021550.1	"PREDICTED: nudix hydrolase 19, chloroplastic [Capsicum annuum]"	chloroplast
CSA026483.1	PREDICTED: protein CROWDED NUCLEI 1 [Vitis vinifera]	chloroplast
CSA018587.1	UDP-glucoronosyl/UDP-glucosyl transferase family protein [Populus trichocarpa]	chloroplast
CSA031792.1	"PREDICTED: flavonoid 3',5'-hydroxylase 2-like [Jatropha curcas]"	chloroplast
CSA029199.1	PREDICTED: GTP-binding nuclear protein Ran-3 [Vitis vinifera]	chloroplast
CSA009968.1	PREDICTED: zinc finger protein GIS2-like [Ipomoea nil]	chloroplast
CSA001426.1	PREDICTED: pathogenesis-related protein 5 [Juglans regia]	chloroplast
CSA027743.1	PREDICTED: aspartyl protease family protein At5g10770-like [Daucus carota subsp. sativus]	chloroplast
CSA001135.1	PREDICTED: pentatricopeptide repeat-containing protein At1g02150 [Nicotiana sylvestris]	chloroplast
CSA034207.1	"PREDICTED: probable trans-2-enoyl-CoA reductase, mitochondrial isoform X1 [Juglans regia]"	chloroplast
CSA024605.1	PREDICTED: NADH dehydrogenase [ubiquinone] 1 alpha subcomplex subunit 2-like [Juglans regia]	chloroplast
CSA031496.1	"PREDICTED: ABC transporter D family member 2, chloroplastic [Nelumbo nucifera]"	chloroplast
CSA034956.1	ATP synthase CF1 beta chain (chloroplast) [Camellia crapnelliana]	chloroplast
CSA004935.1	PREDICTED: 26S protease regulatory subunit 8 homolog A [Elaeis guineensis]	chloroplast
CSA036028.1	PREDICTED: chaperone protein DnaJ-like isoform X2 [Arachis ipaensis]	chloroplast
CSA016980.1	"serine palmitoyltransferase long chain base subunit, putative [Medicago truncatula]"	chloroplast
CSA002800.1	PREDICTED: REF/SRPP-like protein At1g67360 [Nicotiana tabacum]	chloroplast
CSA002212.1	"PREDICTED: calcium sensing receptor, chloroplastic [Eucalyptus grandis]"	chloroplast
CSA005304.1	PREDICTED: sterol 3-beta-glucosyltransferase UGT80A2 [Prunus mume]	chloroplast
CSA024817.1	"PREDICTED: 50S ribosomal protein L10, chloroplastic [Nicotiana tomentosiformis]"	chloroplast
CSA009417.1	PREDICTED: peroxidase 47 [Sesamum indicum]	chloroplast
CSA030867.1	PREDICTED: B-cell receptor-associated protein 31-like [Nicotiana tabacum]	chloroplast
CSA016829.1	DUF1680 domain protein [Medicago truncatula]	chloroplast
CSA004606.1	"PREDICTED: monogalactosyldiacylglycerol synthase, chloroplastic [Juglans regia]"	chloroplast
CSA003073.1	"PREDICTED: dihydrolipoyl dehydrogenase 2, chloroplastic [Vitis vinifera]"	chloroplast
CSA014794.1	DUF1230 family protein [Medicago truncatula]	chloroplast
CSA005231.1	PREDICTED: 60S ribosomal protein L13-1 [Nelumbo nucifera]	chloroplast
CSA027941.1	PREDICTED: tafazzin [Daucus carota subsp. sativus]	chloroplast
CSA002143.1	PREDICTED: phosphoinositide phospholipase C 6-like [Capsicum annuum]	chloroplast
CSA010080.1	"PREDICTED: lon protease homolog, mitochondrial-like [Musa acuminata subsp. malaccensis]"	chloroplast
CSA021722.1	PREDICTED: vesicle-associated membrane protein 711 [Ricinus communis]	chloroplast
CSA025121.1	"PREDICTED: 28 kDa ribonucleoprotein, chloroplastic-like [Nelumbo nucifera]"	chloroplast
CSA033058.1	PREDICTED: ras-related protein RHN1 isoform X2 [Glycine max]	chloroplast
CSA029967.1	"PREDICTED: photosynthetic NDH subunit of lumenal location 5, chloroplastic [Ziziphus jujuba]"	chloroplast
CSA034492.1	"chloroplast sedoheptulose-1,7-bisphosphatase [Solanum lycopersicum]"	chloroplast
CSA019526.1		chloroplast
CSA008993.1	PREDICTED: UPF0676 protein C1494.01-like isoform X2 [Solanum tuberosum]	chloroplast
CSA010596.1	"PREDICTED: probable membrane metalloprotease ARASP2, chloroplastic [Vitis vinifera]"	chloroplast
CSA013714.1	PREDICTED: scopoletin glucosyltransferase [Theobroma cacao]	chloroplast
CSA000619.1	PREDICTED: chorismate mutase 2 [Nelumbo nucifera]	chloroplast
CSA035162.1	PREDICTED: inactive protein RESTRICTED TEV MOVEMENT 2-like [Daucus carota subsp. sativus]	chloroplast
CSA033335.1	PREDICTED: 17.8 kDa class II heat shock protein [Theobroma cacao]	chloroplast
CSA010872.1	"PREDICTED: phosphoribosylformylglycinamidine cyclo-ligase, chloroplastic/mitochondrial-like [Gossypium hirsutum]"	chloroplast
CSA027452.1	PREDICTED: cytochrome P450 71A1-like [Solanum lycopersicum]	chloroplast
CSA035743.1	"PREDICTED: transcription termination factor MTERF2, chloroplastic-like [Vitis vinifera]"	chloroplast
CSA004194.1	"PREDICTED: beta-carotene isomerase D27, chloroplastic [Juglans regia]"	chloroplast
CSA002361.1	"PREDICTED: chlorophyll a-b binding protein 13, chloroplastic [Vitis vinifera]"	chloroplast
CSA023255.1	PREDICTED: peroxidase 3-like [Nelumbo nucifera]	chloroplast
CSA028800.1	PREDICTED: purple acid phosphatase 10-like [Juglans regia]	chloroplast
CSA033974.1	PREDICTED: dehydrogenase/reductase SDR family member 7 [Ricinus communis]	chloroplast
CSA028953.1	PREDICTED: protochlorophyllide reductase [Jatropha curcas]	chloroplast
CSA009759.1	"PREDICTED: ATP synthase subunit b', chloroplastic [Theobroma cacao]"	chloroplast
CSA004075.1	PREDICTED: protein CREG1 isoform X1 [Sesamum indicum]	chloroplast
CSA032706.1	muniscin carboxy-terminal mu-like domain protein [Medicago truncatula]	chloroplast
CSA013628.1	sterile alpha motif domain-containing family protein [Populus trichocarpa]	chloroplast
CSA003970.1	PREDICTED: protein GDAP2 homolog isoform X2 [Ziziphus jujuba]	chloroplast
CSA019157.1	"PREDICTED: uncharacterized aarF domain-containing protein kinase At5g05200, chloroplastic [Vitis vinifera]"	chloroplast
CSA003738.1	lycopene beta/epsilon cyclase [Medicago truncatula]	chloroplast
CSA003723.1	"PREDICTED: cytochrome c6, chloroplastic [Ziziphus jujuba]"	chloroplast
CSA008220.1	PREDICTED: flavonoid 3'-monooxygenase-like [Sesamum indicum]	chloroplast
CSA009411.1	PREDICTED: probable protein phosphatase 2C 60 isoform X1 [Theobroma cacao]	chloroplast
CSA016290.1	PREDICTED: 60S ribosomal protein L30-like [Juglans regia]	chloroplast
CSA002828.1	PREDICTED: isocitrate dehydrogenase [NADP]-like [Ziziphus jujuba]	chloroplast
CSA024872.1	PREDICTED: non-specific phospholipase C2 [Theobroma cacao]	chloroplast
CSA014689.1	PREDICTED: geranylgeranyl transferase type-2 subunit beta 1-like [Eucalyptus grandis]	chloroplast
CSA021370.1	"PREDICTED: acyl carrier protein 1, chloroplastic-like [Citrus sinensis]"	chloroplast
CSA002629.1	"PREDICTED: branched-chain-amino-acid aminotransferase 3, chloroplastic [Erythranthe guttata]"	chloroplast
CSA015741.1	PREDICTED: 60S ribosomal protein L27-3 [Vitis vinifera]	chloroplast
CSA004420.1	deoxyuridine 5'-triphosphate nucleotidohydrolase [Micromonas commoda]	chloroplast
CSA028002.1	PREDICTED: IAA-amino acid hydrolase ILR1-like 3 [Vitis vinifera]	chloroplast
CSA010527.1	"PREDICTED: porphobilinogen deaminase, chloroplastic isoform X1 [Juglans regia]"	chloroplast
CSA026889.1	PREDICTED: peroxisomal membrane protein 11B [Sesamum indicum]	chloroplast
CSA026425.1	PREDICTED: probable cinnamyl alcohol dehydrogenase 1 [Arachis duranensis]	chloroplast
CSA019151.1	PREDICTED: polyadenylate-binding protein-interacting protein 4 isoform X1 [Vitis vinifera]	chloroplast
CSA028110.1	PREDICTED: alcohol dehydrogenase-like 7 [Juglans regia]	chloroplast
CSA000357.1	PREDICTED: ubiquitin-conjugating enzyme E2 7 isoform X1 [Nelumbo nucifera]	chloroplast
CSA005015.1	PREDICTED: NADPH-dependent 1-acyldihydroxyacetone phosphate reductase [Vitis vinifera]	chloroplast
CSA000299.1	PREDICTED: mitochondrial import inner membrane translocase subunit Tim13 [Nelumbo nucifera]	chloroplast
CSA025224.1	"PREDICTED: chloroplast stem-loop binding protein of 41 kDa b, chloroplastic isoform X2 [Juglans regia]"	chloroplast
CSA001537.1	"PREDICTED: 6,7-dimethyl-8-ribityllumazine synthase, chloroplastic [Ipomoea nil]"	chloroplast
CSA015504.1	PREDICTED: thaumatin-like protein [Sesamum indicum]	chloroplast
CSA019973.1	thioredoxin protein [Medicago truncatula]	chloroplast
CSA023104.1	PREDICTED: putidaredoxin-like [Ziziphus jujuba]	chloroplast
CSA015707.1	PREDICTED: cytochrome b5-like [Nicotiana tabacum]	chloroplast
CSA000858.1	PREDICTED: exocyst complex component EXO84B [Vitis vinifera]	chloroplast
CSA029237.1	"PREDICTED: NAD(P)H-quinone oxidoreductase subunit S, chloroplastic isoform X1 [Theobroma cacao]"	chloroplast
CSA003736.1	PREDICTED: chromatin remodeling protein EBS [Theobroma cacao]	chloroplast
CSA023546.1	"PREDICTED: ATP synthase subunit O, mitochondrial-like [Sesamum indicum]"	chloroplast
CSA014268.1	PREDICTED: amidase 1 isoform X2 [Juglans regia]	chloroplast
CSA031842.1	PREDICTED: L-galactose dehydrogenase [Theobroma cacao]	chloroplast
CSA006247.1	PREDICTED: vacuolar protein sorting-associated protein 32 homolog 2 [Cucumis melo]	chloroplast
CSA023332.1	4-hydroxy-3-methylbut-2-en-1-yl diphosphate synthase [Morus notabilis]	chloroplast
CSA025044.1	"PREDICTED: threonine--tRNA ligase, chloroplastic/mitochondrial 2 [Ziziphus jujuba]"	chloroplast
CSA005457.1	PREDICTED: golgin subfamily A member 4-like [Arachis ipaensis]	chloroplast
CSA016804.1	PREDICTED: peptide-N(4)-(N-acetyl-beta-glucosaminyl)asparagine amidase [Ipomoea nil]	chloroplast
CSA029477.1	"PREDICTED: glutamate synthase 1 [NADH], chloroplastic isoform X1 [Vitis vinifera]"	chloroplast
CSA022943.1	PREDICTED: DNA-binding protein SMUBP-2 [Theobroma cacao]	chloroplast
CSA006143.1	"PREDICTED: thioredoxin M3, chloroplastic-like [Ipomoea nil]"	chloroplast
CSA004860.1	"PREDICTED: ferritin-2, chloroplastic [Nicotiana attenuata]"	chloroplast
CSA014356.1	"PREDICTED: histidine biosynthesis bifunctional protein hisIE, chloroplastic [Vitis vinifera]"	chloroplast
CSA031575.1	PREDICTED: protein GrpE isoform X3 [Ricinus communis]	chloroplast
CSA026254.1	PLAC8 family protein [Medicago truncatula]	chloroplast
CSA016817.1	TPR domain protein [Medicago truncatula]	chloroplast
CSA036155.1	PREDICTED: flagellar radial spoke protein 5 [Ziziphus jujuba]	chloroplast
CSA026351.1	PREDICTED: 2-methylene-furan-3-one reductase [Nicotiana tabacum]	chloroplast
CSA033898.1	"PREDICTED: 3-oxoacyl-[acyl-carrier-protein] synthase 3 A, chloroplastic [Vitis vinifera]"	chloroplast
CSA007470.1	PREDICTED: vacuolar-processing enzyme-like [Pyrus x bretschneideri]	chloroplast
CSA030078.1	PREDICTED: tropinone reductase-like 3 [Beta vulgaris subsp. vulgaris]	chloroplast
CSA012291.1	"PREDICTED: aspartate aminotransferase, chloroplastic [Vitis vinifera]"	chloroplast
CSA025291.1	PREDICTED: long chain base biosynthesis protein 2a [Vitis vinifera]	chloroplast
CSA032537.1	"PREDICTED: coproporphyrinogen-III oxidase 1, chloroplastic [Solanum lycopersicum]"	chloroplast
CSA011955.1	"PREDICTED: DCC family protein At1g52590, chloroplastic [Ipomoea nil]"	chloroplast
CSA005963.1	30S ribosomal protein S8 (chloroplast) [Camellia crapnelliana]	chloroplast
CSA020777.1	PREDICTED: uncharacterized oxidoreductase At4g09670 [Vitis vinifera]	chloroplast
CSA012416.1	PREDICTED: dynamin-related protein 4C [Nelumbo nucifera]	chloroplast
CSA034464.1	PREDICTED: translocon-associated protein subunit alpha-like [Juglans regia]	chloroplast
CSA005140.1	PREDICTED: 3-phosphoshikimate 1-carboxyvinyltransferase 2 [Juglans regia]	chloroplast
CSA034412.1	"PREDICTED: protochlorophyllide reductase, chloroplastic [Jatropha curcas]"	chloroplast
CSA025227.1	PREDICTED: probable sucrose-phosphate synthase 1 [Prunus mume]	chloroplast
CSA035278.1	PREDICTED: CBS domain-containing protein CBSCBSPB3-like isoform X1 [Nicotiana tabacum]	chloroplast
CSA025158.1	PREDICTED: phosphomevalonate kinase isoform X1 [Vitis vinifera]	chloroplast
CSA004990.1	"PREDICTED: photosystem I reaction center subunit VI, chloroplastic-like [Populus euphratica]"	chloroplast
CSA013804.1	"PREDICTED: protein TRIGALACTOSYLDIACYLGLYCEROL 2, chloroplastic isoform X1 [Vitis vinifera]"	chloroplast
CSA035931.1	PREDICTED: trehalase-like [Populus euphratica]	chloroplast
CSA016470.1	"dimethylallyl, adenosine tRNA methylthiotransferase [Arabidopsis thaliana]"	chloroplast
CSA023943.1	PREDICTED: aminoacylase-1-like [Juglans regia]	chloroplast
CSA012350.1	PREDICTED: protein EXPORTIN 1A [Vitis vinifera]	chloroplast
CSA017246.1	PREDICTED: alpha-mannosidase 2 [Vitis vinifera]	chloroplast
CSA017945.1	Protein ApaG [Morus notabilis]	chloroplast
CSA022796.1	PREDICTED: annexin D5-like isoform X1 [Gossypium raimondii]	chloroplast
CSA033781.1	SOUL heme-binding family protein [Medicago truncatula]	chloroplast
CSA020615.1	PREDICTED: ribokinase-like isoform X3 [Citrus sinensis]	chloroplast
CSA001361.1	PREDICTED: ER membrane protein complex subunit 2 [Juglans regia]	chloroplast
CSA026212.1	"PREDICTED: peptide chain release factor APG3, chloroplastic [Vitis vinifera]"	chloroplast
CSA014673.1	"PREDICTED: tripeptidyl-peptidase 2-like, partial [Cicer arietinum]"	chloroplast
CSA013184.1	Chaperone protein [Morus notabilis]	chloroplast
CSA001890.1	PREDICTED: uncharacterized isomerase BH0283 isoform X3 [Theobroma cacao]	chloroplast
CSA024592.1	colon cancer-associated Mic1-like protein [Medicago truncatula]	chloroplast
CSA003733.1	"PREDICTED: thylakoid lumenal 15 kDa protein 1, chloroplastic [Capsicum annuum]"	chloroplast
CSA007997.1	"PREDICTED: probable alpha,alpha-trehalose-phosphate synthase [UDP-forming] 7 [Ziziphus jujuba]"	chloroplast
CSA003415.1	"PREDICTED: geranylgeranyl pyrophosphate synthase, chloroplastic-like [Sesamum indicum]"	chloroplast
CSA025300.1	"PREDICTED: 4-hydroxy-tetrahydrodipicolinate reductase 2, chloroplastic-like isoform X2 [Nelumbo nucifera]"	chloroplast
CSA018939.1	PREDICTED: importin subunit beta-1 [Vitis vinifera]	chloroplast
CSA035706.1	"PREDICTED: membrane-associated protein VIPP1, chloroplastic [Nicotiana attenuata]"	chloroplast
CSA003061.1	"PREDICTED: peptidyl-prolyl cis-trans isomerase CYP28, chloroplastic isoform X1 [Solanum tuberosum]"	chloroplast
CSA002531.1	PREDICTED: GTP-binding protein YPTM2 [Populus euphratica]	chloroplast
CSA016474.1	PREDICTED: E3 ubiquitin-protein ligase CHFR isoform X2 [Nicotiana sylvestris]	chloroplast
CSA021853.1	"PREDICTED: 3-hydroxyisobutyryl-CoA hydrolase-like protein 3, mitochondrial isoform X2 [Citrus sinensis]"	chloroplast
CSA011410.1	electron carrier/protein disulfide oxidoreductase [Medicago truncatula]	chloroplast
CSA027916.1	PREDICTED: probable receptor-like protein kinase At5g24010 [Vitis vinifera]	chloroplast
CSA022828.1	PREDICTED: peroxidase 12 [Eucalyptus grandis]	chloroplast
CSA012428.1	"PREDICTED: probable serine/threonine-protein kinase At5g41260, partial [Sesamum indicum]"	chloroplast
CSA005027.1	PREDICTED: beta-adaptin-like protein A [Nicotiana sylvestris]	chloroplast
CSA008290.1	PREDICTED: CCG-binding protein 1 [Juglans regia]	chloroplast
CSA036583.1	PREDICTED: mitochondrial dicarboxylate/tricarboxylate transporter DTC-like [Sesamum indicum]	chloroplast
CSA030773.1	"PREDICTED: 5'-adenylylsulfate reductase 3, chloroplastic-like [Vitis vinifera]"	chloroplast
CSA021182.1	PREDICTED: ABC transporter C family member 14-like [Daucus carota subsp. sativus]	chloroplast
CSA013647.1	PREDICTED: 4-coumarate--CoA ligase-like 9 [Vitis vinifera]	chloroplast
CSA025527.1	PREDICTED: protein transport protein SEC23-like [Sesamum indicum]	chloroplast
CSA028426.1	PREDICTED: peroxidase 73 [Vitis vinifera]	chloroplast
CSA011933.1	PREDICTED: 5-methyltetrahydropteroyltriglutamate--homocysteine methyltransferase [Ziziphus jujuba]	chloroplast
CSA000931.1	PREDICTED: cinnamoyl-CoA reductase 1 [Ipomoea nil]	chloroplast
CSA016191.1	PREDICTED: 60S ribosomal protein L5-1-like [Setaria italica]	chloroplast
CSA005984.1	"Glucan endo-1,3-beta-glucosidase, basic isoform [Morus notabilis]"	chloroplast
CSA020164.1	PREDICTED: large proline-rich protein BAG6 isoform X1 [Ricinus communis]	chloroplast
CSA030236.1	"PREDICTED: anthranilate synthase beta subunit 1, chloroplastic-like [Nicotiana tabacum]"	chloroplast
CSA035986.1	Phosphatase IMPL1 [Morus notabilis]	chloroplast
CSA023956.1	PREDICTED: spermidine hydroxycinnamoyl transferase [Nelumbo nucifera]	chloroplast
CSA003518.1	"PREDICTED: protein SLOW GREEN 1, chloroplastic-like [Nelumbo nucifera]"	chloroplast
CSA020716.1	"PREDICTED: glycerol-3-phosphate acyltransferase, chloroplastic [Vitis vinifera]"	chloroplast
CSA011175.1	"PREDICTED: isocitrate dehydrogenase [NAD] regulatory subunit 1, mitochondrial isoform X1 [Ricinus communis]"	chloroplast,mitochondria
CSA033192.1	immunophilin family protein [Populus trichocarpa]	chloroplast,mitochondria
CSA013600.1	"PREDICTED: alanine--glyoxylate aminotransferase 2 homolog 1, mitochondrial [Nelumbo nucifera]"	chloroplast,mitochondria
CSA009695.1	PREDICTED: glutamate dehydrogenase 1 [Theobroma cacao]	chloroplast,mitochondria
CSA023535.1	"PREDICTED: 3-isopropylmalate dehydrogenase, chloroplastic-like [Solanum tuberosum]"	chloroplast,mitochondria
CSA028285.1	"ornithine aminotransferase, mitochondrial [Jatropha curcas]"	chloroplast,mitochondria
CSA032333.1	"PREDICTED: 2-oxoglutarate dehydrogenase, mitochondrial [Vitis vinifera]"	chloroplast,mitochondria
CSA028039.1	PREDICTED: U6 snRNA-associated Sm-like protein LSm8 [Sesamum indicum]	chloroplast,mitochondria
CSA028091.1	PREDICTED: E3 ubiquitin-protein ligase RGLG2-like [Sesamum indicum]	chloroplast,mitochondria
CSA024756.1	PREDICTED: vacuolar fusion protein CCZ1 homolog isoform X2 [Theobroma cacao]	cytoplasm
CSA022272.1	PREDICTED: Golgi to ER traffic protein 4 homolog isoform X2 [Vitis vinifera]	cytoplasm
CSA030643.1	"PREDICTED: ATP synthase subunit d, mitochondrial [Gossypium hirsutum]"	cytoplasm
CSA031573.1	PREDICTED: auxin-binding protein ABP19a [Eucalyptus grandis]	cytoplasm
CSA006423.1	PREDICTED: probable glutathione S-transferase [Vitis vinifera]	cytoplasm
CSA016515.1	"PREDICTED: D-2-hydroxyglutarate dehydrogenase, mitochondrial-like isoform X3 [Nicotiana tabacum]"	cytoplasm
CSA011009.1	PREDICTED: cytochrome P450 84A1 [Vitis vinifera]	cytoplasm
CSA023573.1	PREDICTED: translationally-controlled tumor protein homolog [Prunus mume]	cytoplasm
CSA006802.1	PREDICTED: 15 kDa selenoprotein-like isoform X2 [Juglans regia]	cytoplasm
CSA034546.1	PREDICTED: protein argonaute MEL1 [Sesamum indicum]	cytoplasm
CSA035302.1	PREDICTED: calcium-dependent protein kinase SK5-like [Solanum tuberosum]	cytoplasm
CSA015875.1	"PREDICTED: 50S ribosomal protein L9, chloroplastic [Sesamum indicum]"	cytoplasm
CSA011829.1	PREDICTED: adenosylhomocysteinase [Ziziphus jujuba]	cytoplasm
CSA036938.1	ribulose-1 (chloroplast) [Carpinus putoensis]	cytoplasm
CSA013034.1	PREDICTED: replication factor C subunit 3 [Juglans regia]	cytoplasm
CSA028166.1	26S protease regulatory subunit 6A homolog [Cajanus cajan]	cytoplasm
CSA018764.1	PREDICTED: phosphatidylserine decarboxylase proenzyme 2 [Vitis vinifera]	cytoplasm
CSA015773.1	ribosomal RNA small subunit methyltransferase G [Arabidopsis thaliana]	cytoplasm
CSA017142.1	PREDICTED: exopolygalacturonase [Sesamum indicum]	cytoplasm
CSA007690.1	PREDICTED: TATA-box-binding protein-like isoform X2 [Glycine max]	cytoplasm
CSA031822.1	PREDICTED: desiccation protectant protein Lea14 homolog [Daucus carota subsp. sativus]	cytoplasm
CSA019945.1	PREDICTED: DEAD-box ATP-dependent RNA helicase 20 [Theobroma cacao]	cytoplasm
CSA009092.1	PREDICTED: ras-related protein RABB1b isoform X2 [Vitis vinifera]	cytoplasm
CSA008723.1	PREDICTED: PHD finger-like domain-containing protein 5B [Brassica oleracea var. oleracea]	cytoplasm
CSA016057.1	PREDICTED: galactokinase [Nelumbo nucifera]	cytoplasm
CSA029441.1	"PREDICTED: GDP-mannose 3,5-epimerase 1-like [Citrus sinensis]"	cytoplasm
CSA005422.1	PREDICTED: DEAD-box ATP-dependent RNA helicase 56 isoform X1 [Gossypium raimondii]	cytoplasm
CSA021678.1	PREDICTED: LOW QUALITY PROTEIN: probable cinnamyl alcohol dehydrogenase 6 [Juglans regia]	cytoplasm
CSA013873.1	PREDICTED: proteasome subunit beta type-4-like [Nicotiana tabacum]	cytoplasm
CSA025607.1	PREDICTED: superoxide dismutase [Cu-Zn] 2 [Nelumbo nucifera]	cytoplasm
CSA013553.1	farnesyl-pyrophosphate synthetase fps2 family protein [Populus trichocarpa]	cytoplasm
CSA018417.1	PREDICTED: protein FLX-like 3 isoform X2 [Nicotiana tabacum]	cytoplasm
CSA000788.1	PREDICTED: probable carboxylesterase 2 [Vitis vinifera]	cytoplasm
CSA023349.1	PREDICTED: eukaryotic translation initiation factor 3 subunit E [Daucus carota subsp. sativus]	cytoplasm
CSA024853.1	PREDICTED: paramyosin isoform X1 [Vitis vinifera]	cytoplasm
CSA032653.1	PREDICTED: tubulin alpha chain [Ziziphus jujuba]	cytoplasm
CSA008740.1	PREDICTED: universal stress protein PHOS32 [Ipomoea nil]	cytoplasm
CSA011451.1	PREDICTED: ribosomal protein S6 kinase alpha-6-like [Daucus carota subsp. sativus]	cytoplasm
CSA014823.1	PREDICTED: eukaryotic translation initiation factor 5A-2 [Cucumis sativus]	cytoplasm
CSA013031.1	"PREDICTED: probable polyribonucleotide nucleotidyltransferase 1, chloroplastic [Nicotiana tomentosiformis]"	cytoplasm
CSA015460.1	"PREDICTED: lysine--tRNA ligase, cytoplasmic-like [Gossypium hirsutum]"	cytoplasm
CSA028512.1	PREDICTED: pantothenate kinase 2 [Theobroma cacao]	cytoplasm
CSA007144.1	PREDICTED: putative dihydroflavonol-4-reductase isoform X1 [Nicotiana tabacum]	cytoplasm
CSA005627.1	PREDICTED: aldehyde dehydrogenase family 2 member C4-like [Arachis duranensis]	cytoplasm
CSA004619.1	PREDICTED: 60S ribosomal protein L10a [Phoenix dactylifera]	cytoplasm
CSA028717.1	PREDICTED: mitochondrial import inner membrane translocase subunit TIM50-like [Sesamum indicum]	cytoplasm
CSA022786.1	PREDICTED: 2-alkenal reductase (NADP(+)-dependent) isoform X1 [Nelumbo nucifera]	cytoplasm
CSA016226.1	PREDICTED: urease [Beta vulgaris subsp. vulgaris]	cytoplasm
CSA004495.1	PREDICTED: NEDD8-activating enzyme E1 catalytic subunit [Vitis vinifera]	cytoplasm
CSA021401.1	PREDICTED: syntaxin-binding protein 5-like [Nicotiana tabacum]	cytoplasm
CSA036472.1	BAH and coiled-coil domain-containing protein 1 [Morus notabilis]	cytoplasm
CSA028053.1	"PREDICTED: bifunctional 3-dehydroquinate dehydratase/shikimate dehydrogenase, chloroplastic-like isoform X1 [Daucus carota subsp. sativus]"	cytoplasm
CSA006550.1	PREDICTED: proteasome subunit alpha type-7 [Vitis vinifera]	cytoplasm
CSA033815.1	"PREDICTED: uroporphyrinogen decarboxylase 1, chloroplastic [Vitis vinifera]"	cytoplasm
CSA013403.1	PREDICTED: RNA pseudouridine synthase 7 [Vitis vinifera]	cytoplasm
CSA023637.1	PREDICTED: signal peptidase complex catalytic subunit SEC11A-like [Erythranthe guttata]	cytoplasm
CSA027315.1	PREDICTED: putative protease Do-like 14 [Juglans regia]	cytoplasm
CSA010324.1	PREDICTED: chaperone protein ClpB1 [Nicotiana tabacum]	cytoplasm
CSA008539.1		cytoplasm
CSA029058.1	PREDICTED: AP-2 complex subunit alpha-1 [Vitis vinifera]	cytoplasm
CSA005060.1	"PREDICTED: arogenate dehydratase/prephenate dehydratase 1, chloroplastic [Daucus carota subsp. sativus]"	cytoplasm
CSA007544.1	PREDICTED: cell division cycle protein 48 homolog [Juglans regia]	cytoplasm
CSA022033.1	PREDICTED: EKC/KEOPS complex subunit bud32 [Juglans regia]	cytoplasm
CSA033737.1	PREDICTED: protein DEFECTIVE IN MERISTEM SILENCING 3-like isoform X4 [Nicotiana attenuata]	cytoplasm
CSA012055.1	"PREDICTED: 3-ketoacyl-CoA thiolase 2, peroxisomal [Solanum pennellii]"	cytoplasm
CSA026862.1	PREDICTED: SWI/SNF complex subunit SWI3A isoform X1 [Vitis vinifera]	cytoplasm
CSA031963.1	"PREDICTED: acetyl-coenzyme A carboxylase carboxyl transferase subunit alpha, chloroplastic-like [Prunus mume]"	cytoplasm
CSA031081.1	PREDICTED: quinone oxidoreductase-like protein 2 homolog [Nicotiana tabacum]	cytoplasm
CSA027991.1	"PREDICTED: peptidyl-prolyl cis-trans isomerase FKBP16-4, chloroplastic isoform X3 [Beta vulgaris subsp.vulgaris]"	cytoplasm
CSA018197.1	"PREDICTED: leucine--tRNA ligase, cytoplasmic-like [Nelumbo nucifera]"	cytoplasm
CSA003140.1	PREDICTED: ATP-citrate synthase alpha chain protein 3 [Nelumbo nucifera]	cytoplasm
CSA011705.1	PREDICTED: heterogeneous nuclear ribonucleoprotein H [Fragaria vesca subsp. vesca]	cytoplasm
CSA023576.1	PREDICTED: phosphatidylserine decarboxylase proenzyme 3-like [Malus domestica]	cytoplasm
CSA032599.1	U-box domain-containing protein 4 [Morus notabilis]	cytoplasm
CSA034569.1	PREDICTED: serine/threonine-protein phosphatase PP1 isozyme 9 [Eucalyptus grandis]	cytoplasm
CSA014558.1	"PREDICTED: zeaxanthin epoxidase, chloroplastic-like isoform X2 [Fragaria vesca subsp. vesca]"	cytoplasm
CSA020365.1	PREDICTED: ATP-dependent 6-phosphofructokinase 3 [Vitis vinifera]	cytoplasm
CSA016677.1	PREDICTED: abscisic acid receptor PYL2 [Sesamum indicum]	cytoplasm
CSA008732.1	PREDICTED: 40S ribosomal protein S18-like [Nicotiana tabacum]	cytoplasm
CSA027776.1	PREDICTED: THO complex subunit 4D isoform X5 [Sesamum indicum]	cytoplasm
CSA003005.1	PREDICTED: cell division cycle 5-like protein [Ziziphus jujuba]	cytoplasm
CSA000683.1	PREDICTED: tubulin alpha-3 chain [Gossypium hirsutum]	cytoplasm
CSA026304.1	PREDICTED: thioredoxin-1 [Vigna radiata var. radiata]	cytoplasm
CSA016478.1	PREDICTED: probable nucleoredoxin 1 [Jatropha curcas]	cytoplasm
CSA010199.1	"PREDICTED: proline synthase co-transcribed bacterial homolog protein, partial [Sesamum indicum]"	cytoplasm
CSA013742.1	PREDICTED: dammarenediol II synthase-like [Sesamum indicum]	cytoplasm
CSA028920.1	PREDICTED: long chain acyl-CoA synthetase 4 [Sesamum indicum]	cytoplasm
CSA022953.1	PREDICTED: SKP1-like protein 1A isoform X1 [Nicotiana tomentosiformis]	cytoplasm
CSA001416.1	"PREDICTED: electron transfer flavoprotein-ubiquinone oxidoreductase, mitochondrial isoform X3 [Juglans regia]"	cytoplasm
CSA016957.1	ATP synthase F1 subunit 1 (mitochondrion) [Carica papaya]	cytoplasm
CSA026457.1	PREDICTED: secoisolariciresinol dehydrogenase-like [Vitis vinifera]	cytoplasm
CSA006837.1	peptidyl-prolyl cis-trans isomerase [Medicago truncatula]	cytoplasm
CSA016826.1	PREDICTED: probable pyridoxal 5'-phosphate synthase subunit PDX1 [Daucus carota subsp. sativus]	cytoplasm
CSA024389.1	PREDICTED: probable protein phosphatase 2C 11 isoform X2 [Nicotiana tabacum]	cytoplasm
CSA019843.1	PREDICTED: DNA damage-inducible protein 1 isoform X3 [Theobroma cacao]	cytoplasm
CSA009686.1	"PREDICTED: peroxiredoxin-2F, mitochondrial [Daucus carota subsp. sativus]"	cytoplasm
CSA004269.1	PREDICTED: 10 kDa chaperonin-like [Daucus carota subsp. sativus]	cytoplasm
CSA008537.1	PREDICTED: nudix hydrolase 25-like [Populus euphratica]	cytoplasm
CSA009283.1	PREDICTED: mitochondrial-processing peptidase subunit alpha-like [Cucumis melo]	cytoplasm
CSA017438.1	PREDICTED: UDP-arabinopyranose mutase 3 [Vitis vinifera]	cytoplasm
CSA014216.1	PREDICTED: probable methyltransferase PMT2 [Citrus sinensis]	cytoplasm
CSA032636.1	PREDICTED: uncharacterized N-acetyltransferase p20-like [Daucus carota subsp. sativus]	cytoplasm
CSA007383.1	PREDICTED: probable glutathione S-transferase parC [Arachis ipaensis]	cytoplasm
CSA024905.1	PREDICTED: probable carboxylesterase 5 [Juglans regia]	cytoplasm
CSA008946.1	"PREDICTED: chaperonin 60 subunit beta 2, chloroplastic [Malus domestica]"	cytoplasm
CSA000133.1	PREDICTED: putative formamidase C869.04 isoform X1 [Jatropha curcas]	cytoplasm
CSA021624.1	signal recognition particle protein [Medicago truncatula]	cytoplasm
CSA014681.1	"PREDICTED: pullulanase 1, chloroplastic isoform X4 [Ipomoea nil]"	cytoplasm
CSA036415.1	PREDICTED: translationally-controlled tumor protein homolog [Prunus mume]	cytoplasm
CSA011243.1	"PREDICTED: putative 3,4-dihydroxy-2-butanone kinase [Malus domestica]"	cytoplasm
CSA016964.1	PREDICTED: probable carboxylesterase 2 [Vitis vinifera]	cytoplasm
CSA013747.1	PREDICTED: TBCC domain-containing protein 1 [Vitis vinifera]	cytoplasm
CSA005813.1	"PREDICTED: acetolactate synthase small subunit 2, chloroplastic-like [Brassica rapa]"	cytoplasm
CSA036463.1	PREDICTED: probable calcium-binding protein CML13 [Sesamum indicum]	cytoplasm
CSA027067.1	"PREDICTED: dynein light chain 1, cytoplasmic [Jatropha curcas]"	cytoplasm
CSA025654.1	PREDICTED: methionyl-tRNA formyltransferase [Ziziphus jujuba]	cytoplasm
CSA012429.1	PREDICTED: probable serine/threonine-protein kinase At5g41260 [Theobroma cacao]	cytoplasm
CSA017717.1	PREDICTED: V-type proton ATPase subunit B 2 [Elaeis guineensis]	cytoplasm
CSA033372.1	"PREDICTED: actin-1-like, partial [Juglans regia]"	cytoplasm
CSA031438.1	PREDICTED: T-complex protein 1 subunit epsilon [Jatropha curcas]	cytoplasm
CSA023514.1	PREDICTED: WAS/WASL-interacting protein family member 3-like [Nelumbo nucifera]	cytoplasm
CSA030920.1	PREDICTED: 26S proteasome non-ATPase regulatory subunit 1 homolog A [Vitis vinifera]	cytoplasm
CSA026742.1	PREDICTED: temperature-induced lipocalin-1-like [Cucumis melo]	cytoplasm
CSA007767.1	PREDICTED: splicing factor 3B subunit 1 [Nelumbo nucifera]	cytoplasm
CSA032792.1	PREDICTED: ABC transporter F family member 3 [Vitis vinifera]	cytoplasm
CSA021191.1	PREDICTED: annexin D1 [Eucalyptus grandis]	cytoplasm
CSA000011.1	PREDICTED: sucrose synthase [Nicotiana attenuata]	cytoplasm
CSA036948.1	heterogeneous nuclear ribonucleoprotein A1-like 2 [Cajanus cajan]	cytoplasm
CSA008902.1	PREDICTED: uncharacterized mitochondrial protein AtMg00810-like [Prunus mume]	cytoplasm
CSA033004.1	PREDICTED: spermidine synthase 1-like [Gossypium hirsutum]	cytoplasm
CSA028374.1	PREDICTED: protease Do-like 7 [Sesamum indicum]	cytoplasm
CSA034939.1	PREDICTED: uricase-2 isozyme 2-like [Nelumbo nucifera]	cytoplasm
CSA022344.1	PREDICTED: tubulin alpha chain-like [Phoenix dactylifera]	cytoplasm
CSA021093.1	PREDICTED: probable glutathione S-transferase [Jatropha curcas]	cytoplasm
CSA019426.1	PREDICTED: 40S ribosomal protein S29 [Cicer arietinum]	cytoplasm
CSA036135.1	PREDICTED: 60S ribosomal protein L12 [Vitis vinifera]	cytoplasm
CSA011248.1	"PREDICTED: DNA-directed RNA polymerases II, IV and V subunit 3 [Theobroma cacao]"	cytoplasm
CSA015352.1	photosystem II protein D2 (chloroplast) [Erodium chrysanthum]	cytoplasm
CSA018412.1	PREDICTED: mitochondrial outer membrane import complex protein METAXIN [Solanum tuberosum]	cytoplasm
CSA030701.1	PREDICTED: glutathionyl-hydroquinone reductase YqjG [Ricinus communis]	cytoplasm
CSA018015.1	PREDICTED: mitochondrial Rho GTPase 1 [Solanum tuberosum]	cytoplasm
CSA011455.1	PREDICTED: PTI1-like tyrosine-protein kinase At3g15890 [Prunus mume]	cytoplasm
CSA020576.1	PREDICTED: peroxisomal membrane protein 11C [Nicotiana attenuata]	cytoplasm
CSA009801.1	PREDICTED: deacetoxyvindoline 4-hydroxylase-like [Nicotiana tabacum]	cytoplasm
CSA021369.1	PREDICTED: superoxide dismutase [Cu-Zn]-like isoform X1 [Gossypium hirsutum]	cytoplasm
CSA020775.1	PREDICTED: uncharacterized oxidoreductase At4g09670-like [Capsicum annuum]	cytoplasm
CSA035465.1	PREDICTED: T-complex protein 1 subunit alpha [Jatropha curcas]	cytoplasm
CSA007367.1	"PREDICTED: alpha,alpha-trehalose-phosphate synthase [UDP-forming] 5 [Vitis vinifera]"	cytoplasm
CSA003405.1	"PREDICTED: probable carotenoid cleavage dioxygenase 4, chloroplastic [Nicotiana attenuata]"	cytoplasm
[truncated: 3,313 more rows]
