# Supplementary material for: Ammonium triggered the response mechanism of lysine crotonylome in tea plants
Source: BMC Genomics. 2019 May 6;20:340. doi: 10.1186/s12864-019-5716-z (PMC6501322; doi:10.1186/s12864-019-5716-z)
Supplement: Supplementary file 9 — The information of motif-X. (XLSX 505 kb) [file 12864_2019_5716_MOESM9_ESM.xlsx]

## Sheet: Motif-model
	Amino	-10	-9	-8	-7	-6	-5	-4	-3	-2	-1	K	1	2	3	4	5	6	7	8	9	10
	A	4.99	0.33	2.72	1.88	3.29	3.55	10.72	9.33	16.12	10.95	0	4.52	9.94	5.85	5.89	3.17	1.7	2.45	3.41	1.57	2.29
	C	-3.7	-2.26	-3.72	-4.8	-7.15	-4.14	-6.84	-7.15	-7.36	-8	0	-4.79	-4.69	-9.64	-8.62	-4.9	-3.36	-8.39	-7.55	-1.81	-6.42
	D	-0.38	0.4	0.27	-0.29	1.58	1.74	0.69	1.99	4.93	8.57	0	26.37	3.22	2.65	1.61	0.52	0.07	-2.27	-0.26	0.35	2.7
	E	1.05	2.88	2.36	2.53	5.88	1.61	7.08	13.75	3.62	40.71	0	32.27	9.39	4.59	10.17	4.69	2.03	0.76	2.87	3.37	2.19
	F	-0.98	-0.84	-0.89	-0.67	-2.57	-0.8	-0.43	-0.51	-0.17	7.22	0	-6.81	-3.88	-0.72	-1.02	-0.8	0.76	-1.12	-1.34	-0.67	-0.87
	G	0.65	0.73	0.48	0.33	0.6	-0.16	-0.7	-1.37	-1.5	0.7	0	3.51	2.93	3.39	0.22	1.04	0.46	0.49	0.83	1.03	1.49
	H	-0.8	-1.86	-0.97	-1.81	-0.92	-4.56	-3.93	-3.07	-1.74	0.95	0	-1.76	-3.67	-3.46	-5.17	-2.22	-0.9	-2.88	-1.96	-1.79	-0.83
	I	0.46	0.03	0.15	-0.07	-2.63	-0.03	1.21	0.39	1.5	-3.11	0	-0.05	-0.84	0.72	-0.02	-1.18	0.11	0.03	0.13	0.9	2.07
	K	17.07	14.69	4.57	22.94	15.04	5.44	2.22	4.95	0.24	-63.86	0	1.61	0	5.36	5.48	28.6	20.26	26.62	4.57	6.77	4.54
	L	-4.3	-4.69	-1.57	-1.14	-1.36	-2.06	-0.39	-0.19	-1.52	-1.73	0	-7.81	-0.68	-1.16	-2.59	-1.55	-1.85	-0.27	1.13	-4.86	-1
	M	-0.02	-0.55	-0.42	-0.8	-1.9	-0.07	-1.09	-1.95	-1.26	-0.62	0	-2.96	-1.91	-1.95	-1.29	-2.58	-1.13	-0.11	-2.11	-0.75	-0.11
	N	-2	-0.71	-3.94	-2.48	-1.23	-0.3	-2.22	-2.78	-0.42	0.98	0	-2.36	-1.06	-4.03	-2.36	-1.27	-1.49	-2.28	-2.04	-1.16	-1.67
	P	-0.59	0.1	0.04	-0.41	-0.92	-0.75	0.76	-0.27	-3.84	1.37	0	-27.15	0.75	-3.01	-1.57	-1.71	-1.88	-1	-0.14	0.39	-0.36
	Q	-1.16	-2.9	-0.4	-0.82	-2.64	-0.43	-1.26	-1.62	0.3	-1.82	0	-2.2	-1.21	-0.53	-0.43	-0.24	-1.17	-4.23	-2.4	-0.44	-0.54
	R	0.85	0.13	2.36	0.95	2.51	0.15	-3.89	-1.95	-4.51	-55.54	0	-0.05	-0.26	-0.11	-0.02	2.69	4.74	0.99	1.39	0.4	-0.56
	S	-5.92	-2.34	-2.57	-7.05	-4.96	-4.8	-3.31	-8.5	-2.02	-1.19	0	-3.88	-5.59	-3.2	-1.04	-10.04	-7.74	-2.07	-3.27	-2.63	-5.75
	T	-0.14	-0.19	-0.34	-0.53	0.05	4.6	0.75	0.41	0.39	-0.67	0	-0.04	-0.14	-0.41	0	0.18	-0.47	0.16	-1.18	0.74	-0.67
	V	0.49	0.48	0.57	1.41	0	0.85	3.73	0.8	1.87	0.69	0	1.69	2.59	1.03	0.53	-0.06	0.11	1.2	1.81	0.71	2.36
	W	-1.5	-0.03	-2.88	-4.23	-2.33	-3.33	-7.75	-5.43	-2.11	-3.58	0	-6.76	-5.94	-2.33	-2.79	-3.2	-0.78	-0.44	-0.39	-3.87	-2.56
	Y	0.52	0.39	0.02	-0.36	-0.22	-0.1	-4.41	-0.36	-1.4	1.74	0	-8.81	-0.38	-0.29	0	-1.03	-0.31	0.25	0.52	-0.16	0.16

## Sheet: Motif annot
ID	Protein accession	Position	Motif Logo
CSA028600.1-14	CSA028600.1	14	E-1KcrK+7
CSA022844.1-12	CSA022844.1	12	E-1KcrK+7
CSA022844.1-30	CSA022844.1	30	E-1KcrK+7
CSA001605.1-23	CSA001605.1	23	E-1KcrK+7
CSA028658.1-34	CSA028658.1	34	E-1KcrK+7
CSA001606.1-31	CSA001606.1	31	E-1KcrK+7
CSA001606.1-13	CSA001606.1	13	E-1KcrK+7
CSA013904.1-106	CSA013904.1	106	E-1KcrK+7
CSA006537.1-259	CSA006537.1	259	E-1KcrK+7
CSA021835.1-342	CSA021835.1	342	E-1KcrK+7
CSA006539.1-345	CSA006539.1	345	E-1KcrK+7
CSA036892.1-58	CSA036892.1	58	E-1KcrK+7
CSA029135.1-1221	CSA029135.1	1221	E-1KcrK+7
CSA001794.1-42	CSA001794.1	42	E-1KcrK+7
CSA001667.1-44	CSA001667.1	44	E-1KcrK+7
CSA023182.1-128	CSA023182.1	128	E-1KcrK+7
CSA009227.1-523	CSA009227.1	523	E-1KcrK+7
CSA015898.1-86	CSA015898.1	86	E-1KcrK+7
CSA001005.1-53	CSA001005.1	53	E-1KcrK+7
CSA016400.1-32	CSA016400.1	32	E-1KcrK+7
CSA022844.1-18	CSA022844.1	18	E-1KcrK+7
CSA013811.1-241	CSA013811.1	241	E-1KcrK+7
CSA007658.1-87	CSA007658.1	87	E-1KcrK+7
CSA006880.1-40	CSA006880.1	40	E-1KcrK+7
CSA031575.1-98	CSA031575.1	98	E-1KcrK+7
CSA016043.1-880	CSA016043.1	880	E-1KcrK+7
CSA002579.1-206	CSA002579.1	206	E-1KcrK+7
CSA018098.1-149	CSA018098.1	149	E-1KcrK+7
CSA009205.1-529	CSA009205.1	529	E-1KcrK+7
CSA013811.1-529	CSA013811.1	529	E-1KcrK+7
CSA017776.1-266	CSA017776.1	266	E-1KcrK+7
CSA001234.1-25	CSA001234.1	25	E-1KcrK+7
CSA013547.1-529	CSA013547.1	529	E-1KcrK+7
CSA012136.1-400	CSA012136.1	400	E-1KcrK+7
CSA018167.1-584	CSA018167.1	584	E-1KcrK+7
CSA021703.1-70	CSA021703.1	70	E-1KcrK+7
CSA010476.1-105	CSA010476.1	105	E-1KcrK+7
CSA013811.1-243	CSA013811.1	243	E-1KcrK+7
CSA033270.1-130	CSA033270.1	130	E-1KcrK+7
CSA017664.1-158	CSA017664.1	158	E-1KcrK+7
CSA009927.1-468	CSA009927.1	468	E-1KcrK+7
CSA035981.1-98	CSA035981.1	98	E-1KcrK+7
CSA027825.1-130	CSA027825.1	130	E-1KcrK+7
CSA009710.1-664	CSA009710.1	664	E-1KcrK+7
CSA013419.1-15	CSA013419.1	15	E-1KcrK+7
CSA012449.1-77	CSA012449.1	77	E-1KcrK+7
CSA029276.1-194	CSA029276.1	194	E-1KcrK+7
CSA031519.1-129	CSA031519.1	129	E-1KcrK+7
CSA018687.1-552	CSA018687.1	552	E-1KcrK+7
CSA000790.1-269	CSA000790.1	269	E-1KcrK+7
CSA015176.1-107	CSA015176.1	107	E-1KcrK+7
CSA035044.1-94	CSA035044.1	94	E-1KcrK+7
CSA001741.1-99	CSA001741.1	99	E-1KcrK+7
CSA005455.1-151	CSA005455.1	151	E-1KcrK+7
CSA029482.1-173	CSA029482.1	173	E-1KcrK+7
CSA027685.1-18	CSA027685.1	18	E-1KcrK+7
CSA009727.1-61	CSA009727.1	61	E-1KcrK+7
CSA002602.1-44	CSA002602.1	44	E-1KcrK+7
CSA010961.1-214	CSA010961.1	214	E-1KcrK+7
CSA010862.1-212	CSA010862.1	212	E-1KcrK+7
CSA003654.1-137	CSA003654.1	137	E-1KcrK+7
CSA032793.1-532	CSA032793.1	532	E-1KcrK+7
CSA034381.1-248	CSA034381.1	248	K-7KcrE+1
CSA001606.1-41	CSA001606.1	41	K-7KcrE+1
CSA022844.1-40	CSA022844.1	40	K-7KcrE+1
CSA002712.1-234	CSA002712.1	234	K-7KcrE+1
CSA001605.1-33	CSA001605.1	33	K-7KcrE+1
CSA023208.1-538	CSA023208.1	538	K-7KcrE+1
CSA020674.1-646	CSA020674.1	646	K-7KcrE+1
CSA033796.1-261	CSA033796.1	261	K-7KcrE+1
CSA035110.1-265	CSA035110.1	265	K-7KcrE+1
CSA025613.1-314	CSA025613.1	314	K-7KcrE+1
CSA035207.1-94	CSA035207.1	94	K-7KcrE+1
CSA030198.1-135	CSA030198.1	135	K-7KcrE+1
CSA014748.1-110	CSA014748.1	110	K-7KcrE+1
CSA013997.1-277	CSA013997.1	277	K-7KcrE+1
CSA002530.1-306	CSA002530.1	306	K-7KcrE+1
CSA016400.1-20	CSA016400.1	20	K-7KcrE+1
CSA023208.1-563	CSA023208.1	563	K-7KcrE+1
CSA019662.1-185	CSA019662.1	185	K-7KcrE+1
CSA036135.1-48	CSA036135.1	48	K-7KcrE+1
CSA031519.1-11	CSA031519.1	11	K-7KcrE+1
CSA019241.1-198	CSA019241.1	198	K-7KcrE+1
CSA000480.1-164	CSA000480.1	164	K-7KcrE+1
CSA012876.1-66	CSA012876.1	66	K-7KcrE+1
CSA023182.1-205	CSA023182.1	205	K-7KcrE+1
CSA010191.1-589	CSA010191.1	589	K-7KcrE+1
CSA030644.1-50	CSA030644.1	50	K-7KcrE+1
CSA022360.1-123	CSA022360.1	123	K-7KcrE+1
CSA026073.1-589	CSA026073.1	589	K-7KcrE+1
CSA002361.1-141	CSA002361.1	141	K-7KcrE+1
CSA005116.1-94	CSA005116.1	94	K-7KcrE+1
CSA001667.1-373	CSA001667.1	373	K-7KcrE+1
CSA021957.1-348	CSA021957.1	348	K-7KcrE+1
CSA020587.1-148	CSA020587.1	148	K-7KcrE+1
CSA014195.1-53	CSA014195.1	53	K-7KcrE+1
CSA019161.1-412	CSA019161.1	412	K-7KcrE+1
CSA025443.1-88	CSA025443.1	88	K-7KcrE+1
CSA005455.1-90	CSA005455.1	90	K-7KcrE+1
CSA013811.1-456	CSA013811.1	456	K-7KcrE+1
CSA025110.1-203	CSA025110.1	203	K-7KcrE+1
CSA036357.1-144	CSA036357.1	144	K-7KcrE+1
CSA009025.1-26	CSA009025.1	26	K-7KcrE+1
CSA028506.1-105	CSA028506.1	105	K-7KcrE+1
CSA021623.1-173	CSA021623.1	173	K-7KcrE+1
CSA022649.1-34	CSA022649.1	34	K-7KcrE+1
CSA005551.1-16	CSA005551.1	16	K-7KcrE+1
CSA003663.1-305	CSA003663.1	305	K-7KcrE+1
CSA018346.1-184	CSA018346.1	184	K-7KcrE+1
CSA019181.1-26	CSA019181.1	26	K-7KcrE+1
CSA028806.1-119	CSA028806.1	119	K-7KcrE+1
CSA015055.1-169	CSA015055.1	169	K-7KcrE+1
CSA013811.1-517	CSA013811.1	517	K-7KcrE+1
CSA001606.1-26	CSA001606.1	26	A-2KcrK+1
CSA022844.1-25	CSA022844.1	25	A-2KcrK+1
CSA028658.1-29	CSA028658.1	29	A-2KcrK+1
CSA001605.1-18	CSA001605.1	18	A-2KcrK+1
CSA016706.1-50	CSA016706.1	50	A-2KcrK+1
CSA017237.1-224	CSA017237.1	224	A-2KcrK+1
CSA020896.1-216	CSA020896.1	216	A-2KcrK+1
CSA036590.1-322	CSA036590.1	322	A-2KcrK+1
CSA010129.1-145	CSA010129.1	145	A-2KcrK+1
CSA014616.1-415	CSA014616.1	415	A-2KcrK+1
CSA008945.1-384	CSA008945.1	384	A-2KcrK+1
CSA011933.1-519	CSA011933.1	519	A-2KcrK+1
CSA026696.1-503	CSA026696.1	503	A-2KcrK+1
CSA030262.1-211	CSA030262.1	211	A-2KcrK+1
CSA025432.1-700	CSA025432.1	700	A-2KcrK+1
CSA030986.1-21	CSA030986.1	21	A-2KcrK+1
CSA016853.1-176	CSA016853.1	176	A-2KcrK+1
CSA026566.1-133	CSA026566.1	133	A-2KcrK+1
CSA010664.1-100	CSA010664.1	100	A-2KcrK+1
CSA026004.1-180	CSA026004.1	180	A-2KcrK+1
CSA011054.1-59	CSA011054.1	59	A-2KcrK+1
CSA018613.1-130	CSA018613.1	130	A-2KcrK+1
CSA032333.1-541	CSA032333.1	541	A-2KcrK+1
CSA002568.1-123	CSA002568.1	123	A-2KcrK+1
CSA000107.1-119	CSA000107.1	119	A-2KcrK+1
CSA036790.1-120	CSA036790.1	120	A-2KcrK+1
CSA026073.1-199	CSA026073.1	199	A-2KcrK+1
CSA036590.1-437	CSA036590.1	437	A-2KcrK+1
CSA031536.1-839	CSA031536.1	839	A-2KcrK+1
CSA008945.1-510	CSA008945.1	510	A-2KcrK+1
CSA026954.1-327	CSA026954.1	327	A-2KcrK+1
CSA023255.1-177	CSA023255.1	177	A-2KcrK+1
CSA018083.1-371	CSA018083.1	371	A-2KcrK+1
CSA007815.1-182	CSA007815.1	182	A-2KcrK+1
CSA000260.1-188	CSA000260.1	188	A-2KcrK+1
CSA034289.1-272	CSA034289.1	272	A-2KcrK+1
CSA032934.1-460	CSA032934.1	460	A-2KcrK+1
CSA014370.1-139	CSA014370.1	139	A-2KcrK+1
CSA023423.1-35	CSA023423.1	35	A-2KcrK+1
CSA008945.1-334	CSA008945.1	334	A-2KcrK+1
CSA009530.1-117	CSA009530.1	117	A-2KcrK+1
CSA020117.1-155	CSA020117.1	155	A-2KcrK+1
CSA007815.1-177	CSA007815.1	177	E-1Kcr
CSA013503.1-51	CSA013503.1	51	E-1Kcr
CSA011661.1-26	CSA011661.1	26	E-1Kcr
CSA016196.1-418	CSA016196.1	418	E-1Kcr
CSA032813.1-33	CSA032813.1	33	E-1Kcr
CSA022980.1-26	CSA022980.1	26	E-1Kcr
CSA034432.1-384	CSA034432.1	384	E-1Kcr
CSA001408.1-414	CSA001408.1	414	E-1Kcr
CSA022412.1-499	CSA022412.1	499	E-1Kcr
CSA008885.1-137	CSA008885.1	137	E-1Kcr
CSA023480.1-636	CSA023480.1	636	E-1Kcr
CSA001605.1-12	CSA001605.1	12	E-1Kcr
CSA006049.1-252	CSA006049.1	252	E-1Kcr
CSA034381.1-324	CSA034381.1	324	E-1Kcr
CSA006268.1-350	CSA006268.1	350	E-1Kcr
CSA019160.1-1003	CSA019160.1	1003	E-1Kcr
CSA005991.1-103	CSA005991.1	103	E-1Kcr
CSA026632.1-218	CSA026632.1	218	E-1Kcr
CSA024905.1-240	CSA024905.1	240	E-1Kcr
CSA013417.1-169	CSA013417.1	169	E-1Kcr
CSA010785.1-272	CSA010785.1	272	E-1Kcr
CSA000963.1-563	CSA000963.1	563	E-1Kcr
CSA035110.1-419	CSA035110.1	419	E-1Kcr
CSA011517.1-863	CSA011517.1	863	E-1Kcr
CSA000107.1-124	CSA000107.1	124	E-1Kcr
CSA026349.1-20	CSA026349.1	20	E-1Kcr
CSA034831.1-78	CSA034831.1	78	E-1Kcr
CSA027795.1-276	CSA027795.1	276	E-1Kcr
CSA035110.1-129	CSA035110.1	129	E-1Kcr
CSA013417.1-55	CSA013417.1	55	E-1Kcr
CSA036916.1-43	CSA036916.1	43	E-1Kcr
CSA009927.1-475	CSA009927.1	475	E-1Kcr
CSA010797.1-126	CSA010797.1	126	E-1Kcr
CSA016470.1-63	CSA016470.1	63	E-1Kcr
CSA005556.1-36	CSA005556.1	36	E-1Kcr
CSA015996.1-974	CSA015996.1	974	E-1Kcr
CSA016043.1-529	CSA016043.1	529	E-1Kcr
CSA000306.1-563	CSA000306.1	563	E-1Kcr
CSA006537.1-256	CSA006537.1	256	E-1Kcr
CSA028166.1-62	CSA028166.1	62	E-1Kcr
CSA034280.1-509	CSA034280.1	509	E-1Kcr
CSA027285.1-262	CSA027285.1	262	E-1Kcr
CSA028658.1-23	CSA028658.1	23	E-1Kcr
CSA005509.1-126	CSA005509.1	126	E-1Kcr
CSA009227.1-563	CSA009227.1	563	E-1Kcr
CSA030281.1-334	CSA030281.1	334	E-1Kcr
CSA015066.1-70	CSA015066.1	70	E-1Kcr
CSA014052.1-272	CSA014052.1	272	E-1Kcr
CSA010838.1-102	CSA010838.1	102	E-1Kcr
CSA004910.1-61	CSA004910.1	61	E-1Kcr
CSA035408.1-428	CSA035408.1	428	E-1Kcr
CSA002108.1-92	CSA002108.1	92	E-1Kcr
CSA004910.1-222	CSA004910.1	222	E-1Kcr
CSA032793.1-600	CSA032793.1	600	E-1Kcr
CSA019996.1-252	CSA019996.1	252	E-1Kcr
CSA022360.1-155	CSA022360.1	155	E-1Kcr
CSA031718.1-255	CSA031718.1	255	E-1Kcr
CSA033848.1-70	CSA033848.1	70	E-1Kcr
CSA028293.1-64	CSA028293.1	64	E-1Kcr
CSA005033.1-67	CSA005033.1	67	E-1Kcr
CSA002335.1-151	CSA002335.1	151	E-1Kcr
CSA003952.1-199	CSA003952.1	199	E-1Kcr
CSA033796.1-402	CSA033796.1	402	E-1Kcr
CSA013336.1-157	CSA013336.1	157	E-1Kcr
CSA026219.1-141	CSA026219.1	141	E-1Kcr
CSA024142.1-217	CSA024142.1	217	E-1Kcr
CSA028194.1-728	CSA028194.1	728	E-1Kcr
CSA033762.1-210	CSA033762.1	210	E-1Kcr
CSA011817.1-214	CSA011817.1	214	E-1Kcr
CSA002568.1-47	CSA002568.1	47	E-1Kcr
CSA005866.1-88	CSA005866.1	88	E-1Kcr
CSA036590.1-362	CSA036590.1	362	E-1Kcr
CSA022360.1-269	CSA022360.1	269	E-1Kcr
CSA013417.1-156	CSA013417.1	156	E-1Kcr
CSA010369.1-96	CSA010369.1	96	E-1Kcr
CSA033994.1-179	CSA033994.1	179	E-1Kcr
CSA002213.1-71	CSA002213.1	71	E-1Kcr
CSA031781.1-159	CSA031781.1	159	E-1Kcr
CSA016043.1-518	CSA016043.1	518	E-1Kcr
CSA035896.1-93	CSA035896.1	93	E-1Kcr
CSA013811.1-538	CSA013811.1	538	E-1Kcr
CSA028194.1-518	CSA028194.1	518	E-1Kcr
CSA033261.1-523	CSA033261.1	523	E-1Kcr
CSA017891.1-356	CSA017891.1	356	E-1Kcr
CSA026073.1-333	CSA026073.1	333	E-1Kcr
CSA012375.1-135	CSA012375.1	135	E-1Kcr
CSA030673.1-915	CSA030673.1	915	E-1Kcr
CSA012291.1-126	CSA012291.1	126	E-1Kcr
CSA010446.1-253	CSA010446.1	253	E-1Kcr
CSA025110.1-272	CSA025110.1	272	E-1Kcr
CSA028248.1-46	CSA028248.1	46	E-1Kcr
CSA005982.1-173	CSA005982.1	173	E-1Kcr
CSA029580.1-276	CSA029580.1	276	E-1Kcr
CSA009759.1-123	CSA009759.1	123	E-1Kcr
CSA008625.1-202	CSA008625.1	202	E-1Kcr
CSA020777.1-97	CSA020777.1	97	E-1Kcr
CSA009227.1-530	CSA009227.1	530	E-1Kcr
CSA022823.1-40	CSA022823.1	40	E-1Kcr
CSA011928.1-572	CSA011928.1	572	E-1Kcr
CSA012222.1-347	CSA012222.1	347	E-1Kcr
CSA033430.1-239	CSA033430.1	239	E-1Kcr
CSA031822.1-15	CSA031822.1	15	E-1Kcr
CSA025573.1-58	CSA025573.1	58	E-1Kcr
CSA029832.1-576	CSA029832.1	576	E-1Kcr
CSA016043.1-417	CSA016043.1	417	E-1Kcr
CSA019241.1-156	CSA019241.1	156	E-1Kcr
CSA025110.1-268	CSA025110.1	268	E-1Kcr
CSA018083.1-363	CSA018083.1	363	E-1Kcr
CSA033628.1-1735	CSA033628.1	1735	E-1Kcr
CSA020605.1-190	CSA020605.1	190	E-1Kcr
CSA002537.1-547	CSA002537.1	547	E-1Kcr
CSA000795.1-121	CSA000795.1	121	E-1Kcr
CSA016033.1-541	CSA016033.1	541	E-1Kcr
CSA025443.1-126	CSA025443.1	126	E-1Kcr
CSA002108.1-140	CSA002108.1	140	E-1Kcr
CSA029227.1-57	CSA029227.1	57	E-1Kcr
CSA008278.1-146	CSA008278.1	146	E-1Kcr
CSA028726.1-205	CSA028726.1	205	E-1Kcr
CSA007722.1-495	CSA007722.1	495	E-1Kcr
CSA022360.1-146	CSA022360.1	146	E-1Kcr
CSA000531.1-174	CSA000531.1	174	E-1Kcr
CSA010160.1-446	CSA010160.1	446	E-1Kcr
CSA009227.1-325	CSA009227.1	325	E-1Kcr
CSA034412.1-407	CSA034412.1	407	E-1Kcr
CSA017616.1-332	CSA017616.1	332	E-1Kcr
CSA034422.1-370	CSA034422.1	370	E-1Kcr
CSA013341.1-188	CSA013341.1	188	E-1Kcr
CSA036357.1-392	CSA036357.1	392	E-1Kcr
CSA034775.1-607	CSA034775.1	607	E-1Kcr
CSA003086.1-424	CSA003086.1	424	E-1Kcr
CSA019997.1-292	CSA019997.1	292	E-1Kcr
CSA015928.1-196	CSA015928.1	196	E-1Kcr
CSA023468.1-288	CSA023468.1	288	E-1Kcr
CSA032793.1-360	CSA032793.1	360	E-1Kcr
CSA030516.1-129	CSA030516.1	129	E-1Kcr
CSA003662.1-302	CSA003662.1	302	E-1Kcr
CSA031117.1-58	CSA031117.1	58	E-1Kcr
CSA025803.1-97	CSA025803.1	97	E-1Kcr
CSA001723.1-162	CSA001723.1	162	E-1Kcr
CSA003658.1-326	CSA003658.1	326	E-1Kcr
CSA011221.1-118	CSA011221.1	118	E-1Kcr
CSA003232.1-223	CSA003232.1	223	E-1Kcr
CSA023573.1-105	CSA023573.1	105	E-1Kcr
CSA025321.1-81	CSA025321.1	81	E-1Kcr
CSA014396.1-57	CSA014396.1	57	E-1Kcr
CSA013009.1-52	CSA013009.1	52	E-1Kcr
CSA033693.1-362	CSA033693.1	362	E-1Kcr
CSA025511.1-57	CSA025511.1	57	E-1Kcr
CSA002810.1-165	CSA002810.1	165	E-1Kcr
CSA002602.1-151	CSA002602.1	151	E-1Kcr
CSA020890.1-60	CSA020890.1	60	E-1Kcr
CSA032691.1-219	CSA032691.1	219	E-1Kcr
CSA029967.1-138	CSA029967.1	138	E-1Kcr
CSA003471.1-92	CSA003471.1	92	E-1Kcr
CSA032793.1-602	CSA032793.1	602	E-1Kcr
CSA005074.1-299	CSA005074.1	299	E-1Kcr
CSA022929.1-58	CSA022929.1	58	E-1Kcr
CSA010083.1-126	CSA010083.1	126	E-1Kcr
CSA029743.1-13	CSA029743.1	13	E-1Kcr
CSA013997.1-258	CSA013997.1	258	E-1Kcr
CSA014730.1-309	CSA014730.1	309	E-1Kcr
CSA032812.1-110	CSA032812.1	110	E-1Kcr
CSA031106.1-181	CSA031106.1	181	E-1Kcr
CSA004403.1-136	CSA004403.1	136	E-1Kcr
CSA032834.1-201	CSA032834.1	201	E-1Kcr
CSA011928.1-411	CSA011928.1	411	E-1Kcr
CSA015535.1-1515	CSA015535.1	1515	E-1Kcr
CSA019962.1-796	CSA019962.1	796	E-1Kcr
CSA026341.1-354	CSA026341.1	354	E-1Kcr
CSA032868.1-57	CSA032868.1	57	E-1Kcr
CSA030667.1-13	CSA030667.1	13	E-1Kcr
CSA017818.1-109	CSA017818.1	109	E-1Kcr
CSA023321.1-287	CSA023321.1	287	E-1Kcr
CSA028993.1-219	CSA028993.1	219	E-1Kcr
CSA015792.1-115	CSA015792.1	115	E-1Kcr
CSA011959.1-42	CSA011959.1	42	E-1Kcr
CSA025110.1-291	CSA025110.1	291	E-1Kcr
CSA031781.1-460	CSA031781.1	460	E-1Kcr
CSA007747.1-494	CSA007747.1	494	E-1Kcr
CSA011735.1-26	CSA011735.1	26	E-1Kcr
CSA023554.1-70	CSA023554.1	70	E-1Kcr
CSA012976.1-54	CSA012976.1	54	E-1Kcr
CSA025612.1-357	CSA025612.1	357	E-1Kcr
CSA014385.1-83	CSA014385.1	83	E-1Kcr
CSA013046.1-186	CSA013046.1	186	E-1Kcr
CSA003213.1-287	CSA003213.1	287	E-1Kcr
CSA012572.1-185	CSA012572.1	185	E-1Kcr
CSA002837.1-191	CSA002837.1	191	E-1Kcr
CSA019238.1-750	CSA019238.1	750	E-1Kcr
CSA034956.1-17	CSA034956.1	17	E-1Kcr
CSA036589.1-193	CSA036589.1	193	E-1Kcr
CSA033994.1-285	CSA033994.1	285	E-1Kcr
CSA003060.1-211	CSA003060.1	211	E-1Kcr
CSA016111.1-135	CSA016111.1	135	E-1Kcr
CSA024064.1-161	CSA024064.1	161	E-1Kcr
CSA018098.1-260	CSA018098.1	260	E-1Kcr
CSA031117.1-82	CSA031117.1	82	E-1Kcr
CSA016269.1-147	CSA016269.1	147	E-1Kcr
CSA014653.1-230	CSA014653.1	230	E-1Kcr
CSA010862.1-232	CSA010862.1	232	E-1Kcr
CSA014011.1-139	CSA014011.1	139	E-1Kcr
CSA017726.1-87	CSA017726.1	87	E-1Kcr
CSA010446.1-359	CSA010446.1	359	E-1Kcr
CSA004504.1-142	CSA004504.1	142	E-1Kcr
CSA001864.1-369	CSA001864.1	369	E-1Kcr
CSA000790.1-346	CSA000790.1	346	E-1Kcr
CSA025443.1-152	CSA025443.1	152	E-1Kcr
CSA025110.1-238	CSA025110.1	238	E-1Kcr
CSA033982.1-254	CSA033982.1	254	E-1Kcr
CSA002108.1-137	CSA002108.1	137	E-1Kcr
CSA013811.1-556	CSA013811.1	556	E-1Kcr
CSA026073.1-253	CSA026073.1	253	E-1Kcr
CSA034775.1-587	CSA034775.1	587	E-1Kcr
CSA025110.1-294	CSA025110.1	294	E-1Kcr
CSA015898.1-117	CSA015898.1	117	E-1Kcr
CSA010160.1-201	CSA010160.1	201	E-1Kcr
CSA007722.1-437	CSA007722.1	437	E-1Kcr
CSA005888.1-121	CSA005888.1	121	E-1Kcr
CSA029482.1-274	CSA029482.1	274	E-1Kcr
CSA014079.1-53	CSA014079.1	53	E-1Kcr
CSA032793.1-628	CSA032793.1	628	E-1Kcr
CSA015978.1-285	CSA015978.1	285	E-1Kcr
CSA007722.1-497	CSA007722.1	497	E-1Kcr
CSA013811.1-481	CSA013811.1	481	E-1Kcr
CSA005660.1-101	CSA005660.1	101	E-1Kcr
CSA016983.1-970	CSA016983.1	970	E-1Kcr
CSA002026.1-47	CSA002026.1	47	E-1Kcr
CSA022874.1-363	CSA022874.1	363	E-1Kcr
CSA000172.1-74	CSA000172.1	74	E-1Kcr
CSA002778.1-321	CSA002778.1	321	E-1Kcr
CSA031794.1-81	CSA031794.1	81	E-1Kcr
CSA035147.1-485	CSA035147.1	485	E-1Kcr
CSA028599.1-47	CSA028599.1	47	E-1Kcr
CSA011933.1-729	CSA011933.1	729	E-1Kcr
CSA005379.1-125	CSA005379.1	125	E-1Kcr
CSA008946.1-52	CSA008946.1	52	E-1Kcr
CSA019161.1-76	CSA019161.1	76	E-1Kcr
CSA003086.1-96	CSA003086.1	96	E-1Kcr
CSA005189.1-460	CSA005189.1	460	E-1Kcr
CSA016705.1-32	CSA016705.1	32	E-1Kcr
CSA031787.1-13	CSA031787.1	13	E-1Kcr
CSA019423.1-181	CSA019423.1	181	E-1Kcr
CSA033261.1-310	CSA033261.1	310	E-1Kcr
CSA011225.1-52	CSA011225.1	52	E-1Kcr
CSA032560.1-48	CSA032560.1	48	E-1Kcr
CSA000042.1-246	CSA000042.1	246	E-1Kcr
CSA018751.1-377	CSA018751.1	377	E-1Kcr
CSA025613.1-407	CSA025613.1	407	E-1Kcr
CSA035793.1-660	CSA035793.1	660	E-1Kcr
CSA015733.1-117	CSA015733.1	117	E-1Kcr
CSA003432.1-107	CSA003432.1	107	E-1Kcr
CSA032691.1-183	CSA032691.1	183	E-1Kcr
CSA014753.1-197	CSA014753.1	197	E-1Kcr
CSA005059.1-173	CSA005059.1	173	E-1Kcr
CSA012836.1-310	CSA012836.1	310	E-1Kcr
CSA034503.1-75	CSA034503.1	75	E-1Kcr
CSA001864.1-265	CSA001864.1	265	E-1Kcr
CSA000242.1-151	CSA000242.1	151	E-1Kcr
CSA034492.1-305	CSA034492.1	305	E-1Kcr
CSA016856.1-553	CSA016856.1	553	E-1Kcr
CSA035765.1-18	CSA035765.1	18	E-1Kcr
CSA005422.1-276	CSA005422.1	276	E-1Kcr
CSA034340.1-89	CSA034340.1	89	K-6KcrE+1
CSA003232.1-237	CSA003232.1	237	K-6KcrE+1
CSA028552.1-377	CSA028552.1	377	K-6KcrE+1
CSA019857.1-559	CSA019857.1	559	K-6KcrE+1
CSA003662.1-377	CSA003662.1	377	K-6KcrE+1
CSA023208.1-583	CSA023208.1	583	K-6KcrE+1
CSA021703.1-94	CSA021703.1	94	K-6KcrE+1
CSA013811.1-277	CSA013811.1	277	K-6KcrE+1
CSA018967.1-37	CSA018967.1	37	K-6KcrE+1
CSA010785.1-278	CSA010785.1	278	K-6KcrE+1
CSA026073.1-627	CSA026073.1	627	K-6KcrE+1
CSA008487.1-217	CSA008487.1	217	K-6KcrE+1
CSA005087.1-351	CSA005087.1	351	K-6KcrE+1
CSA012572.1-367	CSA012572.1	367	K-6KcrE+1
CSA011933.1-193	CSA011933.1	193	K-6KcrE+1
CSA019241.1-65	CSA019241.1	65	K-6KcrE+1
CSA005011.1-109	CSA005011.1	109	K-6KcrE+1
CSA021619.1-247	CSA021619.1	247	K-6KcrE+1
CSA015371.1-368	CSA015371.1	368	K-6KcrE+1
CSA025704.1-519	CSA025704.1	519	K-6KcrE+1
CSA020107.1-184	CSA020107.1	184	K-6KcrE+1
CSA033796.1-408	CSA033796.1	408	K-6KcrE+1
CSA023469.1-100	CSA023469.1	100	K-6KcrE+1
CSA011621.1-39	CSA011621.1	39	K-6KcrE+1
CSA024855.1-114	CSA024855.1	114	K-6KcrE+1
CSA033458.1-139	CSA033458.1	139	K-6KcrE+1
CSA011006.1-477	CSA011006.1	477	K-6KcrE+1
CSA013853.1-188	CSA013853.1	188	K-6KcrE+1
CSA000660.1-89	CSA000660.1	89	K-6KcrE+1
CSA007585.1-70	CSA007585.1	70	K-6KcrE+1
CSA027312.1-100	CSA027312.1	100	K-6KcrE+1
CSA003650.1-112	CSA003650.1	112	K-6KcrE+1
CSA015552.1-113	CSA015552.1	113	K-6KcrE+1
CSA003480.1-27	CSA003480.1	27	K-6KcrE+1
CSA036155.1-191	CSA036155.1	191	K-6KcrE+1
CSA008530.1-241	CSA008530.1	241	K-6KcrE+1
CSA036455.1-463	CSA036455.1	463	K-6KcrE+1
CSA015733.1-152	CSA015733.1	152	K-6KcrE+1
CSA032793.1-389	CSA032793.1	389	K-6KcrE+1
CSA013811.1-252	CSA013811.1	252	K-6KcrE+1
CSA026673.1-394	CSA026673.1	394	K-6KcrE+1
CSA000963.1-560	CSA000963.1	560	KcrD+1K+7
CSA000306.1-560	CSA000306.1	560	KcrD+1K+7
CSA009227.1-560	CSA009227.1	560	KcrD+1K+7
CSA023208.1-556	CSA023208.1	556	KcrD+1K+7
CSA006518.1-82	CSA006518.1	82	KcrD+1K+7
CSA002537.1-206	CSA002537.1	206	KcrD+1K+7
CSA015316.1-131	CSA015316.1	131	KcrD+1K+7
CSA024975.1-606	CSA024975.1	606	KcrD+1K+7
CSA025894.1-60	CSA025894.1	60	KcrD+1K+7
CSA017654.1-315	CSA017654.1	315	KcrD+1K+7
CSA030414.1-93	CSA030414.1	93	KcrD+1K+7
CSA009759.1-128	CSA009759.1	128	KcrD+1K+7
CSA000795.1-144	CSA000795.1	144	KcrD+1K+7
CSA019241.1-191	CSA019241.1	191	KcrD+1K+7
CSA035110.1-122	CSA035110.1	122	KcrD+1K+7
CSA028643.1-21	CSA028643.1	21	KcrD+1K+7
CSA009518.1-171	CSA009518.1	171	KcrD+1K+7
CSA005455.1-83	CSA005455.1	83	KcrD+1K+7
CSA008945.1-71	CSA008945.1	71	KcrD+1K+7
CSA001820.1-21	CSA001820.1	21	KcrD+1K+7
CSA027456.1-374	CSA027456.1	374	KcrD+1K+7
CSA028843.1-218	CSA028843.1	218	KcrD+1K+7
CSA017237.1-229	CSA017237.1	229	KcrD+1K+7
CSA013811.1-449	CSA013811.1	449	KcrD+1K+7
CSA033099.1-15	CSA033099.1	15	KcrD+1K+7
CSA015476.1-195	CSA015476.1	195	KcrD+1K+7
CSA004531.1-142	CSA004531.1	142	KcrD+1K+7
CSA000036.1-357	CSA000036.1	357	KcrD+1K+7
CSA014181.1-60	CSA014181.1	60	KcrD+1K+7
CSA027456.1-627	CSA027456.1	627	KcrD+1K+7
CSA011770.1-123	CSA011770.1	123	KcrD+1K+7
CSA021656.1-98	CSA021656.1	98	KcrD+1K+7
CSA028552.1-387	CSA028552.1	387	KcrK+5
CSA003658.1-411	CSA003658.1	411	KcrK+5
CSA003662.1-387	CSA003662.1	387	KcrK+5
CSA021951.1-342	CSA021951.1	342	KcrK+5
CSA002555.1-1075	CSA002555.1	1075	KcrK+5
CSA018530.1-90	CSA018530.1	90	KcrK+5
CSA029884.1-101	CSA029884.1	101	KcrK+5
CSA036948.1-125	CSA036948.1	125	KcrK+5
CSA028748.1-433	CSA028748.1	433	KcrK+5
CSA002712.1-199	CSA002712.1	199	KcrK+5
CSA025704.1-163	CSA025704.1	163	KcrK+5
CSA030516.1-124	CSA030516.1	124	KcrK+5
CSA030406.1-209	CSA030406.1	209	KcrK+5
CSA020590.1-125	CSA020590.1	125	KcrK+5
CSA010797.1-121	CSA010797.1	121	KcrK+5
CSA001667.1-318	CSA001667.1	318	KcrK+5
CSA025443.1-121	CSA025443.1	121	KcrK+5
CSA009227.1-518	CSA009227.1	518	KcrK+5
CSA034037.1-443	CSA034037.1	443	KcrK+5
CSA005455.1-158	CSA005455.1	158	KcrK+5
CSA026304.1-94	CSA026304.1	94	KcrK+5
CSA023915.1-159	CSA023915.1	159	KcrK+5
CSA021126.1-312	CSA021126.1	312	KcrK+5
CSA017776.1-268	CSA017776.1	268	KcrK+5
CSA009025.1-131	CSA009025.1	131	KcrK+5
CSA010785.1-267	CSA010785.1	267	KcrK+5
CSA026954.1-319	CSA026954.1	319	KcrK+5
CSA025082.1-156	CSA025082.1	156	KcrK+5
CSA029472.1-202	CSA029472.1	202	KcrK+5
CSA025126.1-662	CSA025126.1	662	KcrK+5
CSA024625.1-62	CSA024625.1	62	KcrK+5
CSA009779.1-473	CSA009779.1	473	KcrK+5
CSA026004.1-189	CSA026004.1	189	KcrK+5
CSA027652.1-446	CSA027652.1	446	KcrK+5
CSA032793.1-220	CSA032793.1	220	KcrK+5
CSA028143.1-180	CSA028143.1	180	KcrK+5
CSA007008.1-129	CSA007008.1	129	KcrK+5
CSA011770.1-130	CSA011770.1	130	KcrK+5
CSA026274.1-53	CSA026274.1	53	KcrK+5
CSA024339.1-104	CSA024339.1	104	KcrK+5
CSA010160.1-441	CSA010160.1	441	KcrK+5
CSA023845.1-33	CSA023845.1	33	KcrK+5
CSA036415.1-106	CSA036415.1	106	KcrK+5
CSA026004.1-147	CSA026004.1	147	KcrK+5
CSA025321.1-242	CSA025321.1	242	KcrK+5
CSA025573.1-108	CSA025573.1	108	KcrK+5
CSA026367.1-139	CSA026367.1	139	KcrK+5
CSA029967.1-225	CSA029967.1	225	KcrK+5
CSA033083.1-115	CSA033083.1	115	KcrK+5
CSA032793.1-562	CSA032793.1	562	KcrK+5
CSA021951.1-226	CSA021951.1	226	KcrK+5
CSA022844.1-62	CSA022844.1	62	KcrK+5
CSA033458.1-128	CSA033458.1	128	KcrK+5
CSA011032.1-65	CSA011032.1	65	KcrK+5
CSA013417.1-77	CSA013417.1	77	KcrK+5
CSA006542.1-101	CSA006542.1	101	KcrK+5
CSA011054.1-89	CSA011054.1	89	KcrK+5
CSA018967.1-18	CSA018967.1	18	KcrK+5
CSA021853.1-94	CSA021853.1	94	KcrK+5
CSA015066.1-194	CSA015066.1	194	KcrK+5
CSA031781.1-455	CSA031781.1	455	KcrK+5
CSA020117.1-473	CSA020117.1	473	KcrK+5
CSA007849.1-208	CSA007849.1	208	KcrK+5
CSA023089.1-151	CSA023089.1	151	KcrK+5
CSA008740.1-142	CSA008740.1	142	KcrK+5
CSA000172.1-123	CSA000172.1	123	KcrK+5
CSA011441.1-48	CSA011441.1	48	KcrK+5
CSA028552.1-327	CSA028552.1	327	KcrK+5
CSA036892.1-65	CSA036892.1	65	KcrK+5
CSA033796.1-525	CSA033796.1	525	KcrK+5
CSA017603.1-65	CSA017603.1	65	KcrK+5
CSA028646.1-133	CSA028646.1	133	KcrK+5
CSA010528.1-22	CSA010528.1	22	KcrK+5
CSA009227.1-513	CSA009227.1	513	KcrK+5
CSA004024.1-265	CSA004024.1	265	KcrK+5
CSA026539.1-64	CSA026539.1	64	KcrK+5
CSA017933.1-120	CSA017933.1	120	KcrK+5
CSA007849.1-401	CSA007849.1	401	KcrK+5
CSA004532.1-215	CSA004532.1	215	KcrK+5
CSA032456.1-63	CSA032456.1	63	KcrK+5
CSA026073.1-633	CSA026073.1	633	KcrK+5
CSA015390.1-76	CSA015390.1	76	KcrK+5
CSA033628.1-1597	CSA033628.1	1597	KcrK+5
CSA002220.1-108	CSA002220.1	108	KcrK+5
CSA007815.1-121	CSA007815.1	121	KcrK+5
CSA015996.1-478	CSA015996.1	478	KcrK+5
CSA012532.1-317	CSA012532.1	317	KcrK+5
CSA013029.1-121	CSA013029.1	121	KcrK+5
CSA007682.1-66	CSA007682.1	66	KcrK+5
CSA015476.1-168	CSA015476.1	168	KcrK+5
CSA025321.1-76	CSA025321.1	76	KcrK+5
CSA013466.1-235	CSA013466.1	235	KcrK+5
CSA033482.1-153	CSA033482.1	153	KcrK+5
CSA000480.1-159	CSA000480.1	159	KcrK+5
CSA030060.1-109	CSA030060.1	109	KcrK+5
CSA032978.1-107	CSA032978.1	107	KcrK+5
CSA015476.1-127	CSA015476.1	127	KcrK+5
CSA030173.1-89	CSA030173.1	89	KcrK+5
CSA015733.1-193	CSA015733.1	193	KcrK+5
CSA033458.1-117	CSA033458.1	117	KcrK+5
CSA010842.1-66	CSA010842.1	66	KcrK+5
CSA001216.1-297	CSA001216.1	297	KcrK+5
CSA001667.1-427	CSA001667.1	427	KcrK+5
CSA025082.1-47	CSA025082.1	47	KcrK+5
CSA005888.1-116	CSA005888.1	116	KcrK+5
CSA022255.1-186	CSA022255.1	186	KcrK+5
CSA024064.1-189	CSA024064.1	189	KcrK+5
CSA036790.1-101	CSA036790.1	101	KcrK+5
CSA032793.1-120	CSA032793.1	120	KcrK+5
CSA018927.1-188	CSA018927.1	188	KcrK+5
CSA034127.1-114	CSA034127.1	114	KcrK+5
CSA019962.1-444	CSA019962.1	444	KcrK+5
CSA020913.1-163	CSA020913.1	163	KcrK+5
CSA016353.1-162	CSA016353.1	162	KcrK+5
CSA011950.1-178	CSA011950.1	178	KcrK+5
CSA000107.1-188	CSA000107.1	188	KcrK+5
CSA002466.1-145	CSA002466.1	145	KcrK+5
CSA005509.1-139	CSA005509.1	139	KcrK+5
CSA010192.1-154	CSA010192.1	154	KcrK+5
CSA021739.1-94	CSA021739.1	94	KcrK+5
CSA011739.1-415	CSA011739.1	415	KcrK+5
CSA026777.1-44	CSA026777.1	44	KcrK+5
CSA000531.1-71	CSA000531.1	71	KcrK+5
CSA035408.1-418	CSA035408.1	418	KcrK+5
CSA036415.1-101	CSA036415.1	101	KcrK+5
CSA036357.1-229	CSA036357.1	229	KcrK+5
CSA007666.1-54	CSA007666.1	54	KcrK+5
CSA007207.1-60	CSA007207.1	60	KcrK+5
CSA029975.1-139	CSA029975.1	139	KcrK+5
CSA011021.1-238	CSA011021.1	238	KcrK+5
CSA010446.1-346	CSA010446.1	346	KcrK+5
CSA035896.1-116	CSA035896.1	116	KcrK+5
CSA002108.1-150	CSA002108.1	150	KcrK+5
CSA036554.1-82	CSA036554.1	82	KcrK+5
CSA025496.1-584	CSA025496.1	584	KcrK+5
CSA015773.1-197	CSA015773.1	197	KcrK+5
CSA003732.1-91	CSA003732.1	91	KcrK+5
CSA011959.1-86	CSA011959.1	86	KcrK+5
CSA026351.1-124	CSA026351.1	124	KcrK+5
CSA026073.1-616	CSA026073.1	616	KcrK+5
CSA008855.1-191	CSA008855.1	191	KcrK+5
CSA029979.1-1162	CSA029979.1	1162	KcrK+5
CSA020674.1-162	CSA020674.1	162	KcrK+5
CSA036455.1-108	CSA036455.1	108	KcrK+5
CSA026304.1-59	CSA026304.1	59	KcrK+5
CSA016705.1-523	CSA016705.1	523	KcrK+5
CSA015454.1-88	CSA015454.1	88	KcrK+5
CSA009227.1-252	CSA009227.1	252	KcrK+5
CSA002703.1-84	CSA002703.1	84	KcrK+5
CSA027285.1-198	CSA027285.1	198	KcrK+5
CSA010519.1-192	CSA010519.1	192	KcrK+5
CSA012291.1-400	CSA012291.1	400	KcrK+5
CSA033628.1-1544	CSA033628.1	1544	KcrK+5
CSA020889.1-14	CSA020889.1	14	KcrK+5
CSA026482.1-90	CSA026482.1	90	KcrK+5
CSA022823.1-26	CSA022823.1	26	KcrK+5
CSA009617.1-205	CSA009617.1	205	KcrK+5
CSA031106.1-163	CSA031106.1	163	KcrK+5
CSA036455.1-278	CSA036455.1	278	KcrK+5
CSA036415.1-96	CSA036415.1	96	KcrK+5
CSA034820.1-57	CSA034820.1	57	KcrK+5
CSA035408.1-423	CSA035408.1	423	KcrK+5
CSA008278.1-141	CSA008278.1	141	KcrK+5
CSA024064.1-184	CSA024064.1	184	KcrK+5
CSA025587.1-59	CSA025587.1	59	KcrK+5
CSA034820.1-62	CSA034820.1	62	KcrK+5
CSA009913.1-293	CSA009913.1	293	KcrK+5
CSA035706.1-198	CSA035706.1	198	KcrK+5
CSA010160.1-149	CSA010160.1	149	KcrK+5
CSA033261.1-15	CSA033261.1	15	KcrK+5
CSA024339.1-240	CSA024339.1	240	KcrK+5
CSA022360.1-106	CSA022360.1	106	KcrK+5
CSA017776.1-461	CSA017776.1	461	KcrK+5
CSA029743.1-85	CSA029743.1	85	KcrK+5
CSA016043.1-648	CSA016043.1	648	KcrK+5
CSA010530.1-83	CSA010530.1	83	KcrK+5
CSA005116.1-306	CSA005116.1	306	KcrK+5
CSA032657.1-269	CSA032657.1	269	KcrK+5
CSA024525.1-107	CSA024525.1	107	KcrK+5
CSA027461.1-255	CSA027461.1	255	KcrK+5
CSA032366.1-87	CSA032366.1	87	KcrK+5
CSA031117.1-24	CSA031117.1	24	KcrK+5
CSA015092.1-110	CSA015092.1	110	KcrK+5
CSA033628.1-1539	CSA033628.1	1539	KcrK+5
CSA001864.1-650	CSA001864.1	650	KcrK+5
CSA025224.1-31	CSA025224.1	31	KcrK+5
CSA020068.1-140	CSA020068.1	140	KcrK+5
CSA021564.1-237	CSA021564.1	237	KcrK+5
CSA021948.1-123	CSA021948.1	123	KcrK+5
CSA018613.1-107	CSA018613.1	107	KcrK+5
CSA015733.1-198	CSA015733.1	198	KcrK+5
CSA030644.1-73	CSA030644.1	73	KcrK+5
CSA022980.1-188	CSA022980.1	188	KcrK+5
CSA026796.1-237	CSA026796.1	237	KcrK+5
CSA019996.1-163	CSA019996.1	163	KcrK+5
CSA017525.1-75	CSA017525.1	75	KcrK+5
CSA014742.1-176	CSA014742.1	176	KcrK+5
CSA015093.1-61	CSA015093.1	61	KcrK+5
CSA010681.1-206	CSA010681.1	206	KcrK+5
CSA025687.1-33	CSA025687.1	33	KcrK+5
CSA033864.1-143	CSA033864.1	143	KcrK+5
CSA026350.1-147	CSA026350.1	147	KcrK+5
CSA020761.1-375	CSA020761.1	375	KcrK+5
CSA003654.1-365	CSA003654.1	365	KcrK+5
CSA024512.1-44	CSA024512.1	44	KcrK+5
CSA028726.1-137	CSA028726.1	137	KcrK+5
CSA007815.1-89	CSA007815.1	89	KcrK+5
CSA020587.1-79	CSA020587.1	79	KcrK+5
CSA033802.1-123	CSA033802.1	123	KcrD+1
CSA029874.1-123	CSA029874.1	123	KcrD+1
CSA008341.1-563	CSA008341.1	563	KcrD+1
CSA013811.1-547	CSA013811.1	547	KcrD+1
CSA012537.1-301	CSA012537.1	301	KcrD+1
CSA027456.1-303	CSA027456.1	303	KcrD+1
CSA032793.1-588	CSA032793.1	588	KcrD+1
CSA013547.1-547	CSA013547.1	547	KcrD+1
CSA028194.1-156	CSA028194.1	156	KcrD+1
CSA030367.1-588	CSA030367.1	588	KcrD+1
CSA032885.1-521	CSA032885.1	521	KcrD+1
CSA028194.1-552	CSA028194.1	552	KcrD+1
CSA021564.1-231	CSA021564.1	231	KcrD+1
CSA019148.1-19	CSA019148.1	19	KcrD+1
CSA006518.1-94	CSA006518.1	94	KcrD+1
CSA026073.1-319	CSA026073.1	319	KcrD+1
CSA023321.1-210	CSA023321.1	210	KcrD+1
CSA030792.1-36	CSA030792.1	36	KcrD+1
CSA021639.1-213	CSA021639.1	213	KcrD+1
CSA012958.1-234	CSA012958.1	234	KcrD+1
CSA002220.1-18	CSA002220.1	18	KcrD+1
CSA010324.1-782	CSA010324.1	782	KcrD+1
CSA032333.1-916	CSA032333.1	916	KcrD+1
CSA014557.1-17	CSA014557.1	17	KcrD+1
CSA013341.1-184	CSA013341.1	184	KcrD+1
CSA017238.1-154	CSA017238.1	154	KcrD+1
CSA026004.1-141	CSA026004.1	141	KcrD+1
CSA002537.1-218	CSA002537.1	218	KcrD+1
CSA036323.1-124	CSA036323.1	124	KcrD+1
CSA029877.1-22	CSA029877.1	22	KcrD+1
CSA034363.1-174	CSA034363.1	174	KcrD+1
CSA024975.1-533	CSA024975.1	533	KcrD+1
CSA030618.1-82	CSA030618.1	82	KcrD+1
CSA003651.1-55	CSA003651.1	55	KcrD+1
CSA030516.1-97	CSA030516.1	97	KcrD+1
CSA010616.1-187	CSA010616.1	187	KcrD+1
CSA011978.1-31	CSA011978.1	31	KcrD+1
CSA000531.1-155	CSA000531.1	155	KcrD+1
CSA018687.1-715	CSA018687.1	715	KcrD+1
CSA003697.1-93	CSA003697.1	93	KcrD+1
CSA007544.1-672	CSA007544.1	672	KcrD+1
CSA018282.1-154	CSA018282.1	154	KcrD+1
CSA007722.1-366	CSA007722.1	366	KcrD+1
CSA027832.1-30	CSA027832.1	30	KcrD+1
CSA011544.1-55	CSA011544.1	55	KcrD+1
CSA021126.1-249	CSA021126.1	249	KcrD+1
CSA021143.1-38	CSA021143.1	38	KcrD+1
CSA028194.1-512	CSA028194.1	512	KcrD+1
CSA009720.1-212	CSA009720.1	212	KcrD+1
CSA017100.1-533	CSA017100.1	533	KcrD+1
CSA016043.1-146	CSA016043.1	146	KcrD+1
CSA012999.1-91	CSA012999.1	91	KcrD+1
CSA036241.1-108	CSA036241.1	108	KcrD+1
CSA035382.1-56	CSA035382.1	56	KcrD+1
CSA000790.1-102	CSA000790.1	102	KcrD+1
CSA017616.1-221	CSA017616.1	221	KcrD+1
CSA026954.1-233	CSA026954.1	233	KcrD+1
CSA029877.1-95	CSA029877.1	95	KcrD+1
CSA035108.1-88	CSA035108.1	88	KcrD+1
CSA018358.1-393	CSA018358.1	393	KcrD+1
CSA031781.1-17	CSA031781.1	17	KcrD+1
CSA021739.1-31	CSA021739.1	31	KcrD+1
CSA019681.1-154	CSA019681.1	154	KcrD+1
CSA002568.1-193	CSA002568.1	193	KcrD+1
CSA011621.1-107	CSA011621.1	107	KcrD+1
CSA021512.1-235	CSA021512.1	235	KcrD+1
CSA012537.1-601	CSA012537.1	601	KcrD+1
CSA010446.1-459	CSA010446.1	459	KcrD+1
CSA009889.1-441	CSA009889.1	441	KcrD+1
CSA033628.1-1678	CSA033628.1	1678	KcrD+1
CSA001777.1-174	CSA001777.1	174	KcrD+1
CSA022045.1-68	CSA022045.1	68	KcrD+1
CSA010191.1-638	CSA010191.1	638	KcrD+1
CSA034325.1-359	CSA034325.1	359	KcrD+1
CSA009205.1-372	CSA009205.1	372	KcrD+1
CSA016470.1-188	CSA016470.1	188	KcrD+1
CSA036938.1-25	CSA036938.1	25	KcrD+1
CSA021951.1-56	CSA021951.1	56	KcrD+1
CSA011382.1-144	CSA011382.1	144	KcrD+1
CSA021739.1-91	CSA021739.1	91	KcrD+1
CSA003213.1-244	CSA003213.1	244	KcrD+1
CSA002568.1-242	CSA002568.1	242	KcrD+1
CSA034340.1-108	CSA034340.1	108	KcrD+1
CSA030262.1-243	CSA030262.1	243	KcrD+1
CSA027797.1-98	CSA027797.1	98	KcrD+1
CSA003662.1-68	CSA003662.1	68	KcrD+1
CSA016186.1-430	CSA016186.1	430	KcrD+1
CSA013155.1-86	CSA013155.1	86	KcrD+1
CSA004279.1-295	CSA004279.1	295	KcrD+1
CSA035939.1-214	CSA035939.1	214	KcrD+1
CSA022255.1-249	CSA022255.1	249	KcrD+1
CSA013184.1-131	CSA013184.1	131	KcrD+1
CSA026073.1-638	CSA026073.1	638	KcrD+1
CSA007724.1-432	CSA007724.1	432	KcrD+1
CSA028143.1-138	CSA028143.1	138	KcrD+1
CSA030439.1-509	CSA030439.1	509	KcrD+1
CSA024064.1-180	CSA024064.1	180	KcrD+1
CSA033628.1-1743	CSA033628.1	1743	KcrD+1
CSA018167.1-1028	CSA018167.1	1028	KcrD+1
CSA007571.1-48	CSA007571.1	48	KcrD+1
CSA010085.1-11	CSA010085.1	11	KcrD+1
CSA010083.1-385	CSA010083.1	385	KcrD+1
CSA028001.1-34	CSA028001.1	34	KcrD+1
CSA033083.1-52	CSA033083.1	52	KcrD+1
CSA003658.1-451	CSA003658.1	451	KcrD+1
CSA011619.1-357	CSA011619.1	357	KcrD+1
CSA028031.1-254	CSA028031.1	254	KcrD+1
CSA010844.1-66	CSA010844.1	66	KcrD+1
CSA028748.1-333	CSA028748.1	333	KcrD+1
CSA002712.1-250	CSA002712.1	250	KcrD+1
CSA028031.1-234	CSA028031.1	234	KcrD+1
CSA033796.1-312	CSA033796.1	312	KcrD+1
CSA033762.1-184	CSA033762.1	184	KcrD+1
CSA010446.1-351	CSA010446.1	351	KcrD+1
CSA025803.1-163	CSA025803.1	163	KcrD+1
CSA032813.1-46	CSA032813.1	46	KcrD+1
CSA025025.1-215	CSA025025.1	215	KcrD+1
CSA025110.1-85	CSA025110.1	85	KcrD+1
CSA010530.1-97	CSA010530.1	97	KcrD+1
CSA003060.1-261	CSA003060.1	261	KcrD+1
CSA023147.1-123	CSA023147.1	123	KcrD+1
CSA029877.1-78	CSA029877.1	78	KcrD+1
CSA004532.1-256	CSA004532.1	256	KcrD+1
CSA009418.1-148	CSA009418.1	148	KcrD+1
CSA012958.1-245	CSA012958.1	245	KcrD+1
CSA010519.1-83	CSA010519.1	83	KcrD+1
CSA019089.1-187	CSA019089.1	187	KcrD+1
CSA034927.1-189	CSA034927.1	189	KcrD+1
CSA011668.1-63	CSA011668.1	63	KcrD+1
CSA021143.1-331	CSA021143.1	331	KcrD+1
CSA025186.1-240	CSA025186.1	240	KcrD+1
CSA035826.1-38	CSA035826.1	38	KcrD+1
CSA007565.1-168	CSA007565.1	168	KcrD+1
CSA001723.1-246	CSA001723.1	246	KcrD+1
CSA021639.1-95	CSA021639.1	95	KcrD+1
CSA030060.1-28	CSA030060.1	28	KcrD+1
CSA025676.1-248	CSA025676.1	248	KcrD+1
CSA028031.1-303	CSA028031.1	303	KcrD+1
CSA005568.1-217	CSA005568.1	217	KcrD+1
CSA026896.1-134	CSA026896.1	134	KcrD+1
CSA000931.1-285	CSA000931.1	285	KcrD+1
CSA019996.1-94	CSA019996.1	94	KcrD+1
CSA011221.1-88	CSA011221.1	88	KcrD+1
CSA026073.1-225	CSA026073.1	225	KcrD+1
CSA030281.1-170	CSA030281.1	170	KcrD+1
CSA009283.1-21	CSA009283.1	21	KcrD+1
CSA002213.1-21	CSA002213.1	21	KcrD+1
CSA015989.1-54	CSA015989.1	54	KcrD+1
CSA013702.1-142	CSA013702.1	142	KcrD+1
CSA001325.1-179	CSA001325.1	179	KcrD+1
CSA019996.1-153	CSA019996.1	153	KcrD+1
CSA026821.1-332	CSA026821.1	332	KcrD+1
CSA022079.1-177	CSA022079.1	177	KcrD+1
CSA020562.1-44	CSA020562.1	44	KcrD+1
CSA036210.1-67	CSA036210.1	67	KcrD+1
CSA019997.1-286	CSA019997.1	286	KcrD+1
CSA036938.1-216	CSA036938.1	216	KcrD+1
CSA009227.1-532	CSA009227.1	532	KcrK+7
CSA015476.1-292	CSA015476.1	292	KcrK+7
CSA000306.1-532	CSA000306.1	532	KcrK+7
CSA000963.1-532	CSA000963.1	532	KcrK+7
CSA012532.1-405	CSA012532.1	405	KcrK+7
CSA013417.1-215	CSA013417.1	215	KcrK+7
CSA028660.1-136	CSA028660.1	136	KcrK+7
CSA001786.1-62	CSA001786.1	62	KcrK+7
CSA011207.1-26	CSA011207.1	26	KcrK+7
CSA017789.1-65	CSA017789.1	65	KcrK+7
CSA026298.1-481	CSA026298.1	481	KcrK+7
CSA021639.1-221	CSA021639.1	221	KcrK+7
CSA025687.1-26	CSA025687.1	26	KcrK+7
CSA036135.1-87	CSA036135.1	87	KcrK+7
CSA026073.1-582	CSA026073.1	582	KcrK+7
CSA010191.1-582	CSA010191.1	582	KcrK+7
CSA018288.1-101	CSA018288.1	101	KcrK+7
CSA036806.1-137	CSA036806.1	137	KcrK+7
CSA021739.1-75	CSA021739.1	75	KcrK+7
CSA022929.1-252	CSA022929.1	252	KcrK+7
CSA033261.1-354	CSA033261.1	354	KcrK+7
CSA026447.1-50	CSA026447.1	50	KcrK+7
CSA032584.1-110	CSA032584.1	110	KcrK+7
CSA002354.1-27	CSA002354.1	27	KcrK+7
CSA036938.1-21	CSA036938.1	21	KcrK+7
CSA015066.1-119	CSA015066.1	119	KcrK+7
CSA001723.1-212	CSA001723.1	212	KcrK+7
CSA022360.1-179	CSA022360.1	179	KcrK+7
CSA002568.1-226	CSA002568.1	226	KcrK+7
CSA026004.1-209	CSA026004.1	209	KcrK+7
CSA033259.1-247	CSA033259.1	247	KcrK+7
CSA032793.1-113	CSA032793.1	113	KcrK+7
CSA026341.1-443	CSA026341.1	443	KcrK+7
CSA010129.1-238	CSA010129.1	238	KcrK+7
CSA007940.1-224	CSA007940.1	224	KcrK+7
CSA030198.1-138	CSA030198.1	138	KcrK+7
CSA012532.1-353	CSA012532.1	353	KcrK+7
CSA017430.1-235	CSA017430.1	235	KcrK+7
CSA032350.1-79	CSA032350.1	79	KcrK+7
CSA009759.1-170	CSA009759.1	170	KcrK+7
CSA036590.1-126	CSA036590.1	126	KcrK+7
CSA007673.1-154	CSA007673.1	154	KcrK+7
CSA003234.1-37	CSA003234.1	37	KcrK+7
CSA032584.1-175	CSA032584.1	175	KcrK+7
CSA033083.1-63	CSA033083.1	63	KcrK+7
CSA001107.1-71	CSA001107.1	71	KcrK+7
CSA024905.1-60	CSA024905.1	60	KcrK+7
CSA022953.1-72	CSA022953.1	72	KcrK+7
CSA025025.1-75	CSA025025.1	75	KcrK+7
CSA021446.1-17	CSA021446.1	17	KcrK+7
CSA006957.1-50	CSA006957.1	50	KcrK+7
CSA007815.1-82	CSA007815.1	82	KcrK+7
CSA011441.1-53	CSA011441.1	53	KcrK+7
CSA000172.1-106	CSA000172.1	106	KcrK+7
CSA035726.1-212	CSA035726.1	212	KcrK+7
CSA019161.1-84	CSA019161.1	84	KcrK+7
CSA034656.1-89	CSA034656.1	89	KcrK+7
CSA000795.1-223	CSA000795.1	223	KcrK+7
CSA005231.1-173	CSA005231.1	173	KcrK+7
CSA023554.1-269	CSA023554.1	269	KcrK+7
CSA036135.1-124	CSA036135.1	124	KcrK+7
CSA028263.1-389	CSA028263.1	389	KcrK+7
CSA026552.1-171	CSA026552.1	171	KcrK+7
CSA009850.1-34	CSA009850.1	34	KcrK+7
CSA012532.1-588	CSA012532.1	588	KcrK+7
CSA008278.1-139	CSA008278.1	139	KcrK+7
CSA016400.1-13	CSA016400.1	13	KcrK+7
CSA022953.1-123	CSA022953.1	123	KcrK+7
CSA022929.1-83	CSA022929.1	83	KcrK+7
CSA013374.1-169	CSA013374.1	169	KcrK+7
CSA000531.1-167	CSA000531.1	167	KcrK+7
CSA029342.1-80	CSA029342.1	80	KcrK+7
CSA020896.1-309	CSA020896.1	309	KcrK+7
CSA003213.1-237	CSA003213.1	237	KcrK+7
CSA008945.1-188	CSA008945.1	188	KcrK+7
CSA033952.1-201	CSA033952.1	201	KcrK+7
CSA010844.1-278	CSA010844.1	278	KcrK+7
CSA013381.1-319	CSA013381.1	319	KcrK+7
CSA032793.1-125	CSA032793.1	125	KcrK+7
CSA028643.1-63	CSA028643.1	63	KcrK+7
CSA027186.1-241	CSA027186.1	241	KcrK+7
CSA017190.1-77	CSA017190.1	77	KcrK+7
CSA003662.1-408	CSA003662.1	408	KcrK+7
CSA021114.1-165	CSA021114.1	165	KcrK+7
CSA003557.1-129	CSA003557.1	129	KcrK+7
CSA024905.1-53	CSA024905.1	53	KcrK+7
CSA005377.1-143	CSA005377.1	143	KcrK+7
CSA034340.1-101	CSA034340.1	101	KcrK+7
CSA027489.1-203	CSA027489.1	203	KcrK+7
CSA015535.1-1536	CSA015535.1	1536	KcrK+7
CSA025496.1-518	CSA025496.1	518	KcrK+7
CSA001820.1-63	CSA001820.1	63	KcrK+7
CSA026367.1-76	CSA026367.1	76	KcrK+7
CSA004254.1-47	CSA004254.1	47	KcrK+7
CSA001667.1-172	CSA001667.1	172	KcrK+7
CSA009227.1-506	CSA009227.1	506	KcrK+7
CSA025321.1-130	CSA025321.1	130	KcrK+7
CSA015390.1-84	CSA015390.1	84	KcrK+7
CSA022847.1-113	CSA022847.1	113	KcrK+7
CSA011928.1-333	CSA011928.1	333	KcrK+7
CSA026796.1-179	CSA026796.1	179	KcrK+7
CSA009388.1-19	CSA009388.1	19	KcrK+7
CSA001114.1-105	CSA001114.1	105	KcrK+7
CSA007722.1-129	CSA007722.1	129	KcrK+7
CSA001667.1-366	CSA001667.1	366	KcrK+7
CSA019996.1-395	CSA019996.1	395	KcrK+7
CSA017238.1-147	CSA017238.1	147	KcrK+7
CSA015390.1-69	CSA015390.1	69	KcrK+7
CSA029342.1-51	CSA029342.1	51	KcrK+7
CSA009025.1-19	CSA009025.1	19	KcrK+7
CSA011175.1-345	CSA011175.1	345	KcrK+7
CSA028921.1-44	CSA028921.1	44	KcrK+7
CSA011908.1-355	CSA011908.1	355	KcrK+7
CSA036589.1-242	CSA036589.1	242	KcrK+7
CSA022844.1-49	CSA022844.1	49	KcrK+7
CSA004763.1-138	CSA004763.1	138	KcrK+7
CSA016853.1-55	CSA016853.1	55	KcrK+7
CSA011908.1-172	CSA011908.1	172	KcrK+7
CSA026777.1-49	CSA026777.1	49	KcrK+7
CSA022980.1-198	CSA022980.1	198	KcrK+7
CSA016043.1-598	CSA016043.1	598	KcrK+7
CSA005551.1-13	CSA005551.1	13	KcrK+7
CSA019424.1-202	CSA019424.1	202	KcrK+7
CSA001723.1-219	CSA001723.1	219	KcrK+7
CSA033628.1-1549	CSA033628.1	1549	KcrK+7
CSA032793.1-525	CSA032793.1	525	KcrK+7
CSA009720.1-69	CSA009720.1	69	KcrK+7
CSA004338.1-171	CSA004338.1	171	KcrK+7
CSA018181.1-32	CSA018181.1	32	KcrK+7
CSA034878.1-166	CSA034878.1	166	KcrK+7
CSA018167.1-766	CSA018167.1	766	KcrK+7
CSA009227.1-567	CSA009227.1	567	KcrK+7
CSA008878.1-11	CSA008878.1	11	KcrK+7
CSA035207.1-87	CSA035207.1	87	KcrK+7
CSA027795.1-269	CSA027795.1	269	KcrK+7
CSA019161.1-454	CSA019161.1	454	KcrK+7
CSA011006.1-349	CSA011006.1	349	KcrK+7
CSA002712.1-243	CSA002712.1	243	KcrK+7
CSA021619.1-281	CSA021619.1	281	KcrK+7
CSA019899.1-55	CSA019899.1	55	KcrK+7
CSA013547.1-326	CSA013547.1	326	KcrK+7
CSA030173.1-94	CSA030173.1	94	KcrK+7
CSA018282.1-147	CSA018282.1	147	KcrK+7
CSA002712.1-301	CSA002712.1	301	KcrK+7
CSA009889.1-424	CSA009889.1	424	KcrK+7
CSA020530.1-314	CSA020530.1	314	KcrK+7
CSA000627.1-121	CSA000627.1	121	KcrK+7
CSA026902.1-564	CSA026902.1	564	KcrK+7
CSA003234.1-30	CSA003234.1	30	KcrK+7
CSA013895.1-66	CSA013895.1	66	KcrK+7
CSA020890.1-78	CSA020890.1	78	KcrK+7
CSA002549.1-397	CSA002549.1	397	KcrK+7
CSA011401.1-30	CSA011401.1	30	KcrK+7
CSA025224.1-228	CSA025224.1	228	KcrK+7
CSA022980.1-46	CSA022980.1	46	KcrK+7
CSA007125.1-244	CSA007125.1	244	KcrK+7
CSA028806.1-112	CSA028806.1	112	KcrK+7
CSA001606.1-49	CSA001606.1	49	KcrK+7
CSA011778.1-161	CSA011778.1	161	KcrK+7
CSA023432.1-478	CSA023432.1	478	KcrK+7
CSA000133.1-18	CSA000133.1	18	KcrK+7
CSA023546.1-290	CSA023546.1	290	KcrK+7
CSA036455.1-412	CSA036455.1	412	KcrK+7
CSA027186.1-38	CSA027186.1	38	KcrK+7
CSA024768.1-416	CSA024768.1	416	KcrK+7
CSA001777.1-135	CSA001777.1	135	KcrK+7
CSA013811.1-378	CSA013811.1	378	KcrK+7
CSA023676.1-541	CSA023676.1	541	KcrK+7
CSA012836.1-364	CSA012836.1	364	KcrK+7
CSA000107.1-88	CSA000107.1	88	KcrK+7
CSA028001.1-24	CSA028001.1	24	KcrK+7
CSA002108.1-127	CSA002108.1	127	KcrK+7
CSA036135.1-41	CSA036135.1	41	KcrK+7
CSA014742.1-173	CSA014742.1	173	KcrK+7
CSA010369.1-66	CSA010369.1	66	KcrK+7
CSA024921.1-406	CSA024921.1	406	A-1Kcr
CSA001404.1-82	CSA001404.1	82	A-1Kcr
CSA006423.1-187	CSA006423.1	187	A-1Kcr
CSA034848.1-59	CSA034848.1	59	A-1Kcr
CSA007724.1-253	CSA007724.1	253	A-1Kcr
CSA011184.1-53	CSA011184.1	53	A-1Kcr
CSA007689.1-400	CSA007689.1	400	A-1Kcr
CSA036938.1-198	CSA036938.1	198	A-1Kcr
CSA013337.1-401	CSA013337.1	401	A-1Kcr
CSA010224.1-95	CSA010224.1	95	A-1Kcr
CSA027795.1-409	CSA027795.1	409	A-1Kcr
CSA008308.1-231	CSA008308.1	231	A-1Kcr
CSA028143.1-220	CSA028143.1	220	A-1Kcr
CSA034848.1-197	CSA034848.1	197	A-1Kcr
CSA000963.1-74	CSA000963.1	74	A-1Kcr
CSA036590.1-538	CSA036590.1	538	A-1Kcr
CSA002579.1-213	CSA002579.1	213	A-1Kcr
CSA009227.1-74	CSA009227.1	74	A-1Kcr
CSA025803.1-166	CSA025803.1	166	A-1Kcr
CSA029743.1-451	CSA029743.1	451	A-1Kcr
CSA026367.1-83	CSA026367.1	83	A-1Kcr
CSA026796.1-186	CSA026796.1	186	A-1Kcr
CSA028001.1-92	CSA028001.1	92	A-1Kcr
CSA006542.1-74	CSA006542.1	74	A-1Kcr
CSA031519.1-136	CSA031519.1	136	A-1Kcr
CSA022980.1-126	CSA022980.1	126	A-1Kcr
CSA010528.1-27	CSA010528.1	27	A-1Kcr
CSA020605.1-68	CSA020605.1	68	A-1Kcr
CSA022360.1-151	CSA022360.1	151	A-1Kcr
CSA019480.1-207	CSA019480.1	207	A-1Kcr
CSA000652.1-88	CSA000652.1	88	A-1Kcr
CSA017430.1-242	CSA017430.1	242	A-1Kcr
CSA011006.1-533	CSA011006.1	533	A-1Kcr
CSA021619.1-266	CSA021619.1	266	A-1Kcr
CSA025224.1-213	CSA025224.1	213	A-1Kcr
CSA023089.1-228	CSA023089.1	228	A-1Kcr
CSA026349.1-30	CSA026349.1	30	A-1Kcr
CSA020117.1-917	CSA020117.1	917	A-1Kcr
CSA002712.1-204	CSA002712.1	204	A-1Kcr
CSA036853.1-108	CSA036853.1	108	A-1Kcr
CSA023704.1-187	CSA023704.1	187	A-1Kcr
CSA014181.1-85	CSA014181.1	85	A-1Kcr
CSA018666.1-916	CSA018666.1	916	A-1Kcr
CSA007722.1-265	CSA007722.1	265	A-1Kcr
CSA009317.1-23	CSA009317.1	23	A-1Kcr
CSA000480.1-171	CSA000480.1	171	A-1Kcr
CSA031883.1-286	CSA031883.1	286	A-1Kcr
CSA020681.1-53	CSA020681.1	53	A-1Kcr
CSA009966.1-389	CSA009966.1	389	A-1Kcr
CSA034340.1-63	CSA034340.1	63	A-1Kcr
CSA010160.1-431	CSA010160.1	431	A-1Kcr
CSA020315.1-439	CSA020315.1	439	A-1Kcr
CSA004632.1-212	CSA004632.1	212	A-1Kcr
CSA020117.1-317	CSA020117.1	317	A-1Kcr
CSA008625.1-608	CSA008625.1	608	A-1Kcr
CSA000260.1-83	CSA000260.1	83	A-1Kcr
CSA034775.1-601	CSA034775.1	601	A-1Kcr
CSA003654.1-837	CSA003654.1	837	A-1Kcr
CSA018282.1-136	CSA018282.1	136	A-1Kcr
CSA009889.1-316	CSA009889.1	316	A-1Kcr
CSA018496.1-226	CSA018496.1	226	A-1Kcr
CSA027795.1-161	CSA027795.1	161	A-1Kcr
CSA004619.1-46	CSA004619.1	46	A-1Kcr
CSA034037.1-421	CSA034037.1	421	A-1Kcr
CSA013503.1-183	CSA013503.1	183	A-1Kcr
CSA019424.1-141	CSA019424.1	141	A-1Kcr
CSA022959.1-165	CSA022959.1	165	A-1Kcr
CSA000649.1-508	CSA000649.1	508	A-1Kcr
CSA024413.1-86	CSA024413.1	86	A-1Kcr
CSA030616.1-137	CSA030616.1	137	A-1Kcr
CSA034412.1-152	CSA034412.1	152	A-1Kcr
CSA000547.1-126	CSA000547.1	126	A-1Kcr
CSA014302.1-216	CSA014302.1	216	A-1Kcr
CSA010862.1-48	CSA010862.1	48	A-1Kcr
CSA025704.1-912	CSA025704.1	912	A-1Kcr
CSA009966.1-59	CSA009966.1	59	A-1Kcr
CSA023349.1-82	CSA023349.1	82	A-1Kcr
CSA025511.1-95	CSA025511.1	95	A-1Kcr
CSA013503.1-61	CSA013503.1	61	A-1Kcr
CSA025321.1-222	CSA025321.1	222	A-1Kcr
CSA019485.1-67	CSA019485.1	67	A-1Kcr
CSA015733.1-189	CSA015733.1	189	A-1Kcr
CSA019996.1-168	CSA019996.1	168	A-1Kcr
CSA015066.1-144	CSA015066.1	144	A-1Kcr
CSA027795.1-26	CSA027795.1	26	A-1Kcr
CSA036209.1-81	CSA036209.1	81	A-1Kcr
CSA029934.1-254	CSA029934.1	254	A-1Kcr
CSA017776.1-452	CSA017776.1	452	A-1Kcr
CSA032793.1-88	CSA032793.1	88	A-1Kcr
CSA008044.1-157	CSA008044.1	157	A-1Kcr
CSA033673.1-55	CSA033673.1	55	A-1Kcr
CSA028170.1-321	CSA028170.1	321	A-1Kcr
CSA018666.1-524	CSA018666.1	524	A-1Kcr
CSA016983.1-628	CSA016983.1	628	A-1Kcr
CSA023546.1-166	CSA023546.1	166	A-1Kcr
CSA005231.1-122	CSA005231.1	122	A-1Kcr
CSA012876.1-120	CSA012876.1	120	A-1Kcr
CSA036210.1-42	CSA036210.1	42	A-1Kcr
CSA027456.1-636	CSA027456.1	636	A-1Kcr
CSA025287.1-429	CSA025287.1	429	A-1Kcr
CSA028194.1-292	CSA028194.1	292	A-1Kcr
CSA033628.1-1699	CSA033628.1	1699	A-1Kcr
CSA023536.1-123	CSA023536.1	123	A-1Kcr
CSA019296.1-258	CSA019296.1	258	A-1Kcr
CSA035367.1-79	CSA035367.1	79	A-1Kcr
CSA011607.1-358	CSA011607.1	358	A-1Kcr
CSA017477.1-340	CSA017477.1	340	A-1Kcr
CSA021639.1-191	CSA021639.1	191	A-1Kcr
CSA022844.1-132	CSA022844.1	132	A-1Kcr
CSA002212.1-268	CSA002212.1	268	A-1Kcr
CSA033482.1-33	CSA033482.1	33	A-1Kcr
CSA020605.1-150	CSA020605.1	150	A-1Kcr
CSA001864.1-725	CSA001864.1	725	A-1Kcr
CSA036554.1-347	CSA036554.1	347	A-1Kcr
CSA030173.1-36	CSA030173.1	36	A-1Kcr
CSA010838.1-50	CSA010838.1	50	A-1Kcr
CSA007722.1-424	CSA007722.1	424	A-1Kcr
CSA007815.1-126	CSA007815.1	126	A-1Kcr
CSA013341.1-216	CSA013341.1	216	A-1Kcr
CSA030173.1-16	CSA030173.1	16	A-1Kcr
CSA014012.1-189	CSA014012.1	189	A-1Kcr
CSA012876.1-298	CSA012876.1	298	A-1Kcr
CSA015535.1-781	CSA015535.1	781	A-1Kcr
CSA011928.1-719	CSA011928.1	719	A-1Kcr
CSA027096.1-27	CSA027096.1	27	A-1Kcr
CSA031519.1-341	CSA031519.1	341	A-1Kcr
CSA025676.1-230	CSA025676.1	230	A-1Kcr
CSA031868.1-14	CSA031868.1	14	A-1Kcr
CSA004654.1-63	CSA004654.1	63	A-1Kcr
CSA029454.1-213	CSA029454.1	213	A-1Kcr
CSA012976.1-48	CSA012976.1	48	A-1Kcr
CSA004837.1-130	CSA004837.1	130	A-1Kcr
CSA016993.1-1136	CSA016993.1	1136	A-1Kcr
CSA033762.1-242	CSA033762.1	242	A-1Kcr
CSA020637.1-96	CSA020637.1	96	A-1Kcr
CSA029498.1-143	CSA029498.1	143	A-1Kcr
CSA014732.1-142	CSA014732.1	142	A-1Kcr
CSA016596.1-17	CSA016596.1	17	A-1Kcr
CSA003654.1-336	CSA003654.1	336	A-1Kcr
CSA025126.1-340	CSA025126.1	340	A-1Kcr
CSA030116.1-94	CSA030116.1	94	A-1Kcr
CSA013381.1-114	CSA013381.1	114	A-1Kcr
CSA003086.1-151	CSA003086.1	151	A-1Kcr
CSA026073.1-369	CSA026073.1	369	A-1Kcr
CSA022255.1-330	CSA022255.1	330	A-1Kcr
CSA030636.1-509	CSA030636.1	509	A-1Kcr
CSA019426.1-48	CSA019426.1	48	A-1Kcr
CSA036915.1-140	CSA036915.1	140	KcrE+1
CSA005599.1-123	CSA005599.1	123	KcrE+1
CSA006518.1-393	CSA006518.1	393	KcrE+1
CSA027795.1-39	CSA027795.1	39	KcrE+1
CSA036561.1-154	CSA036561.1	154	KcrE+1
CSA013702.1-222	CSA013702.1	222	KcrE+1
CSA034189.1-192	CSA034189.1	192	KcrE+1
CSA030792.1-20	CSA030792.1	20	KcrE+1
CSA026367.1-72	CSA026367.1	72	KcrE+1
CSA029723.1-152	CSA029723.1	152	KcrE+1
CSA025333.1-388	CSA025333.1	388	KcrE+1
CSA016983.1-658	CSA016983.1	658	KcrE+1
CSA033628.1-1747	CSA033628.1	1747	KcrE+1
CSA025082.1-68	CSA025082.1	68	KcrE+1
CSA033864.1-103	CSA033864.1	103	KcrE+1
CSA019997.1-211	CSA019997.1	211	KcrE+1
CSA012375.1-214	CSA012375.1	214	KcrE+1
CSA031519.1-125	CSA031519.1	125	KcrE+1
CSA002537.1-517	CSA002537.1	517	KcrE+1
CSA008341.1-182	CSA008341.1	182	KcrE+1
CSA029227.1-221	CSA029227.1	221	KcrE+1
CSA033791.1-113	CSA033791.1	113	KcrE+1
CSA035327.1-192	CSA035327.1	192	KcrE+1
CSA028345.1-261	CSA028345.1	261	KcrE+1
CSA012055.1-237	CSA012055.1	237	KcrE+1
CSA009227.1-603	CSA009227.1	603	KcrE+1
CSA008945.1-376	CSA008945.1	376	KcrE+1
CSA012375.1-260	CSA012375.1	260	KcrE+1
CSA016713.1-80	CSA016713.1	80	KcrE+1
CSA029877.1-87	CSA029877.1	87	KcrE+1
CSA022696.1-488	CSA022696.1	488	KcrE+1
CSA019899.1-51	CSA019899.1	51	KcrE+1
CSA003078.1-72	CSA003078.1	72	KcrE+1
CSA029507.1-422	CSA029507.1	422	KcrE+1
CSA004024.1-128	CSA004024.1	128	KcrE+1
CSA000306.1-603	CSA000306.1	603	KcrE+1
CSA015371.1-384	CSA015371.1	384	KcrE+1
CSA001864.1-325	CSA001864.1	325	KcrE+1
CSA000795.1-272	CSA000795.1	272	KcrE+1
CSA012532.1-314	CSA012532.1	314	KcrE+1
CSA033430.1-258	CSA033430.1	258	KcrE+1
CSA033762.1-207	CSA033762.1	207	KcrE+1
CSA003232.1-409	CSA003232.1	409	KcrE+1
CSA025203.1-315	CSA025203.1	315	KcrE+1
CSA029743.1-328	CSA029743.1	328	KcrE+1
CSA030792.1-296	CSA030792.1	296	KcrE+1
CSA007722.1-679	CSA007722.1	679	KcrE+1
CSA024818.1-201	CSA024818.1	201	KcrE+1
CSA004403.1-150	CSA004403.1	150	KcrE+1
CSA002568.1-182	CSA002568.1	182	KcrE+1
CSA034513.1-43	CSA034513.1	43	KcrE+1
CSA027456.1-566	CSA027456.1	566	KcrE+1
CSA006699.1-221	CSA006699.1	221	KcrE+1
CSA017787.1-149	CSA017787.1	149	KcrE+1
CSA017504.1-117	CSA017504.1	117	KcrE+1
CSA013374.1-185	CSA013374.1	185	KcrE+1
CSA027456.1-179	CSA027456.1	179	KcrE+1
CSA012185.1-283	CSA012185.1	283	KcrE+1
CSA023848.1-53	CSA023848.1	53	KcrE+1
CSA010962.1-241	CSA010962.1	241	KcrE+1
CSA011600.1-205	CSA011600.1	205	KcrE+1
CSA027456.1-139	CSA027456.1	139	KcrE+1
CSA026350.1-22	CSA026350.1	22	KcrE+1
CSA024921.1-35	CSA024921.1	35	KcrE+1
CSA006550.1-179	CSA006550.1	179	KcrE+1
CSA018092.1-368	CSA018092.1	368	KcrE+1
CSA008740.1-147	CSA008740.1	147	KcrE+1
CSA034503.1-48	CSA034503.1	48	KcrE+1
CSA001379.1-25	CSA001379.1	25	KcrE+1
CSA005241.1-379	CSA005241.1	379	KcrE+1
CSA009966.1-277	CSA009966.1	277	KcrE+1
CSA005110.1-538	CSA005110.1	538	KcrE+1
CSA018101.1-113	CSA018101.1	113	KcrE+1
CSA021740.1-71	CSA021740.1	71	KcrE+1
CSA000133.1-62	CSA000133.1	62	KcrE+1
CSA032609.1-281	CSA032609.1	281	KcrE+1
CSA007724.1-149	CSA007724.1	149	KcrE+1
CSA023915.1-90	CSA023915.1	90	KcrE+1
CSA034503.1-24	CSA034503.1	24	KcrE+1
CSA035939.1-347	CSA035939.1	347	KcrE+1
CSA015875.1-94	CSA015875.1	94	KcrE+1
CSA032136.1-194	CSA032136.1	194	KcrE+1
CSA017933.1-43	CSA017933.1	43	KcrE+1
CSA006631.1-79	CSA006631.1	79	KcrE+1
CSA028455.1-32	CSA028455.1	32	KcrE+1
CSA001818.1-136	CSA001818.1	136	KcrE+1
CSA010617.1-305	CSA010617.1	305	KcrE+1
CSA001818.1-71	CSA001818.1	71	KcrE+1
CSA002170.1-77	CSA002170.1	77	KcrE+1
CSA002726.1-44	CSA002726.1	44	KcrE+1
CSA032793.1-161	CSA032793.1	161	KcrE+1
CSA020674.1-357	CSA020674.1	357	KcrE+1
CSA028166.1-39	CSA028166.1	39	KcrE+1
CSA008945.1-515	CSA008945.1	515	KcrE+1
CSA033184.1-350	CSA033184.1	350	KcrE+1
CSA021191.1-339	CSA021191.1	339	KcrE+1
CSA032366.1-35	CSA032366.1	35	KcrE+1
CSA033827.1-164	CSA033827.1	164	KcrE+1
CSA014665.1-150	CSA014665.1	150	KcrE+1
CSA011778.1-187	CSA011778.1	187	KcrE+1
CSA024064.1-85	CSA024064.1	85	KcrE+1
CSA001114.1-338	CSA001114.1	338	KcrE+1
CSA009227.1-132	CSA009227.1	132	KcrE+1
CSA016993.1-1111	CSA016993.1	1111	KcrE+1
CSA017546.1-310	CSA017546.1	310	KcrE+1
CSA026004.1-119	CSA026004.1	119	KcrE+1
CSA018927.1-270	CSA018927.1	270	KcrE+1
CSA003060.1-670	CSA003060.1	670	KcrE+1
CSA016983.1-529	CSA016983.1	529	KcrE+1
CSA020777.1-144	CSA020777.1	144	KcrE+1
CSA020960.1-342	CSA020960.1	342	KcrE+1
CSA010324.1-557	CSA010324.1	557	KcrE+1
CSA001864.1-365	CSA001864.1	365	KcrE+1
CSA014514.1-90	CSA014514.1	90	KcrE+1
CSA001379.1-17	CSA001379.1	17	KcrE+1
CSA020587.1-84	CSA020587.1	84	KcrE+1
CSA021191.1-126	CSA021191.1	126	KcrE+1
CSA029877.1-31	CSA029877.1	31	KcrE+1
CSA022564.1-28	CSA022564.1	28	KcrE+1
CSA000627.1-270	CSA000627.1	270	KcrE+1
CSA032253.1-76	CSA032253.1	76	KcrE+1
CSA023347.1-121	CSA023347.1	121	KcrE+1
CSA033083.1-317	CSA033083.1	317	KcrE+1
CSA029149.1-62	CSA029149.1	62	KcrE+1
CSA021126.1-301	CSA021126.1	301	KcrE+1
CSA033259.1-119	CSA033259.1	119	KcrE+1
CSA009518.1-418	CSA009518.1	418	KcrE+1
CSA030173.1-142	CSA030173.1	142	KcrK+6
CSA029484.1-142	CSA029484.1	142	KcrK+6
CSA019899.1-118	CSA019899.1	118	KcrK+6
CSA029276.1-77	CSA029276.1	77	KcrK+6
CSA003078.1-139	CSA003078.1	139	KcrK+6
CSA001404.1-76	CSA001404.1	76	KcrK+6
CSA021639.1-101	CSA021639.1	101	KcrK+6
CSA000306.1-539	CSA000306.1	539	KcrK+6
CSA008278.1-33	CSA008278.1	33	KcrK+6
CSA000963.1-539	CSA000963.1	539	KcrK+6
CSA034464.1-209	CSA034464.1	209	KcrK+6
CSA032793.1-594	CSA032793.1	594	KcrK+6
CSA028806.1-45	CSA028806.1	45	KcrK+6
CSA021703.1-88	CSA021703.1	88	KcrK+6
CSA017430.1-293	CSA017430.1	293	KcrK+6
CSA033307.1-139	CSA033307.1	139	KcrK+6
CSA030262.1-237	CSA030262.1	237	KcrK+6
CSA001404.1-70	CSA001404.1	70	KcrK+6
CSA020890.1-94	CSA020890.1	94	KcrK+6
CSA011933.1-187	CSA011933.1	187	KcrK+6
CSA030713.1-570	CSA030713.1	570	KcrK+6
CSA005231.1-167	CSA005231.1	167	KcrK+6
CSA000531.1-109	CSA000531.1	109	KcrK+6
CSA009025.1-125	CSA009025.1	125	KcrK+6
CSA000231.1-154	CSA000231.1	154	KcrK+6
CSA009600.1-88	CSA009600.1	88	KcrK+6
CSA003658.1-395	CSA003658.1	395	KcrK+6
CSA013671.1-116	CSA013671.1	116	KcrK+6
CSA009889.1-435	CSA009889.1	435	KcrK+6
CSA008456.1-168	CSA008456.1	168	KcrK+6
CSA030262.1-205	CSA030262.1	205	KcrK+6
CSA013811.1-625	CSA013811.1	625	KcrK+6
CSA031259.1-80	CSA031259.1	80	KcrK+6
CSA004048.1-138	CSA004048.1	138	KcrK+6
CSA003952.1-26	CSA003952.1	26	KcrK+6
CSA014011.1-119	CSA014011.1	119	KcrK+6
CSA011959.1-48	CSA011959.1	48	KcrK+6
CSA022844.1-56	CSA022844.1	56	KcrK+6
CSA003662.1-371	CSA003662.1	371	KcrK+6
CSA002800.1-209	CSA002800.1	209	KcrK+6
CSA015454.1-29	CSA015454.1	29	KcrK+6
CSA006537.1-272	CSA006537.1	272	KcrK+6
CSA015454.1-181	CSA015454.1	181	KcrK+6
CSA031259.1-74	CSA031259.1	74	KcrK+6
CSA005377.1-98	CSA005377.1	98	KcrK+6
CSA030638.1-22	CSA030638.1	22	KcrK+6
CSA022980.1-205	CSA022980.1	205	KcrK+6
CSA019996.1-375	CSA019996.1	375	KcrK+6
CSA024126.1-23	CSA024126.1	23	KcrK+6
CSA004535.1-92	CSA004535.1	92	KcrK+6
CSA025445.1-83	CSA025445.1	83	KcrK+6
CSA031787.1-178	CSA031787.1	178	KcrK+6
CSA020166.1-76	CSA020166.1	76	KcrK+6
CSA000036.1-713	CSA000036.1	713	KcrK+6
CSA020960.1-214	CSA020960.1	214	KcrK+6
CSA012667.1-12	CSA012667.1	12	KcrK+6
CSA011933.1-324	CSA011933.1	324	KcrK+6
CSA020068.1-145	CSA020068.1	145	KcrK+6
CSA016705.1-411	CSA016705.1	411	KcrK+6
CSA023798.1-277	CSA023798.1	277	KcrK+6
CSA032793.1-103	CSA032793.1	103	KcrK+6
CSA033994.1-452	CSA033994.1	452	KcrK+6
CSA027334.1-139	CSA027334.1	139	KcrK+6
CSA025025.1-219	CSA025025.1	219	KcrK+6
CSA011928.1-503	CSA011928.1	503	KcrK+6
CSA010129.1-219	CSA010129.1	219	KcrK+6
CSA003232.1-59	CSA003232.1	59	KcrK+6
CSA002108.1-134	CSA002108.1	134	KcrK+6
CSA017477.1-206	CSA017477.1	206	KcrK+6
CSA027186.1-60	CSA027186.1	60	KcrK+6
CSA020674.1-265	CSA020674.1	265	KcrK+6
CSA004910.1-145	CSA004910.1	145	KcrK+6
CSA028552.1-371	CSA028552.1	371	KcrK+6
CSA025894.1-67	CSA025894.1	67	KcrK+6
CSA023848.1-306	CSA023848.1	306	KcrK+6
CSA032793.1-377	CSA032793.1	377	KcrK+6
CSA011959.1-91	CSA011959.1	91	KcrK+6
CSA025687.1-20	CSA025687.1	20	KcrK+6
CSA033259.1-241	CSA033259.1	241	KcrK+6
CSA000531.1-103	CSA000531.1	103	KcrK+6
CSA033259.1-171	CSA033259.1	171	KcrK+6
CSA001463.1-431	CSA001463.1	431	KcrK+6
CSA000627.1-144	CSA000627.1	144	KcrK+6
CSA032813.1-11	CSA032813.1	11	KcrK+6
CSA026073.1-140	CSA026073.1	140	KcrK+6
CSA032366.1-74	CSA032366.1	74	KcrK+6
CSA015506.1-44	CSA015506.1	44	KcrK+6
CSA023347.1-214	CSA023347.1	214	KcrK+6
CSA026073.1-621	CSA026073.1	621	KcrK+6
CSA002400.1-49	CSA002400.1	49	KcrK+6
CSA015870.1-166	CSA015870.1	166	KcrK+6
CSA011978.1-39	CSA011978.1	39	KcrK+6
CSA031575.1-202	CSA031575.1	202	KcrK+6
CSA023554.1-43	CSA023554.1	43	KcrK+6
CSA033864.1-159	CSA033864.1	159	KcrK+6
CSA028009.1-345	CSA028009.1	345	KcrK+6
CSA026349.1-14	CSA026349.1	14	KcrK+6
CSA032657.1-226	CSA032657.1	226	KcrK+6
CSA007390.1-154	CSA007390.1	154	KcrK+6
CSA015870.1-88	CSA015870.1	88	KcrK+6
CSA020605.1-62	CSA020605.1	62	KcrK+6
CSA036462.1-64	CSA036462.1	64	KcrK+6
CSA036210.1-70	CSA036210.1	70	KcrK+6
CSA007990.1-20	CSA007990.1	20	KcrK+6
CSA005866.1-165	CSA005866.1	165	KcrK+6
CSA013417.1-128	CSA013417.1	128	KcrK+6
CSA024921.1-400	CSA024921.1	400	KcrK+6
CSA000133.1-336	CSA000133.1	336	KcrK+6
CSA022980.1-40	CSA022980.1	40	KcrK+6
CSA010129.1-227	CSA010129.1	227	KcrK+6
CSA009317.1-167	CSA009317.1	167	KcrK+6
CSA036462.1-70	CSA036462.1	70	KcrK+6
CSA024149.1-13	CSA024149.1	13	K-10Kcr
CSA028037.1-13	CSA028037.1	13	K-10Kcr
CSA001820.1-13	CSA001820.1	13	K-10Kcr
CSA028643.1-13	CSA028643.1	13	K-10Kcr
CSA033796.1-269	CSA033796.1	269	K-10Kcr
CSA032813.1-17	CSA032813.1	17	K-10Kcr
CSA032695.1-200	CSA032695.1	200	K-10Kcr
CSA024339.1-319	CSA024339.1	319	K-10Kcr
CSA028952.1-118	CSA028952.1	118	K-10Kcr
CSA034412.1-367	CSA034412.1	367	K-10Kcr
CSA023554.1-276	CSA023554.1	276	K-10Kcr
CSA004403.1-186	CSA004403.1	186	K-10Kcr
CSA010255.1-110	CSA010255.1	110	K-10Kcr
CSA031574.1-514	CSA031574.1	514	K-10Kcr
CSA002466.1-364	CSA002466.1	364	K-10Kcr
CSA012503.1-344	CSA012503.1	344	K-10Kcr
CSA026686.1-202	CSA026686.1	202	K-10Kcr
CSA021852.1-103	CSA021852.1	103	K-10Kcr
CSA010862.1-242	CSA010862.1	242	K-10Kcr
CSA014092.1-332	CSA014092.1	332	K-10Kcr
CSA009154.1-885	CSA009154.1	885	K-10Kcr
CSA036415.1-111	CSA036415.1	111	K-10Kcr
CSA008855.1-196	CSA008855.1	196	K-10Kcr
CSA013547.1-427	CSA013547.1	427	K-10Kcr
CSA013811.1-427	CSA013811.1	427	K-10Kcr
CSA035408.1-237	CSA035408.1	237	K-10Kcr
CSA017776.1-276	CSA017776.1	276	K-10Kcr
CSA000036.1-364	CSA000036.1	364	K-10Kcr
CSA009966.1-358	CSA009966.1	358	K-10Kcr
CSA030616.1-89	CSA030616.1	89	K-10Kcr
CSA003654.1-529	CSA003654.1	529	K-10Kcr
CSA009720.1-215	CSA009720.1	215	K-10Kcr
CSA001272.1-247	CSA001272.1	247	K-10Kcr
CSA031259.1-57	CSA031259.1	57	K-10Kcr
CSA028194.1-295	CSA028194.1	295	K-10Kcr
CSA008945.1-195	CSA008945.1	195	K-10Kcr
CSA033628.1-1753	CSA033628.1	1753	K-10Kcr
CSA009950.1-438	CSA009950.1	438	K-10Kcr
CSA018167.1-383	CSA018167.1	383	K-10Kcr
CSA031314.1-195	CSA031314.1	195	K-10Kcr
CSA034503.1-16	CSA034503.1	16	K-10Kcr
CSA025687.1-87	CSA025687.1	87	K-10Kcr
CSA022929.1-131	CSA022929.1	131	K-10Kcr
CSA026796.1-294	CSA026796.1	294	K-10Kcr
CSA036455.1-629	CSA036455.1	629	K-10Kcr
CSA009444.1-61	CSA009444.1	61	K-10Kcr
CSA022360.1-75	CSA022360.1	75	K-10Kcr
CSA022360.1-165	CSA022360.1	165	K-10Kcr
CSA001302.1-170	CSA001302.1	170	K-10Kcr
CSA020068.1-137	CSA020068.1	137	K-10Kcr
CSA001357.1-109	CSA001357.1	109	K-10Kcr
CSA031519.1-202	CSA031519.1	202	K-10Kcr
CSA018950.1-314	CSA018950.1	314	K-10Kcr
CSA002568.1-203	CSA002568.1	203	K-10Kcr
CSA003232.1-260	CSA003232.1	260	K-10Kcr
CSA035726.1-29	CSA035726.1	29	K-10Kcr
CSA013811.1-521	CSA013811.1	521	K-10Kcr
CSA036210.1-50	CSA036210.1	50	K-10Kcr
CSA036209.1-62	CSA036209.1	62	K-10Kcr
CSA003654.1-407	CSA003654.1	407	K-10Kcr
CSA025126.1-659	CSA025126.1	659	K-10Kcr
CSA000790.1-529	CSA000790.1	529	K-10Kcr
CSA025445.1-106	CSA025445.1	106	K-10Kcr
CSA036155.1-195	CSA036155.1	195	K-10Kcr
CSA005116.1-24	CSA005116.1	24	K-10Kcr
CSA019485.1-208	CSA019485.1	208	K-10Kcr
CSA022952.1-250	CSA022952.1	250	K-10Kcr
CSA005966.1-111	CSA005966.1	111	K-10Kcr
CSA013844.1-174	CSA013844.1	174	K-10Kcr
CSA026304.1-69	CSA026304.1	69	K-10Kcr
CSA013811.1-417	CSA013811.1	417	K-10Kcr
CSA018950.1-262	CSA018950.1	262	K-10Kcr
CSA034366.1-98	CSA034366.1	98	K-10Kcr
CSA010961.1-178	CSA010961.1	178	K-10Kcr
CSA013702.1-111	CSA013702.1	111	K-10Kcr
CSA012999.1-149	CSA012999.1	149	K-10Kcr
CSA032793.1-539	CSA032793.1	539	K-10Kcr
CSA026777.1-34	CSA026777.1	34	K-10Kcr
CSA025110.1-81	CSA025110.1	81	K-10Kcr
CSA031574.1-491	CSA031574.1	491	K-10Kcr
CSA034340.1-67	CSA034340.1	67	K-10Kcr
CSA035603.1-163	CSA035603.1	163	K-10Kcr
CSA026304.1-108	CSA026304.1	108	K-10Kcr
CSA022255.1-23	CSA022255.1	23	K-10Kcr
CSA018167.1-773	CSA018167.1	773	K-10Kcr
CSA025025.1-292	CSA025025.1	292	K-10Kcr
CSA021446.1-198	CSA021446.1	198	K-10Kcr
CSA003953.1-61	CSA003953.1	61	K-10Kcr
CSA001325.1-263	CSA001325.1	263	K-10Kcr
CSA014732.1-85	CSA014732.1	85	K-10Kcr
CSA003118.1-270	CSA003118.1	270	K-10Kcr
CSA017237.1-239	CSA017237.1	239	K-10Kcr
CSA022412.1-432	CSA022412.1	432	K-10Kcr
CSA034878.1-176	CSA034878.1	176	K-10Kcr
CSA010160.1-279	CSA010160.1	279	K-10Kcr
CSA034816.1-135	CSA034816.1	135	K-10Kcr
CSA033283.1-236	CSA033283.1	236	K-10Kcr
CSA035408.1-433	CSA035408.1	433	K-10Kcr
CSA017546.1-336	CSA017546.1	336	K-7Kcr
CSA015987.1-153	CSA015987.1	153	K-7Kcr
CSA010962.1-238	CSA010962.1	238	K-7Kcr
CSA036241.1-104	CSA036241.1	104	K-7Kcr
CSA032352.1-14	CSA032352.1	14	K-7Kcr
CSA000860.1-140	CSA000860.1	140	K-7Kcr
CSA032934.1-320	CSA032934.1	320	K-7Kcr
CSA025613.1-311	CSA025613.1	311	K-7Kcr
CSA001667.1-51	CSA001667.1	51	K-7Kcr
CSA013450.1-142	CSA013450.1	142	K-7Kcr
CSA008732.1-77	CSA008732.1	77	K-7Kcr
CSA015316.1-138	CSA015316.1	138	K-7Kcr
CSA009759.1-135	CSA009759.1	135	K-7Kcr
CSA030198.1-29	CSA030198.1	29	K-7Kcr
CSA013547.1-316	CSA013547.1	316	K-7Kcr
CSA036160.1-24	CSA036160.1	24	K-7Kcr
CSA024339.1-93	CSA024339.1	93	K-7Kcr
CSA026365.1-205	CSA026365.1	205	K-7Kcr
CSA011668.1-196	CSA011668.1	196	K-7Kcr
CSA031868.1-22	CSA031868.1	22	K-7Kcr
CSA010160.1-334	CSA010160.1	334	K-7Kcr
CSA012532.1-712	CSA012532.1	712	K-7Kcr
CSA004504.1-458	CSA004504.1	458	K-7Kcr
CSA003662.1-415	CSA003662.1	415	K-7Kcr
CSA009850.1-179	CSA009850.1	179	K-7Kcr
CSA003234.1-44	CSA003234.1	44	K-7Kcr
CSA000790.1-276	CSA000790.1	276	K-7Kcr
CSA017776.1-273	CSA017776.1	273	K-7Kcr
CSA019161.1-91	CSA019161.1	91	K-7Kcr
CSA008273.1-230	CSA008273.1	230	K-7Kcr
CSA008885.1-30	CSA008885.1	30	K-7Kcr
CSA015066.1-87	CSA015066.1	87	K-7Kcr
CSA034848.1-188	CSA034848.1	188	K-7Kcr
CSA013811.1-316	CSA013811.1	316	K-7Kcr
CSA031781.1-296	CSA031781.1	296	K-7Kcr
CSA001667.1-161	CSA001667.1	161	K-7Kcr
CSA019238.1-302	CSA019238.1	302	K-7Kcr
CSA013374.1-176	CSA013374.1	176	K-7Kcr
CSA029934.1-148	CSA029934.1	148	K-7Kcr
CSA003232.1-219	CSA003232.1	219	K-7Kcr
CSA026349.1-60	CSA026349.1	60	K-7Kcr
CSA013417.1-99	CSA013417.1	99	K-7Kcr
CSA000790.1-668	CSA000790.1	668	K-7Kcr
CSA028530.1-184	CSA028530.1	184	K-7Kcr
CSA015733.1-231	CSA015733.1	231	K-7Kcr
CSA026777.1-63	CSA026777.1	63	K-7Kcr
CSA002800.1-89	CSA002800.1	89	K-7Kcr
CSA003654.1-995	CSA003654.1	995	K-7Kcr
CSA000531.1-230	CSA000531.1	230	K-7Kcr
CSA008487.1-224	CSA008487.1	224	K-7Kcr
CSA025556.1-36	CSA025556.1	36	K-7Kcr
CSA032885.1-343	CSA032885.1	343	K-7Kcr
CSA006542.1-113	CSA006542.1	113	K-7Kcr
CSA013580.1-47	CSA013580.1	47	K-7Kcr
CSA022952.1-22	CSA022952.1	22	K-7Kcr
CSA022953.1-68	CSA022953.1	68	K-7Kcr
CSA007781.1-109	CSA007781.1	109	K-7Kcr
CSA032813.1-68	CSA032813.1	68	K-7Kcr
CSA025687.1-121	CSA025687.1	121	K-7Kcr
CSA016043.1-605	CSA016043.1	605	K-7Kcr
CSA031867.1-84	CSA031867.1	84	K-7Kcr
CSA001667.1-179	CSA001667.1	179	K-7Kcr
CSA027312.1-90	CSA027312.1	90	K-7Kcr
CSA012532.1-480	CSA012532.1	480	K-7Kcr
CSA002537.1-397	CSA002537.1	397	K-7Kcr
CSA008470.1-50	CSA008470.1	50	K-7Kcr
CSA025321.1-137	CSA025321.1	137	K-7Kcr
CSA017664.1-165	CSA017664.1	165	K-7Kcr
CSA012836.1-371	CSA012836.1	371	K-7Kcr
CSA003232.1-299	CSA003232.1	299	K-7Kcr
CSA027795.1-327	CSA027795.1	327	K-7Kcr
CSA003654.1-144	CSA003654.1	144	K-7Kcr
CSA030173.1-131	CSA030173.1	131	K-7Kcr
CSA026073.1-601	CSA026073.1	601	K-7Kcr
CSA015454.1-50	CSA015454.1	50	K-7Kcr
CSA003662.1-70	CSA003662.1	70	K-7Kcr
CSA031881.1-245	CSA031881.1	245	K-7Kcr
CSA018288.1-108	CSA018288.1	108	K-7Kcr
CSA007585.1-105	CSA007585.1	105	K-7Kcr
CSA002602.1-132	CSA002602.1	132	K-7Kcr
CSA029743.1-217	CSA029743.1	217	K-7Kcr
CSA018950.1-134	CSA018950.1	134	K-7Kcr
CSA022255.1-20	CSA022255.1	20	K-7Kcr
CSA003436.1-174	CSA003436.1	174	K-7Kcr
CSA022360.1-143	CSA022360.1	143	K-9Kcr
CSA027368.1-102	CSA027368.1	102	K-9Kcr
CSA010626.1-176	CSA010626.1	176	K-9Kcr
CSA012572.1-175	CSA012572.1	175	K-9Kcr
CSA005059.1-178	CSA005059.1	178	K-9Kcr
CSA030701.1-135	CSA030701.1	135	K-9Kcr
CSA011607.1-362	CSA011607.1	362	K-9Kcr
CSA010771.1-63	CSA010771.1	63	K-9Kcr
CSA028143.1-346	CSA028143.1	346	K-9Kcr
CSA003471.1-41	CSA003471.1	41	K-9Kcr
CSA022065.1-342	CSA022065.1	342	K-9Kcr
CSA032793.1-170	CSA032793.1	170	K-9Kcr
CSA000931.1-52	CSA000931.1	52	K-9Kcr
CSA018950.1-143	CSA018950.1	143	K-9Kcr
CSA007849.1-213	CSA007849.1	213	K-9Kcr
CSA035726.1-38	CSA035726.1	38	K-9Kcr
CSA028950.1-239	CSA028950.1	239	K-9Kcr
CSA028001.1-153	CSA028001.1	153	K-9Kcr
CSA011778.1-165	CSA011778.1	165	K-9Kcr
CSA017776.1-253	CSA017776.1	253	K-9Kcr
CSA017714.1-244	CSA017714.1	244	K-9Kcr
CSA031259.1-20	CSA031259.1	20	K-9Kcr
CSA012999.1-158	CSA012999.1	158	K-9Kcr
CSA031789.1-24	CSA031789.1	24	K-9Kcr
CSA024768.1-481	CSA024768.1	481	K-9Kcr
CSA032350.1-95	CSA032350.1	95	K-9Kcr
CSA011933.1-516	CSA011933.1	516	K-9Kcr
CSA009830.1-36	CSA009830.1	36	K-9Kcr
CSA036589.1-321	CSA036589.1	321	K-9Kcr
CSA021656.1-340	CSA021656.1	340	K-9Kcr
CSA018530.1-37	CSA018530.1	37	K-9Kcr
CSA013844.1-331	CSA013844.1	331	K-9Kcr
CSA013811.1-628	CSA013811.1	628	K-9Kcr
CSA000855.1-282	CSA000855.1	282	K-9Kcr
CSA018167.1-538	CSA018167.1	538	K-9Kcr
CSA018288.1-182	CSA018288.1	182	K-9Kcr
CSA025676.1-257	CSA025676.1	257	K-9Kcr
CSA007137.1-321	CSA007137.1	321	K-9Kcr
CSA031469.1-244	CSA031469.1	244	K-9Kcr
CSA034402.1-928	CSA034402.1	928	K-9Kcr
CSA007687.1-36	CSA007687.1	36	K-9Kcr
CSA033802.1-24	CSA033802.1	24	K-9Kcr
CSA016462.1-334	CSA016462.1	334	K-9Kcr
CSA028143.1-127	CSA028143.1	127	K-9Kcr
CSA034340.1-92	CSA034340.1	92	K-9Kcr
CSA018194.1-52	CSA018194.1	52	K-9Kcr
CSA025126.1-284	CSA025126.1	284	K-9Kcr
CSA009227.1-334	CSA009227.1	334	K-9Kcr
CSA035939.1-190	CSA035939.1	190	K-9Kcr
CSA028806.1-51	CSA028806.1	51	K-9Kcr
CSA005116.1-103	CSA005116.1	103	K-9Kcr
CSA021791.1-115	CSA021791.1	115	K-9Kcr
CSA034492.1-257	CSA034492.1	257	K-9Kcr
CSA003732.1-100	CSA003732.1	100	K-9Kcr
CSA027186.1-237	CSA027186.1	237	K-9Kcr
CSA002026.1-36	CSA002026.1	36	K-9Kcr
CSA034340.1-367	CSA034340.1	367	K-9Kcr
CSA023089.1-156	CSA023089.1	156	K-9Kcr
CSA005815.1-546	CSA005815.1	546	K-9Kcr
CSA035765.1-36	CSA035765.1	36	K-9Kcr
CSA004286.1-101	CSA004286.1	101	K-9Kcr
CSA016705.1-308	CSA016705.1	308	K-9Kcr
CSA027991.1-29	CSA027991.1	29	K-9Kcr
CSA005189.1-747	CSA005189.1	747	K-9Kcr
CSA021835.1-97	CSA021835.1	97	K-9Kcr
CSA033458.1-181	CSA033458.1	181	K-9Kcr
CSA009895.1-133	CSA009895.1	133	K-9Kcr
CSA010519.1-73	CSA010519.1	73	K-9Kcr
CSA035369.1-26	CSA035369.1	26	K-9Kcr
CSA013811.1-54	CSA013811.1	54	K-9Kcr
CSA033184.1-75	CSA033184.1	75	K-9Kcr
CSA003213.1-246	CSA003213.1	246	K-9Kcr
CSA023774.1-44	CSA023774.1	44	K-9Kcr
CSA000407.1-214	CSA000407.1	214	K-9Kcr

## Sheet: Motif-X
	Motif Logo	Motif	Motif Score	Foreground		Background		Fold Increase
				Matches	Size	Matches	Size
		E-1KcrK+7	24.36	62	2175	4026	633884	4.49
		K-7KcrE+1	22.19	51	2113	3725	629858	4.08
		A-2KcrK+1	22.64	42	2062	2783	626133	4.58
		E-1Kcr	16	261	2020	43754	623350	1.84
		K-6KcrE+1	22.26	41	1759	3037	579596	4.45
		KcrD+1K+7	22.13	32	1718	2246	576559	4.78
		KcrK+5	16	208	1686	38184	574313	1.86
		KcrD+1	16	157	1478	26857	536129	2.12
		KcrK+7	15.18	175	1321	35576	509272	1.9
		A-1Kcr	11.57	147	1146	33339	473696	1.82
		KcrE+1	12.04	127	999	28687	440357	1.95
		KcrK+6	10.02	112	872	27866	411670	1.9
		K-10Kcr	9.99	98	760	24832	383804	1.99
		K-7Kcr	7.27	84	662	24596	358972	1.85
		K-9Kcr	7.54	74	578	21740	334376	1.97
