# Supplementary material for: Ammonium triggered the response mechanism of lysine crotonylome in tea plants
Source: BMC Genomics. 2019 May 6;20:340. doi: 10.1186/s12864-019-5716-z (PMC6501322; doi:10.1186/s12864-019-5716-z)
Supplement: Supplementary file 10 — The data of normalization. (XLSX 717 kb) [file 12864_2019_5716_MOESM10_ESM.xlsx]

## Sheet: The datas of normalization
Identified Kcr protein information											Crot									Proteomics									Normalized with proteomics									Quantitation of sample
Protein accession	Position	Amino acid	Protein description	Localization probability	PEP	Score	Modified sequence	Charge	Mass error [ppm]	MS/MS Count	3d-1	3d-2	3d-3	3h-1	3h-2	3h-3	DN-1	DN-2	DN-3	3d-1	3d-2	3d-3	3h-1	3h-2	3h-3	DN-1	DN-2	DN-3	3d-1	3d-2	3d-3	3h-1	3h-2	3h-3	DN-1	DN-2	DN-3	3hN/DN Ratio	3hN/DN P value	3dN/DN Ratio	3dN/DN P value	3d/N3hNRatio	3dN/3hN P value
CSA000028.1	28	K	PREDICTED: proteasome subunit beta type-7-A [Sesamum indicum]	1	9.51e-05	59.709	ATEGPIVADK(1)NCEK	2	0.11689	3		0.787	0.852	1.175	0.918	1.101		1.058	1.045	0.998	0.998	0.994	0.999	0.998	1.007	1.002	1.002	1.002		0.788	0.857	1.176	0.92	1.093		1.056	1.043	1.013	0.897	0.784	0.0228	0.774	0.0969
CSA000036.1	713	K	PREDICTED: pyrophosphate-energized vacuolar membrane proton pump-like [Ipomoea nil]	1	0.00781	44.847	TLGPK(1)GSDAHK	2	2.4486	4	1.039	1.063	0.707	1.16	0.997	1.02	1.175	1.079	0.665	0.995	0.996	0.997	1.001	1.001	1.001	1.002	1.004	1.002	1.044	1.067	0.709	1.159	0.996	1.019	1.173	1.074	0.663	1.091	0.621	0.969	0.884	0.888	0.403
CSA000036.1	357	K	PREDICTED: pyrophosphate-energized vacuolar membrane proton pump-like [Ipomoea nil]	1	0.00509	57.347	AVK(1)DIEPTLK	2	4.3146	1	0.953	0.829	1.148	1.323	0.965	1.164	1.081	0.721		0.995	0.996	0.997	1.001	1.001	1.001	1.002	1.004	1.002	0.958	0.832	1.151	1.322	0.964	1.162	1.079	0.718		1.28	0.277	1.091	0.68	0.853	0.29
CSA000036.1	364	K	PREDICTED: pyrophosphate-energized vacuolar membrane proton pump-like [Ipomoea nil]	1	0.00833	73.665	DIEPTLK(1)K	2	2.384	3	0.9	1.03	1.064	1.036	1.511	0.818	0.935	1.056	0.675	0.995	0.996	0.997	1.001	1.001	1.001	1.002	1.004	1.002	0.904	1.034	1.067	1.035	1.51	0.817	0.933	1.051	0.673	1.265	0.371	1.131	0.397	0.894	0.602
CSA000036.1	601	K	PREDICTED: pyrophosphate-energized vacuolar membrane proton pump-like [Ipomoea nil]	1	0.0134	63.565	SVGK(1)AALK	2	-0.11837	4	1.337	1.09	0.807	1.333	1.098	1.21	0.554	0.749	1.055	0.995	0.996	0.997	1.001	1.001	1.001	1.002	1.004	1.002	1.343	1.094	0.809	1.332	1.097	1.208	0.553	0.746	1.053	1.547	0.0557	1.381	0.232	0.893	0.483
CSA000036.1	719	K	PREDICTED: pyrophosphate-energized vacuolar membrane proton pump-like [Ipomoea nil]	1	1.7e-10	63.488	GSDAHK(1)AAVIGDTVGDPLK	3	0.32421	4	0.619		1.823	0.866	1.047	1.279				0.995	0.996	0.997	1.001	1.001	1.001	1.002	1.004	1.002	0.622		1.829	0.865	1.046	1.277								1.153	0.755
CSA000042.1	246	K	PREDICTED: glucan endo-1,3-beta-glucosidase 14 isoform X2 [Brassica rapa]	1	0.00715	61.78	DVEEK(1)QEVR	2	1.1961	6	1.159	0.958	0.867	1.007	1.477	1.055		0.925		0.995	0.995	1.002	1.002	1.004	1.003	0.991	1.003	1.006	1.165	0.963	0.865	1.005	1.471	1.052		0.922		1.276		1.083		0.848	0.359
CSA000107.1	119	K	PREDICTED: photosystem I reaction center subunit III, chloroplastic-like [Daucus carota subsp. sativus]	1	0.000445	43.208	LYAPDSAPALAIK(1)ATMEK	2	-0.31818	1								0.769	0.919	1.008	1.006	1.003	1.007	1.002	1.005	0.989	0.988	0.992								0.778	0.926
CSA000107.1	124	K	PREDICTED: photosystem I reaction center subunit III, chloroplastic-like [Daucus carota subsp. sativus]	1	0.00127	111.74	ATMEK(1)TSR	2	-0.22016	27	1.637	1.139	1.296	0.914	1.045	1.005	0.826	0.801	0.774	1.008	1.006	1.003	1.007	1.002	1.005	0.989	0.988	0.992	1.624	1.132	1.292	0.908	1.043	1	0.835	0.811	0.78	1.216	0.0151	1.668	0.0208	1.372	0.0719
CSA000107.1	88	K	PREDICTED: photosystem I reaction center subunit III, chloroplastic-like [Daucus carota subsp. sativus]	1	0.00647	94.262	DSK(1)QFAK	2	1.1635	5	1.014	1.33	0.821	1.183	1.164	1.187				1.008	1.006	1.003	1.007	1.002	1.005	0.989	0.988	0.992	1.006	1.321	0.818	1.175	1.162	1.181								0.894	0.446
CSA000107.1	188	K	PREDICTED: photosystem I reaction center subunit III, chloroplastic-like [Daucus carota subsp. sativus]	0.999086	0.00441	108.81	DDK(0.999)K(0.001)PTQK	2	-0.69461	7	1.572	1.105	1.832	1.054			0.6	1.336	0.245	1.008	1.006	1.003	1.007	1.002	1.005	0.989	0.988	0.992	1.56	1.098	1.826	1.047			0.607	1.352	0.247	1.424		2.033	0.123	1.427
CSA000133.1	18	K	PREDICTED: putative formamidase C869.04 isoform X1 [Jatropha curcas]	1	0.0148	56.916	MVFPIDLK(1)K	2	-0.10524	3	0.581	1.38	1.128	0.837	1.105	1.19	1.158	0.771	0.857	1.002	1.003	1	0.997	1.006	0.994	0.995	1.007	0.996	0.58	1.376	1.128	0.839	1.098	1.197	1.164	0.766	0.86	1.123	0.514	1.105	0.729	0.984	0.952
CSA000133.1	546	K	PREDICTED: putative formamidase C869.04 isoform X1 [Jatropha curcas]	1	0.0114	56.632	TNK(1)VPVGPR	2	2.0003	2	1.177	1.164	0.838	1.086	1.089	1.263	0.713	0.974	0.835	1.002	1.003	1	0.997	1.006	0.994	0.995	1.007	0.996	1.175	1.16	0.838	1.089	1.082	1.27	0.716	0.968	0.838	1.364	0.0323	1.258	0.175	0.922	0.518
CSA000133.1	62	K	PREDICTED: putative formamidase C869.04 isoform X1 [Jatropha curcas]	1	0.00216	62.338	ITK(1)EYSAEDIK	2	1.5079	6	1.092	1.452	0.81	0.822	1.986	0.891	0.977	0.625	0.498	1.002	1.003	1	0.997	1.006	0.994	0.995	1.007	0.996	1.09	1.448	0.81	0.824	1.973	0.896	0.982	0.621	0.5	1.757	0.254	1.592	0.151	0.906	0.795
CSA000133.1	336	K	PREDICTED: putative formamidase C869.04 isoform X1 [Jatropha curcas]	1	8.93e-13	102.9	PLASLPTPK(1)GCLLGK	2	-0.85299	7	0.199	0.859	0.604	0.506	1.43	1.28	1.66	0.824	1.023	1.002	1.003	1	0.997	1.006	0.994	0.995	1.007	0.996	0.199	0.856	0.604	0.507	1.421	1.287	1.668	0.819	1.027	0.915	0.808	0.472	0.125	0.516	0.205
CSA000172.1	123	K	PREDICTED: hydroxyacylglutathione hydrolase cytoplasmic [Nicotiana sylvestris]	1	1.94e-08	78.69	VYGGSLDNVK(1)GSTNK	2	1.3432	6	0.726			1.474	0.854	1.106	0.95	0.628	0.794	0.998	0.999	0.996	0.999	0.998	1.003	1.005	1.003	0.999	0.728			1.476	0.856	1.102	0.946	0.626	0.795	1.451	0.154	0.922		0.636
CSA000172.1	74	K	PREDICTED: hydroxyacylglutathione hydrolase cytoplasmic [Nicotiana sylvestris]	1	1.7e-06	67.136	EAAVVDPVEPEK(1)VLR	2	2.4088	8	0.854	1.252		1.217	1.23	1.137	0.82	0.663	0.676	0.998	0.999	0.996	0.999	0.998	1.003	1.005	1.003	0.999	0.856	1.253		1.219	1.232	1.133	0.816	0.661	0.677	1.664	0.00121	1.468	0.128	0.882	0.427
CSA000172.1	106	K	PREDICTED: hydroxyacylglutathione hydrolase cytoplasmic [Nicotiana sylvestris]	1	0.00357	68.657	IK(1)ELVPGIK	2	0.48457	3	1.231	1.014	0.949	1.441	1.287	1.005	0.696	0.64	0.956	0.998	0.999	0.996	0.999	0.998	1.003	1.005	1.003	0.999	1.234	1.015	0.952	1.443	1.289	1.002	0.693	0.638	0.957	1.632	0.0413	1.399	0.0797	0.857	0.315
CSA000231.1	231	K	PREDICTED: haloacid dehalogenase-like hydrolase domain-containing protein At3g48420 [Pyrus x bretschneideri]	1	0.00687	52.247	IK(1)IFAGDVVPR	2	0.085527	5	1.014	1.363	1.45	1.116	1.219	0.781	0.985	0.62	0.793	0.999	1.001	1.006	1.001	0.997	1.002	0.999	0.995	1	1.015	1.362	1.441	1.115	1.222	0.78	0.986	0.623	0.793	1.298	0.232	1.59	0.0479	1.225	0.279
CSA000231.1	154	K	PREDICTED: haloacid dehalogenase-like hydrolase domain-containing protein At3g48420 [Pyrus x bretschneideri]	1	0.00133	111.95	APK(1)SEEER	2	0.37794	9	1.21	1.266	1.277	0.839	1.162	1.038	0.703	0.939	0.884	0.999	1.001	1.006	1.001	0.997	1.002	0.999	0.995	1	1.211	1.265	1.269	0.838	1.165	1.036	0.704	0.944	0.884	1.201	0.228	1.48	0.00558	1.232	0.0718
CSA000242.1	237	K	PREDICTED: malate dehydrogenase [Sesamum indicum]	1	0.00758	70.67	GAAIIK(1)AR	2	1.0441	5	0.912	0.877	0.676	1.116	1.083	1.147	0.888	1.135	1.004	1.005	0.999	0.999	0.996	1.001	0.998	1.002	0.998	1.002	0.907	0.878	0.677	1.12	1.082	1.15	0.886	1.137	1.002	1.108	0.221	0.814	0.141	0.734	0.0168
CSA000242.1	151	K	PREDICTED: malate dehydrogenase [Sesamum indicum]	1	2.48e-09	74.141	EFAPSISEK(1)NITCLTR	2	1.6023	1					0.184		1.207	0.948	0.902	1.005	0.999	0.999	0.996	1.001	0.998	1.002	0.998	1.002					0.184		1.204	0.95	0.9	0.181
CSA000260.1	83	K	PREDICTED: 60S ribosomal protein L13a-4 [Sesamum indicum]	1	0.0021	89.142	APAK(1)ILWR	2	0.071586	9	1.121	0.879	1.145	1.062	1.399	1.071	0.78	0.735	0.967	1.001	1.003	1.001	0.999	1.002	0.995	1	1.002	0.998	1.12	0.876	1.144	1.063	1.397	1.077	0.78	0.734	0.969	1.424	0.0548	1.265	0.121	0.888	0.395
CSA000260.1	188	K	PREDICTED: 60S ribosomal protein L13a-4 [Sesamum indicum]	1	0.00152	114.89	AEK(1)IAEEK	2	0.44525	9	1.494	1.012	1.039	1.265	1.347	1.305	0.555	0.728	0.632	1.001	1.003	1.001	0.999	1.002	0.995	1	1.002	0.998	1.493	1.009	1.038	1.266	1.345	1.312	0.555	0.727	0.633	2.049	0.000254	1.848	0.03	0.902	0.465
CSA000306.1	560	K	PREDICTED: LOW QUALITY PROTEIN: heat shock cognate 70 kDa protein 2-like [Jatropha curcas]	1	0.00143	107.9	NTVK(1)DEK	2	0.59628	8	1.175	1.277	1.283	0.97	1.025	0.977	0.724	0.772	1.118	0.989	1.002	0.989	1.002	1.001	1.001	1.005	1.007	1.005	1.188	1.274	1.298	0.969	1.024	0.976	0.721	0.767	1.113	1.141	0.382	1.446	0.0393	1.267	0.00216
CSA000306.1	563	K	PREDICTED: LOW QUALITY PROTEIN: heat shock cognate 70 kDa protein 2-like [Jatropha curcas]	1	0.00025	71.153	DEK(1)ISAK	2	-0.61528	3	1.815	1.283	1.06	1.016	1.204	1.166	0.68	0.628	0.672	0.989	1.002	0.989	1.002	1.001	1.001	1.005	1.007	1.005	1.835	1.28	1.072	1.014	1.202	1.165	0.677	0.624	0.669	1.717	0.0014	2.126	0.0317	1.238	0.316
CSA000306.1	532	K	PREDICTED: LOW QUALITY PROTEIN: heat shock cognate 70 kDa protein 2-like [Jatropha curcas]	1	8.72e-10	138.25	YK(1)SEDEEHKK	3	1.0632	25	1.028	1.019	1.773	1.124	0.923	1.064	0.647	0.922	0.913	0.989	1.002	0.989	1.002	1.001	1.001	1.005	1.007	1.005	1.039	1.017	1.794	1.122	0.922	1.063	0.644	0.916	0.909	1.259	0.119	1.559	0.164	1.239	0.398
CSA000306.1	539	K	PREDICTED: LOW QUALITY PROTEIN: heat shock cognate 70 kDa protein 2-like [Jatropha curcas]	1	0.000875	73.248	SEDEEHK(1)K	3	-0.81366	4	1.612	1.366	1.702	0.984			0.594	0.909	0.639	0.989	1.002	0.989	1.002	1.001	1.001	1.005	1.007	1.005	1.63	1.363	1.722	0.983			0.591	0.903	0.636	1.384		2.213	0.00404	1.599
CSA000306.1	603	K	PREDICTED: LOW QUALITY PROTEIN: heat shock cognate 70 kDa protein 2-like [Jatropha curcas]	1	5.05e-05	60.55	MK(1)ELESICNPIIAK	2	-0.2939	10		0.636	1.209	0.621	0.855	0.86	1.388	1.179	0.832	0.989	1.002	0.989	1.002	1.001	1.001	1.005	1.007	1.005		0.635	1.223	0.62	0.854	0.859	1.381	1.171	0.828	0.69	0.123	0.824	0.559	1.194	0.576
CSA000407.1	214	K	PREDICTED: elongation factor 1-delta-like [Juglans regia]	1	0.00988	53.751	LVPVGYGIK(1)K	2	0.98372	1	0.944	0.917	1.085	1.306	1.068	1.059	1.098	0.724	0.842	0.998	1.001	0.999	1.001	1.001	1	1.001	1.001	0.999	0.946	0.916	1.086	1.305	1.067	1.059	1.097	0.723	0.843	1.288	0.135	1.107	0.481	0.859	0.17
CSA000480.1	159	K	PREDICTED: 50S ribosomal protein L12, chloroplastic [Solanum lycopersicum]	1	0.00378	118.67	FK(1)EGVSK	2	0.33572	11	1.036	1.244		0.86	1.018	0.945	0.915	1.037	0.74	0.987	0.992	0.999	0.995	0.997	0.996	1.008	1.013	1.013	1.05	1.254		0.865	1.021	0.949	0.908	1.023	0.73	1.065	0.582	1.298	0.142	1.219	0.119
CSA000480.1	164	K	PREDICTED: 50S ribosomal protein L12, chloroplastic [Solanum lycopersicum]	1	0.000326	73.273	EGVSK(1)EEAEEAK	2	-3.3608	9	1.961	1.053	0.775	1.122	0.966	1.089	0.766	0.757		0.987	0.992	0.999	0.995	0.997	0.996	1.008	1.013	1.013	1.987	1.061	0.776	1.128	0.969	1.094	0.76	0.747		1.411	0.0159	1.692	0.35	1.199	0.597
CSA000480.1	171	K	PREDICTED: 50S ribosomal protein L12, chloroplastic [Solanum lycopersicum]	1	0.0016	113.71	EEAEEAK(1)K	2	1.2537	9	1.259	1.086	1.163	0.922	0.895	1.146	0.649	0.935	1.191	0.987	0.992	0.999	0.995	0.997	0.996	1.008	1.013	1.013	1.276	1.095	1.164	0.927	0.897	1.151	0.644	0.923	1.175	1.085	0.677	1.289	0.179	1.188	0.123
CSA000531.1	109	K	PREDICTED: 20 kDa chaperonin, chloroplastic-like [Nicotiana tabacum]	1	0.00124	94.85	NK(1)VDISVK	2	-0.75223	17	1.173	0.803	1	1.016	1.159	1.108	0.927	1.169	0.671	1.001	1.001	1.001	0.998	0.998	1.002	1	0.998	1.001	1.172	0.802	0.999	1.018	1.161	1.105	0.927	1.172	0.67	1.186	0.319	1.073	0.726	0.905	0.417
CSA000531.1	158	K	PREDICTED: 20 kDa chaperonin, chloroplastic-like [Nicotiana tabacum]	1	0.00283	76.064	DMK(1)PLNDR	2	0.21465	4				0.968				0.85		1.001	1.001	1.001	0.998	0.998	1.002	1	0.998	1.001				0.969				0.852		1.138
CSA000531.1	103	K	PREDICTED: 20 kDa chaperonin, chloroplastic-like [Nicotiana tabacum]	1	9.9e-28	109.04	PQGGEVVAVGEGK(1)TMGK	2	1.5414	17	1.426	1.024	1.558	0.831	0.88	0.962	1.287	0.632	0.745	1.001	1.001	1.001	0.998	0.998	1.002	1	0.998	1.001	1.425	1.023	1.556	0.832	0.882	0.96	1.287	0.634	0.744	1.003	0.99	1.502	0.159	1.497	0.0546
CSA000531.1	155	K	PREDICTED: 20 kDa chaperonin, chloroplastic-like [Nicotiana tabacum]	0.986685	8.89e-42	99.11	EDDIVGILETDDVK(0.987)DMK(0.013)PLNDR	3	-0.49428	3							0.462	1.086	0.918	1.001	1.001	1.001	0.998	0.998	1.002	1	0.998	1.001							0.462	1.089	0.917
CSA000531.1	174	K	PREDICTED: 20 kDa chaperonin, chloroplastic-like [Nicotiana tabacum]	1	2.77e-32	103.71	VAEAEEK(1)TAGGLLLTEASK	3	0.58017	8	0.12	0.337			0.653	0.804	1.202	1.699	1.239	1.001	1.001	1.001	0.998	0.998	1.002	1	0.998	1.001	0.12	0.337			0.654	0.802	1.202	1.703	1.238	0.527	0.0563	0.165	0.0141	0.313	0.0624
CSA000531.1	71	K	PREDICTED: 20 kDa chaperonin, chloroplastic-like [Nicotiana tabacum]	1	0.00421	98.523	IK(1)TAEEK	2	-1.3385	5	0.981			0.862	1.019	1.155	0.67	0.955	0.936	1.001	1.001	1.001	0.998	0.998	1.002	1	0.998	1.001	0.98			0.863	1.021	1.152	0.67	0.957	0.935	1.185	0.273	1.147		0.968
CSA000531.1	207	K	PREDICTED: 20 kDa chaperonin, chloroplastic-like [Nicotiana tabacum]	1	6.71e-54	116.45	EKPSIGTVVAVGPGPLDEEGK(1)R	3	-1.29	8	0.302		1.15	0.586	0.961	0.792	1.447	1.01	1.222	1.001	1.001	1.001	0.998	0.998	1.002	1	0.998	1.001	0.302		1.149	0.587	0.963	0.79	1.448	1.013	1.221	0.636	0.0546	0.591	0.252	0.93	0.884
CSA000531.1	230	K	PREDICTED: 20 kDa chaperonin, chloroplastic-like [Nicotiana tabacum]	1	2.7e-05	49.537	YAGNDFK(1)GADGSEYIALR	2	-0.78083	1							0.753			1.001	1.001	1.001	0.998	0.998	1.002	1	0.998	1.001							0.753
CSA000531.1	167	K	PREDICTED: 20 kDa chaperonin, chloroplastic-like [Nicotiana tabacum]	1	1.49e-06	113.22	VLIK(1)VAEAEEK	2	0.54144	16	1.177	1.282	1.465	1.086	0.899	0.961	1.062	0.725	0.699	1.001	1.001	1.001	0.998	0.998	1.002	1	0.998	1.001	1.176	1.28	1.463	1.088	0.901	0.959	1.062	0.727	0.698	1.185	0.302	1.576	0.0295	1.33	0.0322
CSA000547.1	5	K	PREDICTED: FAM10 family protein At4g22670-like [Musa acuminata subsp. malaccensis]	1	0.0107	46.844	MDAAK(1)LDQLK	2	-0.84809	1	0.765		1.233	0.807	1.24	1.419				1	1.001	0.995	1.001	0.998	0.996	1.003	1.007	1	0.765		1.239	0.807	1.243	1.425								0.865	0.634
CSA000547.1	126	K	PREDICTED: FAM10 family protein At4g22670-like [Musa acuminata subsp. malaccensis]	1	0.000646	83.948	DAAQEAK(1)AK	2	2.8924	6	0.978	1.149	1.117	1.194	1.046	0.946	0.795	0.83	1.1	1	1.001	0.995	1.001	0.998	0.996	1.003	1.007	1	0.978	1.147	1.122	1.193	1.048	0.95	0.793	0.824	1.1	1.175	0.26	1.195	0.186	1.018	0.84
CSA000579.1	23	K		1	0.00384	61.344	YK(1)SAAEIVNK	2	-0.11887	3	0.848	0.84	1.03	1.337		1.663		1.036	0.609
CSA000627.1	243	K	PREDICTED: oxygen-evolving enhancer protein 1, chloroplastic [Ziziphus jujuba]	1	0.00116	71.03	GSSFLDPK(1)GR	2	-0.464	11	1.057	1.182	1.197	1.122	1.007	1.252	0.822	0.736		1.007	1.006	1.004	1.002	1.001	1.005	0.991	0.991	0.993	1.049	1.175	1.192	1.12	1.006	1.246	0.83	0.743		1.43	0.0382	1.449	0.0131	1.013	0.865
CSA000627.1	274	K	PREDICTED: oxygen-evolving enhancer protein 1, chloroplastic [Ziziphus jujuba]	1	0.000224	77.185	ENIK(1)NTASSTGK	2	-0.96266	4		0.725		1.133	1.108	1.131	0.686	0.794	0.91	1.007	1.006	1.004	1.002	1.001	1.005	0.991	0.991	0.993		0.721		1.131	1.107	1.126	0.692	0.801	0.917	1.395	0.00819	0.897		0.643
CSA000627.1	144	K	PREDICTED: oxygen-evolving enhancer protein 1, chloroplastic [Ziziphus jujuba]	1	1.65e-16	77.899	FCLEPTSFTVK(1)ADSVSK	3	-0.6522	6				0.052	0.108	0.107	1.308	1.644	1.712	1.007	1.006	1.004	1.002	1.001	1.005	0.991	0.991	0.993				0.052	0.108	0.106	1.32	1.659	1.724	0.057	0.000307
CSA000627.1	270	K	PREDICTED: oxygen-evolving enhancer protein 1, chloroplastic [Ziziphus jujuba]	1	3.45e-15	136.53	GDEEELVK(1)ENIK	3	-0.58595	41	1.035	1.078	1.478	1.16	1.169	1.238	0.899	0.638	0.636	1.007	1.006	1.004	1.002	1.001	1.005	0.991	0.991	0.993	1.027	1.072	1.472	1.158	1.168	1.232	0.907	0.644	0.641	1.623	0.00761	1.629	0.0509	1.004	0.976
CSA000627.1	121	K	PREDICTED: oxygen-evolving enhancer protein 1, chloroplastic [Ziziphus jujuba]	1	4.64e-74	128.88	GTGTANQCPTIEGGVDK(1)FAFK	3	-0.052301	11	0.114	0.345		0.346	0.779	1.029	1.508	1.586	1.255	1.007	1.006	1.004	1.002	1.001	1.005	0.991	0.991	0.993	0.113	0.343		0.345	0.778	1.024	1.522	1.6	1.264	0.49	0.0286	0.156	0.00426	0.319	0.169
CSA000627.1	150	K	PREDICTED: oxygen-evolving enhancer protein 1, chloroplastic [Ziziphus jujuba]	1	4.29e-49	162.67	ADSVSK(1)NAPPEFQR	3	-1.0475	35	0.764	0.884	1.154	1.261	1.313	1.129	1.059	0.627	0.832	1.007	1.006	1.004	1.002	1.001	1.005	0.991	0.991	0.993	0.758	0.879	1.149	1.258	1.311	1.124	1.069	0.633	0.838	1.454	0.0493	1.097	0.655	0.754	0.078
CSA000649.1	508	K	PREDICTED: stachyose synthase-like [Prunus mume]	1	0.013	63.816	VELAK(1)AYYK	2	-0.27525	5	0.957	0.948	1.228	0.962	0.758	1.006	1.172	1.205	0.765	0.999	1.001	1	1.008	1.006	1.006	0.994	0.995	0.991	0.958	0.947	1.229	0.954	0.754	1	1.178	1.211	0.772	0.857	0.399	0.991	0.958	1.157	0.3
CSA000652.1	88	K		1	0.00885	46.796	IAGAAK(1)AAGGAK	2	2.252	2	1.312	1.125	1.089	1.137	0.981	1.218	0.681	0.877
CSA000660.1	89	K	PREDICTED: glutaredoxin-like [Juglans regia]	1	0.0174	42.864	TMAMHK(1)EGK	3	0.87054	1	1.185	0.963	1.245	0.972	1.079		0.847	0.92	1.016	1	0.983	0.998	0.999	0.999	1.008	1.004	1.003	1.008	1.185	0.98	1.248	0.973	1.08		0.844	0.917	1.008	1.113	0.251	1.233	0.084	1.108	0.394
CSA000790.1	39	K	PREDICTED: methyl-CpG-binding domain-containing protein 11 [Citrus sinensis]	1	2.29e-08	79.614	IVFIAPTGEEINNK(1)K	2	-1.1383	8	0.551	1.553	1.376	0.979	1.363	1.105		0.735	0.83	0.997	1	0.997	0.998	1.003	1.002	1	1.001	1.001	0.553	1.552	1.38	0.981	1.358	1.103		0.734	0.829	1.468	0.0895	1.486	0.412	1.012	0.967
CSA000790.1	276	K	PREDICTED: methyl-CpG-binding domain-containing protein 11 [Citrus sinensis]	1	0.00786	59.198	VDDK(1)VNQPER	2	1.1888	4	1.181	1.088	0.943	1.21	1.291	1.245	0.603	0.857	0.796	0.997	1	0.997	0.998	1.003	1.002	1	1.001	1.001	1.185	1.088	0.946	1.213	1.287	1.242	0.603	0.856	0.795	1.66	0.0033	1.428	0.0356	0.86	0.0739
CSA000790.1	102	K	PREDICTED: methyl-CpG-binding domain-containing protein 11 [Citrus sinensis]	1	1.5e-10	94.487	DSK(1)DTEATAEEIEGK	2	0.050678	8	1.085	1.423	1.24		0.998	1.127	0.905	0.822	0.693	0.997	1	0.997	0.998	1.003	1.002	1	1.001	1.001	1.088	1.423	1.243		0.995	1.124	0.905	0.821	0.692	1.314	0.0733	1.552	0.0179	1.181	0.247
CSA000790.1	346	K	PREDICTED: methyl-CpG-binding domain-containing protein 11 [Citrus sinensis]	1	0.0171	79.451	GEK(1)VDGK	2	-0.056111	8	1.129	1.143	1.264	1.076	0.945	1.146	0.614	0.868	1.106	0.997	1	0.997	0.998	1.003	1.002	1	1.001	1.001	1.132	1.143	1.268	1.079	0.942	1.143	0.614	0.867	1.104	1.224	0.278	1.37	0.0975	1.12	0.162
CSA000790.1	114	K	PREDICTED: methyl-CpG-binding domain-containing protein 11 [Citrus sinensis]	1	5.55e-08	101.53	DTEATAEEIEGK(1)K	2	0.7844	8	1.089	0.907	1	0.976	1.096	1.147	1.019	0.986	0.798	0.997	1	0.997	0.998	1.003	1.002	1	1.001	1.001	1.092	0.907	1.003	0.978	1.092	1.144	1.019	0.985	0.797	1.148	0.179	1.072	0.487	0.934	0.383
CSA000790.1	313	K	PREDICTED: methyl-CpG-binding domain-containing protein 11 [Citrus sinensis]	1	0.00136	69.721	VDGK(1)VNQPER	2	0.48489	1	1.282	1.2		0.835	1.081	0.995	0.933	0.836	0.729	0.997	1	0.997	0.998	1.003	1.002	1	1.001	1.001	1.286	1.2		0.837	1.077	0.993	0.933	0.835	0.728	1.165	0.211	1.493	0.0159	1.282	0.0656
CSA000790.1	668	K	PREDICTED: methyl-CpG-binding domain-containing protein 11 [Citrus sinensis]	1	9.93e-12	68.243	VDGK(1)VNQPEQAEAIEETR	3	-0.98777	6			1.02	1.151	1.749	0.706	0.844	0.708	0.488	0.997	1	0.997	0.998	1.003	1.002	1	1.001	1.001			1.023	1.154	1.743	0.704	0.844	0.707	0.487	1.766	0.177	1.505		0.852
CSA000790.1	269	K	PREDICTED: methyl-CpG-binding domain-containing protein 11 [Citrus sinensis]	1	9.98e-09	129.82	FNLQVEEK(1)GEK	2	0.88319	13	1.291	1.191	1.23	1.138	0.891	1.081	1.175	0.619	0.668	0.997	1	0.997	0.998	1.003	1.002	1	1.001	1.001	1.295	1.191	1.233	1.141	0.888	1.079	1.175	0.618	0.667	1.263	0.328	1.511	0.0811	1.197	0.0675
CSA000790.1	529	K	PREDICTED: methyl-CpG-binding domain-containing protein 11 [Citrus sinensis]	1	3.05e-28	112.34	ATGDK(1)QTDEASGVEVTR	2	-0.47476	9	0.992	0.897	1.43	1.17	1.216	1.353	0.708	0.656	0.857	0.997	1	0.997	0.998	1.003	1.002	1	1.001	1.001	0.995	0.897	1.434	1.173	1.212	1.35	0.708	0.655	0.856	1.683	0.0033	1.499	0.104	0.89	0.476
CSA000795.1	401	K	PREDICTED: phosphoribulokinase, chloroplastic-like [Populus euphratica]	1	0.00549	59.153	AAAPLEATK(1)A	2	0.35231	7	1.072	1.51	1.057	1.205		0.806	1.071	0.708		1	0.998	0.998	0.999	1	1.003	1.002	1	1.001	1.072	1.513	1.06	1.206		0.804	1.069	0.708		1.131	0.709	1.367	0.259	1.209	0.453
CSA000795.1	272	K	PREDICTED: phosphoribulokinase, chloroplastic-like [Populus euphratica]	1	0.00175	84.498	LIMK(1)EGVK	2	0.57115	25	1.234	1.365	1.024	0.905	0.906	1.031	0.82	0.9	1.046	1	0.998	0.998	0.999	1	1.003	1.002	1	1.001	1.234	1.368	1.026	0.906	0.906	1.028	0.819	0.9	1.045	1.028	0.76	1.313	0.073	1.278	0.0706
CSA000795.1	207	K	PREDICTED: phosphoribulokinase, chloroplastic-like [Populus euphratica]	1	7.38e-14	122.15	FAWK(1)IQR	2	0.082815	16	1.32	1.413	1.499		1.016	0.867	0.8	0.762	0.805	1	0.998	0.998	0.999	1	1.003	1.002	1	1.001	1.32	1.416	1.503		1.016	0.865	0.799	0.762	0.804	1.193	0.0814	1.792	0.000327	1.503	0.0128
CSA000795.1	144	K	PREDICTED: phosphoribulokinase, chloroplastic-like [Populus euphratica]	1	0.00561	48.998	AIK(1)DGVAVDK	2	1.0401	4	1.163		0.898		0.985			0.986	1.118	1	0.998	0.998	0.999	1	1.003	1.002	1	1.001	1.163		0.9		0.985			0.986	1.116	0.937		0.981	0.905	1.048
CSA000795.1	223	K	PREDICTED: phosphoribulokinase, chloroplastic-like [Populus euphratica]	1	3.48e-07	68.277	GHSLESIK(1)ASIEAR	3	0.75197	2		0.274	0.407			0.367	1.7	1.525		1	0.998	0.998	0.999	1	1.003	1.002	1	1.001		0.275	0.408			0.366	1.697	1.526		0.227		0.212	0.00725	0.932
CSA000795.1	121	K	PREDICTED: phosphoribulokinase, chloroplastic-like [Populus euphratica]	1	0.00334	61.815	EK(1)GVTALDPR	2	-1.1817	7	1.088	1.193	1.094	1.014	1.026	0.817	0.915	1.033	0.95	1	0.998	0.998	0.999	1	1.003	1.002	1	1.001	1.088	1.196	1.097	1.015	1.026	0.815	0.914	1.033	0.949	0.986	0.87	1.167	0.0311	1.184	0.0848
CSA000855.1	282	K	PREDICTED: aldose 1-epimerase-like [Nicotiana tabacum]	1	0.00144	67.385	VAVVQDNK(1)SGR	2	0.84536	5	1.013		0.642	1.528	1.282	1.342	0.538	0.749	0.79	0.995	1.002	0.998	1.003	1.003	1.001	1	0.998	1	1.018		0.643	1.523	1.279	1.341	0.538	0.75	0.79	1.993	0.00303	1.199	0.482	0.602	0.0472
CSA000860.1	140	K	PREDICTED: probable glutathione S-transferase [Vitis vinifera]	1	0.000729	73.887	YIEEQLK(1)GNK	2	-1.8668	4	1.122	0.803	0.839	1.213	0.934	1.539	1.039		0.695	0.998	0.999	0.999	0.992	0.998	1.001	0.995	1.001	1.017	1.124	0.804	0.84	1.223	0.936	1.537	1.044		0.683	1.426	0.253	1.068	0.773	0.749	0.199
CSA000918.1	16	K	PREDICTED: glutamate--glyoxylate aminotransferase 2 [Jatropha curcas]	1	2.45e-05	80.96	ALDYESLNENVK(1)K	2	0.069864	9	0.871	0.962	1.289	1.191	0.876	1.29	1.146	0.736	0.739	1	1	0.999	0.998	0.998	1	1	1	1.003	0.871	0.962	1.29	1.193	0.877	1.29	1.146	0.736	0.736	1.284	0.252	1.193	0.418	0.929	0.68
CSA000931.1	52	K	PREDICTED: cinnamoyl-CoA reductase 1 [Ipomoea nil]	1	3.53e-08	79.885	ETK(1)HLEALEGAESR	3	1.3488	3		0.689		0.847	1.09	1.236		1.259	0.527	1.003	0.997	1.006	0.993	0.999	1.003	1.004	0.998	0.998		0.691		0.853	1.091	1.233		1.261	0.528	1.184	0.631	0.773		0.653
CSA000931.1	323	K	PREDICTED: cinnamoyl-CoA reductase 1 [Ipomoea nil]	1	0.00792	60.398	ETVESLK(1)SK	2	-2.9686	5	0.964	1.038	0.783	1.274	1.309	1.232				1.003	0.997	1.006	0.993	0.999	1.003	1.004	0.998	0.998	0.961	1.041	0.778	1.283	1.311	1.229								0.727	0.0131
CSA000931.1	285	K	PREDICTED: cinnamoyl-CoA reductase 1 [Ipomoea nil]	1	0.00753	51.286	LPK(1)DTQPGLLR	2	0.86397	5	1.409		1.251		1.147	1.085	0.817	0.708	0.711	1.003	0.997	1.006	0.993	0.999	1.003	1.004	0.998	0.998	1.405		1.243		1.149	1.082	0.814	0.709	0.713	1.497	0.00535	1.776	0.00449	1.187	0.139
CSA000963.1	74	K	PREDICTED: heat shock cognate 70 kDa protein 2-like [Nicotiana tabacum]	1	2.85e-37	134.14	NQVAMNPTNTVFDAK(1)R	2	0.8673	26	0.804	1.191	1.435	0.828	1.147	1.011	1.034	0.915	0.789	0.999	0.997	0.999	1.002	1	1.002	1.001	0.999	1.001	0.805	1.195	1.436	0.826	1.147	1.009	1.033	0.916	0.788	1.09	0.522	1.255	0.303	1.152	0.504
CSA000963.1	560	K	PREDICTED: heat shock cognate 70 kDa protein 2-like [Nicotiana tabacum]	1	0.00323	81.296	NTIK(1)DEK	2	-0.94448	4	1.191	0.948	0.903	0.871	1.162	1.196		1.159		0.999	0.997	0.999	1.002	1	1.002	1.001	0.999	1.001	1.192	0.951	0.904	0.869	1.162	1.194		1.16		0.926		0.875		0.945	0.686
CSA000963.1	563	K	PREDICTED: heat shock cognate 70 kDa protein 2-like [Nicotiana tabacum]	1	0.00054	84.821	DEK(1)ISAK	2	-0.61528	16	1.815	1.283	1.06	1.016	1.204	1.166	0.68	0.628	0.672	0.999	0.997	0.999	1.002	1	1.002	1.001	0.999	1.001	1.817	1.287	1.061	1.014	1.204	1.164	0.679	0.629	0.671	1.709	0.00146	2.104	0.0316	1.231	0.323
CSA000963.1	532	K	PREDICTED: heat shock cognate 70 kDa protein 2-like [Nicotiana tabacum]	1	7.26e-05	108.31	YK(1)AEDEEHKK	3	0.24965	14	1.109	1.181	1.273	1.161	1.295	0.739	0.785	1.053	0.662	0.999	0.997	0.999	1.002	1	1.002	1.001	0.999	1.001	1.11	1.185	1.274	1.159	1.295	0.738	0.784	1.054	0.661	1.277	0.322	1.428	0.0467	1.118	0.51
CSA000963.1	539	K	PREDICTED: heat shock cognate 70 kDa protein 2-like [Nicotiana tabacum]	1	0.00542	69.812	AEDEEHK(1)K	2	-1.5398	4	1.305	1.083	1.293	0.917	1.057	0.809	0.733	0.869	1.219	0.999	0.997	0.999	1.002	1	1.002	1.001	0.999	1.001	1.306	1.087	1.294	0.915	1.057	0.808	0.732	0.87	1.218	0.986	0.937	1.307	0.148	1.326	0.0407
CSA001005.1	53	K	bifunctional bis(5'-adenosyl)-triphosphatase/adenylylsulfatase FHIT [Cajanus cajan]	1	5.68e-05	70.889	SDDAYDAIDEK(1)EK	2	0.27643	8	0.906	1.072	1.498	1.071	0.932	1.062	1.029	0.769	0.874	1.013	0.995	0.996	1.022	1.012	0.916	1.026	1.012	1.007	0.895	1.077	1.504	1.048	0.921	1.159	1.003	0.76	0.868	1.189	0.168	1.321	0.22	1.111	0.58
CSA001107.1	71	K	PREDICTED: 26S proteasome non-ATPase regulatory subunit 6 homolog [Nelumbo nucifera]	1	0.0146	62.546	AK(1)IDEQLK	2	-1.5031	2	0.829		0.826	1.267	1.509	0.609	0.742		1.168	0.898	1.041	1.042	1.034	0.848	1.044	1.036	1.041	1.017	0.923		0.793	1.225	1.78	0.584	0.716		1.148	1.283	0.617	0.92	0.774	0.718	0.506
CSA001114.1	327	K	PREDICTED: glutamine synthetase leaf isozyme, chloroplastic [Juglans regia]	1	0.00553	59.067	EDGGFEVIK(1)K	2	-0.45224	3	1.298	0.938	0.918	1.464	0.84	1.294				1	1.001	0.998	1	0.999	0.999	1.003	1	1	1.298	0.937	0.92	1.464	0.841	1.295								0.876	0.542
CSA001114.1	169	K	PREDICTED: glutamine synthetase leaf isozyme, chloroplastic [Juglans regia]	1	0.000297	86.923	YK(1)AAEIFSNK	2	0.93741	8	0.95	1.313	1.431	1.001	0.89	0.929	1.209	0.782	0.722	1	1.001	0.998	1	0.999	0.999	1.003	1	1	0.95	1.312	1.433	1.001	0.891	0.93	1.205	0.782	0.722	1.042	0.821	1.364	0.193	1.309	0.122
CSA001114.1	338	K	PREDICTED: glutamine synthetase leaf isozyme, chloroplastic [Juglans regia]	1	2.64e-08	80.632	HK(1)EHISAYGEGNER	2	0.33569	25	1.569	1.316	0.543	1	1.215	1.169	0.528	1.341	0.522	1	1.001	0.998	1	0.999	0.999	1.003	1	1	1.568	1.315	0.544	1	1.216	1.17	0.526	1.341	0.522	1.418	0.301	1.434	0.447	1.012	0.968
CSA001114.1	177	K	PREDICTED: glutamine synthetase leaf isozyme, chloroplastic [Juglans regia]	1	0.000823	102.07	AAEIFSNK(1)K	2	-0.54374	9	0.897	1.152	0.999	1.341	1.158	0.88	1.034	0.827	0.774	1	1.001	0.998	1	0.999	0.999	1.003	1	1	0.897	1.151	1.001	1.341	1.159	0.881	1.031	0.827	0.774	1.285	0.182	1.158	0.267	0.901	0.508
CSA001114.1	386	K	PREDICTED: glutamine synthetase leaf isozyme, chloroplastic [Juglans regia]	1	0.00109	76.228	QGK(1)GYLEDR	2	1.8775	8	0.832	1.009	0.775	1.137	0.823	1.177	0.756	1.129	1.262	1	1.001	0.998	1	0.999	0.999	1.003	1	1	0.832	1.008	0.776	1.137	0.824	1.178	0.754	1.129	1.263	0.998	0.993	0.832	0.352	0.833	0.257
CSA001114.1	105	K	PREDICTED: glutamine synthetase leaf isozyme, chloroplastic [Juglans regia]	1	0.000449	57.174	PVK(1)HPSELPK	3	3.0683	6	0.944		0.767	1.149	0.793	1.262	0.961	1.044	0.816	1	1.001	0.998	1	0.999	0.999	1.003	1	1	0.944		0.768	1.149	0.794	1.263	0.958	1.044	0.816	1.138	0.454	0.911	0.495	0.801	0.353
CSA001114.1	355	K	PREDICTED: glutamine synthetase leaf isozyme, chloroplastic [Juglans regia]	1	5.69e-16	75.533	LTGK(1)HETASINTFSWGVANR	3	-0.078693	1					0.205		1.247		0.977	1	1.001	0.998	1	0.999	0.999	1.003	1	1					0.205		1.243		0.977	0.185
CSA001213.1	51	K	PREDICTED: putative quinone-oxidoreductase homolog, chloroplastic [Ricinus communis]	1	2.17e-41	151.56	LEATSLNPVDWK(1)IQK	2	0.25608	5		0.291	0.323	0.233	1.022	0.683	1.605	1.435	1.403	1	1	0.998	0.999	0.996	1.001	1.001	1.002	1.002		0.291	0.324	0.233	1.026	0.682	1.603	1.432	1.4	0.438	0.0251	0.208	0.000753	0.475	0.335
CSA001216.1	297	K	PREDICTED: protein FREE1 [Eucalyptus grandis]	1	0.00117	70.942	LSNAK(1)EAASK	2	-0.013015	3	1.09	0.917		1.079	1.179	1.087	0.903	0.752	0.781	0.987	1.015	1.005	0.999	0.995	0.993	1.001	1.016	0.99	1.104	0.904		1.08	1.185	1.095	0.902	0.74	0.789	1.381	0.006	1.239	0.14	0.897	0.271
CSA001234.1	25	K	PREDICTED: diphosphomevalonate decarboxylase MVD2-like [Nicotiana attenuata]	1	0.00519	67.704	ASDVEDEK(1)K	2	-0.52379	2	1.227	0.654	0.667	1.614	1.078	1.233	0.953	0.961	0.575	0.993	0.997	0.998	1.003	0.996	1.004	1.001	1.005	1.003	1.236	0.656	0.668	1.609	1.082	1.229	0.952	0.956	0.574	1.579	0.0765	1.032	0.915	0.653	0.141
CSA001272.1	495	K	catalase isozyme 3 [Nicotiana tabacum]	1	0.00167	74.464	SLGQK(1)IANR	2	-0.84539	7	1.004	0.684	1.027	1.199	0.876	1.181	0.986	1.281	0.696	0.994	0.997	1.001	1.001	1.004	0.999	1.001	1.002	1.003	1.01	0.686	1.026	1.198	0.873	1.183	0.985	1.279	0.694	1.1	0.647	0.92	0.716	0.837	0.312
CSA001272.1	247	K	catalase isozyme 3 [Nicotiana tabacum]	1	4.59e-24	130.01	PTCGVK(1)CLLDDEAIK	2	-0.80507	6		0.423	0.42	0.333	0.937	0.941	1.641	1.146	1.283	0.994	0.997	1.001	1.001	1.004	0.999	1.001	1.002	1.003		0.424	0.42	0.333	0.934	0.942	1.64	1.144	1.279	0.544	0.0689	0.312	0.0165	0.573	0.314
CSA001295.1	432	K		1	0.0114	87.582	VAGK(1)YGR	2	0.054039	11	1.118	1.799	0.866	0.959	0.965	1.03	0.84	0.757	0.941
CSA001297.1	59	K	plant/F21F14-40 protein [Medicago truncatula]	1	0.000367	84.479	TTQDEINELK(1)K	2	-2.9329	5		0.787	0.755		1.293	0.854	1.269	0.661	0.944	1.006	0.99	1.003	0.994	1	1	1.008	1.001	0.997		0.795	0.753		1.294	0.854	1.258	0.66	0.947	1.124	0.697	0.81	0.476	0.721	0.308
CSA001302.1	170	K	PREDICTED: non-functional NADPH-dependent codeinone reductase 2-like [Gossypium arboreum]	1	0.00213	66.267	SIGVSNFTPK(1)K	2	0.026784	6	1.238	0.888	1.002	1.308	1.11	1.052	1	0.756	0.773	1.003	0.998	0.998	1	0.997	1	1.003	1.001	1	1.235	0.89	1.004	1.308	1.113	1.052	0.997	0.755	0.773	1.376	0.0447	1.239	0.19	0.901	0.419
CSA001325.1	179	K	PREDICTED: argininosuccinate synthase, chloroplastic isoform X1 [Theobroma cacao]	1	0.0105	40.941	ASGACQLVVK(1)DLR	2	2.0019	2		1.285	1.364		1.268			0.541	0.897	1.002	1.001	0.997	1.002	1	1.001	1.002	1	0.995		1.283	1.368		1.268			0.541	0.901	1.759		1.838	0.0823	1.045
CSA001325.1	263	K	PREDICTED: argininosuccinate synthase, chloroplastic isoform X1 [Theobroma cacao]	0.999957	0.0117	44.612	KHNVPVPVTK(1)K	3	0.19626	2	1.472	1.332	0.755				0.692	1.192		1.002	1.001	0.997	1.002	1	1.001	1.002	1	0.995	1.469	1.33	0.757				0.691	1.192				1.259	0.523
CSA001325.1	438	K	PREDICTED: argininosuccinate synthase, chloroplastic isoform X1 [Theobroma cacao]	1	0.00351	57.175	LYK(1)GSVTVTGR	2	-1.2293	7	0.878	1.022	1.227	0.876	1.145	1.018	0.897	1.282	0.701	1.002	1.001	0.997	1.002	1	1.001	1.002	1	0.995	0.876	1.021	1.23	0.874	1.145	1.017	0.895	1.282	0.704	1.054	0.797	1.085	0.702	1.03	0.827
CSA001357.1	109	K		1	0.0106	66.073	YK(1)VGAPAR	2	-0.46375	3	0.975	1.481	0.734	1.042	1.142	1.194	0.89	0.717	0.927
CSA001379.1	25	K	PREDICTED: short-chain dehydrogenase TIC 32, chloroplastic-like isoform X1 [Nicotiana tabacum]	1	0.00069	76.332	NAISK(1)EIPAAK	2	0.66105	12	1.223	1.212	1.029	0.965	1.103	0.954	0.897	1.005	0.788	0.998	0.999	1.001	1.005	0.995	1.011	0.993	0.993	1.005	1.225	1.214	1.028	0.96	1.109	0.944	0.904	1.012	0.784	1.116	0.283	1.284	0.0495	1.151	0.141
CSA001379.1	17	K	PREDICTED: short-chain dehydrogenase TIC 32, chloroplastic-like isoform X1 [Nicotiana tabacum]	1	0.000759	80.755	SVSAGK(1)EVK	2	0.42233	8	1.526	1.301	0.956	0.914	1.048	0.966	0.945	0.846	0.779	0.998	0.999	1.001	1.005	0.995	1.011	0.993	0.993	1.005	1.529	1.303	0.955	0.909	1.054	0.956	0.952	0.852	0.775	1.132	0.164	1.468	0.0823	1.297	0.168
CSA001404.1	345	K	PREDICTED: ATP synthase gamma chain, chloroplastic [Nelumbo nucifera]	1	5.82e-14	92.773	MSAMSNATDNAVELK(1)K	2	0.47988	29	0.946	1.095	1.391	0.939	1.135	1.068	1.001	0.771	0.844	1.005	1.002	1.004	0.998	1.001	1.001	0.995	0.998	0.996	0.941	1.093	1.385	0.941	1.133	1.067	1.006	0.772	0.847	1.197	0.126	1.302	0.147	1.088	0.55
CSA001404.1	274	K	PREDICTED: ATP synthase gamma chain, chloroplastic [Nelumbo nucifera]	1	0.00405	72.928	EGK(1)LTVER	2	0.22178	4	1.326	1.789	0.906		0.923	0.87		0.912		1.005	1.002	1.004	0.998	1.001	1.001	0.995	0.998	0.996	1.319	1.786	0.902		0.922	0.87		0.913		0.98		1.462		1.492	0.275
CSA001404.1	173	K	PREDICTED: ATP synthase gamma chain, chloroplastic [Nelumbo nucifera]	1	4.66e-07	73.834	NLGLDYTVISVGK(1)K	2	0.45503	3						0.194	1.292	1.037	0.704	1.005	1.002	1.004	0.998	1.001	1.001	0.995	0.998	0.996						0.194	1.299	1.039	0.707	0.191
CSA001404.1	70	K	PREDICTED: ATP synthase gamma chain, chloroplastic [Nelumbo nucifera]	1	0.00154	68.536	NTQK(1)ITEAMK	2	0.98308	6	0.819	0.878	0.977	1.025	1.147	1.2	0.887	1.341	0.636	1.005	1.002	1.004	0.998	1.001	1.001	0.995	0.998	0.996	0.815	0.877	0.973	1.027	1.145	1.199	0.892	1.343	0.638	1.174	0.477	0.927	0.758	0.79	0.0262
CSA001404.1	76	K	PREDICTED: ATP synthase gamma chain, chloroplastic [Nelumbo nucifera]	1	8.57e-06	102.4	ITEAMK(1)LVAAAK	2	2.3285	4	0.954			1.028			0.978			1.005	1.002	1.004	0.998	1.001	1.001	0.995	0.998	0.996	0.949			1.03			0.983			1.048		0.965		0.921
CSA001404.1	82	K	PREDICTED: ATP synthase gamma chain, chloroplastic [Nelumbo nucifera]	1	0.00127	107.32	LVAAAK(1)VR	2	-0.12891	15	1.135	1.073	0.82	1.094	1.07	1.154	0.762	1.005	0.954	1.005	1.002	1.004	0.998	1.001	1.001	0.995	0.998	0.996	1.129	1.071	0.816	1.097	1.068	1.153	0.766	1.007	0.958	1.215	0.0648	1.105	0.474	0.909	0.369
CSA001408.1	414	K	PREDICTED: starch synthase 3, chloroplastic/amyloplastic [Vitis vinifera]	1	0.0011	62.088	IEAEK(1)AASEADR	2	1.4777	1		0.915	1.472		0.956		1.003	0.75		1.007	1.015	1.012	1.011	1.014	1.022	0.874	1.019	1.025		0.901	1.454		0.943		1.147	0.736		1.001		1.251	0.564	1.249
CSA001463.1	431	K	PREDICTED: uncharacterized GTP-binding protein YjiA [Ricinus communis]	1	0.011	56.916	TNK(1)IVFIGK	2	-0.32562	4	1.376			1.126	1.089		0.746	0.684	0.776	0.998	0.997	1	0.998	1.003	1.006	1	0.999	1	1.379			1.128	1.086		0.746	0.685	0.776	1.505	0.00227	1.874		1.245
CSA001463.1	446	K	PREDICTED: uncharacterized GTP-binding protein YjiA [Ricinus communis]	1	5.22e-07	109.72	NLNAQELEK(1)GFK	2	1.6924	3	0.727		1.196				1.257			0.998	0.997	1	0.998	1.003	1.006	1	0.999	1	0.728		1.196				1.257					0.765
CSA001546.1	341	K	PREDICTED: histone H1 [Vitis vinifera]	1	0.0026	71.614	NK(1)IAHFQSR	2	-0.24393	7	1.237	1.352	0.585	0.813	1.1	0.832		1.226	1.118	1.002	0.997	1.006	1.001	1.001	0.999	0.999	0.99	1.003	1.234	1.356	0.581	0.813	1.098	0.833		1.238	1.114	0.778	0.133	0.899	0.73	1.156	0.609
CSA001605.1	33	K		0.999813	0.0104	59.84	KLPK(1)EASTEK	2	0.17286	2	1.175	0.972	1.122	1.005	1.011	1.026	0.851	1.02	0.951
CSA001605.1	18	K		1	1.15e-07	122.39	PAAEK(1)APAEK	2	-0.28436	22	1.107	0.704	1.561	1.373	1.385	0.803	0.746	0.743	0.87
CSA001605.1	7	K		0.999386	0.00381	125.71	ADK(0.999)K(0.001)PAEK	2	1.0255	4	1.466	1.333	1.919	0.945	0.747	0.962	0.652	0.868	0.801
CSA001605.1	23	K		0.964905	0.00336	99.136	APAEK(0.965)K(0.035)PK	2	-0.28672	8	0.874	1.073	1.179	1.156	1.126	1.204	0.664	0.744	1.146
CSA001605.1	12	K		0.996914	0.00136	81.676	K(0.001)PAEK(0.997)K(0.002)PAAEK	3	-0.76271	4	1.472	1.115	1.715	1.258	0.621	0.947
CSA001606.1	8	K		0.994581	0.000522	108.43	TAEK(0.995)K(0.005)PAEK	3	0.70512	7	1.339	1.309	1.218	1.23	0.815	1.346	0.506	0.812	0.88
CSA001606.1	49	K		1	0.0108	60.167	EGGAAGDK(1)K	2	-0.65143	6	1.22	1.182	1.422	0.903	0.972	1.228	0.612	0.832	1.02
CSA001606.1	26	K		1	3.02e-12	124.51	TTAAEK(1)APAEK	2	0.12231	27	1.122	1.494	1.268	0.783	1.131	1.118	0.652	0.992	0.795
CSA001606.1	13	K		0.999867	1.92e-13	148.96	KPAEK(1)KPAEEK	3	-0.39325	20	1.575	1.4	2.167	1.007	0.611	0.672	1.094	1.214	0.002
CSA001606.1	41	K		1	4.35e-07	77.124	LPK(1)EGGAAGDK	2	-0.18025	30	1.223	1.315	1.212	0.872	1.112	1.162	0.776		0.834
CSA001606.1	31	K		0.964905	0.00336	99.136	APAEK(0.965)K(0.035)PK	2	-0.28672	8	0.874	1.073	1.179	1.156	1.126	1.204	0.664	0.744	1.146
CSA001667.1	373	K	PREDICTED: elongation factor 1-alpha [Juglans regia]	1	2.91e-05	125.31	SGK(1)ELEK	2	-0.047458	17	1.392	1.111	1.285	1.021	1.296	1.119	0.78	0.771	0.607	1	0.999	1	1.002	1.005	1.001	0.995	1	0.999	1.392	1.112	1.286	1.019	1.29	1.118	0.784	0.771	0.608	1.584	0.0124	1.752	0.0055	1.106	0.347
CSA001667.1	161	K	PREDICTED: elongation factor 1-alpha [Juglans regia]	1	0.00619	50.786	MDATTPK(1)YSK	2	3.8478	4	1.501	1.045	0.944	1.275		1.334		0.866	0.645	1	0.999	1	1.002	1.005	1.001	0.995	1	0.999	1.502	1.046	0.944	1.272		1.333		0.866	0.646	1.723	0.0411	1.54	0.182	0.894	0.578
CSA001667.1	51	K	PREDICTED: elongation factor 1-alpha [Juglans regia]	1	0.00195	93.429	EAAEMNK(1)R	2	-0.79793	8	1.281	1.244	1.699	0.868	0.813	1.125	0.69	0.921	0.864	1	0.999	1	1.002	1.005	1.001	0.995	1	0.999	1.281	1.245	1.7	0.866	0.809	1.124	0.694	0.921	0.865	1.129	0.42	1.704	0.0225	1.51	0.0531
CSA001667.1	441	K	PREDICTED: elongation factor 1-alpha [Juglans regia]	1	0.00464	97.602	VTK(1)AAQK	2	-2.0692	7	0.924	0.848	1.323	1.306	1.07	1.158	0.661	0.912	0.975	1	0.999	1	1.002	1.005	1.001	0.995	1	0.999	0.924	0.849	1.324	1.303	1.065	1.157	0.664	0.912	0.976	1.381	0.0512	1.213	0.36	0.879	0.43
CSA001667.1	438	K	PREDICTED: elongation factor 1-alpha [Juglans regia]	1	0.000582	95.523	DPSGAK(1)VTK	2	-0.35938	27	1.246	1.064	1.191	1.122	0.965	1.177	0.83	0.904	0.755	1	0.999	1	1.002	1.005	1.001	0.995	1	0.999	1.246	1.065	1.191	1.119	0.96	1.176	0.834	0.904	0.756	1.305	0.0306	1.404	0.00808	1.076	0.382
CSA001667.1	243	K	PREDICTED: elongation factor 1-alpha [Juglans regia]	1	1.6e-20	80.316	LPLQDVYK(1)IGGIGTVPVGR	2	0.035041	2								0.82	0.864	1	0.999	1	1.002	1.005	1.001	0.995	1	0.999								0.82	0.865
CSA001667.1	427	K	PREDICTED: elongation factor 1-alpha [Juglans regia]	1	6.95e-05	68.044	QTVAVGVIK(1)SVEK	2	2.5301	3	0.637	0.827	1.101	0.744	1.15	0.952	1.324	0.942	1.096	1	0.999	1	1.002	1.005	1.001	0.995	1	0.999	0.637	0.828	1.101	0.742	1.144	0.951	1.331	0.942	1.097	0.842	0.335	0.761	0.202	0.904	0.638
CSA001667.1	172	K	PREDICTED: elongation factor 1-alpha [Juglans regia]	1	2.15e-05	79.875	YDEIVK(1)EVSSYLK	2	-0.073096	2							0.333	0.965	1.195	1	0.999	1	1.002	1.005	1.001	0.995	1	0.999							0.335	0.965	1.196
CSA001667.1	179	K	PREDICTED: elongation factor 1-alpha [Juglans regia]	1	0.00665	76.478	EVSSYLK(1)K	2	0.44872	15	0.943	1.324	1.132	1.007	1.187	1.108	0.828	1.063	0.587	1	0.999	1	1.002	1.005	1.001	0.995	1	0.999	0.943	1.325	1.132	1.005	1.181	1.107	0.832	1.063	0.588	1.326	0.139	1.37	0.157	1.033	0.782
CSA001667.1	366	K	PREDICTED: elongation factor 1-alpha [Juglans regia]	1	0.00835	53.08	FAEILTK(1)IDR	2	1.2122	2	0.419	0.784	0.82	0.572	0.936	0.827	1.376		1.966	1	0.999	1	1.002	1.005	1.001	0.995	1	0.999	0.419	0.785	0.82	0.571	0.932	0.826	1.383		1.968	0.463	0.0399	0.403	0.0353	0.869	0.577
CSA001667.1	318	K	PREDICTED: elongation factor 1-alpha [Juglans regia]	1	6.46e-18	123.95	GFVASNSK(1)DDPAK	2	-0.12686	23	1.237	1.092	0.913	0.951	1.092	1.321	0.728	0.864	0.963	1	0.999	1	1.002	1.005	1.001	0.995	1	0.999	1.237	1.093	0.913	0.949	1.087	1.32	0.732	0.864	0.964	1.311	0.106	1.267	0.119	0.967	0.808
CSA001667.1	44	K	PREDICTED: elongation factor 1-alpha [Juglans regia]	1	0.0138	42.21	FEK(1)EAAEMNK	2	0.41185	1	1.081	1.296	1.036		0.771		1.039	0.976	0.949	1	0.999	1	1.002	1.005	1.001	0.995	1	0.999	1.081	1.297	1.036		0.767		1.044	0.976	0.95	0.775		1.15	0.157	1.484
CSA001723.1	246	K	PREDICTED: probable ribose-5-phosphate isomerase 3, chloroplastic [Nicotiana tomentosiformis]	1	0.000211	88.338	TPIK(1)DSEAAGR	2	0.54203	9	1.131	1.453	0.851	1.127	0.95	0.918	0.953	0.902	0.867	1	0.995	1	0.997	0.995	1.001	1.004	1.001	1.006	1.131	1.46	0.851	1.13	0.955	0.917	0.949	0.901	0.862	1.107	0.242	1.269	0.243	1.147	0.479
CSA001723.1	212	K	PREDICTED: probable ribose-5-phosphate isomerase 3, chloroplastic [Nicotiana tomentosiformis]	1	7.23e-10	110.92	LQELFK(1)GEGVDAK	2	-1.5426	17	1.554	1.494	1.387	1.102	0.955	0.867	0.743	0.668	0.814	1	0.995	1	0.997	0.995	1.001	1.004	1.001	1.006	1.554	1.501	1.386	1.105	0.96	0.866	0.74	0.667	0.809	1.322	0.042	2.004	0.00032	1.515	0.00414
CSA001723.1	67	K	PREDICTED: probable ribose-5-phosphate isomerase 3, chloroplastic [Nicotiana tomentosiformis]	1	0.0016	66.267	LAADK(1)AVEYVR	2	-0.41912	10	1.1	1.254	1.446	1.066	1	0.886	1.023	0.85	0.681	1	0.995	1	0.997	0.995	1.001	1.004	1.001	1.006	1.1	1.26	1.445	1.069	1.005	0.885	1.019	0.849	0.677	1.163	0.288	1.495	0.0403	1.286	0.0677
CSA001723.1	219	K	PREDICTED: probable ribose-5-phosphate isomerase 3, chloroplastic [Nicotiana tomentosiformis]	1	0.00207	73.233	GEGVDAK(1)LR	2	0.070282	17	0.815	1.192	0.919	1.079	1.03	1.172	0.863	1.124	0.804	1	0.995	1	0.997	0.995	1.001	1.004	1.001	1.006	0.815	1.198	0.919	1.082	1.035	1.171	0.86	1.123	0.799	1.182	0.19	1.054	0.758	0.892	0.382
CSA001723.1	162	K	PREDICTED: probable ribose-5-phosphate isomerase 3, chloroplastic [Nicotiana tomentosiformis]	1	8.05e-05	88.596	EK(1)MVEAASDK	2	0.63745	21	1.039	1.219	1.055	0.937	0.982	0.939	0.794	1.067	1.086	1	0.995	1	0.997	0.995	1.001	1.004	1.001	1.006	1.039	1.225	1.055	0.94	0.987	0.938	0.791	1.066	1.079	0.976	0.814	1.13	0.316	1.159	0.07
CSA001741.1	99	K	PREDICTED: 2-oxoglutarate-Fe(II) type oxidoreductase isoform X3 [Vitis vinifera]	1	0.00113	59.116	SFFDLPVSEK(1)MK	2	0.18831	5	0.41	1.001	1.36	0.772	1.403		1.136		1.051	1.014	0.992	0.917	0.962	0.99	1.197	0.995	0.945	0.989	0.404	1.009	1.484	0.803	1.417		1.142		1.063	1.007	0.983	0.876	0.758	0.87	0.776
CSA001757.1	263	K	catalytic/ coenzyme binding protein [Arabidopsis lyrata subsp. lyrata]	1	0.0118	67.903	PGFIYGK(1)R	2	-0.127	5	0.99	1.055	1.468	1.012	0.937	1.093	0.986	0.895	0.785	1.002	1.002	1.003	1.002	1.003	0.999	0.997	0.996	0.995	0.988	1.053	1.464	1.01	0.935	1.094	0.989	0.898	0.789	1.135	0.178	1.31	0.159	1.153	0.375
CSA001777.1	174	K	PREDICTED: phosphoglycolate phosphatase 1B, chloroplastic-like [Cicer arietinum]	1	0.00142	101.54	SIDFPK(1)DK	2	-0.53389	20	1.004	1.286	1.046	0.995	1.241	0.948	1	0.801	0.811	0.998	1.003	1.001	1.003	1	1	0.995	1	0.999	1.006	1.283	1.045	0.992	1.241	0.948	1.005	0.801	0.812	1.215	0.171	1.273	0.0941	1.048	0.707
CSA001777.1	135	K	PREDICTED: phosphoglycolate phosphatase 1B, chloroplastic-like [Cicer arietinum]	1	3.27e-13	130.1	LVFVTNNSTK(1)SR	2	0.53536	9	1.003	1.237	0.952	1.01	1.048	1.004	1.077	0.834	0.894	0.998	1.003	1.001	1.003	1	1	0.995	1	0.999	1.005	1.234	0.951	1.007	1.048	1.004	1.083	0.834	0.895	1.088	0.339	1.135	0.333	1.043	0.647
CSA001786.1	62	K	PREDICTED: 3-oxoacyl-[acyl-carrier-protein] reductase 4 isoform X2 [Juglans regia]	1	0.00156	68.355	SSK(1)EAEEVSK	2	4.3629	6	1.234	1	0.829	1.206	0.969	1.096	1.03		0.882	0.992	0.996	1	1	1.003	0.99	1.008	1.009	1.002	1.244	1.004	0.829	1.206	0.967	1.107	1.021		0.88	1.15	0.265	1.079	0.678	0.938	0.653
CSA001794.1	42	K		1	0.0147	41.825	EVAEAEK(1)GSSVEHK	3	-0.54632	1	1.028	0.963		0.844	0.769	1.014	1.522	0.617
CSA001818.1	136	K	PREDICTED: indole-3-glycerol phosphate synthase, chloroplastic [Vitis vinifera]	1	0.00117	70.942	DVEVSHMK(1)EK	2	0.13727	6		0.692	0.907	1.217	1.356	1.219	0.619	1.08	0.657	1.001	1	1.001	1.003	1	1.003	1	0.996	0.996		0.692	0.906	1.214	1.356	1.216	0.619	1.084	0.66	1.602	0.0384	1.014	0.961	0.633	0.0191
CSA001818.1	71	K	PREDICTED: indole-3-glycerol phosphate synthase, chloroplastic [Vitis vinifera]	1	0.0104	66.27	IK(1)EWEVGR	2	1.7482	5	0.804	1.116	1.215	1.284	0.872	1.249		0.808	1.055	1.001	1	1.001	1.003	1	1.003	1	0.996	0.996	0.803	1.115	1.213	1.28	0.872	1.246		0.811	1.059	1.211	0.381	1.116	0.597	0.922	0.648
CSA001820.1	63	K	PREDICTED: mitochondrial outer membrane protein porin of 34 kDa [Nicotiana attenuata]	1	0.000439	117.31	NK(1)NVTTDIK	2	0.85092	8	1.127	0.94	0.664	1.094	1.032	1.199	0.823	1.017	1.053	1.002	1.001	1.004	0.998	0.993	1.001	1.003	0.998	1	1.124	0.939	0.661	1.096	1.039	1.197	0.821	1.019	1.053	1.152	0.164	0.942	0.732	0.818	0.227
CSA001820.1	21	K	PREDICTED: mitochondrial outer membrane protein porin of 34 kDa [Nicotiana attenuata]	1	2.28e-15	138.24	DLLYK(1)DYQSDHK	2	-0.91756	26	1.246	1.125	1.179	1.313	1.13	1.006	0.935	0.539	0.823	1.002	1.001	1.004	0.998	0.993	1.001	1.003	0.998	1	1.243	1.124	1.174	1.316	1.138	1.005	0.933	0.54	0.823	1.506	0.0585	1.542	0.0271	1.024	0.788
CSA001820.1	97	K	PREDICTED: mitochondrial outer membrane protein porin of 34 kDa [Nicotiana attenuata]	1	0.00283	58.172	TILSFK(1)VPDQR	2	2.6132	9	1.104	1.13	1.646	1.064	1.073	0.983	0.82	0.814	0.765	1.002	1.001	1.004	0.998	0.993	1.001	1.003	0.998	1	1.101	1.129	1.639	1.066	1.08	0.982	0.818	0.816	0.765	1.304	0.00234	1.613	0.0493	1.237	0.236
CSA001820.1	13	K	PREDICTED: mitochondrial outer membrane protein porin of 34 kDa [Nicotiana attenuata]	1	5.41e-06	112.13	GPGLYTDIGK(1)K	2	-1.3562	9	1.178	1.112	0.946	1.055	0.89	0.945	1.251	0.97	0.691	1.002	1.001	1.004	0.998	0.993	1.001	1.003	0.998	1	1.175	1.111	0.942	1.057	0.896	0.944	1.248	0.972	0.691	0.995	0.979	1.109	0.578	1.114	0.26
CSA001820.1	264	K	PREDICTED: mitochondrial outer membrane protein porin of 34 kDa [Nicotiana attenuata]	1	0.00275	101.69	AVDK(1)SAK	2	2.914	4	1.04	0.934	1.082	0.861	0.893	1.019	0.891	1.182	1.105	1.002	1.001	1.004	0.998	0.993	1.001	1.003	0.998	1	1.038	0.933	1.078	0.863	0.899	1.018	0.889	1.185	1.105	0.874	0.254	0.959	0.682	1.097	0.232
CSA001864.1	650	K	PREDICTED: heat shock protein 90-5, chloroplastic [Ziziphus jujuba]	1	0.00449	78.192	VAK(1)VQVSK	2	-1.1884	4	1.141	1.157	0.879	1.196	1.067	1.428	0.655	0.926	0.732	1.002	1.002	1.002	1.001	1.001	1.001	0.996	0.998	0.997	1.139	1.154	0.878	1.195	1.066	1.427	0.657	0.928	0.734	1.59	0.0263	1.367	0.0782	0.86	0.281
CSA001864.1	365	K	PREDICTED: heat shock protein 90-5, chloroplastic [Ziziphus jujuba]	0.999498	8.79e-08	70.47	NHK(0.999)EVEK(0.001)DEYNEFYK	3	1.8225	8	1.423	1.372	0.761	1.291	0.963	0.786		1.014		1.002	1.002	1.002	1.001	1.001	1.001	0.996	0.998	0.997	1.42	1.369	0.76	1.29	0.962	0.785		1.016		0.997		1.164		1.168	0.546
CSA001864.1	369	K	PREDICTED: heat shock protein 90-5, chloroplastic [Ziziphus jujuba]	1	0.00306	54.343	EVEK(1)DEYNEFYK	2	-0.084448	5	0.874	0.849	1.373	0.985	1.483	1.091	0.819	0.862	0.796	1.002	1.002	1.002	1.001	1.001	1.001	0.996	0.998	0.997	0.872	0.847	1.371	0.984	1.482	1.09	0.822	0.864	0.799	1.431	0.0793	1.244	0.304	0.869	0.533
CSA001864.1	567	K	PREDICTED: heat shock protein 90-5, chloroplastic [Ziziphus jujuba]	1	5.34e-05	63.185	AIYYLATDSLK(1)SAK	2	0.91759	6	0.292	0.893	1.08		1.145	1.066	0.951	1.235	1.069	1.002	1.002	1.002	1.001	1.001	1.001	0.996	0.998	0.997	0.291	0.891	1.078		1.144	1.065	0.954	1.237	1.072	1.015	0.89	0.692	0.253	0.682	0.337
CSA001864.1	265	K	PREDICTED: heat shock protein 90-5, chloroplastic [Ziziphus jujuba]	1	0.0176	44.847	EETDPEK(1)LLPR	2	-1.3171	1	1.356	0.722	1.484			1.515		0.71		1.002	1.002	1.002	1.001	1.001	1.001	0.996	0.998	0.997	1.353	0.72	1.482			1.514		0.711		2.128		1.666		0.783
CSA001864.1	725	K	PREDICTED: heat shock protein 90-5, chloroplastic [Ziziphus jujuba]	1	0.018	40.154	NAPDSTDAK(1)R	2	-2.374	1										1.002	1.002	1.002	1.001	1.001	1.001	0.996	0.998	0.997
CSA001864.1	325	K	PREDICTED: heat shock protein 90-5, chloroplastic [Ziziphus jujuba]	0.999493	1.78e-20	76.492	TVEVEEEEEPK(0.999)EGEETK(0.001)PEGEK	3	0.27143	4	1.161		0.971		1.288	1.111			0.835	1.002	1.002	1.002	1.001	1.001	1.001	0.996	0.998	0.997	1.159		0.969		1.287	1.11			0.838	1.431		1.27		0.888	0.409
CSA001864.1	126	K	PREDICTED: heat shock protein 90-5, chloroplastic [Ziziphus jujuba]	1	7.31e-07	68.972	EIVSNASDALDK(1)LR	2	-1.2608	1							0.784		0.834	1.002	1.002	1.002	1.001	1.001	1.001	0.996	0.998	0.997							0.787		0.837
CSA002026.1	36	K	PREDICTED: nucleoside diphosphate kinase 1 [Daucus carota subsp. sativus]	1	0.000816	79.148	GLK(1)LVSVER	2	-1.4363	1	1.212	1.091	1.342	1.101	0.93	1.131	0.957	0.718	0.816	1.001	1	0.999	0.998	0.998	1	0.999	1.002	1.002	1.21	1.091	1.343	1.103	0.932	1.131	0.958	0.717	0.814	1.272	0.0739	1.464	0.019	1.151	0.172
CSA002026.1	47	K	PREDICTED: nucleoside diphosphate kinase 1 [Daucus carota subsp. sativus]	1	2.04e-08	74.987	AFAEK(1)HYADLSAK	3	0.13481	9	1.074	0.984	1.511		1.317	1.037	0.836	0.851	0.674	1.001	1	0.999	0.998	0.998	1	0.999	1.002	1.002	1.072	0.984	1.512		1.319	1.037	0.837	0.85	0.673	1.499	0.0551	1.513	0.0803	1.009	0.966
CSA002108.1	304	K	PREDICTED: carbonic anhydrase 2 isoform X1 [Vitis vinifera]	1	2.73e-06	88.075	TLSLK(1)GGYYDFVK	2	-0.12949	5		0.092	0.114		0.546	0.415	1.579	1.619	1.519	1	0.997	0.998	0.999	0.997	0.999	1.003	1.003	1.006		0.092	0.114		0.547	0.416	1.575	1.615	1.511	0.307	0.000423	0.066	4.5e-05	0.214	0.0298
CSA002108.1	127	K	PREDICTED: carbonic anhydrase 2 isoform X1 [Vitis vinifera]	1	0.00034	88.37	MK(1)NGFIHFK	3	-0.82559	11	0.673	0.613	0.75	1.608	1.082	1.702	1.078	0.621	0.692	1	0.997	0.998	0.999	0.997	0.999	1.003	1.003	1.006	0.673	0.615	0.752	1.61	1.085	1.704	1.075	0.619	0.688	1.846	0.0484	0.856	0.481	0.464	0.0162
CSA002108.1	194	K	PREDICTED: carbonic anhydrase 2 isoform X1 [Vitis vinifera]	1	4.9e-11	106.32	NVANMVPPFDK(1)TK	2	0.031292	52	0.626	0.683	0.755	1.607	1.303	1.339	1.115	0.598	0.778	1	0.997	0.998	0.999	0.997	0.999	1.003	1.003	1.006	0.626	0.685	0.757	1.609	1.306	1.341	1.112	0.596	0.774	1.715	0.0298	0.833	0.426	0.486	0.00208
CSA002108.1	134	K	PREDICTED: carbonic anhydrase 2 isoform X1 [Vitis vinifera]	1	0.0146	65.252	NGFIHFK(1)R	3	-0.81834	3	0.725	0.808	1.006	1.568	1.168	1.451	0.945	0.635	0.697	1	0.997	0.998	0.999	0.997	0.999	1.003	1.003	1.006	0.725	0.81	1.008	1.57	1.171	1.453	0.943	0.633	0.693	1.848	0.0133	1.121	0.509	0.607	0.0193
CSA002108.1	92	K	PREDICTED: carbonic anhydrase 2 isoform X1 [Vitis vinifera]	1	6.73e-13	127.71	EK(1)SELEPIAATK	2	0.29581	20	0.758	0.599	0.555	1.821	1.273	1.336	0.891	0.996	0.549	1	0.997	0.998	0.999	0.997	0.999	1.003	1.003	1.006	0.758	0.601	0.556	1.823	1.276	1.338	0.889	0.993	0.546	1.827	0.038	0.789	0.313	0.432	0.0102
CSA002108.1	137	K	PREDICTED: carbonic anhydrase 2 isoform X1 [Vitis vinifera]	0.979731	4.95e-08	73.833	EK(0.98)YEK(0.02)SPALFGELAK	3	0.77844	5	0.451	1.044	1.111	0.86	1.718	1.361	0.808	0.735		1	0.997	0.998	0.999	0.997	0.999	1.003	1.003	1.006	0.451	1.047	1.114	0.861	1.722	1.363	0.806	0.733		1.709	0.19	1.131	0.736	0.662	0.245
CSA002108.1	140	K	PREDICTED: carbonic anhydrase 2 isoform X1 [Vitis vinifera]	1	5.37e-08	94.09	YEK(1)SPALFGELAK	2	-1.1243	21	0.296	0.938	0.886	0.661	1.712	1.405	1.134	0.796	0.869	1	0.997	0.998	0.999	0.997	0.999	1.003	1.003	1.006	0.296	0.941	0.888	0.662	1.716	1.407	1.131	0.794	0.864	1.357	0.371	0.762	0.392	0.561	0.214
CSA002108.1	150	K	PREDICTED: carbonic anhydrase 2 isoform X1 [Vitis vinifera]	1	9.83e-60	170.42	SPALFGELAK(1)GQSPK	3	1.209	21	0.572	0.883	1.162	1.221	1.54	1.414	0.75	0.687	0.802	1	0.997	0.998	0.999	0.997	0.999	1.003	1.003	1.006	0.572	0.886	1.165	1.222	1.544	1.416	0.748	0.685	0.798	1.875	0.00277	1.175	0.496	0.627	0.056
CSA002170.1	77	K	PREDICTED: nitrilase-like protein 2 [Daucus carota subsp. sativus]	1	0.00205	63.073	LVK(1)EAAAAGAK	2	0.99798	4	0.857		1.111	0.909	1.096	1.28	0.832		0.966	0.994	1	0.998	0.997	1.002	0.997	1.007	1.002	1.003	0.862		1.113	0.912	1.094	1.284	0.826		0.963	1.225	0.266	1.104	0.583	0.901	0.563
CSA002212.1	142	K	PREDICTED: calcium sensing receptor, chloroplastic [Eucalyptus grandis]	1	0.00467	52.071	IASPAVSEASK(1)K	2	0.77145	2					0.814				0.976	1.001	1.003	1.002	1.003	1.001	0.999	0.996	0.995	0.999					0.813				0.977	0.832
CSA002212.1	268	K	PREDICTED: calcium sensing receptor, chloroplastic [Eucalyptus grandis]	1	0.00644	73.208	LPSSAK(1)NR	2	-0.23203	7	1.064	0.834	0.993	0.905	1.262	1.338	0.806	0.87	0.969	1.001	1.003	1.002	1.003	1.001	0.999	0.996	0.995	0.999	1.063	0.831	0.991	0.902	1.261	1.339	0.809	0.875	0.97	1.319	0.118	1.087	0.406	0.824	0.244
CSA002213.1	21	K	PREDICTED: serpin-ZX-like [Malus domestica]	1	0.000309	73.927	GK(1)DITELIASGR	2	-0.63932	9	0.876	1.244	1.236	1.161	1.41	1.193	0.663	0.756	0.722	1	1.003	1.002	1.002	0.999	0.998	0.998	1	0.998	0.876	1.24	1.233	1.159	1.412	1.195	0.664	0.756	0.724	1.756	0.00292	1.562	0.031	0.889	0.389
CSA002213.1	71	K	PREDICTED: serpin-ZX-like [Malus domestica]	0.982861	0.00394	103.26	K(0.017)EEK(0.983)VEEK	2	0.5243	1				1.039		0.931				1	1.003	1.002	1.002	0.999	0.998	0.998	1	0.998				1.037		0.933
CSA002220.1	18	K	PREDICTED: 60S ribosomal protein L14-1 [Prunus mume]	1	0.00536	49.448	VALVNYGK(1)DYGR	2	0.99666	2	1.028	1.325		0.937	1.355	1.268	0.755		0.434	0.998	0.996	1.002	0.998	1	1.006	1	0.995	1.005	1.03	1.33		0.938	1.355	1.261	0.755		0.432	1.996	0.0615	1.988	0.117	0.996	0.981
CSA002220.1	108	K	PREDICTED: 60S ribosomal protein L14-1 [Prunus mume]	1	0.00657	88.029	FK(1)LMLAK	2	0.4558	19	1.48	0.915	1.338	1.1	0.938	1.245	0.806	0.693	0.862	0.998	0.996	1.002	0.998	1	1.006	1	0.995	1.005	1.483	0.918	1.336	1.102	0.938	1.238	0.806	0.696	0.858	1.389	0.0364	1.583	0.0593	1.14	0.466
CSA002220.1	82	K	PREDICTED: 60S ribosomal protein L14-1 [Prunus mume]	1	0.000788	73.499	NK(1)WENSSWGR	2	2.0536	8	1.071	0.965	0.944	1.078	1.151	1.09	1.199	0.609	0.908	0.998	0.996	1.002	0.998	1	1.006	1	0.995	1.005	1.073	0.969	0.942	1.08	1.151	1.084	1.199	0.612	0.904	1.221	0.307	1.099	0.634	0.9	0.0751
CSA002229.1	172	K	rubredoxin family protein [Arabidopsis lyrata subsp. lyrata]	1	0.00581	78.77	GADVDVK(1)R	2	-1.3118	5	1.232	1.096	0.681	1.189	1.041	1.021	0.782	1.038	0.968	1.003	1.007	1.002	1.004	1.004	1.002	0.99	0.995	0.993	1.228	1.088	0.68	1.185	1.037	1.019	0.79	1.043	0.975	1.154	0.193	1.067	0.747	0.925	0.662
CSA002335.1	97	K	PREDICTED: peptidyl-prolyl cis-trans isomerase-like [Jatropha curcas]	1	0.000863	95.358	FADENFVK(1)K	2	-0.37916	11	0.921	1.035	0.91		1.527	1.187	1.129	0.531	0.756	0.998	0.998	1	0.999	1.001	1.004	0.999	1.002	1	0.923	1.037	0.91		1.526	1.182	1.13	0.53	0.756	1.681	0.125	1.188	0.447	0.707	0.0642
CSA002335.1	151	K	PREDICTED: peptidyl-prolyl cis-trans isomerase-like [Jatropha curcas]	1	0.00229	61.419	AIEK(1)VGSSTGR	2	-0.27899	5	0.907	1.066	0.78	1.185	1.235	1.37	0.772	0.783	0.922	0.998	0.998	1	0.999	1.001	1.004	0.999	1.002	1	0.909	1.069	0.78	1.186	1.234	1.364	0.773	0.781	0.922	1.528	0.00375	1.114	0.386	0.729	0.0259
CSA002354.1	27	K	PREDICTED: quinone oxidoreductase-like [Nicotiana tabacum]	1	0.000772	48.405	WEDVEIGEPK(1)EGEIR	2	0.25868	2		0.744	1.033	0.376	1.4	1.269		0.976	1.138	1.002	0.997	0.996	1.004	0.997	0.996	1.006	1.003	0.998		0.746	1.037	0.374	1.404	1.274		0.973	1.141	0.962	0.931	0.843	0.427	0.876	0.789
CSA002361.1	141	K	PREDICTED: chlorophyll a-b binding protein 13, chloroplastic [Vitis vinifera]	1	0.000296	85.355	VAFK(1)EPVWFK	2	-1.0934	10	0.458	0.931	1.609	0.638	1.108	0.979	1.145	1.072	1.013	1.003	1.002	0.999	1.002	1.001	1	1	0.994	0.999	0.457	0.929	1.61	0.637	1.107	0.979	1.146	1.078	1.014	0.841	0.304	0.925	0.822	1.1	0.815
CSA002400.1	49	K		1	0.000824	89.047	VFK(1)NTSEIK	2	-0.91646	1	0.835	1.548	0.838	1.662	1.012	1.091	0.752	0.672	0.795
CSA002456.1	203	K	PREDICTED: proteasome subunit alpha type-4-like [Nicotiana tabacum]	1	0.00247	42.947	VLSK(1)TMDSTSLTSDK	2	0.59222	2		0.666	1.206	1.416	1.166					0.941	0.984	0.972	0.974	0.999	1.126	0.948	1.035	1.022		0.677	1.241	1.454	1.167									0.732	0.382
CSA002466.1	145	K	PREDICTED: 2-hydroxyacyl-CoA lyase [Ipomoea nil]	1	0.00132	96.665	FSAK(1)ATDIK	2	-1.5912	9	0.719	1.019	0.774	1.306	1.106	1.226	0.906	1.13	0.698	1.001	0.997	0.998	0.998	1.001	1	1.001	1.001	1.003	0.718	1.022	0.775	1.308	1.105	1.226	0.905	1.129	0.696	1.333	0.0932	0.922	0.671	0.691	0.0275
CSA002466.1	232	K	PREDICTED: 2-hydroxyacyl-CoA lyase [Ipomoea nil]	1	0.000374	42.314	HAERPLIVFGK(1)GAAIAR	4	2.2875	1	0.248	0.906		0.296	0.655		1.962		1.307	1.001	0.997	0.998	0.998	1.001	1	1.001	1.001	1.003	0.248	0.909		0.297	0.654		1.959		1.304	0.291	0.0904	0.355	0.152	1.216	0.81
CSA002466.1	364	K	PREDICTED: 2-hydroxyacyl-CoA lyase [Ipomoea nil]	1	0.00797	53.08	THPWVEAICK(1)K	3	0.49038	2		0.684	1.089	1.003	1.38	1.191				1.001	0.997	0.998	0.998	1.001	1	1.001	1.001	1.003		0.686	1.091	1.005	1.379	1.191								0.746	0.236
CSA002530.1	306	K	PREDICTED: U3 small nucleolar RNA-associated protein 25 [Jatropha curcas]	1	0.00345	82.426	DAAEK(1)EEK	2	1.2906	5	1.188	1.378	1.243	1.018	0.917	1.154	0.748	0.678	1.037	0.998	1.001	1.003	0.997	0.999	0.993	1.009	1	1.001	1.191	1.377	1.239	1.021	0.918	1.162	0.741	0.678	1.036	1.263	0.175	1.551	0.0218	1.228	0.0591
CSA002537.1	397	K	PREDICTED: chaperonin CPN60-2, mitochondrial-like [Nelumbo nucifera]	1	0.00963	71.501	VLELALK(1)K	2	1.7981	7	1.107	0.939	2.241	1.094	0.854	1.073	0.671	0.913	0.709	1	0.997	1	1	1	1.001	1.001	0.999	1.002	1.106	0.942	2.241	1.094	0.854	1.072	0.67	0.914	0.708	1.318	0.0872	1.871	0.184	1.42	0.366
CSA002537.1	203	K	PREDICTED: chaperonin CPN60-2, mitochondrial-like [Nelumbo nucifera]	1	5.22e-10	92.38	NVVLEQSFGSPK(1)VTK	2	-0.64471	6	0.88	1.153	1.397	1.406	0.979	0.981		0.849		1	0.997	1	1	1	1.001	1.001	0.999	1.002	0.88	1.156	1.397	1.406	0.979	0.98		0.85		1.32		1.346		1.02	0.919
CSA002537.1	206	K	PREDICTED: chaperonin CPN60-2, mitochondrial-like [Nelumbo nucifera]	1	0.000984	72.2	VTK(1)DGVTVAK	2	1.9836	8	1.015	0.976	0.815	1.153	1.108	1.05	0.821	0.822	1.234	1	0.997	1	1	1	1.001	1.001	0.999	1.002	1.015	0.979	0.815	1.153	1.108	1.049	0.82	0.823	1.232	1.152	0.358	0.977	0.89	0.848	0.0706
CSA002537.1	547	K	PREDICTED: chaperonin CPN60-2, mitochondrial-like [Nelumbo nucifera]	1	7.59e-05	70.889	IGGASEAEVSEK(1)K	2	0.33445	8	1.175	1.001	0.642		1.142	1.064	0.799	1.019	1.111	1	0.997	1	1	1	1.001	1.001	0.999	1.002	1.174	1.004	0.642		1.142	1.063	0.798	1.02	1.109	1.13	0.377	0.963	0.855	0.852	0.485
CSA002537.1	432	K	PREDICTED: chaperonin CPN60-2, mitochondrial-like [Nelumbo nucifera]	1	0.00723	44.511	VCAIK(1)APGFGENR	2	2.5357	1	1.164	1.294	1.159	0.886	1.016	0.817	1.405	0.667	0.738	1	0.997	1	1	1	1.001	1.001	0.999	1.002	1.163	1.298	1.159	0.886	1.016	0.816	1.403	0.668	0.737	0.968	0.908	1.289	0.32	1.332	0.0155
CSA002537.1	517	K	PREDICTED: chaperonin CPN60-2, mitochondrial-like [Nelumbo nucifera]	1	7.47e-05	61.409	TSIELSTSDYDK(1)EK	2	-0.79639	1	0.868		1.256	0.854	0.592	0.853	1.622			1	0.997	1	1	1	1.001	1.001	0.999	1.002	0.868		1.256	0.854	0.592	0.852	1.62			0.473		0.655		1.386	0.205
CSA002537.1	218	K	PREDICTED: chaperonin CPN60-2, mitochondrial-like [Nelumbo nucifera]	1	0.00399	98.997	SIEFK(1)DR	2	-0.66897	6	1.017	1.169	1.332	1.293	1.142	0.857	0.765	0.994	0.701	1	0.997	1	1	1	1.001	1.001	0.999	1.002	1.017	1.172	1.332	1.293	1.142	0.856	0.764	0.995	0.7	1.339	0.15	1.432	0.0503	1.07	0.652
CSA002549.1	397	K	PREDICTED: peptidyl-prolyl cis-trans isomerase, chloroplastic [Ziziphus jujuba]	1	0.00113	70.942	YALPVDNK(1)AIR	2	0.25104	3	1.259	1.267		1.247	0.915	0.97	1.045	0.612	0.631	1.008	1.007	1.003	1.001	1.001	1.003	0.993	0.993	0.992	1.249	1.258		1.246	0.914	0.967	1.052	0.616	0.636	1.357	0.193	1.632	0.0773	1.203	0.21
CSA002549.1	419	K	PREDICTED: peptidyl-prolyl cis-trans isomerase, chloroplastic [Ziziphus jujuba]	1	0.000411	70.089	IAGVK(1)ALDSVER	2	1.7226	9	1.397	1.18		1.077	0.903	1.259	0.773	0.698	0.721	1.008	1.007	1.003	1.001	1.001	1.003	0.993	0.993	0.992	1.386	1.172		1.076	0.902	1.255	0.778	0.703	0.727	1.465	0.0305	1.738	0.00776	1.187	0.282
CSA002555.1	1075	K	PREDICTED: probable leucine-rich repeat receptor-like protein kinase At5g49770 [Sesamum indicum]	1	0.0114	47.894	LGLVFK(1)ADFEK	2	-0.82675	1	0.858	1.584	0.709	1.189	0.956	0.901	0.86	1.098	0.886	0.984	0.998	0.986	1.005	1.037	0.959	1.009	0.991	1.031	0.872	1.587	0.719	1.183	0.922	0.939	0.852	1.108	0.86	1.08	0.564	1.127	0.692	1.044	0.882
CSA002568.1	123	K	NAD-dependent epimerase/dehydratase [Zea mays]	1	0.00173	57.175	NQIDAAK(1)AAGVK	2	0.12029	6	0.727	0.834	0.693	1.18	0.974	1.287	0.906	1.108	1.066	0.999	1	0.996	1	0.998	1	1.003	1.003	1.001	0.728	0.834	0.696	1.18	0.976	1.287	0.903	1.105	1.065	1.12	0.327	0.735	0.0218	0.656	0.017
CSA002568.1	203	K	NAD-dependent epimerase/dehydratase [Zea mays]	1	2.06e-11	96.464	DDELLNTETK(1)TVTR	2	0.1776	4	0.965	1.082	0.912	1.026	1.329	1.329				0.999	1	0.996	1	0.998	1	1.003	1.003	1.001	0.966	1.082	0.916	1.026	1.331	1.329								0.804	0.0998
CSA002568.1	182	K	NAD-dependent epimerase/dehydratase [Zea mays]	1	0.00503	50.149	AGGLQDK(1)EGGIR	2	2.1319	2	0.937	0.962	0.863	1.226	1.223	1.211	0.79	1.174	0.608	0.999	1	0.996	1	0.998	1	1.003	1.003	1.001	0.938	0.962	0.867	1.226	1.225	1.211	0.787	1.171	0.607	1.427	0.0931	1.078	0.712	0.756	0.000505
CSA002568.1	226	K	NAD-dependent epimerase/dehydratase [Zea mays]	1	0.000158	76.357	FK(1)AFDLASKPER	3	-0.79713	6	1.02	1.016	1.57	1.527	1.055	1.155	0.765	0.629	0.663	0.999	1	0.996	1	0.998	1	1.003	1.003	1.001	1.021	1.016	1.577	1.526	1.057	1.155	0.763	0.627	0.662	1.821	0.0194	1.761	0.0523	0.967	0.869
CSA002568.1	193	K	NAD-dependent epimerase/dehydratase [Zea mays]	1	8.82e-17	97.904	ELLVGK(1)DDELLNTETK	2	0.9632	5	0.09		0.567	0.423	0.789	0.816	1.575	1.544	1.258	0.999	1	0.996	1	0.998	1	1.003	1.003	1.001	0.09		0.569	0.423	0.79	0.816	1.57	1.54	1.257	0.465	0.00848	0.227	0.0145	0.488	0.248
CSA002568.1	242	K	NAD-dependent epimerase/dehydratase [Zea mays]	1	0.000816	90.15	VGTPTK(1)DFK	2	3.0172	8	0.736	0.868	0.625	0.909		1.016	0.744	0.716	2.209	0.999	1	0.996	1	0.998	1	1.003	1.003	1.001	0.737	0.868	0.628	0.909		1.016	0.742	0.714	2.207	0.788	0.712	0.61	0.393	0.773	0.113
CSA002568.1	47	K	NAD-dependent epimerase/dehydratase [Zea mays]	1	2.39e-08	76.82	EK(1)IGGADDVFVGDVR	2	0.72953	8	0.666	1.163	1.273	0.772	1.068	0.985	1.077	0.913	1.086	0.999	1	0.996	1	0.998	1	1.003	1.003	1.001	0.667	1.163	1.279	0.772	1.07	0.985	1.074	0.911	1.085	0.921	0.484	1.013	0.95	1.1	0.674
CSA002579.1	206	K	PREDICTED: 30S ribosomal protein 2, chloroplastic [Sesamum indicum]	1	0.00994	66.692	NFFAEK(1)GK	2	0.078562	3	1.134	0.93	1.14	1.011	1.02	0.993	0.776	0.558	1.591	1.005	1.004	0.996	0.996	1	0.998	1.002	1.001	0.998	1.129	0.926	1.145	1.015	1.02	0.995	0.774	0.557	1.595	1.036	0.918	1.094	0.792	1.056	0.469
CSA002579.1	213	K	PREDICTED: 30S ribosomal protein 2, chloroplastic [Sesamum indicum]	1	0.00482	76.825	VLSAK(1)VSR	2	-0.75848	8	1.196	1.087	0.992	1.17	1.131	1.156	0.698	0.942	0.822	1.005	1.004	0.996	0.996	1	0.998	1.002	1.001	0.998	1.191	1.083	0.996	1.175	1.131	1.158	0.696	0.941	0.824	1.408	0.00954	1.328	0.0405	0.944	0.323
CSA002602.1	147	K	PREDICTED: peptidyl-prolyl cis-trans isomerase [Ricinus communis]	1	5.75e-08	97.273	IVEGMDVVK(1)AIEK	2	-0.44087	27	1.234	1.295	1.566	1.234	0.932	1.339	0.715	0.594	0.634	0.999	0.999	0.998	1.002	1.002	1.001	0.998	1.002	0.999	1.235	1.296	1.569	1.232	0.931	1.337	0.716	0.593	0.635	1.8	0.0151	2.109	0.00274	1.172	0.278
CSA002602.1	56	K	PREDICTED: peptidyl-prolyl cis-trans isomerase [Ricinus communis]	1	0.00114	59.418	PLHFK(1)GSCFHR	3	-0.61537	4	0.79	1.771	0.583	1.385		1.045	1.056	0.95	0.531	0.999	0.999	0.998	1.002	1.002	1.001	0.998	1.002	0.999	0.79	1.772	0.584	1.383		1.043	1.058	0.948	0.532	1.434	0.227	1.24	0.638	0.865	0.76
CSA002602.1	132	K	PREDICTED: peptidyl-prolyl cis-trans isomerase [Ricinus communis]	1	0.000168	59.227	TEWLDGK(1)HVVFGR	3	1.241	2	0.288	0.462	0.57	0.57	1.058	0.868	1.552	1.454	1.38	0.999	0.999	0.998	1.002	1.002	1.001	0.998	1.002	0.999	0.288	0.462	0.571	0.569	1.056	0.867	1.555	1.451	1.382	0.568	0.0137	0.301	0.000452	0.53	0.0761
CSA002602.1	151	K	PREDICTED: peptidyl-prolyl cis-trans isomerase [Ricinus communis]	1	0.000566	78.548	AIEK(1)VGSSSGR	2	0.21406	16	1.092	1.191	0.752	1.24	1.155	1.167	0.708	0.913	0.884	0.999	0.999	0.998	1.002	1.002	1.001	0.998	1.002	0.999	1.093	1.192	0.754	1.238	1.153	1.165	0.709	0.911	0.885	1.419	0.00698	1.212	0.294	0.854	0.271
CSA002602.1	44	K	PREDICTED: peptidyl-prolyl cis-trans isomerase [Ricinus communis]	1	0.00214	62.466	ALCTGEK(1)GVGK	2	-1.1762	12	1.299	1.086	0.727	1.154	1.263	1.302	0.664	0.797	0.865	0.999	0.999	0.998	1.002	1.002	1.001	0.998	1.002	0.999	1.3	1.087	0.728	1.152	1.261	1.3	0.665	0.795	0.866	1.596	0.00328	1.339	0.211	0.839	0.312
CSA002602.1	48	K	PREDICTED: peptidyl-prolyl cis-trans isomerase [Ricinus communis]	1	0.0177	78.616	GVGK(1)SGK	2	-0.020972	3	1.299	0.929	1.2	0.962	0.962	1.177	0.968	0.83		0.999	0.999	0.998	1.002	1.002	1.001	0.998	1.002	0.999	1.3	0.93	1.202	0.96	0.961	1.175	0.97	0.828		1.148	0.3	1.272	0.207	1.108	0.444
CSA002703.1	84	K		1	0.00146	67.252	TVNQIK(1)SLGAK	2	-0.42203	5	0.937	0.783	0.817	1.265	1.178	0.933	1.074	0.953	0.926
CSA002712.1	243	K	PREDICTED: enolase [Sesamum indicum]	1	0.000401	48.216	EENNNGSQK(1)ISGEQLK	2	0.048271	1	0.949	1.072	0.956	1.16	1.38		0.891	0.82		0.999	1	1.003	0.998	0.997	0.998	1.004	1.001	1	0.949	1.072	0.954	1.162	1.383		0.888	0.819		1.491	0.0687	1.162	0.0968	0.779	0.0635
CSA002712.1	204	K	PREDICTED: enolase [Sesamum indicum]	1	0.000343	83.081	AAIAK(1)AGYTGK	2	0.15575	9	0.956	0.884	0.793	1.172	1.04	1.308	0.732	0.904	1.177	0.999	1	1.003	0.998	0.997	0.998	1.004	1.001	1	0.956	0.884	0.791	1.174	1.043	1.311	0.729	0.903	1.177	1.256	0.19	0.937	0.691	0.746	0.0306
CSA002712.1	234	K	PREDICTED: enolase [Sesamum indicum]	1	0.00175	41.695	TYDLNFK(1)EENNNGSQK	2	0.46409	1	1.252	0.748			1.434	1.126			0.685	0.999	1	1.003	0.998	0.997	0.998	1.004	1.001	1	1.253	0.748			1.438	1.129			0.685	1.873		1.46		0.78	0.44
CSA002712.1	250	K	PREDICTED: enolase [Sesamum indicum]	1	0.000233	91.961	ISGEQLK(1)DLYK	2	-1.7143	9	0.588	0.951	1.304	0.981	1.175	1.373	0.875	1.048	0.717	0.999	1	1.003	0.998	0.997	0.998	1.004	1.001	1	0.588	0.951	1.301	0.983	1.178	1.376	0.872	1.047	0.717	1.342	0.113	1.078	0.779	0.803	0.379
CSA002712.1	61	K	PREDICTED: enolase [Sesamum indicum]	1	6.11e-05	69.92	DGGSDYLGK(1)GVSK	2	-1.234	6	0.588		1.311	1.181	0.831	0.946	1.195	0.982	0.736	0.999	1	1.003	0.998	0.997	0.998	1.004	1.001	1	0.588		1.308	1.183	0.833	0.948	1.191	0.981	0.736	1.02	0.915	0.978	0.951	0.959	0.902
CSA002712.1	199	K	PREDICTED: enolase [Sesamum indicum]	1	0.00202	56.551	EGLELLK(1)AAIAK	2	0.054153	1				0.165	0.411	0.45	1.134	1.218	1.675	0.999	1	1.003	0.998	0.997	0.998	1.004	1.001	1				0.165	0.412	0.451	1.13	1.216	1.675	0.256	0.00646
CSA002712.1	301	K	PREDICTED: enolase [Sesamum indicum]	1	1.6e-09	88.561	IQIVGDDLLVTNPK(1)R	2	0.36008	5			0.506	0.303	0.64	0.592	1.355	1.39	1.343	0.999	1	1.003	0.998	0.997	0.998	1.004	1.001	1			0.505	0.304	0.642	0.593	1.35	1.388	1.343	0.377	0.00135	0.371		0.984
CSA002726.1	63	K	PREDICTED: glutathione S-transferase L3 [Vitis vinifera]	1	1.03e-36	106.92	VPSLEHNNEVK(1)GESLDLVK	3	-0.87504	5	0.128	0.578	0.713	0.602	0.947	1.111	2.026	1.054	1.053	1.001	0.997	0.996	0.998	0.999	1.005	0.999	1.002	1.003	0.128	0.58	0.716	0.603	0.948	1.105	2.027	1.052	1.05	0.643	0.242	0.345	0.0717	0.536	0.15
CSA002726.1	44	K	PREDICTED: glutathione S-transferase L3 [Vitis vinifera]	1	5.52e-09	67.646	LVPIDLQNRPTWYK(1)EK	3	0.29697	4		0.205		0.176		0.477	1.694	1.117	1.344	1.001	0.997	0.996	0.998	0.999	1.005	0.999	1.002	1.003		0.206		0.176		0.474	1.695	1.115	1.34	0.235	0.0228	0.149		0.632
CSA002778.1	321	K	integral membrane protein [Medicago truncatula]	1	0.00268	64.103	ALIEK(1)LEQSK	2	-0.48529	4	1.595	0.931	1.231		1.026	1.401	0.938	0.384		1.009	1.028	0.927	0.931	0.928	1.037	1.041	1.029	1.07	1.58	0.905	1.328		1.106	1.351	0.901	0.373		1.928	0.179	1.995	0.143	1.035	0.884
CSA002800.1	209	K	PREDICTED: REF/SRPP-like protein At1g67360 [Nicotiana tabacum]	1	0.000717	103.55	AYK(1)QVEAEK	2	0.89559	7	1.21	1.242	0.798	0.971	0.812	0.918	0.925	1.206	0.963	1.002	1.003	0.99	1.004	1.006	0.995	0.998	0.995	1.009	1.208	1.239	0.806	0.967	0.808	0.922	0.927	1.212	0.955	0.872	0.267	1.051	0.766	1.206	0.277
CSA002800.1	89	K	PREDICTED: REF/SRPP-like protein At1g67360 [Nicotiana tabacum]	1	7.57e-05	102.4	ADEAANK(1)FDER	2	0.46772	9	1.356	0.756	1.057	1.07	0.886	1.042	0.95	1.226	0.736	1.002	1.003	0.99	1.004	1.006	0.995	0.998	0.995	1.009	1.353	0.754	1.068	1.066	0.881	1.047	0.952	1.232	0.73	1.027	0.873	1.09	0.72	1.06	0.758
CSA002810.1	165	K	PREDICTED: protein COFACTOR ASSEMBLY OF COMPLEX C SUBUNIT B CCB1, chloroplastic [Juglans regia]	1	0.0108	43.03	IVEK(1)TYIGEGEGK	2	0.81234	3	0.823	0.946	1.177	1.157		1.486		1.04	0.778	1.003	1.004	1.001	1.002	1	0.999	1.001	0.996	0.993	0.82	0.942	1.176	1.154		1.487		1.044	0.783	1.445	0.195	1.072	0.72	0.741	0.159
CSA002837.1	191	K	PREDICTED: ATP-dependent Clp protease ATP-binding subunit CLPT2, chloroplastic [Juglans regia]	1	0.00271	55.04	ALDWAVDEK(1)LK	2	-1.8325	3		0.584	0.725	0.498		0.519	1.866	1.098	1.035	1.007	0.999	0.998	1.002	1.002	1.005	0.988	0.997	1.002		0.584	0.727	0.497		0.516	1.888	1.102	1.033	0.378	0.0997	0.489	0.151	1.294	0.174
CSA002844.1	68	K	PREDICTED: 60S ribosomal protein L23a [Citrus sinensis]	1	0.0059	47.971	NK(1)LDHYQILK	3	-0.20129	1	1.01	1.373	1.286		1.078	1.664	0.872	0.496	0.569	0.995	0.998	1.001	1.004	1.002	1.003	1.008	0.996	0.991	1.015	1.375	1.284		1.075	1.659	0.865	0.498	0.574	2.118	0.0699	1.897	0.0204	0.896	0.62
CSA002974.1	446	K	DPP6 N-terminal domain-like protein [Arabidopsis thaliana]	1	0.00436	69.598	FPGLYVVK(1)R	2	0.11411	3	1.203	1.111	1.151	0.935	1.108	1.156	0.84	0.854	0.862	1	1	0.999	0.999	0.997	1.002	1	1.002	1.001	1.203	1.111	1.152	0.936	1.112	1.154	0.84	0.852	0.861	1.254	0.0317	1.358	0.000365	1.083	0.285
CSA003060.1	538	K	PREDICTED: linoleate 13S-lipoxygenase 2-1, chloroplastic-like [Pyrus x bretschneideri]	1	0.00165	94.909	TVGHQDK(1)K	2	-1.3337	5	1.173	1.13	1.341	1.106	0.705	1.232		0.994		1.006	1.006	1.008	1.002	1.001	1.004	0.991	0.991	0.992	1.165	1.124	1.33	1.104	0.705	1.228		1.003		1.008		1.202		1.192	0.316
CSA003060.1	261	K	PREDICTED: linoleate 13S-lipoxygenase 2-1, chloroplastic-like [Pyrus x bretschneideri]	1	6.91e-17	99.344	IYGAPESAITK(1)DLIER	3	-1.6171	6			0.144		0.388	0.39	1.441	1.321	1.342	1.006	1.006	1.008	1.002	1.001	1.004	0.991	0.991	0.992			0.143		0.388	0.389	1.454	1.334	1.353	0.281	0.000253	0.103		0.368
CSA003060.1	250	K	PREDICTED: linoleate 13S-lipoxygenase 2-1, chloroplastic-like [Pyrus x bretschneideri]	1	1.91e-05	62.203	LDPK(1)IYGAPESAITK	2	0.43195	8		1.187	1.441		1.337	1.174	0.912	0.52	0.498	1.006	1.006	1.008	1.002	1.001	1.004	0.991	0.991	0.992		1.18	1.429		1.336	1.17	0.92	0.525	0.502	1.93	0.0476	2.01	0.0455	1.041	0.762
CSA003060.1	213	K	PREDICTED: linoleate 13S-lipoxygenase 2-1, chloroplastic-like [Pyrus x bretschneideri]	1	0.00143	107.32	DK(1)FSWFR	2	-1.4826	1							0.753			1.006	1.006	1.008	1.002	1.001	1.004	0.991	0.991	0.992							0.76
CSA003060.1	211	K	PREDICTED: linoleate 13S-lipoxygenase 2-1, chloroplastic-like [Pyrus x bretschneideri]	1	0.000183	98.105	FETPALVEK(1)DK	2	-0.41273	22	1.106	1.196	1.212	1.146	1.013	1.05	0.902	1.016	0.589	1.006	1.006	1.008	1.002	1.001	1.004	0.991	0.991	0.992	1.099	1.189	1.202	1.144	1.012	1.046	0.91	1.026	0.594	1.266	0.172	1.38	0.074	1.09	0.133
CSA003060.1	281	K	PREDICTED: linoleate 13S-lipoxygenase 2-1, chloroplastic-like [Pyrus x bretschneideri]	1	2.73e-22	140.63	GMITLEEALQQK(1)K	2	1.9008	14	0.812	1.073	1.629	0.664	1.18	1.579	0.818	0.668	0.857	1.006	1.006	1.008	1.002	1.001	1.004	0.991	0.991	0.992	0.807	1.067	1.616	0.663	1.179	1.573	0.826	0.674	0.864	1.445	0.264	1.476	0.201	1.022	0.948
CSA003060.1	670	K	PREDICTED: linoleate 13S-lipoxygenase 2-1, chloroplastic-like [Pyrus x bretschneideri]	1	1.49e-13	107.09	LK(1)ELEGVIDDR	2	-0.79953	9	1.114	1.086		1.537			0.795	0.627	0.867	1.006	1.006	1.008	1.002	1.001	1.004	0.991	0.991	0.992	1.107	1.08		1.534			0.802	0.633	0.874	1.993		1.421	0.0398	0.713
CSA003060.1	686	K	PREDICTED: linoleate 13S-lipoxygenase 2-1, chloroplastic-like [Pyrus x bretschneideri]	1	0.00176	74.173	NANLSLK(1)NR	2	-0.17278	4	0.918	1.186	0.727	1.268	1.019	1.265	1.01	0.956	0.631	1.006	1.006	1.008	1.002	1.001	1.004	0.991	0.991	0.992	0.912	1.179	0.721	1.265	1.018	1.261	1.019	0.965	0.636	1.352	0.101	1.073	0.738	0.794	0.193
CSA003078.1	72	K	PREDICTED: 14-3-3-like protein B [Cicer arietinum]	1	8.96e-20	149.23	ILSSIEQK(1)EESR	2	-0.64153	12	1.218	0.92	1.404	1.398	1.317	1.024	0.851	0.571	0.649	1	1	1.011	0.986	1.001	0.994	1.01	0.994	1.003	1.218	0.92	1.389	1.418	1.315	1.03	0.842	0.574	0.647	1.824	0.0159	1.709	0.037	0.937	0.683
CSA003078.1	139	K	PREDICTED: 14-3-3-like protein B [Cicer arietinum]	1	0.0023	61.344	YLAEFK(1)SGNER	2	1.8496	4	0.996	1.19	0.873	1.114	1.016	1.169	0.872		1.025	1	1	1.011	0.986	1.001	0.994	1.01	0.994	1.003	0.996	1.19	0.864	1.13	1.015	1.176	0.863		1.022	1.175	0.15	1.079	0.623	0.919	0.444
CSA003086.1	424	K	PREDICTED: ketol-acid reductoisomerase, chloroplastic [Juglans regia]	1	0.00113	50.897	FYEK(1)DGLPAFPMGK	2	0.32758	1							0.797	0.768		0.999	1	0.998	1.001	1.002	1.001	1.001	1	0.998							0.796	0.768
CSA003086.1	151	K	PREDICTED: ketol-acid reductoisomerase, chloroplastic [Juglans regia]	1	7.52e-08	98.942	DSLAEAK(1)SDIVVK	2	1.4261	9		1.134	0.983	1.035	1.023	0.938	1.193	0.669	0.809	0.999	1	0.998	1.001	1.002	1.001	1.001	1	0.998		1.135	0.985	1.034	1.021	0.937	1.192	0.669	0.81	1.12	0.538	1.19	0.478	1.063	0.428
CSA003086.1	442	K	PREDICTED: ketol-acid reductoisomerase, chloroplastic [Juglans regia]	1	0.0165	80.229	MWK(1)VGER	2	1.1398	5	1.077	0.788	1.089	1.323	0.949	0.913	1.169	0.617	1.108	0.999	1	0.998	1.001	1.002	1.001	1.001	1	0.998	1.078	0.788	1.091	1.322	0.947	0.912	1.168	0.617	1.11	1.099	0.685	1.022	0.922	0.93	0.674
CSA003086.1	96	K	PREDICTED: ketol-acid reductoisomerase, chloroplastic [Juglans regia]	1	0.000542	50.222	EK(1)ITLAGHDEYIVR	3	-0.65349	1			0.895	0.745	0.822			1.358	0.961	0.999	1	0.998	1.001	1.002	1.001	1.001	1	0.998			0.897	0.744	0.82			1.357	0.963	0.674	0.201	0.773		1.146
CSA003118.1	182	K	PREDICTED: triosephosphate isomerase, chloroplastic [Solanum tuberosum]	1	6.36e-13	117.93	HVIGEDDQFIGK(1)K	3	0.91128	18	1.327	1.539	0.73	1.391	1.289	0.603	1.024	0.842	0.48	1.004	0.997	1.009	0.998	1.004	0.991	1.004	0.997	0.997	1.322	1.544	0.723	1.394	1.284	0.609	1.02	0.844	0.481	1.401	0.344	1.53	0.229	1.092	0.785
CSA003118.1	318	K	PREDICTED: triosephosphate isomerase, chloroplastic [Solanum tuberosum]	1	0.00169	50.305	GPEFATIVNSVTSK(1)K	2	3.1162	2							0.83	0.709	0.894	1.004	0.997	1.009	0.998	1.004	0.991	1.004	0.997	0.997							0.827	0.711	0.897
CSA003118.1	270	K	PREDICTED: triosephosphate isomerase, chloroplastic [Solanum tuberosum]	1	0.000205	95.094	NVSAEVASK(1)TR	2	-1.8548	9	0.672	1.18	1.055	0.786	0.998	0.796	0.961	1.192	1.259	1.004	0.997	1.009	0.998	1.004	0.991	1.004	0.997	0.997	0.67	1.184	1.046	0.788	0.994	0.804	0.957	1.195	1.263	0.757	0.0723	0.849	0.392	1.121	0.566
CSA003143.1	486	K	PREDICTED: guanylate-binding protein 2 [Vitis vinifera]	1	0.0184	84.244	AFEDFK(1)R	2	-0.35167	5	1.227	1.291	1.29	1.096	1.062	1.048	0.806	0.747	0.797	0.999	1.001	1	1	1	1.002	1	0.997	1.001	1.228	1.29	1.29	1.096	1.061	1.046	0.806	0.749	0.796	1.363	0.000248	1.619	5.69e-05	1.188	0.00137
CSA003143.1	788	K	PREDICTED: guanylate-binding protein 2 [Vitis vinifera]	1	0.0138	84.244	AAESK(1)IR	2	-1.0697	3	2.345	1.131	2.198				0.352		0.408	0.999	1.001	1	1	1	1.002	1	0.997	1.001	2.347	1.13	2.197				0.352		0.408			4.98	0.0552
CSA003213.1	237	K	PREDICTED: thylakoid lumenal 29 kDa protein, chloroplastic [Vitis vinifera]	1	7.26e-09	104.17	VPLWAK(1)ASVQEMK	2	-0.98854	13		0.388	0.733	0.528	1.089	0.81	1.386	1.148	1.224	1.002	1	1.002	1.002	1.001	1.004	0.996	0.996	0.998		0.388	0.732	0.527	1.088	0.807	1.391	1.153	1.227	0.642	0.0636	0.445	0.0213	0.693	0.387
CSA003213.1	246	K	PREDICTED: thylakoid lumenal 29 kDa protein, chloroplastic [Vitis vinifera]	1	0.00148	67.08	DK(1)FSAIGFGPR	2	-0.12055	3				0.644	1.239	0.802	1.107	0.727	0.72	1.002	1	1.002	1.002	1.001	1.004	0.996	0.996	0.998				0.643	1.238	0.799	1.111	0.73	0.722	1.046	0.868
CSA003213.1	244	K	PREDICTED: thylakoid lumenal 29 kDa protein, chloroplastic [Vitis vinifera]	1	0.00038	86.882	ASVQEMK(1)DK	2	-0.38431	27	1.139	0.791	1.721	0.931	0.944	1.794	0.512	0.861	0.736	1.002	1	1.002	1.002	1.001	1.004	0.996	0.996	0.998	1.137	0.791	1.718	0.929	0.943	1.787	0.514	0.865	0.738	1.729	0.163	1.723	0.153	0.996	0.991
CSA003213.1	287	K	PREDICTED: thylakoid lumenal 29 kDa protein, chloroplastic [Vitis vinifera]	1	0.000638	77.062	DVAPWVEK(1)YQR	2	-0.16847	11	0.747	1.567	1.31	0.892	1.458	1.112	0.685	0.676	0.856	1.002	1	1.002	1.002	1.001	1.004	0.996	0.996	0.998	0.746	1.567	1.308	0.89	1.457	1.108	0.687	0.679	0.858	1.553	0.079	1.628	0.135	1.048	0.86
CSA003213.1	135	K	PREDICTED: thylakoid lumenal 29 kDa protein, chloroplastic [Vitis vinifera]	1	0.000975	61.11	ATK(1)SGGPNGSVR	2	0.24112	2	1.238	1.238	1.24	1.251	0.892	1.108	0.71	0.805	0.876	1.002	1	1.002	1.002	1.001	1.004	0.996	0.996	0.998	1.236	1.238	1.238	1.249	0.891	1.104	0.713	0.808	0.878	1.352	0.0696	1.547	0.000804	1.144	0.207
CSA003232.1	237	K	PREDICTED: elongation factor 1-gamma [Vitis vinifera]	1	0.000208	104.82	KPTQPK(1)EAAK	2	0.14223	8	1.191	1.348	1.28	0.899	1.026	1.351	0.634	0.722	0.941	1	1.002	1.001	0.998	0.999	1	0.998	1.002	1.001	1.191	1.345	1.279	0.901	1.028	1.351	0.635	0.721	0.94	1.428	0.113	1.662	0.00748	1.163	0.275
CSA003232.1	273	K	PREDICTED: elongation factor 1-gamma [Vitis vinifera]	0.955723	1.16e-07	68.044	AEDVEEEEAPK(0.044)PK(0.956)AK	2	0.47073	9	1.121	1.318	0.669		1.287	1.329	0.837	0.906	0.611	1	1.002	1.001	0.998	0.999	1	0.998	1.002	1.001	1.121	1.316	0.668		1.289	1.329	0.838	0.904	0.611	1.669	0.0202	1.319	0.302	0.791	0.35
CSA003232.1	299	K	PREDICTED: elongation factor 1-gamma [Vitis vinifera]	1	0.000359	94.692	LYSNTK(1)TNFR	2	1.4007	8	0.864	0.788	0.852	1.112	1.019	1.206	1.043	1.262	0.688	1	1.002	1.001	0.998	0.999	1	0.998	1.002	1.001	0.864	0.787	0.851	1.114	1.021	1.206	1.045	1.26	0.687	1.117	0.543	0.836	0.388	0.749	0.00892
CSA003232.1	59	K	PREDICTED: elongation factor 1-gamma [Vitis vinifera]	1	3.73e-05	93.345	TPEFIK(1)MNPIGK	2	-0.080635	9	0.811	1.551	1.36	1.188	1.215	0.916	0.741	0.692		1	1.002	1.001	0.998	0.999	1	0.998	1.002	1.001	0.811	1.548	1.359	1.19	1.217	0.916	0.742	0.691		1.546	0.0525	1.73	0.165	1.119	0.614
CSA003232.1	219	K	PREDICTED: elongation factor 1-gamma [Vitis vinifera]	1	0.0173	45.653	VMGEVK(1)QAEK	2	0.23594	2			0.444	1.165		0.746	0.843		1.434	1	1.002	1.001	0.998	0.999	1	0.998	1.002	1.001			0.444	1.167		0.746	0.844		1.433	0.84	0.665	0.39		0.464
CSA003232.1	409	K	PREDICTED: elongation factor 1-gamma [Vitis vinifera]	1	4.87e-05	98.942	VDLTDEAQK(1)ER	2	0.16439	8	1.027	0.992	0.451	1.321	1.3	1.1	0.919	0.806	0.963	1	1.002	1.001	0.998	0.999	1	0.998	1.002	1.001	1.027	0.99	0.451	1.323	1.302	1.1	0.92	0.805	0.962	1.386	0.0154	0.918	0.723	0.662	0.103
CSA003232.1	24	K	PREDICTED: elongation factor 1-gamma [Vitis vinifera]	1	0.0131	85.265	TNK(1)NAYK	2	0.31265	4	1.007	1.073	1.277	1.31	1.15	1.092	0.726	0.647	0.984	1	1.002	1.001	0.998	0.999	1	0.998	1.002	1.001	1.007	1.071	1.276	1.312	1.152	1.092	0.727	0.646	0.983	1.509	0.0298	1.423	0.0627	0.943	0.553
CSA003232.1	260	K	PREDICTED: elongation factor 1-gamma [Vitis vinifera]	0.904796	2.49e-21	78.78	K(0.021)EPAK(0.074)PK(0.905)AEDVEEEEAPKPK	4	-0.52617	7	1.723	0.633	0.438	1.093			1.822		0.403	1	1.002	1.001	0.998	0.999	1	0.998	1.002	1.001	1.724	0.632	0.438	1.095			1.825		0.403	0.983		0.836	0.821	0.85
CSA003232.1	223	K	PREDICTED: elongation factor 1-gamma [Vitis vinifera]	1	0.00119	58.32	QAEK(1)IIPVVSAK	2	-1.1873	2	1.27	1.167	0.857	1.155		1.032	0.98	0.666	1.086	1	1.002	1.001	0.998	0.999	1	0.998	1.002	1.001	1.27	1.165	0.856	1.157		1.032	0.982	0.665	1.085	1.202	0.357	1.205	0.352	1.002	0.989
CSA003234.1	8	K	PREDICTED: transcription factor BTF3 homolog 4 [Citrus sinensis]	1	0.00319	69.825	LMK(1)MAGAVR	2	-1.3159	10	0.99	0.862	1.305	1.185	1.202	1.095	0.778	1.197	0.532	0.967	0.941	0.986	1.032	0.977	1.148	1.007	0.997	0.946	1.024	0.916	1.324	1.149	1.23	0.954	0.772	1.201	0.563	1.314	0.265	1.287	0.339	0.979	0.884
CSA003234.1	37	K	PREDICTED: transcription factor BTF3 homolog 4 [Citrus sinensis]	1	0.00203	115.49	TTTTDDK(1)R	2	-0.39657	9	1.118	0.802	1.332	1.216	1.257	1.14	0.722	0.753	0.897	0.967	0.941	0.986	1.032	0.977	1.148	1.007	0.997	0.946	1.157	0.852	1.351	1.179	1.287	0.993	0.717	0.755	0.948	1.429	0.0364	1.388	0.125	0.972	0.856
CSA003234.1	30	K	PREDICTED: transcription factor BTF3 homolog 4 [Citrus sinensis]	1	2.27e-05	94.402	AVHK(1)TTTTDDKR	3	-0.70939	21	0.787	1.093	1.307	1.3	1	1.463	0.519	0.881	0.893	0.967	0.941	0.986	1.032	0.977	1.148	1.007	0.997	0.946	0.814	1.162	1.326	1.26	1.023	1.274	0.515	0.884	0.944	1.518	0.0612	1.409	0.189	0.928	0.645
CSA003234.1	44	K	PREDICTED: transcription factor BTF3 homolog 4 [Citrus sinensis]	1	0.000876	130.77	LQSTLK(1)R	2	-0.64391	8	1.196	1.167	0.783	1.136	1.251	1.253	0.737	0.729	0.902	0.967	0.941	0.986	1.032	0.977	1.148	1.007	0.997	0.946	1.237	1.24	0.794	1.101	1.28	1.091	0.732	0.731	0.954	1.437	0.0216	1.354	0.16	0.942	0.698
CSA003234.1	5	K	PREDICTED: transcription factor BTF3 homolog 4 [Citrus sinensis]	1	0.00188	69.598	MNVEK(1)LMK	2	-0.2292	12	1.031	1.503	1.564	1.12	1.196	1.086	0.689	0.567	0.76	0.967	0.941	0.986	1.032	0.977	1.148	1.007	0.997	0.946	1.067	1.598	1.587	1.086	1.224	0.946	0.684	0.569	0.804	1.583	0.019	2.067	0.0176	1.306	0.16
CSA003336.1	8	K	PREDICTED: vesicle-associated membrane protein 725 [Tarenaya hassleriana]	1	0.0165	80.229	VK(1)EDFTK	2	-1.241	4	1.159	0.91	0.983	0.829	0.991	0.882	0.781	1.098	1.384	0.966	0.978	0.977	1.023	1.003	1.031	0.969	0.993	1.06	1.2	0.931	1.007	0.811	0.988	0.855	0.806	1.105	1.305	0.825	0.292	0.975	0.882	1.182	0.17
CSA003432.1	107	K	PREDICTED: mediator of RNA polymerase II transcription subunit 36a-like [Daucus carota subsp. sativus]	1	0.00774	46.069	NMVPGEAVYNEK(1)R	2	1.3258	1	1.068	0.765	1.509	1.302	0.91	1.282				1.001	1	1.001	0.995	0.999	0.998	1.001	1	1.006	1.067	0.765	1.507	1.308	0.911	1.285								0.953	0.837
CSA003436.1	147	K	PREDICTED: NADP-dependent D-sorbitol-6-phosphate dehydrogenase [Ricinus communis]	1	0.00391	59.84	GTVVIPK(1)SSK	2	1.3539	5	0.768	0.951			1.082	1.194	0.864	0.928		0.999	1.001	1.005	0.998	0.999	1.004	0.996	0.993	1.006	0.769	0.95			1.084	1.189	0.867	0.935		1.261	0.0643	0.954	0.71	0.756	0.119
CSA003436.1	174	K	PREDICTED: NADP-dependent D-sorbitol-6-phosphate dehydrogenase [Ricinus communis]	1	0.0016	66.267	EDMDLIK(1)SIDR	2	-0.85998	2			1.56	0.849	1.025					0.999	1.001	1.005	0.998	0.999	1.004	0.996	0.993	1.006			1.552	0.85	1.026									1.654
CSA003471.1	92	K	PREDICTED: glutathione S-transferase F9 [Ricinus communis]	1	8.11e-06	110.39	LIQESEEK(1)LGK	2	1.0154	11	1.01	0.81	0.883	1.074	1.235	1.222	1.055	1.043	0.597	1.012	1.005	1.007	0.998	0.997	0.992	0.991	0.991	1.006	0.998	0.806	0.877	1.076	1.239	1.232	1.064	1.052	0.593	1.309	0.164	0.99	0.957	0.756	0.0204
CSA003471.1	32	K	PREDICTED: glutathione S-transferase F9 [Ricinus communis]	1	0.00787	50.786	YK(1)SQGTELLGK	2	-0.040803	1	0.702	0.888	0.941	1.775	1.199	0.928	0.977	0.818	0.731	1.012	1.005	1.007	0.998	0.997	0.992	0.991	0.991	1.006	0.694	0.884	0.935	1.778	1.203	0.936	0.985	0.825	0.726	1.544	0.151	0.99	0.941	0.641	0.145
CSA003471.1	41	K	PREDICTED: glutathione S-transferase F9 [Ricinus communis]	1	5.19e-14	109.79	SQGTELLGK(1)TIEER	2	0.4575	7		0.965		1.068	1.171	0.984	0.929	0.771	0.62	1.012	1.005	1.007	0.998	0.997	0.992	0.991	0.991	1.006		0.96		1.07	1.175	0.992	0.937	0.778	0.616	1.389	0.0474	1.236		0.89
CSA003480.1	27	K		1	0.000146	81.017	LLQHK(1)ELESR	3	0.3893	7	1.192	0.873	0.91	1.211	1.212	1.065			1.061	0.987	1.055	1.019	1.033	0.928	0.934	1.037	0.996	1.01	1.207	0.828	0.893	1.172	1.306	1.14			1.05	1.149		0.93		0.809	0.146
CSA003557.1	129	K	PREDICTED: 60S ribosomal protein L21-1 [Daucus carota subsp. sativus]	1	0.00385	84.743	GEVISTK(1)R	2	-1.6539	4	1.088	1.473	0.774	1.151	1.085	1.062	0.881	0.918	0.712	1.003	1.003	1.002	0.996	1.002	0.996	1	1	0.998	1.084	1.469	0.773	1.155	1.083	1.066	0.881	0.918	0.713	1.315	0.0184	1.324	0.268	1.007	0.973
CSA003650.1	112	K	PREDICTED: ferredoxin-dependent glutamate synthase, chloroplastic [Ricinus communis]	1	0.00413	67.207	DDNLMK(1)EAK	2	-0.94675	2	1.634	1.077	1.208	1.4	0.963	0.899	0.875	0.6	0.782	1.002	1.002	0.997	1.003	1.002	1.008	0.99	0.999	0.996	1.63	1.074	1.212	1.395	0.961	0.892	0.884	0.601	0.785	1.431	0.141	1.726	0.0423	1.206	0.387
CSA003651.1	55	K	Ferredoxin-dependent glutamate synthase 2 [Morus notabilis]	1	8.7e-10	114.72	VVK(1)DENVDDFER	2	-0.13076	11	0.95	1.033	1.532	1.124	0.931	1.143	1.007	0.74	0.795	1.003	1.001	1.001	1.006	1.004	1	0.995	0.993	0.997	0.947	1.032	1.531	1.118	0.927	1.142	1.012	0.745	0.797	1.248	0.118	1.374	0.185	1.101	0.609
CSA003654.1	365	K	PREDICTED: ferredoxin-dependent glutamate synthase, chloroplastic [Vitis vinifera]	1	0.0184	77.496	LLHK(1)AVR	2	0.93114	5	1.284	1.506	0.586	1.298			0.781	1.163	0.649	1.002	1.001	1.001	1.003	1.002	1.003	0.996	0.996	0.997	1.281	1.505	0.586	1.294			0.784	1.167	0.651	1.492		1.296	0.464	0.868
CSA003654.1	407	K	PREDICTED: ferredoxin-dependent glutamate synthase, chloroplastic [Vitis vinifera]	1	0.000594	45.438	APIPVGK(1)VEPAVSIVQR	2	0.33906	1			0.548		0.749	0.871		0.941	1.528	1.002	1.001	1.001	1.003	1.002	1.003	0.996	0.996	0.997			0.548		0.748	0.869		0.945	1.533	0.653	0.288	0.442		0.677
CSA003654.1	336	K	PREDICTED: ferredoxin-dependent glutamate synthase, chloroplastic [Vitis vinifera]	1	0.000871	83.783	AFSEDTAK(1)R	2	0.85468	5	1.131	0.916	0.733	0.948	1.121	1.178	0.921	0.896	1.103	1.002	1.001	1.001	1.003	1.002	1.003	0.996	0.996	0.997	1.129	0.915	0.732	0.945	1.119	1.175	0.924	0.899	1.107	1.105	0.34	0.947	0.717	0.857	0.313
CSA003654.1	137	K	PREDICTED: ferredoxin-dependent glutamate synthase, chloroplastic [Vitis vinifera]	1	9.52e-07	54.343	GLEGSLEK(1)TLNK	2	1.6574	5										1.002	1.001	1.001	1.003	1.002	1.003	0.996	0.996	0.997
CSA003654.1	397	K	PREDICTED: ferredoxin-dependent glutamate synthase, chloroplastic [Vitis vinifera]	1	0.0075	61.161	DLLEFK(1)SDR	2	-0.44314	7	1.303	1.281	1.218	0.99	1.212	1.062	0.747	0.66	0.898	1.002	1.001	1.001	1.003	1.002	1.003	0.996	0.996	0.997	1.3	1.28	1.217	0.987	1.21	1.059	0.75	0.662	0.901	1.408	0.0304	1.642	0.0026	1.166	0.0623
CSA003654.1	529	K	PREDICTED: ferredoxin-dependent glutamate synthase, chloroplastic [Vitis vinifera]	1	0.000517	64.918	PGEGGQLPGK(1)K	2	-0.3156	9	0.963	0.829	0.957	0.97	1.13	1.23	0.821	0.855	1.222	1.002	1.001	1.001	1.003	1.002	1.003	0.996	0.996	0.997	0.961	0.828	0.956	0.967	1.128	1.227	0.824	0.858	1.226	1.142	0.408	0.944	0.71	0.826	0.0925
CSA003654.1	995	K	PREDICTED: ferredoxin-dependent glutamate synthase, chloroplastic [Vitis vinifera]	1	0.00969	89.903	EIVK(1)IQR	2	0.032433	4	0.783	1.044	0.765	1.312	1.144	0.782	0.834	0.996	1.234	1.002	1.001	1.001	1.003	1.002	1.003	0.996	0.996	0.997	0.781	1.043	0.764	1.308	1.142	0.78	0.837	1	1.238	1.051	0.803	0.842	0.333	0.801	0.301
CSA003654.1	141	K	PREDICTED: ferredoxin-dependent glutamate synthase, chloroplastic [Vitis vinifera]	1	0.0158	81.297	TLNK(1)LCK	2	-1.2444	3	1.007	1.216	1.168	1.367	1.224	0.817				1.002	1.001	1.001	1.003	1.002	1.003	0.996	0.996	0.997	1.005	1.215	1.167	1.363	1.222	0.815								0.996	0.982
CSA003654.1	144	K	PREDICTED: ferredoxin-dependent glutamate synthase, chloroplastic [Vitis vinifera]	1	0.00581	56.404	LCK(1)AADEAVR	2	1.4271	3	0.928		0.678	1.091	1.079	0.887	0.924	1.155	0.925	1.002	1.001	1.001	1.003	1.002	1.003	0.996	0.996	0.997	0.926		0.678	1.088	1.077	0.885	0.927	1.159	0.928	1.012	0.914	0.798	0.232	0.789	0.186
CSA003654.1	837	K	PREDICTED: ferredoxin-dependent glutamate synthase, chloroplastic [Vitis vinifera]	1	0.011	67.981	IAGVVAK(1)K	2	0.62055	7										1.002	1.001	1.001	1.003	1.002	1.003	0.996	0.996	0.997
CSA003658.1	395	K	PREDICTED: ribulose bisphosphate carboxylase/oxygenase activase, chloroplastic isoform X1 [Vitis vinifera]	1	5.92e-08	101.32	WVSGVGVDTIGK(1)K	2	-1.2886	18	1.359	1.238	1.258	1.274	0.982	0.945	0.845	0.678	0.815	1	0.998	0.999	0.998	1	1	1	1.001	1.004	1.359	1.24	1.259	1.276	0.982	0.945	0.845	0.677	0.812	1.372	0.0682	1.653	0.0013	1.205	0.12
CSA003658.1	326	K	PREDICTED: ribulose bisphosphate carboxylase/oxygenase activase, chloroplastic isoform X1 [Vitis vinifera]	1	0.000336	81.625	MEK(1)FYWAPTR	2	-0.89398	8	0.825	1.183	1.225		1.342	0.962	1.153	0.735	0.662	1	0.998	0.999	0.998	1	1	1	1.001	1.004	0.825	1.185	1.226		1.342	0.962	1.153	0.734	0.659	1.357	0.303	1.271	0.314	0.937	0.759
CSA003658.1	383	K	PREDICTED: ribulose bisphosphate carboxylase/oxygenase activase, chloroplastic isoform X1 [Vitis vinifera]	1	0.00046	60.196	K(1)WVSGVGVDTIGK	2	0.21452	5	0.968	1.162		1.148	1.042	0.834	0.75		1.096	1	0.998	0.999	0.998	1	1	1	1.001	1.004	0.968	1.164		1.15	1.042	0.834	0.75		1.092	1.095	0.651	1.158	0.538	1.057	0.709
CSA003658.1	411	K	PREDICTED: ribulose bisphosphate carboxylase/oxygenase activase, chloroplastic isoform X1 [Vitis vinifera]	1	1.04e-59	169.94	EGPPTFEQPK(1)MTVEK	2	2.4252	31	1.131	1.237	1.76	1.023	0.799	1.314	0.787	0.675	0.784	1	0.998	0.999	0.998	1	1	1	1.001	1.004	1.131	1.239	1.762	1.025	0.799	1.313	0.787	0.674	0.781	1.399	0.124	1.843	0.0336	1.317	0.247
CSA003658.1	451	K	PREDICTED: ribulose bisphosphate carboxylase/oxygenase activase, chloroplastic isoform X1 [Vitis vinifera]	1	9.08e-69	137.87	VQLADQYMSEAALGDANK(1)DAINR	3	1.3088	6							1.236	0.582	0.562	1	0.998	0.999	0.998	1	1	1	1.001	1.004							1.237	0.581	0.56
CSA003662.1	371	K	PREDICTED: ribulose bisphosphate carboxylase/oxygenase activase, chloroplastic isoform X2 [Vitis vinifera]	1	3.09e-06	89.231	WISGAGVDTIGK(1)K	2	1.4148	37	1.252	1.537	1.468	1.063	0.929	1.128	0.819	0.618	0.712	1.001	0.999	0.999	0.999	0.999	0.999	1.002	1.001	1.001	1.25	1.538	1.469	1.064	0.93	1.129	0.817	0.618	0.711	1.456	0.0166	1.984	0.00251	1.363	0.0226
CSA003662.1	387	K	PREDICTED: ribulose bisphosphate carboxylase/oxygenase activase, chloroplastic isoform X2 [Vitis vinifera]	1	1.82e-35	147.1	EGPPTFEQPK(1)MTLEK	2	-0.8581	38	1.223	1.385	1.936	0.918	1.179	1.081	0.729	0.643	0.571	1.001	0.999	0.999	0.999	0.999	0.999	1.002	1.001	1.001	1.221	1.386	1.937	0.919	1.181	1.082	0.728	0.643	0.57	1.64	0.00956	2.342	0.0172	1.428	0.119
CSA003662.1	70	K	PREDICTED: ribulose bisphosphate carboxylase/oxygenase activase, chloroplastic isoform X2 [Vitis vinifera]	0.998875	0.00242	81.296	QTDK(0.001)DK(0.999)WR	3	-0.80282	17	1.093	1.155	1.111	1.094	1.025	1.261	0.799	0.868	0.802	1.001	0.999	0.999	0.999	0.999	0.999	1.002	1.001	1.001	1.092	1.156	1.112	1.096	1.027	1.262	0.797	0.867	0.801	1.373	0.0142	1.362	0.000551	0.993	0.913
CSA003662.1	68	K	PREDICTED: ribulose bisphosphate carboxylase/oxygenase activase, chloroplastic isoform X2 [Vitis vinifera]	1	0.0038	111.95	KQTDK(1)DK	2	-2.8295	5	0.847	1.53	0.878	0.987	0.766	0.735	1.698	0.779	0.704	1.001	0.999	0.999	0.999	0.999	0.999	1.002	1.001	1.001	0.846	1.531	0.879	0.988	0.767	0.736	1.695	0.778	0.703	0.784	0.525	1.025	0.949	1.307	0.343
CSA003662.1	167	K	PREDICTED: ribulose bisphosphate carboxylase/oxygenase activase, chloroplastic isoform X2 [Vitis vinifera]	1	1.9e-18	119.39	VPLILGIWGGK(1)GQGK	2	1.8741	3				0.076	0.261	0.052	1.538	1.292	1.707	1.001	0.999	0.999	0.999	0.999	0.999	1.002	1.001	1.001				0.076	0.261	0.052	1.535	1.291	1.705	0.086	0.000547
CSA003662.1	377	K	PREDICTED: ribulose bisphosphate carboxylase/oxygenase activase, chloroplastic isoform X2 [Vitis vinifera]	1	6.31e-24	129.15	LVNSK(1)EGPPTFEQPK	3	0.11774	45	1.184	1.523	1.088	0.952	1.179	1.18	0.816	0.687	0.729	1.001	0.999	0.999	0.999	0.999	0.999	1.002	1.001	1.001	1.182	1.524	1.089	0.953	1.181	1.181	0.814	0.686	0.728	1.487	0.0129	1.703	0.0192	1.145	0.353
CSA003662.1	408	K	PREDICTED: ribulose bisphosphate carboxylase/oxygenase activase, chloroplastic isoform X2 [Vitis vinifera]	1	2.68e-17	84.508	LLEYGYMLVQEQENVK(1)R	3	0.74507	2							0.405	1.01	1.064	1.001	0.999	0.999	0.999	0.999	0.999	1.002	1.001	1.001							0.404	1.009	1.063
CSA003662.1	302	K	PREDICTED: ribulose bisphosphate carboxylase/oxygenase activase, chloroplastic isoform X2 [Vitis vinifera]	1	2.61e-07	125.97	MEK(1)FYWAPNREDR	3	-0.75864	32	1.163	1.522	1.514	0.775	1.341	1.009	0.73	0.798	0.63	1.001	0.999	0.999	0.999	0.999	0.999	1.002	1.001	1.001	1.161	1.523	1.515	0.776	1.343	1.01	0.729	0.797	0.629	1.452	0.131	1.949	0.00613	1.342	0.154
CSA003662.1	415	K	PREDICTED: ribulose bisphosphate carboxylase/oxygenase activase, chloroplastic isoform X2 [Vitis vinifera]	1	2.84e-20	73.831	VQLADK(1)YLSEAALGDANQDSIDR	2	1.7111	2							0.174	1.215	1.112	1.001	0.999	0.999	0.999	0.999	0.999	1.002	1.001	1.001							0.174	1.214	1.111
CSA003662.1	171	K	PREDICTED: ribulose bisphosphate carboxylase/oxygenase activase, chloroplastic isoform X2 [Vitis vinifera]	1	1.04e-07	77.776	GQGK(1)SFQCELVFAK	2	0.64468	4	0.235				0.44	0.519	0.926	1.571	1.442	1.001	0.999	0.999	0.999	0.999	0.999	1.002	1.001	1.001	0.235				0.441	0.52	0.924	1.57	1.44	0.366	0.0477	0.179		0.489
CSA003663.1	305	K	PREDICTED: D-xylose-proton symporter-like 3, chloroplastic [Theobroma cacao]	1	0.000598	85.29	GSIQELK(1)EK	2	1.7863	5	0.9	0.75	0.99	1.199	1.136	1.241	0.799	1.079		0.999	0.998	1	1	0.997	1.004	0.997	1.002	1.001	0.901	0.752	0.99	1.199	1.139	1.236	0.801	1.077		1.268	0.104	0.938	0.698	0.739	0.0143
CSA003697.1	93	K	PREDICTED: calcium-dependent protein kinase 1-like [Nelumbo nucifera]	1	0.00687	52.247	LVNK(1)DDIEDVR	2	2.0099	1				0.863	0.83	0.787	0.756	1.483	0.526	1.004	1.003	0.998	0.999	0.997	1.001	0.998	1	1.001				0.864	0.833	0.786	0.757	1.483	0.525	0.898	0.761
CSA003732.1	104	K		1	0.000439	117.31	QDFK(1)TSILR	2	0.38238	16	1.256	1.833	1.511	0.831	0.917	0.964	0.819	0.771	0.679
CSA003732.1	91	K		1	1.6e-05	100.22	GQDLSGK(1)DFSGK	2	1.0312	13	1.072	1.195	1.132	1.048	1.023	1.128	0.88	1.103	0.594
CSA003732.1	100	K		1	0.00147	93.374	SLIK(1)QDFK	2	-1.7427	17	1.412	1.064	1.279	1.335	0.956	1.072	1.046	0.521	0.679
CSA003732.1	96	K		1	0.00545	64.841	DFSGK(1)SLIK	2	-0.59854	15	1.07	1.162	1.233	0.846	1.012	1.014	1.114	0.797	0.904
CSA003733.1	116	K	PREDICTED: thylakoid lumenal 15 kDa protein 1, chloroplastic [Capsicum annuum]	1	4.31e-07	53.453	EYLCK(1)IADGVNPTTGNATR	2	0.40309	1		0.635	1.234	0.438			1.498	1.014		1.009	1	1.005	1.003	1.004	1.003	0.992	0.991	0.993		0.635	1.228	0.437			1.51	1.024		0.345		0.735	0.474	2.133
CSA003952.1	199	K	PREDICTED: ornithine carbamoyltransferase, chloroplastic [Daucus carota subsp. sativus]	1	0.0026	59.198	GFEPDEK(1)TVEK	2	-0.90725	5	1.252	0.806	1.024	1.192	0.815	1.41	0.991	1	0.608	0.998	0.999	1.009	0.989	0.999	1.006	1.001	0.997	1.002	1.254	0.807	1.015	1.205	0.816	1.402	0.99	1.003	0.607	1.316	0.273	1.183	0.435	0.899	0.62
CSA003952.1	26	K	PREDICTED: ornithine carbamoyltransferase, chloroplastic [Daucus carota subsp. sativus]	1	0.00357	68.657	ATILK(1)ILDR	2	0.20435	9	1.029	1.299	1.302	0.74	1.337	1.062	0.852	0.82	0.813	0.998	0.999	1.009	0.989	0.999	1.006	1.001	0.997	1.002	1.031	1.301	1.291	0.748	1.338	1.056	0.852	0.822	0.811	1.264	0.269	1.458	0.0132	1.153	0.451
CSA003953.1	61	K	PREDICTED: proteasome subunit alpha type-1-B-like [Populus euphratica]	1	0.0101	51.286	AQSELSSYQK(1)K	2	0.27396	2	1.017	1.083	0.876	1.24	1.045	1.088	0.915	0.821	0.965	0.994	1.003	0.997	1.002	1.002	0.999	1.004	1.002	0.998	1.023	1.08	0.879	1.237	1.043	1.089	0.912	0.819	0.967	1.249	0.037	1.105	0.269	0.885	0.198
CSA004011.1	6	K		1	0.00195	51.276	MGTSK(1)K(1)SELK	2	-3.2658	1	1.046	1.192	0.938	1.674	1.431	1.08		0.504	0.632
CSA004011.1	5	K		1	0.00195	51.276	MGTSK(1)K(1)SELK	2	-3.2658	1	1.046	1.192	0.938	1.674	1.431	1.08		0.504	0.632
CSA004024.1	128	K	PREDICTED: monodehydroascorbate reductase 5, mitochondrial [Nelumbo nucifera]	1	0.0164	53.124	QTPEWYK(1)EK	2	-0.30186	1	1.128	1.273	1.108	1.031	1.049	0.968	1.033	0.823	0.776	0.997	0.999	1.002	1.002	1.003	1.001	0.996	0.999	1	1.132	1.274	1.106	1.029	1.046	0.967	1.037	0.824	0.776	1.154	0.183	1.332	0.0383	1.155	0.0529
CSA004024.1	265	K	PREDICTED: monodehydroascorbate reductase 5, mitochondrial [Nelumbo nucifera]	1	0.004	80.165	FLK(1)GVSIK	2	-0.41222	5		1.119		1.111	1.051		0.778	0.714	0.849	0.997	0.999	1.002	1.002	1.003	1.001	0.996	0.999	1		1.12		1.109	1.048		0.781	0.715	0.849	1.38	0.0124	1.433		1.039
CSA004048.1	138	K	PREDICTED: far upstream element-binding protein 1 isoform X2 [Juglans regia]	1	0.00227	51.726	VGVIIGK(1)GGETIK	2	3.3628	3		1.186					0.924	0.692	0.86	1	1.002	0.997	1.002	0.995	0.998	1.004	1.004	0.998		1.183					0.921	0.689	0.861			1.437
CSA004129.1	487	K	UDP-glycosyltransferase 73C2 [Morus notabilis]	1	1.75e-06	114.86	LMADEEVHK(1)R	3	-0.83198	16	1.647	0.998	0.503	1.139	0.993	1.062	0.817	1.082	0.843	0.998	0.994	0.999	1.004	1.006	1.006	1	0.995	0.998	1.651	1.004	0.504	1.134	0.987	1.055	0.817	1.087	0.844	1.156	0.211	1.149	0.711	0.994	0.986
CSA004254.1	47	K	PREDICTED: putative low molecular weight protein-tyrosine-phosphatase slr0328 [Prunus mume]	1	0.00766	40.941	SPAAEGVFTDLVK(1)K	2	0.8551	1			0.993	0.414	1.191	0.853	1.092	1.116	0.805	1.003	0.994	0.994	0.998	1	1.004	1.007	1	1			0.999	0.415	1.191	0.85	1.084	1.116	0.805	0.817	0.496	0.997		1.221
CSA004279.1	295	K	calcium-dependent phosphotriesterase superfamily protein [Medicago truncatula]	1	0.0135	46.88	ITTAATVK(1)DGK	2	2.0757	1	1.281	1.006	0.765	0.83	1.261	1.301	0.675	0.904	1.063	1.006	0.998	0.999	0.999	1.001	0.996	0.997	1.002	1.002	1.274	1.008	0.766	0.831	1.26	1.306	0.677	0.902	1.061	1.287	0.25	1.154	0.502	0.897	0.609
CSA004286.1	101	K	PREDICTED: 2-alkenal reductase (NADP(+)-dependent) [Vitis vinifera]	1	0.00283	66.056	EEVLEAALK(1)R	2	-1.1565	5	0.967	1.126	1.396	0.848	1.171	1.026	1.023	0.853	0.778	1	1.001	1.002	1.003	0.999	1.007	0.993	0.996	0.999	0.967	1.125	1.393	0.846	1.172	1.019	1.03	0.856	0.779	1.139	0.361	1.307	0.132	1.148	0.392
CSA004338.1	171	K		1	0.00295	42.843	TVTEDQPK(1)LER	2	1.3458	1
CSA004403.1	136	K	PREDICTED: dehydrin isoform X1 [Citrus sinensis]	0.981809	0.00268	52.071	ISGEK(0.018)EEEK(0.982)IEK	3	0.47429	1				0.95	1.277	0.653				0.983	1.001	0.994	1.001	1.001	1.011	0.994	1.009	1.005				0.949	1.276	0.646
CSA004403.1	186	K	PREDICTED: dehydrin isoform X1 [Citrus sinensis]	1	0.00715	96.048	LPGQNK(1)K	2	0.99248	4	0.911	0.846	0.647	1.574	1.628	1.536	0.533	0.722	0.634	0.983	1.001	0.994	1.001	1.001	1.011	0.994	1.009	1.005	0.927	0.846	0.651	1.572	1.626	1.52	0.536	0.716	0.631	2.506	9.68e-05	1.287	0.137	0.514	0.000942
CSA004403.1	150	K	PREDICTED: dehydrin isoform X1 [Citrus sinensis]	1	5.24e-05	71.879	YEAVVTPLPPK(1)EK	2	0.65221	15	0.843		0.81	1.399	1.464	1.348	0.82	0.491	0.683	0.983	1.001	0.994	1.001	1.001	1.011	0.994	1.009	1.005	0.857		0.814	1.397	1.462	1.334	0.825	0.487	0.68	2.106	0.00218	1.26	0.269	0.598	0.00156
CSA004426.1	237	K	PREDICTED: adenosylhomocysteinase [Ziziphus jujuba]	1	0.00398	66.19	SK(1)FDNLYGCR	2	1.0602	5	0.842	0.884	0.959	1.501	1.127	1.185	1.035	0.572	0.9	0.995	0.996	0.995	0.998	1.006	1.003	1.009	1.001	0.995	0.846	0.887	0.963	1.503	1.121	1.182	1.025	0.571	0.904	1.522	0.0734	1.078	0.665	0.709	0.0403
CSA004504.1	142	K	PREDICTED: beta-glucosidase 44-like [Citrus sinensis]	1	0.00146	67.214	VNEK(1)GVAYYNR	2	-0.95178	7	0.668	0.598	0.709	1.354	1.876	1.519	0.805	0.837	0.454	0.995	0.994	0.999	0.999	0.998	1.001	1.003	1.005	1.006	0.671	0.602	0.71	1.355	1.879	1.518	0.803	0.833	0.451	2.277	0.0108	0.95	0.797	0.417	0.0043
CSA004504.1	458	K	PREDICTED: beta-glucosidase 44-like [Citrus sinensis]	1	0.00391	84.568	AYLTQLK(1)K	2	3.8768	4	0.826	0.916	0.71	1.553	1.277	1.157	0.814			0.995	0.994	0.999	0.999	0.998	1.001	1.003	1.005	1.006	0.83	0.922	0.711	1.554	1.279	1.156	0.812			1.638		1.011		0.617	0.0184
CSA004531.1	142	K	PREDICTED: carboxymethylenebutenolidase homolog [Citrus sinensis]	1	0.000581	93.556	IAK(1)DITTSK	2	-0.15929	12	1.305	1.263	0.854	1.257	1.247	1.187	0.632	0.724	0.811	1.002	1.005	0.996	0.999	1.005	1.002	0.997	0.997	0.997	1.302	1.257	0.857	1.258	1.241	1.184	0.634	0.726	0.814	1.695	0.000878	1.572	0.0513	0.927	0.567
CSA004531.1	245	K	PREDICTED: carboxymethylenebutenolidase homolog [Citrus sinensis]	1	0.00151	114.19	VLSFK(1)GR	2	0.19818	13	1.054	0.934	1.094	1.299	0.923	1.073	1.048	0.795	0.869	1.002	1.005	0.996	0.999	1.005	1.002	0.997	0.997	0.997	1.052	0.93	1.098	1.3	0.919	1.071	1.051	0.797	0.872	1.209	0.229	1.132	0.256	0.936	0.596
CSA004532.1	215	K	PREDICTED: chlorophyll a-b binding protein CP26, chloroplastic [Ricinus communis]	1	4.84e-14	143.97	DPDQAAILK(1)VK	2	0.030967	20	0.765	0.825	1.141	0.789	0.886	0.919	1.303	1.12	1.069	0.997	0.996	0.999	1.001	1.003	1.004	1.001	0.999	1.001	0.767	0.828	1.142	0.788	0.883	0.916	1.302	1.122	1.068	0.741	0.0199	0.784	0.138	1.058	0.704
CSA004532.1	256	K	PREDICTED: chlorophyll a-b binding protein CP26, chloroplastic [Ricinus communis]	1	6.05e-20	70.452	LHPGGPFDPLGLAK(1)DPDQAAILK	3	-0.15686	2								0.848	0.835	0.997	0.996	0.999	1.001	1.003	1.004	1.001	0.999	1.001								0.849	0.834
CSA004535.1	92	K	RmlC-like cupins superfamily protein [Arabidopsis thaliana]	1	0.00311	70.056	IQK(1)NPPESK	2	0.60432	10	1.54	1.302	1.045	0.881	1.05	0.903	0.915	0.794	0.889	1.006	1.002	1.002	0.999	1.001	0.995	0.996	0.996	1.003	1.53	1.3	1.043	0.882	1.049	0.908	0.919	0.798	0.886	1.09	0.284	1.488	0.0435	1.365	0.0829
CSA004619.1	46	K	PREDICTED: 60S ribosomal protein L10a [Phoenix dactylifera]	1	3.23e-06	86.699	EAITQIANDAK(1)EK	2	2.9861	6	0.972	1.082		1.281	0.909	1.183	0.831		0.749	1.002	0.993	0.996	0.998	0.999	1.003	1	1.004	1.005	0.97	1.09		1.284	0.91	1.18	0.831		0.745	1.428	0.106	1.308	0.0809	0.916	0.574
CSA004632.1	212	K	PREDICTED: ycf3-interacting protein 1, chloroplastic isoform X1 [Vitis vinifera]	1	0.00452	45.334	ATDTGIDPEVAAK(1)R	2	-1.1151	2		0.736		0.76	0.792	0.941	1.013	1.036	1.056	0.999	0.998	1.001	1.002	1.001	1.002	1.001	0.998	0.998		0.738		0.759	0.791	0.939	1.011	1.038	1.058	0.801	0.0227	0.712		0.889
CSA004654.1	63	K	PREDICTED: glutathione S-transferase T1 [Nelumbo nucifera]	1	0.000134	51.591	AK(1)IDSVLDWHHSNLR	4	2.0311	2	0.271	0.337	0.614	0.518	1.035	0.916	2.077	1.097	1.248	1.006	1.003	1	0.993	1.003	0.999	0.999	0.993	1.004	0.269	0.336	0.614	0.522	1.032	0.917	2.078	1.105	1.243	0.558	0.129	0.276	0.0294	0.494	0.0898
CSA004669.1	74	K	PREDICTED: 30S ribosomal protein S9, chloroplastic-like [Nelumbo nucifera]	1	0.0017	60.102	ALLK(1)VSESHR	3	0.082491	3	0.94	1.067	0.978	1.01	1.044	1.502	0.817	0.76	0.966	0.996	0.993	0.998	1.005	1.004	0.993	1.006	1.002	1.003	0.943	1.075	0.98	1.005	1.04	1.513	0.812	0.759	0.963	1.404	0.123	1.183	0.1	0.843	0.33
CSA004763.1	63	K	PREDICTED: ribulose bisphosphate carboxylase small chain, chloroplastic-like [Juglans regia]	1	0.017	50.04	VWPPLGLK(1)K	2	0.20769	9	1.474	1.511	1.283	0.776	1.107	0.871	0.942	0.623	0.864	1	0.999	1.001	0.997	1.003	1.002	1.002	0.997	0.998	1.473	1.512	1.282	0.779	1.104	0.869	0.94	0.625	0.866	1.132	0.476	1.755	0.00675	1.551	0.0137
CSA004763.1	138	K	PREDICTED: ribulose bisphosphate carboxylase small chain, chloroplastic-like [Juglans regia]	1	3.77e-158	204.63	LPMFGCTDSSQVLK(1)EVEECK	3	0.1065	14			0.047	0.024		0.073	1.377	1.416	2.002	1	0.999	1.001	0.997	1.003	1.002	1.002	0.997	0.998			0.047	0.024		0.073	1.375	1.42	2.006	0.03	0.00973	0.029		0.969
CSA004763.1	144	K	PREDICTED: ribulose bisphosphate carboxylase small chain, chloroplastic-like [Juglans regia]	1	0.00864	94.262	EVEECK(1)K	2	-0.13457	22	1.131	1.575	1.52	0.83	0.841	0.974	0.717	0.882	0.989	1	0.999	1.001	0.997	1.003	1.002	1.002	0.997	0.998	1.13	1.576	1.518	0.833	0.838	0.972	0.716	0.885	0.991	1.02	0.86	1.63	0.0278	1.598	0.0231
CSA004763.1	160	K	PREDICTED: ribulose bisphosphate carboxylase small chain, chloroplastic-like [Juglans regia]	1	2.4e-08	147.52	IIGFDNK(1)R	2	-0.083949	55	1.2	1.178	1.311	1.165	0.934	1.148	0.867	0.717	0.811	1	0.999	1.001	0.997	1.003	1.002	1.002	0.997	0.998	1.199	1.179	1.31	1.169	0.931	1.145	0.865	0.719	0.813	1.354	0.0313	1.538	0.00188	1.136	0.161
CSA004763.1	110	K	PREDICTED: ribulose bisphosphate carboxylase small chain, chloroplastic-like [Juglans regia]	1	1.7e-32	162.31	EHNK(1)SPGYYDGR	3	-0.45482	80	1.23	1.219	1.305	0.892	1.171	1.38	0.646	0.686	0.859	1	0.999	1.001	0.997	1.003	1.002	1.002	0.997	0.998	1.229	1.22	1.304	0.895	1.167	1.377	0.645	0.688	0.861	1.568	0.0545	1.711	0.00186	1.091	0.503
CSA004837.1	130	K	PREDICTED: multiple organellar RNA editing factor 8, chloroplastic/mitochondrial-like [Nicotiana tabacum]	1	2.23e-05	79.614	TLAK(1)VVGSEEEAR	2	0.58718	10	1.148	1.192	1.02	1.06	1.106	1.01	0.949	0.88	0.792	1.006	1	1.002	0.996	0.996	0.995	1.009	1.002	0.994	1.141	1.192	1.018	1.065	1.111	1.015	0.94	0.878	0.797	1.22	0.0184	1.282	0.0208	1.051	0.41
CSA004909.1	73	K	PREDICTED: photosystem II 10 kDa polypeptide, chloroplastic [Juglans regia]	1	0.00117	70.942	GK(1)GVYQFVDK	2	0.62192	14	1.198	0.911	1.049	1.103	1.204	1.218	0.955	0.633	0.876	1	0.995	1.002	1.009	1	1.006	1.003	0.991	0.994	1.198	0.916	1.047	1.093	1.204	1.211	0.952	0.638	0.881	1.419	0.0279	1.278	0.141	0.901	0.266
CSA004910.1	145	K	PREDICTED: peroxisomal and mitochondrial division factor 2 [Daucus carota subsp. sativus]	1	0.00714	84.244	VVEELK(1)R	2	0.11188	9	1.12	1.114	0.879	1.023	1.137	1.239	0.831	0.887		0.999	1.01	1.001	1.001	0.975	0.997	1.006	1.007	1.004	1.121	1.103	0.878	1.022	1.166	1.243	0.826	0.881		1.34	0.0435	1.212	0.178	0.904	0.342
CSA004910.1	61	K	PREDICTED: peroxisomal and mitochondrial division factor 2 [Daucus carota subsp. sativus]	1	0.00116	77.662	IEALEVEK(1)R	2	-0.59444	6	0.531	0.476	0.593	0.651	0.807	0.633	3.212	0.701	0.47	0.999	1.01	1.001	1.001	0.975	0.997	1.006	1.007	1.004	0.532	0.471	0.592	0.65	0.828	0.635	3.194	0.696	0.468	0.485	0.441	0.366	0.351	0.755	0.0719
CSA004910.1	222	K	PREDICTED: peroxisomal and mitochondrial division factor 2 [Daucus carota subsp. sativus]	1	0.0026	71.614	IDEK(1)EGEIR	2	-1.8569	7	1.188	0.835			1.012	1.1	0.756	1.024	0.858	0.999	1.01	1.001	1.001	0.975	0.997	1.006	1.007	1.004	1.189	0.827			1.038	1.104	0.752	1.017	0.854	1.225	0.151	1.153	0.483	0.941	0.766
CSA005011.1	6	K		1	0.000134	90.614	MQIFVK(1)TLTGK	2	1.0946	24	1.263	1.465	1.353	0.915	1.014	1.036	0.86	0.739	0.776
CSA005011.1	109	K		1	2.87e-13	119.96	IQDK(1)EGIPPDQQR	2	-0.22622	85	0.972	0.745	0.993	0.899	1.019	0.792	0.982	1.197	1.266
CSA005011.1	352	K		1	0.0114	46.069	LIFAGK(1)QLDDGR	2	0.12057	1	1.395	0.892	1.597		1.052	1.034
CSA005011.1	48	K		1	8.57e-07	107.09	LIFAGK(1)QLEDGR	2	-1.3474	27	1.088	1.264	1.35	0.738	1.25	1	0.889	0.828	0.859
CSA005033.1	67	K	PREDICTED: S-adenosylmethionine synthase 2 [Eucalyptus grandis]	1	0.00476	57.785	AAVDYEK(1)IVR	2	1.0685	5	1.524	1.433	0.095	1.044	1.146	1.378				0.998	1	1.004	0.999	1	0.999	1	0.993	1.004	1.527	1.432	0.095	1.045	1.145	1.379								0.856	0.735
CSA005033.1	277	K	PREDICTED: S-adenosylmethionine synthase 2 [Eucalyptus grandis]	1	0.00712	93.374	DPTK(1)VDR	2	-1.1681	5	1.252	1.038	1.14	1.129	1.03	1.364	0.713	0.834	0.773	0.998	1	1.004	0.999	1	0.999	1	0.993	1.004	1.254	1.038	1.135	1.13	1.03	1.365	0.713	0.839	0.77	1.518	0.0193	1.476	0.0071	0.972	0.796
CSA005059.1	173	K	PREDICTED: putative lactoylglutathione lyase isoform X2 [Vitis vinifera]	1	0.00442	66.692	FYEK(1)ALGMK	2	-0.28466	9	1.135	0.982	1.361	1.323	1.166	1.271	0.802	0.648	0.64	1.005	1.003	0.999	0.996	0.998	1	0.998	0.999	1.002	1.13	0.979	1.363	1.328	1.169	1.271	0.804	0.649	0.638	1.802	0.0014	1.66	0.0206	0.921	0.459
CSA005059.1	178	K	PREDICTED: putative lactoylglutathione lyase isoform X2 [Vitis vinifera]	1	0.0144	62.659	ALGMK(1)LLK	2	-0.59226	4	1.086	0.974	1.092	1.115	1.011	1.269	0.924	0.722	0.94	1.005	1.003	0.999	0.996	0.998	1	0.998	0.999	1.002	1.081	0.971	1.093	1.119	1.013	1.269	0.926	0.723	0.938	1.315	0.0561	1.216	0.0805	0.925	0.366
CSA005059.1	111	K	PREDICTED: putative lactoylglutathione lyase isoform X2 [Vitis vinifera]	1	0.00796	69.825	LVEDIK(1)AK	2	0.89177	5	0.743	0.92	0.758	1.116	1.609	1.213	0.709	0.824	1.018	1.005	1.003	0.999	0.996	0.998	1	0.998	0.999	1.002	0.74	0.917	0.759	1.12	1.613	1.213	0.711	0.825	1.016	1.547	0.0568	0.947	0.69	0.612	0.034
CSA005074.1	299	K	PREDICTED: uncharacterized hydrolase YNR064C isoform X1 [Jatropha curcas]	1	0.00877	76.679	LEK(1)ADVYR	2	2.4531	8	0.855	0.965	1.02	1.097	1.158	1.361	0.795	1.17	0.598	1.003	1.003	0.998	1.001	1.007	1.005	0.991	0.997	0.995	0.852	0.962	1.022	1.096	1.15	1.355	0.802	1.174	0.601	1.397	0.139	1.1	0.648	0.788	0.0521
CSA005087.1	351	K	PREDICTED: probable sucrose-phosphate synthase 3 [Prunus mume]	1	0.00175	65.179	QSK(1)EDINSTYK	2	0.4875	2	1.259	0.959	0.706	0.921	1.539	1.298	0.701	0.712	0.983	1.01	1.005	1.013	0.994	0.99	0.995	0.996	0.999	0.998	1.246	0.955	0.697	0.926	1.555	1.305	0.704	0.713	0.985	1.576	0.0871	1.207	0.418	0.766	0.289
CSA005110.1	538	K	PREDICTED: mannosylglycoprotein endo-beta-mannosidase [Vitis vinifera]	1	0.00823	53.237	TDHK(1)EGEDTR	2	-1.0259	1	0.832	1.257	1.797	0.992	1.329	1.125	0.684	0.56	0.879	1	1.001	0.997	1.001	1.001	1	0.999	0.998	1.003	0.832	1.255	1.803	0.991	1.328	1.125	0.685	0.561	0.876	1.623	0.0304	1.833	0.117	1.13	0.643
CSA005116.1	306	K	PREDICTED: fructose-bisphosphate aldolase, cytoplasmic isozyme 1 [Theobroma cacao]	1	8.4e-06	84.365	ALQQSTLK(1)TWGGK	2	2.6054	7	1.214	0.058	1.116	1.157	1.248	1.229	1.124	0.727	1.017	1	0.999	0.998	0.998	0.999	0.999	1.002	1.004	1.002	1.215	0.058	1.118	1.159	1.249	1.231	1.122	0.724	1.015	1.272	0.101	0.835	0.707	0.657	0.325
CSA005116.1	94	K	PREDICTED: fructose-bisphosphate aldolase, cytoplasmic isozyme 1 [Theobroma cacao]	0.994543	2.55e-06	40.622	TSDGK(0.005)PFVELLK(0.995)ENNVIPGIK	3	-0.25717	1									0.869	1	0.999	0.998	0.998	0.999	0.999	1.002	1.004	1.002									0.867
CSA005116.1	38	K	PREDICTED: fructose-bisphosphate aldolase, cytoplasmic isozyme 1 [Theobroma cacao]	1	4.61e-30	134.06	GILAADESTGTIGK(1)R	2	-0.62112	18	0.965	1.219	1.122	1.239	1.082	0.875	0.964	0.856	0.826	1	0.999	0.998	0.998	0.999	0.999	1.002	1.004	1.002	0.965	1.22	1.124	1.241	1.083	0.876	0.962	0.853	0.825	1.213	0.175	1.254	0.0589	1.034	0.793
CSA005116.1	103	K	PREDICTED: fructose-bisphosphate aldolase, cytoplasmic isozyme 1 [Theobroma cacao]	1	0.000755	63.966	ENNVIPGIK(1)VDK	2	2.3893	8	1.243	1.028	1.234	1.009	0.976	1.112	1.048	0.665	0.906	1	0.999	0.998	0.998	0.999	0.999	1.002	1.004	1.002	1.244	1.029	1.236	1.011	0.977	1.113	1.046	0.662	0.904	1.187	0.243	1.343	0.0867	1.131	0.171
CSA005116.1	317	K	PREDICTED: fructose-bisphosphate aldolase, cytoplasmic isozyme 1 [Theobroma cacao]	1	1.09e-09	109.44	ENVGK(1)AQETFLLR	2	-0.96544	5			1.14	0.765	1.082	0.94		1.08		1	0.999	0.998	0.998	0.999	0.999	1.002	1.004	1.002			1.142	0.767	1.083	0.941		1.076		0.865		1.061		1.227
CSA005116.1	106	K	PREDICTED: fructose-bisphosphate aldolase, cytoplasmic isozyme 1 [Theobroma cacao]	1	4.45e-11	52.465	VDK(1)GVVELAGTNGETTTQGFDSLGSR	3	1.0046	2							0.588	0.994		1	0.999	0.998	0.998	0.999	0.999	1.002	1.004	1.002							0.587	0.99
CSA005116.1	24	K	PREDICTED: fructose-bisphosphate aldolase, cytoplasmic isozyme 1 [Theobroma cacao]	1	1.42e-34	93.5	YIATPGK(1)GILAADESTGTIGK	3	-1.2103	8		0.478	0.308	0.194	0.799	0.815	1.297	1.513	1.681	1	0.999	0.998	0.998	0.999	0.999	1.002	1.004	1.002		0.479	0.308	0.194	0.8	0.816	1.294	1.507	1.678	0.404	0.0187	0.264	0.00594	0.652	0.496
CSA005116.1	148	K	PREDICTED: fructose-bisphosphate aldolase, cytoplasmic isozyme 1 [Theobroma cacao]	1	2.11e-10	51.31	AVLK(1)IGPTEPSELSIQQNAQGLAR	3	-0.10004	1							0.399	0.972	1.112	1	0.999	0.998	0.998	0.999	0.999	1.002	1.004	1.002							0.398	0.968	1.11
CSA005189.1	747	K	PREDICTED: protein argonaute 4-like isoform X2 [Juglans regia]	1	0.00777	56.404	VEMIDSLYK(1)R	2	0.88196	4	1.17	1.466	1.302	1.041	1.154	0.788		0.836		0.998	0.999	0.997	0.999	0.999	1.004	0.998	1.001	1.003	1.172	1.467	1.306	1.042	1.155	0.785		0.835		1.191		1.575		1.323	0.0821
CSA005189.1	460	K	PREDICTED: protein argonaute 4-like isoform X2 [Juglans regia]	1	0.0155	61.691	SSLVEK(1)SR	2	-0.48861	1	1.153	1.46	0.703	1.108	0.894	1.423	0.577	0.921	0.958	0.998	0.999	0.997	0.999	0.999	1.004	0.998	1.001	1.003	1.155	1.461	0.705	1.109	0.895	1.417	0.578	0.92	0.955	1.395	0.17	1.354	0.312	0.971	0.906
CSA005231.1	203	K	PREDICTED: 60S ribosomal protein L13-1 [Nelumbo nucifera]	1	0.000673	87.258	AAEAEK(1)EEK	2	0.37631	8	1.312	0.85	1.353	1.305	1.001	1.36	0.63	0.615	0.948	0.999	0.997	1.002	0.99	0.996	1.001	1.006	1.007	1.002	1.314	0.852	1.351	1.318	1.005	1.358	0.627	0.611	0.946	1.686	0.033	1.611	0.0837	0.955	0.793
CSA005231.1	173	K	PREDICTED: 60S ribosomal protein L13-1 [Nelumbo nucifera]	1	0.000854	78.098	VTDEMK(1)SFK	2	-0.69951	2	0.798		0.869	1.335	1.226		1.114	0.703	0.743	0.999	0.997	1.002	0.99	0.996	1.001	1.006	1.007	1.002	0.799		0.867	1.348	1.231		1.108	0.698	0.741	1.518	0.0848	0.981	0.931	0.646	0.0215
CSA005231.1	206	K	PREDICTED: 60S ribosomal protein L13-1 [Nelumbo nucifera]	0.997094	0.00888	61.78	AAEAEK(0.003)EEK(0.997)K	2	-2.7592	1	1.68		0.355					1.265		0.999	0.997	1.002	0.99	0.996	1.001	1.006	1.007	1.002	1.682		0.354					1.257				0.81
CSA005231.1	122	K	PREDICTED: 60S ribosomal protein L13-1 [Nelumbo nucifera]	1	0.00824	69.198	AK(1)LVVFPR	2	0.66543	4	1.017	0.974	1.156	1.306	1.242	1.159	0.842	0.699	0.785	0.999	0.997	1.002	0.99	0.996	1.001	1.006	1.007	1.002	1.018	0.977	1.154	1.319	1.247	1.158	0.837	0.694	0.783	1.608	0.00168	1.36	0.0149	0.846	0.0542
CSA005231.1	167	K	PREDICTED: 60S ribosomal protein L13-1 [Nelumbo nucifera]	0.999979	5.57e-08	73.296	EKPTVELVK(1)VTDEMK	3	-0.26967	3	0.402	0.903	1.179	0.757	1.273		1.52	0.947	0.783	0.999	0.997	1.002	0.99	0.996	1.001	1.006	1.007	1.002	0.403	0.905	1.177	0.764	1.278		1.512	0.941	0.781	0.947	0.879	0.768	0.475	0.811	0.62
CSA005241.1	379	K	PREDICTED: phosphoserine aminotransferase 2, chloroplastic [Vitis vinifera]	1	0.00435	47.621	SELEAEFIK(1)EAAK	2	2.2059	1			0.804			0.353	1.086	1.211	1.01	0.999	1	0.998	1.004	1.002	1.004	0.999	0.999	0.995			0.806			0.352	1.087	1.212	1.015	0.318		0.729		2.291
CSA005377.1	98	K	PREDICTED: peptidyl-prolyl cis-trans isomerase FKBP18, chloroplastic [Sesamum indicum]	1	1.96e-05	66.004	YYDVVEGK(1)GPAAQK	2	-0.97629	4	0.925	1.102	1.686	1.112	1.07	1.058	0.982	0.663	0.739	0.994	0.999	1.01	1.003	1.003	0.997	1.001	0.996	0.996	0.931	1.103	1.669	1.109	1.066	1.061	0.981	0.666	0.742	1.355	0.0423	1.551	0.145	1.144	0.525
CSA005377.1	143	K	PREDICTED: peptidyl-prolyl cis-trans isomerase FKBP18, chloroplastic [Sesamum indicum]	1	6.48e-06	58.885	SIAQPYEFK(1)VGAPAGK	2	-0.43702	5		1.713	1.233	0.953	1.13				0.568	0.994	0.999	1.01	1.003	1.003	0.997	1.001	0.996	0.996		1.715	1.221	0.95	1.126				0.57	1.821		2.575		1.414	0.243
CSA005379.1	125	K		1	0.000252	86.014	HSTVVDSYEK(1)K	3	0.77572	4	0.997	1.039		1.106	1.264	1.085	0.747	0.781	0.802
CSA005422.1	276	K	PREDICTED: DEAD-box ATP-dependent RNA helicase 56 isoform X1 [Gossypium raimondii]	1	0.00877	68.016	LNELEK(1)NR	2	2.5319	3		1.066	0.762	1.254	1.089	1.183			0.863	0.985	1.002	1.007	1.003	1.003	1	0.988	1.003	1.009		1.064	0.757	1.25	1.086	1.183			0.855	1.372		1.065		0.776	0.137
CSA005455.1	158	K	PREDICTED: structural maintenance of chromosomes protein 2-1-like [Ziziphus jujuba]	1	1.67e-05	100.04	EALESQK(1)NESEK	2	0.14309	8	0.961	1.454	0.987	1.323	0.893	1.211	0.611	0.799	1.014	0.999	0.999	1.003	1.001	1.003	0.998	1.001	0.995	1.001	0.962	1.455	0.984	1.322	0.89	1.214	0.61	0.803	1.013	1.412	0.128	1.402	0.177	0.993	0.971
CSA005455.1	90	K	PREDICTED: structural maintenance of chromosomes protein 2-1-like [Ziziphus jujuba]	1	0.000578	89.44	SKDDIITEK(1)EK	2	0.19594	19	1.029	0.972	0.715	1.019	1.071	1.23	0.675	1.344	0.885	0.999	0.999	1.003	1.001	1.003	0.998	1.001	0.995	1.001	1.03	0.973	0.713	1.018	1.068	1.233	0.674	1.351	0.884	1.141	0.552	0.934	0.787	0.818	0.162
CSA005455.1	83	K	PREDICTED: structural maintenance of chromosomes protein 2-1-like [Ziziphus jujuba]	1	0.00199	73.499	SK(1)DDIITEK	2	-2.2316	9	1.139	0.86	0.9	1.246	1.157	1.563	0.881	0.696	0.66	0.999	0.999	1.003	1.001	1.003	0.998	1.001	0.995	1.001	1.14	0.861	0.897	1.245	1.154	1.566	0.88	0.7	0.659	1.771	0.0156	1.295	0.118	0.731	0.0806
CSA005455.1	151	K	PREDICTED: structural maintenance of chromosomes protein 2-1-like [Ziziphus jujuba]	1	0.000804	79.489	EK(1)EALESQK	2	1.2473	8	1.185	1.039	0.873	1.146	1.303	1.51	0.526	0.815	0.802	0.999	0.999	1.003	1.001	1.003	0.998	1.001	0.995	1.001	1.187	1.04	0.87	1.145	1.299	1.513	0.525	0.819	0.801	1.844	0.0134	1.443	0.0742	0.783	0.111
CSA005456.1	97	K	PREDICTED: myosin heavy chain, striated muscle [Citrus sinensis]	1	0.00351	68.847	ATEVYK(1)TSK	2	0.51914	5	1.274	1.177	1.026	1.09	1.191	1.357	0.674	0.76	0.743	0.998	0.998	1.007	0.988	1.007	0.998	1.008	0.997	0.999	1.277	1.179	1.019	1.103	1.183	1.36	0.668	0.762	0.744	1.677	0.00376	1.599	0.00572	0.953	0.623
CSA005470.1	200	K	PREDICTED: proteasome subunit beta type-6 [Theobroma cacao]	1	0.00897	52.391	TVIINSEGVK(1)R	2	0.3787	3	0.598	0.665		1.149		1.198		1.465	0.749	0.999	0.999	1.004	0.998	0.999	0.998	1.002	1	1.002	0.599	0.666		1.152		1.201		1.465	0.747	1.064	0.863	0.572	0.319	0.537	0.00581
CSA005509.1	243	K	Thylakoid lumenal 19 kDa protein [Morus notabilis]	1	0.00292	101.33	HIHK(1)SFK	2	-0.5539	4	0.922	0.872		1.455	1.376	1.165	0.79	0.707	0.515	1.004	1.01	1.005	1.002	1.006	1	0.986	0.996	0.991	0.918	0.864		1.453	1.368	1.165	0.801	0.71	0.52	1.963	0.0054	1.316	0.144	0.671	0.0298
CSA005509.1	139	K	Thylakoid lumenal 19 kDa protein [Morus notabilis]	1	1.3e-18	122.66	GTNGTDSEFYNPK(1)K	2	0.77227	9	0.993	0.917	0.759	1.397	1.256	1.004	0.924	0.986	0.722	1.004	1.01	1.005	1.002	1.006	1	0.986	0.996	0.991	0.989	0.908	0.755	1.395	1.248	1.004	0.937	0.99	0.728	1.374	0.0762	0.999	0.992	0.727	0.0672
CSA005509.1	126	K	Thylakoid lumenal 19 kDa protein [Morus notabilis]	1	1.57e-06	65.467	VEK(1)GTNGTDSEFYNPK	2	0.8761	7	1.102	0.965	1.088	1.212	1.184	1.352	0.751	0.748	0.79	1.004	1.01	1.005	1.002	1.006	1	0.986	0.996	0.991	1.097	0.956	1.082	1.21	1.177	1.352	0.761	0.751	0.797	1.619	0.00101	1.358	0.00425	0.839	0.0453
CSA005551.1	16	K		1	0.0115	87.435	INK(1)EVAK	2	1.3513	4	1.338	1.144	0.784	1.199	1.112	1.497	0.614	0.766	0.784
CSA005551.1	13	K		1	0.0139	84.097	DFNK(1)INK	2	-1.501	1		1.248	0.189	1.306	0.814	0.942	1.132	0.966	0.91
CSA005556.1	36	K	PREDICTED: oligouridylate-binding protein 1-like [Prunus mume]	1	0.000101	59.248	GAASNDEK(1)QSSDAK	2	0.067494	2	1.164		1.511		0.746	1.504	0.666		0.768	1.015	1.014	0.924	1.037	1.016	0.98	0.987	1.019	1.009	1.147		1.636		0.734	1.535	0.675		0.761	1.579	0.41	1.937	0.113	1.227	0.639
CSA005568.1	217	K	vestitone reductase-related family protein [Populus trichocarpa]	1	0.00189	47.712	FLK(1)DSGINHIIIR	3	1.9307	1	0.705	0.843	1.649	0.905	1.068	1.414	0.971	0.78	0.821	1.005	1.004	1.002	0.997	1.001	1	0.996	1.004	0.993	0.702	0.84	1.646	0.908	1.067	1.414	0.975	0.777	0.827	1.314	0.168	1.236	0.536	0.941	0.849
CSA005599.1	123	K	PREDICTED: stress-response A/B barrel domain-containing protein UP3-like [Vitis vinifera]	1	0.00835	53.08	LK(1)EGLVDTEK	2	0.26743	2				0.847				0.948		0.999	1.003	1.003	1.002	0.995	1.001	0.996	0.997	1.003				0.845				0.951		0.889
CSA005660.1	101	K	PREDICTED: leucine aminopeptidase 1-like [Juglans regia]	1	0.000181	55.755	GDILAVGVTEK(1)DMAK	2	-0.3078	5	0.545	1.009			1.103	0.987	0.904	1.134		1.001	1.001	0.999	1	1.001	0.998	1.001	0.998	1	0.544	1.008			1.102	0.988	0.903	1.136		1.026	0.859	0.761	0.447	0.742	0.376
CSA005786.1	709	K		1	0.0154	70.912	DK(1)AEQQR	2	-0.53404	1
CSA005807.1	7	K		1	0.00429	51.726	VEDISK(1)EPQVER	2	-3.844	1	2.387	0.722	0.898			0.979	0.89	0.738
CSA005815.1	546	K	PREDICTED: phospholipase D alpha 1 [Sesamum indicum]	1	0.00212	66.056	IVSK(1)IEAGER	2	-0.89729	10	0.746	0.94	0.807	1.376	1.266	1.121	0.975	0.89	0.777	1.001	1.001	0.998	0.998	0.998	0.992	1.006	1.003	1.003	0.745	0.939	0.809	1.378	1.269	1.13	0.969	0.888	0.775	1.436	0.0139	0.948	0.599	0.66	0.00961
CSA005866.1	88	K	PREDICTED: PGR5-like protein 1A, chloroplastic [Ziziphus jujuba]	1	0.0123	44.426	ILPYCSIDEK(1)GK	2	1.5762	1	0.887	0.797	1.128	1.249	1.068	1.21	1.298	0.534	0.819	1.005	1.002	1	0.998	1.003	0.999	1.001	0.996	0.996	0.882	0.796	1.128	1.251	1.065	1.211	1.296	0.536	0.823	1.329	0.272	1.057	0.846	0.795	0.103
CSA005866.1	165	K	PREDICTED: PGR5-like protein 1A, chloroplastic [Ziziphus jujuba]	1	7.25e-13	123.95	PIMSDQEYDK(1)LK	2	-1.0012	15	0.976	1.356	1.703	1.032	1.095	1.346	0.64	0.636	0.729	1.005	1.002	1	0.998	1.003	0.999	1.001	0.996	0.996	0.971	1.354	1.703	1.034	1.092	1.347	0.639	0.639	0.732	1.728	0.00848	2.004	0.0346	1.159	0.471
CSA005888.1	116	K	photosystem II Pbs27 protein [Medicago truncatula]	1	0.000204	87.184	ETSNTWVSK(1)YR	2	0.91255	5	1.434	1.021	1.29	0.882	1.007	1.607	0.912	0.613	0.602	1.005	1.006	1.005	0.998	1.007	1.004	0.992	0.989	0.995	1.427	1.015	1.284	0.884	1	1.601	0.919	0.62	0.605	1.626	0.141	1.738	0.029	1.069	0.767
CSA005888.1	85	K	photosystem II Pbs27 protein [Medicago truncatula]	1	1.15e-18	153.05	ETEEVINK(1)VR	2	-0.1194	15	1.23	1.002	1.034	1.287	1.299	0.955	0.878	0.828	0.67	1.005	1.006	1.005	0.998	1.007	1.004	0.992	0.989	0.995	1.224	0.996	1.029	1.29	1.291	0.951	0.885	0.837	0.673	1.475	0.0433	1.356	0.0408	0.92	0.519
CSA005888.1	169	K	photosystem II Pbs27 protein [Medicago truncatula]	1	3e-09	91.812	ILEEMDTAEK(1)ALSR	2	0.6115	22	0.986	1.71	1.52	0.946	0.807	1.679	0.67	0.73	0.496	1.005	1.006	1.005	0.998	1.007	1.004	0.992	0.989	0.995	0.981	1.7	1.512	0.948	0.802	1.673	0.675	0.738	0.499	1.79	0.145	2.194	0.0285	1.225	0.497
CSA005888.1	121	K	photosystem II Pbs27 protein [Medicago truncatula]	0.999971	0.0106	80.219	KEK(1)ALLGR	2	-1.1317	3	1.192	1.376		1.353	1.089	1.252	0.524	0.558	0.745	1.005	1.006	1.005	0.998	1.007	1.004	0.992	0.989	0.995	1.186	1.368		1.356	1.082	1.247	0.528	0.564	0.749	2.002	0.00425	2.081	0.00947	1.04	0.719
CSA005915.1	22	K	calcium-binding EF hand family protein [Arabidopsis lyrata subsp. lyrata]	1	0.000273	87.184	SFVEDEEQFK(1)K	2	0.63329	8	1.042	1.819	1.194	1.078	0.977	1.041	0.921	0.708	0.618	0.997	1.001	0.999	0.995	0.997	1.002	1.007	0.999	1.003	1.045	1.818	1.195	1.083	0.98	1.039	0.914	0.708	0.616	1.385	0.0365	1.812	0.0742	1.308	0.252
CSA005915.1	136	K	calcium-binding EF hand family protein [Arabidopsis lyrata subsp. lyrata]	1	0.00245	60.255	AADLEASK(1)IHQ	2	2.8633	1		1.741	0.895		0.872	0.931		1.16	0.596	0.997	1.001	0.999	0.995	0.997	1.002	1.007	0.999	1.003		1.74	0.896		0.875	0.929		1.161	0.594	1.028	0.94	1.501	0.478	1.461	0.429
CSA005963.1	57	K	30S ribosomal protein S8 (chloroplast) [Camellia crapnelliana]	1	0.0132	89.673	NILNLK(1)R	2	0.91327	6	1.547	1.188	1.129	1.333	0.874	1.061	0.655	0.648	1.003	1.013	1.025	0.934	1.017	0.932	1.025	1.006	1.029	1.018	1.527	1.159	1.208	1.311	0.938	1.035	0.651	0.63	0.985	1.449	0.102	1.718	0.0291	1.186	0.274
CSA005966.1	111	K	NtPRp27-like protein precursor [Solanum tuberosum]	1	0.0181	46.844	YIEGYSGDVK(1)R	2	-0.53554	1	1.025			0.988	1.191					0.996	0.995	0.996	0.996	0.992	0.996	1.007	1.013	1.007	1.029			0.992	1.201									0.939
CSA005982.1	173	K	PREDICTED: grpE protein homolog, mitochondrial [Sesamum indicum]	1	8.84e-06	110.08	SIEDEK(1)LDLER	2	0.099152	12	0.778	1.066	1.14	1.089	1.262	1.272	1.159	0.598	0.687	0.998	1.011	1.005	1.009	0.999	1.005	0.978	0.992	1.003	0.78	1.055	1.134	1.08	1.263	1.266	1.185	0.603	0.685	1.46	0.12	1.201	0.477	0.823	0.16
CSA005991.1	103	K	PREDICTED: 17.3 kDa class II heat shock protein-like [Nicotiana attenuata]	1	4.5e-06	114.4	KREEEK(1)DGAK	3	-1.5909	4	0.843	0.837	1.11	1.187	1.489	1.11		0.751	0.975	1.008	1.002	1.004	1.001	0.993	1.002	0.993	1.007	0.989	0.837	0.836	1.106	1.185	1.499	1.107		0.746	0.986	1.46	0.112	1.07	0.708	0.733	0.0867
CSA006049.1	252	K	PREDICTED: probable inositol transporter 2 [Nelumbo nucifera]	1	1.47e-08	80.632	ESVEAEIQEK(1)GSSEK	2	3.8169	6	1.078	1.357	1.259	0.792	0.918	1.111	1.163	0.702	0.837	0.991	1.003	1.01	0.984	1.002	1	1.001	1.004	1.006	1.088	1.353	1.247	0.805	0.916	1.111	1.162	0.699	0.832	1.051	0.794	1.369	0.104	1.302	0.0732
CSA006194.1	85	K	PREDICTED: protein PLASTID MOVEMENT IMPAIRED 1 [Theobroma cacao]	1	0.000152	76.728	SRPK(1)LDDENVDR	3	-1.1219	1	1.947	1.233	0.709	0.983	1.013	1.062	0.648	0.825	0.957	0.992	0.999	1.005	0.995	1	1.001	1.001	1	1.007	1.962	1.235	0.706	0.987	1.013	1.061	0.647	0.825	0.951	1.264	0.0786	1.611	0.258	1.275	0.485
CSA006268.1	350	K	PREDICTED: 3-oxo-Delta(4,5)-steroid 5-beta-reductase-like [Nicotiana attenuata]	1	0.00222	88.37	EK(1)GLVETK	2	0.40109	6	1.146	1.059	0.925	1.24	1.276	1.324	0.65	0.698	0.876	1.001	1.001	0.999	0.999	0.995	1.004	0.997	1.002	1.003	1.145	1.058	0.926	1.241	1.283	1.319	0.652	0.696	0.873	1.73	0.00161	1.409	0.031	0.814	0.0244
CSA006423.1	52	K	PREDICTED: probable glutathione S-transferase [Vitis vinifera]	1	0.000508	59.225	SQLLLEMNPIHK(1)K	2	1.2403	7	0.568	1.434	1.188	0.748		1.274	1.093	0.926		0.999	1.001	0.998	1.002	0.998	0.999	1	1.002	1.001	0.568	1.432	1.19	0.747		1.275	1.093	0.925		1.002	0.995	1.054	0.882	1.052	0.9
CSA006423.1	81	K	PREDICTED: probable glutathione S-transferase [Vitis vinifera]	1	4.21e-09	104.41	DK(1)SPLLPSDPYQR	2	1.3	6	1.071	1.321	1.314	1.183	1.274	0.935	0.585			0.999	1.001	0.998	1.002	0.998	0.999	1	1.002	1.001	1.072	1.319	1.316	1.181	1.277	0.935	0.585			1.934		2.113		1.093	0.468
CSA006423.1	40	K	PREDICTED: probable glutathione S-transferase [Vitis vinifera]	1	8.32e-05	43.752	EEDLTNK(1)SQLLLEMNPIHK	3	-0.85671	1							0.665	0.721	1.072	0.999	1.001	0.998	1.002	0.998	0.999	1	1.002	1.001							0.665	0.72	1.071
CSA006423.1	187	K	PREDICTED: probable glutathione S-transferase [Vitis vinifera]	1	0.00191	118.06	FIAWAK(1)R	2	0.23905	8	1.097	1.205	1.178	1.016	1.152	1.012	0.916	0.827	0.809	0.999	1.001	0.998	1.002	0.998	0.999	1	1.002	1.001	1.098	1.204	1.18	1.014	1.155	1.013	0.916	0.826	0.809	1.247	0.0219	1.365	0.00257	1.094	0.155
CSA006518.1	393	K	PREDICTED: chaperonin CPN60-2, mitochondrial [Theobroma cacao]	1	2.74e-07	74.789	SAIELSTSDYDK(1)EK	2	1.4554	8	1.096	1.085	1.151	1.133	0.914	1.032	1.005	1.126	0.59	1	1.002	1	0.997	1.002	0.997	1	0.996	1.006	1.096	1.083	1.151	1.137	0.912	1.035	1.005	1.131	0.587	1.133	0.533	1.223	0.29	1.08	0.296
CSA006518.1	94	K	PREDICTED: chaperonin CPN60-2, mitochondrial [Theobroma cacao]	1	0.0131	85.212	SIEFK(1)DK	2	0.24752	4	1.146	0.843	0.95	1.045	1.223	1.496	0.9		0.66	1	1.002	1	0.997	1.002	0.997	1	0.996	1.006	1.146	0.841	0.95	1.048	1.221	1.5	0.9		0.656	1.615	0.0891	1.258	0.264	0.779	0.156
CSA006518.1	82	K	PREDICTED: chaperonin CPN60-2, mitochondrial [Theobroma cacao]	1	0.000984	72.2	VTK(1)DGVTVAK	2	1.9836	8	1.015	0.976	0.815	1.153	1.108	1.05	0.821	0.822	1.234	1	1.002	1	0.997	1.002	0.997	1	0.996	1.006	1.015	0.974	0.815	1.157	1.106	1.053	0.821	0.826	1.227	1.154	0.345	0.976	0.882	0.846	0.066
CSA006537.1	272	K		1	0.0007	82.417	TWK(1)HLDDEK	2	-3.548	11	0.932	1.503	0.993	0.899	0.905	0.744	0.785	1.214	1.129
CSA006537.1	259	K		1	0.000693	79.986	TEK(1)GGWGAVK	2	-0.84268	8		1.135	0.935	0.975	0.867		0.955	1.221	0.702
CSA006537.1	256	K		1	0.000137	96.229	VVVASMEK(1)TEK	2	1.2119	11	1.052	1.145	1.218	0.823	1.011	1.009	0.879	1.325	0.667
CSA006539.1	345	K	PREDICTED: probable inactive purple acid phosphatase 29 [Citrus sinensis]	1	0.00982	51.162	TEK(1)GGWGTVK	2	0.48461	5	1.377	1.026		1.045		1.182	1.006		0.52	1.009	0.994	1	1.003	1.003	1.002	0.997	0.993	1	1.365	1.032		1.042		1.18	1.01		0.52	1.453	0.307	1.567	0.281	1.079	0.675
CSA006542.1	74	K	PREDICTED: ferredoxin-thioredoxin reductase, variable chain [Theobroma cacao]	1	0.0182	59.35	AEAK(1)IGAR	2	0.02715	2										0.999	0.998	1.007	1.005	0.995	1.003	0.998	0.999	0.995
CSA006542.1	101	K	PREDICTED: ferredoxin-thioredoxin reductase, variable chain [Theobroma cacao]	1	4.53e-18	121.24	VPETDLTGK(1)EGVLK	2	0.46248	14	0.918	1.063	1.323	1.269	1.101	1.258	0.994	0.669	0.619	0.999	0.998	1.007	1.005	0.995	1.003	0.998	0.999	0.995	0.919	1.065	1.314	1.262	1.106	1.255	0.996	0.67	0.622	1.584	0.0254	1.441	0.11	0.91	0.438
CSA006542.1	86	K	PREDICTED: ferredoxin-thioredoxin reductase, variable chain [Theobroma cacao]	1	0.00166	60.398	VPLK(1)VYHVPR	3	0.93342	3	1.252	0.858	1.071	1.428	0.917	1.23	0.956	0.711	0.759	0.999	0.998	1.007	1.005	0.995	1.003	0.998	0.999	0.995	1.253	0.86	1.064	1.421	0.921	1.227	0.958	0.712	0.763	1.467	0.0814	1.306	0.142	0.89	0.517
CSA006542.1	113	K	PREDICTED: ferredoxin-thioredoxin reductase, variable chain [Theobroma cacao]	1	0.0155	53.775	QYVVVWK(1)GK	2	1.8243	1	1.193	1.41	1.011	1.133	1.182		0.931	0.77	0.669	0.999	0.998	1.007	1.005	0.995	1.003	0.998	0.999	0.995	1.194	1.413	1.004	1.127	1.187		0.933	0.771	0.672	1.461	0.0359	1.52	0.0427	1.04	0.784
CSA006550.1	179	K	PREDICTED: proteasome subunit alpha type-7 [Vitis vinifera]	1	0.000411	70.089	NYK(1)ETSGQETVK	2	0.79639	10	0.997	1.096	0.932	1.208	0.99	1.181	0.875	0.886	0.907	0.999	0.999	1.001	0.999	1.001	0.999	1	1.001	1.001	0.998	1.097	0.931	1.209	0.989	1.182	0.875	0.885	0.906	1.268	0.0269	1.135	0.0703	0.895	0.234
CSA006631.1	79	K		1	1.5e-10	94.487	LDQLEGTEGDK(1)ESDR	2	-0.26889	7	0.684	1.1	1.211	1.013	0.952	0.845	0.735	1.27	1.196
CSA006658.1	166	K	PREDICTED: beta-glucosidase BoGH3B-like isoform X1 [Prunus mume]	1	0.0085	94.401	DPELVK(1)R	2	-0.27246	4	0.821	1.035	0.965	1.226	1.214	1.408	0.781	0.953	0.644	1.034	0.963	0.935	1.004	0.989	1.083	0.968	1.015	1.01	0.794	1.074	1.033	1.221	1.228	1.3	0.806	0.939	0.638	1.573	0.00744	1.217	0.234	0.774	0.0358
CSA006668.1	73	K	Glucose-6-phosphate 1-dehydrogenase, cytoplasmic isoform 2 [Morus notabilis]	1	0.0102	57.532	TK(1)ISDDELR	2	0.10415	1	0.992	1.509	1.125	1.145	0.965	1.086	0.79	1.193	0.449	0.988	0.999	0.999	0.997	1.003	1.001	1.003	0.999	1.011	1.004	1.51	1.126	1.148	0.962	1.085	0.788	1.194	0.444	1.317	0.315	1.5	0.202	1.139	0.412
CSA006699.1	221	K	PREDICTED: altered inheritance of mitochondria protein 32 [Vitis vinifera]	1	0.00127	97.635	FK(1)EEIEQR	2	-1.533	4		1.129	0.82		0.982	0.858	0.719	1.154	1.07	0.999	1.001	1.003	1.003	1.001	0.998	0.995	0.998	1.003		1.128	0.818		0.981	0.859	0.723	1.157	1.067	0.937	0.749	0.99	0.967	1.057	0.782
CSA006747.1	7	K	PREDICTED: 2-alkenal reductase (NADP(+)-dependent)-like [Prunus mume]	1	0.000296	74.392	EK(1)LGFDDAFNYK	2	0.0075864	4	0.312	0.55	0.743		0.862	0.708	1.527	1.316	1.33	1.008	1	0.997	0.997	0.999	1.003	1.001	1.001	0.995	0.31	0.55	0.745		0.863	0.706	1.526	1.315	1.337	0.563	0.0101	0.384	0.00386	0.682	0.245
CSA006747.1	23	K	PREDICTED: 2-alkenal reductase (NADP(+)-dependent)-like [Prunus mume]	1	0.00282	63.624	EETDLK(1)STLK	2	0.31291	3		1.062	0.792	1.328		1.04	1.052		0.722	1.008	1	0.997	0.997	0.999	1.003	1.001	1.001	0.995		1.062	0.795	1.332		1.037	1.051		0.726	1.333	0.311	1.045	0.868	0.784	0.327
CSA006880.1	40	K	copper ion-binding protein [Medicago truncatula]	0.999996	0.000421	90.05	KIEQEK(1)LEK	2	0.94714	5	1.234	1.187	1.209	1.089	1.146	1.301	0.641	0.904	0.632	1.017	0.986	0.893	1.022	1.032	0.981	1.026	1.022	1.021	1.213	1.204	1.353	1.065	1.111	1.326	0.625	0.885	0.619	1.645	0.0183	1.771	0.00546	1.076	0.395
CSA006957.1	6	K		1	0.0154	60.436	MIIPEK(1)NR	2	1.8359	7	1.013	0.938	0.892		1.021	1.342	1.187	0.977	0.567
CSA006957.1	50	K		1	0.0182	54.982	LMQSFK(1)SK	2	-0.1334	4	1.122	1.368	0.891	1.025	1.241	1.167	0.713	0.767	0.916
CSA007008.1	129	K	PREDICTED: 60S ribosomal protein L27a-3-like [Nelumbo nucifera]	1	0.00441	78.516	LVSK(1)TAEK	2	0.4917	12	1.263	1.049	0.854	1.177	1.229	1.454	0.673	0.76	0.741	1.001	0.987	0.995	1.003	1.003	1.01	1.003	1.001	0.996	1.261	1.062	0.859	1.173	1.225	1.44	0.671	0.76	0.744	1.765	0.00298	1.464	0.0482	0.829	0.199
CSA007008.1	55	K	PREDICTED: 60S ribosomal protein L27a-3-like [Nelumbo nucifera]	1	6.94e-05	80.706	YHPGYFGK(1)VGMR	3	-0.81406	9	1.067	0.74	1.541	1.166	1.143	1.09	0.942	0.967	0.561	1.001	0.987	0.995	1.003	1.003	1.01	1.003	1.001	0.996	1.066	0.75	1.549	1.162	1.139	1.079	0.939	0.966	0.563	1.37	0.0833	1.363	0.325	0.995	0.982
CSA007056.1	125	K	PREDICTED: phenylalanine--tRNA ligase alpha subunit, cytoplasmic [Tarenaya hassleriana]	1	0.0139	50.353	LAQEGFAPK(1)K	2	0.97162	2				0.786	1.133					1.005	1.008	0.986	1.001	1.004	0.993	1.004	0.992	1.007				0.785	1.129
CSA007125.1	244	K		1	0.00804	63.816	FISLLDMK(1)R	2	-1.6569	4	0.363	0.575		0.679	0.934	0.973	1.164	1.257	1.304
CSA007133.1	463	K		1	0.0161	61.161	NDVGK(1)VSK	2	-0.71038	5	1.437	1.552	1.082	1.165	1.084	1.009	0.695	0.756	0.683
CSA007137.1	321	K	PREDICTED: mitochondrial phosphate carrier protein 3, mitochondrial [Jatropha curcas]	1	0.00283	66.056	GATVGDAVK(1)K	2	0.30966	9	1.111	1.143	0.747	1.08	0.918	1.053	0.821	1.059	1.083	0.998	0.998	1	0.999	1.002	1.001	0.999	1.001	1.002	1.113	1.146	0.747	1.082	0.916	1.052	0.821	1.058	1.081	1.03	0.776	1.015	0.925	0.986	0.921
CSA007137.1	226	K	PREDICTED: mitochondrial phosphate carrier protein 3, mitochondrial [Jatropha curcas]	1	0.00627	48.568	FVK(1)SEGILGLYK	2	0.49533	3		0.497	0.755	0.287	0.997	0.662	1.525	1.392	1.143	0.998	0.998	1	0.999	1.002	1.001	0.999	1.001	1.002		0.498	0.755	0.287	0.995	0.661	1.526	1.391	1.141	0.479	0.0392	0.463	0.0252	0.968	0.945
CSA007159.1	330	K	PREDICTED: catalase isozyme 1 [Vitis vinifera]	1	0.00102	105.98	SLGQK(1)LASR	2	-2.0256	8	0.908	0.751	1.034	1.044	0.993	1.153	1.046	1.156	0.82	0.997	1.003	1.005	1.002	1.004	1.006	0.995	0.995	0.993	0.911	0.749	1.029	1.042	0.989	1.146	1.051	1.162	0.826	1.046	0.693	0.885	0.414	0.846	0.156
CSA007207.1	60	K	PREDICTED: photosystem II 22 kDa protein, chloroplastic [Vitis vinifera]	1	0.0172	79.307	AK(1)AAPAK	2	1.3282	3	1.018	0.889	1.419	1.032	0.887	1.344	0.744	0.876	1.013	0.981	0.999	0.991	1.008	0.979	1.013	0.989	1.027	1.013	1.038	0.89	1.432	1.024	0.906	1.327	0.752	0.853	1	1.251	0.207	1.29	0.229	1.032	0.875
CSA007279.1	181	K	PREDICTED: polygalacturonase inhibitor-like [Sesamum indicum]	1	0.00273	50.088	NK(1)LTGTIPESFGK	2	1.0122	2				1.376	1.04	1.141		0.458	0.663	1.027	1.027	0.915	0.868	1.033	1.035	1.029	1.032	1.034				1.585	1.007	1.103		0.444	0.641	2.27	0.0656
CSA007390.1	154	K	PREDICTED: germin-like protein subfamily T member 2 [Prunus mume]	1	0.000103	85.355	GLVHFQK(1)NVGK	3	0.94405	5	0.605	0.893	1.14	0.912	2.023	1.118	0.671	0.774		0.99	0.995	0.997	1	1.003	1.004	1.003	1.009	1	0.611	0.897	1.144	0.912	2.018	1.113	0.669	0.767		1.877	0.248	1.231	0.472	0.656	0.282
CSA007544.1	672	K	PREDICTED: cell division cycle protein 48 homolog [Juglans regia]	1	0.00609	56.043	SPISK(1)DVDLR	2	-1.9306	2	0.967	0.889	0.94		0.775		1.656	0.762		1.003	1	1.004	0.998	0.999	1	1.001	0.998	0.996	0.964	0.889	0.936		0.776		1.655	0.763		0.642		0.769	0.464	1.199
CSA007565.1	168	K	PREDICTED: 60S ribosomal protein L22-2 [Arachis ipaensis]	1	0.00127	127.56	VIASNK(1)DR	2	-0.27718	9	1.156	1.195	0.885	1.311	1.235	1.141	0.695	0.841	0.742	1.001	1.005	0.989	1.004	0.994	0.998	1.004	1.005	1	1.155	1.189	0.895	1.306	1.243	1.143	0.692	0.837	0.742	1.626	0.00173	1.426	0.0343	0.877	0.222
CSA007571.1	48	K		1	0.000661	57.434	LEMMEPCSSVK(1)DR	2	-0.24217	2		1.054					1.003	0.682
CSA007585.1	70	K	PREDICTED: 50S ribosomal protein L29, chloroplastic [Gossypium raimondii]	1	0.00796	69.812	EEELK(1)EIR	2	-2.6162	2	1.452	1.091	1.455	1.123						0.989	0.999	1.009	0.992	1.004	1.004	1.004	0.993	1.007	1.468	1.092	1.442	1.132										1.178
CSA007585.1	169	K	PREDICTED: 50S ribosomal protein L29, chloroplastic [Gossypium raimondii]	1	1.5e-05	66.387	LQEEEAAAEAK(1)EAK	2	0.93323	6	1.701	1.354	1.307	1.138	0.694	1.187	0.767	0.761	0.661	0.989	0.999	1.009	0.992	1.004	1.004	1.004	0.993	1.007	1.72	1.356	1.296	1.147	0.691	1.182	0.764	0.766	0.656	1.381	0.162	1.999	0.00611	1.447	0.0947
CSA007585.1	105	K	PREDICTED: 50S ribosomal protein L29, chloroplastic [Gossypium raimondii]	1	0.0082	59.908	NEFK(1)SSEFR	2	-0.028054	7	0.996	0.863	1.19	1.13	1.018	1.005	0.918	1.239	0.692	0.989	0.999	1.009	0.992	1.004	1.004	1.004	0.993	1.007	1.007	0.864	1.18	1.139	1.014	1.001	0.915	1.248	0.687	1.107	0.58	1.071	0.737	0.967	0.751
CSA007658.1	87	K	copper ion-binding protein [Medicago truncatula]	1	0.000717	91.867	EK(1)WDAVENK	2	-0.474	17	1.157	0.967	0.919	1.165	1.156	0.828	1.024	0.954	0.861	0.989	1.002	0.999	1.015	1.012	1	0.991	0.986	1.006	1.17	0.965	0.919	1.147	1.142	0.828	1.034	0.968	0.856	1.091	0.501	1.069	0.517	0.98	0.88
CSA007666.1	54	K	PREDICTED: pyruvate dehydrogenase E1 component subunit beta, mitochondrial [Cicer arietinum]	1	0.00951	67.081	ISK(1)GLLEK	2	-0.049594	3	1.081	1.13	0.898	1.313	1.043	0.987	0.948	0.858	0.835	1.008	1.006	1.01	0.997	1.002	1.01	0.973	1	0.995	1.072	1.124	0.889	1.317	1.041	0.977	0.975	0.858	0.84	1.248	0.121	1.155	0.171	0.925	0.547
CSA007673.1	154	K	PREDICTED: RNA-binding protein 1 isoform X1 [Vitis vinifera]	1	0.000646	83.948	PFVGYK(1)EVR	2	0.20895	9	1.296	0.957	1.379	1	1.125	1.307	0.847	0.707	0.715	0.993	1.019	1.058	1.034	0.955	0.98	0.995	1	0.964	1.305	0.939	1.303	0.967	1.178	1.334	0.851	0.707	0.741	1.513	0.0268	1.543	0.0323	1.02	0.894
CSA007682.1	71	K	PREDICTED: L-ascorbate peroxidase 3, peroxisomal [Ipomoea nil]	1	0.000183	51.727	LPTDK(1)ALLEDPEFHR	3	-1.4429	2	0.249				1.072	0.913	1.278		0.882	1.001	1.001	1.004	0.99	1.001	1.01	0.992	1.002	0.999	0.249				1.071	0.904	1.288		0.883	0.91	0.698	0.229		0.252
CSA007682.1	66	K	PREDICTED: L-ascorbate peroxidase 3, peroxisomal [Ipomoea nil]	1	1.83e-05	80.96	GESEGLLK(1)LPTDK	2	2.4816	8	1.224	1.323	1.227	1.153	1.031		0.975	0.781	0.644	1.001	1.001	1.004	0.99	1.001	1.01	0.992	1.002	0.999	1.223	1.322	1.222	1.164	1.03		0.983	0.779	0.645	1.368	0.119	1.566	0.0119	1.145	0.0954
CSA007687.1	36	K	PREDICTED: nucleoside diphosphate kinase B [Sesamum indicum]	1	0.00311	70.056	GLK(1)LQSVER	2	0.33075	4	0.894	0.83	0.95	1.344	0.98	0.887	0.934	1.073	1.036	0.999	1	1.002	1.002	0.996	1.002	1.001	0.995	1.003	0.895	0.83	0.948	1.341	0.984	0.885	0.933	1.078	1.033	1.054	0.723	0.878	0.0866	0.833	0.278
CSA007689.1	400	K	PREDICTED: tubulin alpha-3 chain [Vitis vinifera]	1	0.0169	64.265	FDLMYAK(1)R	2	1.1246	4	1.008	1.148	1.646	0.75	1.278	1.034	0.878	0.776	0.817	1.002	0.996	0.994	1	0.998	1.002	1.005	0.999	1.003	1.006	1.153	1.655	0.75	1.281	1.032	0.874	0.776	0.815	1.242	0.271	1.547	0.0865	1.246	0.372
CSA007722.1	437	K	PREDICTED: 30S ribosomal protein S1-like, partial [Nicotiana tabacum]	1	0.000225	90.614	EK(1)EAEEAENSR	2	0.54158	9	1.433	1.14	1.356	1.043	0.882	1.24	0.683	0.992	0.655	0.999	0.998	1.001	0.995	1.001	0.997	1.001	1.004	1.005	1.435	1.142	1.355	1.048	0.881	1.244	0.682	0.988	0.652	1.367	0.132	1.693	0.0178	1.239	0.137
CSA007722.1	484	K	PREDICTED: 30S ribosomal protein S1-like, partial [Nicotiana tabacum]	1	0.0018	45.084	VEGK(1)VNESGTLLDEK	2	-0.54737	1	1.05	0.974	1.256	1.026	0.967	0.78	1.055	1.019	0.962	0.999	0.998	1.001	0.995	1.001	0.997	1.001	1.004	1.005	1.051	0.976	1.255	1.031	0.966	0.783	1.054	1.015	0.958	0.919	0.36	1.085	0.386	1.181	0.208
CSA007722.1	424	K	PREDICTED: 30S ribosomal protein S1-like, partial [Nicotiana tabacum]	1	0.000649	103.01	VEAK(1)VNESR	2	0.33328	9	1.182	0.943	0.962	1.183	1.205	1.364	0.878	0.81	0.61	0.999	0.998	1.001	0.995	1.001	0.997	1.001	1.004	1.005	1.183	0.945	0.962	1.189	1.204	1.369	0.877	0.807	0.607	1.642	0.00783	1.349	0.0753	0.822	0.0802
CSA007722.1	679	K	PREDICTED: 30S ribosomal protein S1-like, partial [Nicotiana tabacum]	1	9.18e-05	67.019	EVK(1)ESGAGETIAK	2	-0.52427	9	0.887	1.533	0.728	1.108	0.951	1.093	0.729	0.977	1.07	0.999	0.998	1.001	0.995	1.001	0.997	1.001	1.004	1.005	0.888	1.536	0.728	1.113	0.95	1.097	0.728	0.973	1.065	1.142	0.31	1.139	0.655	0.997	0.992
CSA007722.1	497	K	PREDICTED: 30S ribosomal protein S1-like, partial [Nicotiana tabacum]	1	1.14e-11	100.11	EK(1)EAEEAESSGIPK	2	-0.55239	8	0.995	1.257	1.205	1.028	0.893	1.363	0.784	0.75	0.969	0.999	0.998	1.001	0.995	1.001	0.997	1.001	1.004	1.005	0.996	1.26	1.204	1.033	0.892	1.368	0.783	0.747	0.965	1.32	0.164	1.387	0.0372	1.051	0.748
CSA007722.1	129	K	PREDICTED: 30S ribosomal protein S1-like, partial [Nicotiana tabacum]	1	0.00838	48.568	SDASAAPAQSK(1)R	2	-0.23679	1	1.136	1.149	1.166	1.343	1.028	0.933	0.744	0.731	1.037	0.999	0.998	1.001	0.995	1.001	0.997	1.001	1.004	1.005	1.137	1.151	1.165	1.35	1.027	0.936	0.743	0.728	1.032	1.323	0.167	1.38	0.0332	1.043	0.727
CSA007722.1	495	K	PREDICTED: 30S ribosomal protein S1-like, partial [Nicotiana tabacum]	1	3.51e-07	94.673	VNESGTLLDEK(1)EK	2	-0.62397	7	0.965	0.664	0.743	1.657	1.509	0.72	1.467	0.424	0.69	0.999	0.998	1.001	0.995	1.001	0.997	1.001	1.004	1.005	0.966	0.665	0.743	1.665	1.508	0.722	1.465	0.422	0.687	1.513	0.362	0.922	0.848	0.61	0.172
CSA007722.1	265	K	PREDICTED: 30S ribosomal protein S1-like, partial [Nicotiana tabacum]	1	0.000277	75.088	FAK(1)GQDLEGTVK	2	0.95471	8		0.898	1.113	1.147	1.179	1.1	1.103	0.697	0.578	0.999	0.998	1.001	0.995	1.001	0.997	1.001	1.004	1.005		0.9	1.112	1.153	1.178	1.104	1.102	0.694	0.575	1.448	0.0925	1.273	0.4	0.879	0.198
CSA007722.1	366	K	PREDICTED: 30S ribosomal protein S1-like, partial [Nicotiana tabacum]	1	0.000332	72.29	NK(1)DIGAFLDER	2	-0.42501	2	0.598	1.199	1.057	0.634	1.142	0.994	1.48	0.855		0.999	0.998	1.001	0.995	1.001	0.997	1.001	1.004	1.005	0.599	1.202	1.056	0.637	1.141	0.997	1.478	0.851		0.794	0.487	0.817	0.566	1.029	0.914
CSA007724.1	149	K	PREDICTED: titin-like isoform X1 [Gossypium hirsutum]	0.999901	9.95e-12	74.141	EIEMQK(1)EDLLSKPEQIR	3	0.070944	2					0.534	0.377	1.125	0.996	1.143	1.002	1	1.002	0.996	0.996	1.002	1	0.999	1.004					0.536	0.376	1.125	0.997	1.139	0.42	0.00477
CSA007724.1	253	K	PREDICTED: titin-like isoform X1 [Gossypium hirsutum]	1	4.97e-05	50.831	EQPAVAEAK(1)GTVDTPPK	2	0.34783	4		1.067	1.421	1.005		1.211	0.837	0.791	0.746	1.002	1	1.002	0.996	0.996	1.002	1	0.999	1.004		1.067	1.418	1.009		1.208	0.837	0.792	0.743	1.402	0.0303	1.571	0.0445	1.12	0.576
CSA007724.1	432	K	PREDICTED: titin-like isoform X1 [Gossypium hirsutum]	1	0.00347	57.225	DDSILVK(1)DLVK	2	-0.63892	4	0.957	1.368	1.082	0.972	1.394	1.123	0.849	0.655	0.811	1.002	1	1.002	0.996	0.996	1.002	1	0.999	1.004	0.955	1.368	1.08	0.976	1.4	1.121	0.849	0.656	0.808	1.512	0.0455	1.471	0.0553	0.973	0.867
CSA007724.1	43	K	PREDICTED: titin-like isoform X1 [Gossypium hirsutum]	1	0.000549	70.089	EETGAGMMDCK(1)K	2	-0.42755	6	1.021		0.994	1.083	1.017	0.768	0.962	0.855	1.129	1.002	1	1.002	0.996	0.996	1.002	1	0.999	1.004	1.019		0.992	1.088	1.021	0.766	0.962	0.856	1.125	0.977	0.865	1.025	0.825	1.049	0.735
CSA007724.1	187	K	PREDICTED: titin-like isoform X1 [Gossypium hirsutum]	1	0.0115	73.26	NDK(1)MVVK	2	2.0343	3	1.038			1.04	1.096	1.273	0.653		0.736	1.002	1	1.002	0.996	0.996	1.002	1	0.999	1.004	1.036			1.045	1.101	1.27	0.653		0.733	1.642	0.0171	1.495		0.91
CSA007747.1	494	K	PREDICTED: T-complex protein 1 subunit eta [Nelumbo nucifera]	1	0.000816	90.15	SEK(1)ENAEIR	2	-1.2421	9	1.053	1.168	0.974	1.316	1.265	1.341	0.704	0.623	0.78	1.001	1.003	1	0.999	0.999	1	0.995	0.998	1.004	1.052	1.164	0.974	1.317	1.267	1.341	0.708	0.624	0.777	1.861	0.00025	1.513	0.00696	0.813	0.0146
CSA007781.1	109	K	PREDICTED: beta-glucosidase BoGH3B-like [Arachis ipaensis]	1	4.31e-06	84.753	MVNDFQK(1)GSMSTR	2	-0.36514	9		0.674	0.867	1.301	1.315	1.262	0.949	0.736	0.607	1	0.999	0.993	1.007	1.013	1.009	0.994	0.992	0.993		0.675	0.874	1.292	1.298	1.251	0.954	0.742	0.611	1.665	0.00718	1.007	0.975	0.605	0.00702
CSA007781.1	73	K	PREDICTED: beta-glucosidase BoGH3B-like [Arachis ipaensis]	1	0.00777	55.461	SIASTK(1)VMK	2	-1.6232	11	0.727	0.784	0.605	1.709	1.22	1.714	0.58	0.722	0.866	1	0.999	0.993	1.007	1.013	1.009	0.994	0.992	0.993	0.727	0.785	0.61	1.697	1.204	1.699	0.583	0.727	0.872	2.108	0.012	0.972	0.845	0.461	0.0087
CSA007815.1	182	K	PREDICTED: hypersensitive-induced response protein 2 [Solanum tuberosum]	1	0.000296	77.662	AEAEK(1)ILQIK	2	1.9583	11	1.352	1.447	1.449	0.825	0.724	0.694	1.22	0.718	0.943	0.999	1	1.003	0.999	1.003	1.002	0.999	0.997	0.999	1.354	1.447	1.445	0.826	0.722	0.693	1.222	0.72	0.944	0.776	0.226	1.471	0.0378	1.895	0.000192
CSA007815.1	177	K	PREDICTED: hypersensitive-induced response protein 2 [Solanum tuberosum]	1	2.4e-08	126.19	VAANEK(1)AEAEK	2	-0.098484	13	1.341	1.12	1.341	0.802	0.864	1.183	1.112	0.798	0.722	0.999	1	1.003	0.999	1.003	1.002	0.999	0.997	0.999	1.343	1.12	1.338	0.803	0.861	1.181	1.113	0.8	0.723	1.079	0.7	1.441	0.0505	1.336	0.0833
CSA007815.1	89	K	PREDICTED: hypersensitive-induced response protein 2 [Solanum tuberosum]	1	0.000347	72.497	ASDAFYK(1)LSNTK	2	2.6099	9	1.358		1.234	1.175	1.082	1.104	0.908	0.627	0.638	0.999	1	1.003	0.999	1.003	1.002	0.999	0.997	0.999	1.36		1.231	1.176	1.078	1.102	0.909	0.629	0.639	1.542	0.0151	1.785	0.0211	1.158	0.0637
CSA007815.1	111	K	PREDICTED: hypersensitive-induced response protein 2 [Solanum tuberosum]	1	5.02e-08	75.316	ASVPK(1)MDLDSTFEQK	2	1.057	12	1.202	1.71	2.159	0.692	0.83	1.046	0.494			0.999	1	1.003	0.999	1.003	1.002	0.999	0.997	0.999	1.204	1.71	2.154	0.693	0.827	1.044	0.495			1.728		3.414		1.976	0.0465
CSA007815.1	126	K	PREDICTED: hypersensitive-induced response protein 2 [Solanum tuberosum]	1	0.000264	62.357	NDIAK(1)AVEEELEK	2	-3.328	2						0.366		1.213	0.983	0.999	1	1.003	0.999	1.003	1.002	0.999	0.997	0.999						0.365		1.216	0.984	0.332
CSA007815.1	121	K	PREDICTED: hypersensitive-induced response protein 2 [Solanum tuberosum]	1	5.91e-24	127.32	MDLDSTFEQK(1)NDIAK	2	0.38535	17	0.978	1.202	1.822	0.803	0.681	0.829	0.796	1.438	0.785	0.999	1	1.003	0.999	1.003	1.002	0.999	0.997	0.999	0.979	1.202	1.817	0.804	0.679	0.828	0.797	1.442	0.786	0.764	0.343	1.322	0.383	1.731	0.0918
CSA007815.1	82	K	PREDICTED: hypersensitive-induced response protein 2 [Solanum tuberosum]	1	0.000261	71.176	AMSDK(1)ASDAFYK	2	-2.0091	11	1.086	1.007	1.196	1.158	1.071	1.13	0.903	0.897	0.727	0.999	1	1.003	0.999	1.003	1.002	0.999	0.997	0.999	1.088	1.007	1.193	1.159	1.067	1.128	0.904	0.899	0.728	1.325	0.0127	1.299	0.0335	0.98	0.728
CSA007849.1	401	K	PREDICTED: subtilisin-like protease SBT1.5 [Vitis vinifera]	1	5.92e-10	75.376	ATCNLYALDPK(1)EVHSK	3	-0.3257	3		1.082	1.4		1.215	1.057	0.774		0.66	1.007	1.007	1.003	0.997	0.994	0.994	0.999	0.999	1		1.075	1.395		1.222	1.064	0.775		0.66	1.593	0.0489	1.721	0.0934	1.081	0.657
CSA007849.1	213	K	PREDICTED: subtilisin-like protease SBT1.5 [Vitis vinifera]	1	0.00882	67.897	EDDYK(1)SAR	2	0.057284	1	0.844	0.915	0.971	1.441	0.964	1.432	0.791	0.712	0.982	1.007	1.007	1.003	0.997	0.994	0.994	0.999	0.999	1	0.838	0.909	0.968	1.445	0.969	1.441	0.792	0.713	0.982	1.55	0.0614	1.091	0.439	0.704	0.0791
CSA007849.1	208	K	PREDICTED: subtilisin-like protease SBT1.5 [Vitis vinifera]	1	0.004	80.165	ISK(1)EDDYK	2	-0.037252	4	1.198	0.979	0.733	1.298	1.422	1.267	0.702	0.582	0.944	1.007	1.007	1.003	0.997	0.994	0.994	0.999	0.999	1	1.189	0.972	0.731	1.302	1.43	1.275	0.703	0.583	0.944	1.797	0.00706	1.297	0.263	0.722	0.0577
CSA007940.1	224	K	PREDICTED: biotin carboxylase 1, chloroplastic-like [Nicotiana tabacum]	1	0.0112	49.3	LAK(1)EPDEFVK	2	0.85056	3	1.764	1.547	0.334		1.118				0.937	1.002	1	0.999	0.993	1.001	0.999	1.001	1.009	0.995	1.76	1.546	0.334		1.117				0.942	1.185		1.288		1.087
CSA007940.1	168	K	PREDICTED: biotin carboxylase 1, chloroplastic-like [Nicotiana tabacum]	1	0.0113	52.725	VMGDK(1)ATAR	2	0.029536	2		1.057	1.314	0.895	1.293		0.731	0.838		1.002	1	0.999	0.993	1.001	0.999	1.001	1.009	0.995		1.057	1.315	0.901	1.291		0.73	0.831		1.405	0.258	1.519	0.0999	1.082	0.739
CSA007990.1	20	K	PREDICTED: probable glutathione S-transferase [Solanum lycopersicum]	1	0.0155	61.691	VK(1)IALAEK	2	-0.73009	1	0.992	0.929	1.28	0.926		1.01		1.114	1.176	1.022	1	1.002	0.974	0.969	1.044	1.003	1.005	0.98	0.971	0.929	1.277	0.951		0.967		1.108	1.2	0.831	0.0527	0.917	0.559	1.104	0.532
CSA008044.1	157	K	PREDICTED: polyadenylate-binding protein RBP45-like [Ipomoea nil]	1	0.0012	95.815	GAK(1)VVTDR	2	0.51626	7	1.285	0.993	1.438	1.064	1.104	1.161	0.707	0.867	0.75	1.013	1.015	0.965	1.032	0.969	1.046	0.952	1.007	1.001	1.269	0.978	1.49	1.031	1.139	1.11	0.743	0.861	0.749	1.394	0.00358	1.588	0.0394	1.139	0.373
CSA008044.1	168	K	PREDICTED: polyadenylate-binding protein RBP45-like [Ipomoea nil]	1	0.0151	62.107	TK(1)GYGFVR	2	0.072913	5	0.943	0.773	0.978	1.118	1.285	1.121	1.125	0.72	0.881	1.013	1.015	0.965	1.032	0.969	1.046	0.952	1.007	1.001	0.931	0.761	1.013	1.083	1.326	1.072	1.182	0.715	0.88	1.254	0.216	0.974	0.886	0.777	0.0808
CSA008273.1	230	K	PREDICTED: glutamate--cysteine ligase, chloroplastic [Vitis vinifera]	1	0.0158	41.448	DIPIMPK(1)GR	2	-1.5272	1							0.753			0.995	0.999	0.999	1	1.003	1.007	0.998	1.001	0.999							0.755
CSA008278.1	33	K	PREDICTED: probable plastid-lipid-associated protein 6, chloroplastic [Cucumis melo]	1	7.14e-83	171.46	GLAATEDDIQK(1)ADAAAK	2	0.40313	23	0.951	1.391	1.43	1.139	0.716	1.315	0.769	0.939	0.702	0.997	1.002	1.004	1.002	1.006	1.007	0.985	0.998	0.998	0.953	1.388	1.424	1.137	0.712	1.306	0.781	0.941	0.703	1.301	0.27	1.553	0.0552	1.194	0.43
CSA008278.1	141	K	PREDICTED: probable plastid-lipid-associated protein 6, chloroplastic [Cucumis melo]	1	0.00424	98.458	IK(1)ITFEK	2	0.10491	10	1.113	1.101	1.119	1.124	0.983	0.957	1.11	0.806	0.819	0.997	1.002	1.004	1.002	1.006	1.007	0.985	0.998	0.998	1.116	1.099	1.114	1.122	0.977	0.95	1.127	0.808	0.82	1.107	0.449	1.208	0.141	1.092	0.156
CSA008278.1	139	K	PREDICTED: probable plastid-lipid-associated protein 6, chloroplastic [Cucumis melo]	1	0.00662	55.353	FELIGSSK(1)IK	2	-1.7639	6	1.252	1.53		0.727	1.093	0.738	0.863		0.938	0.997	1.002	1.004	1.002	1.006	1.007	0.985	0.998	0.998	1.255	1.527		0.725	1.087	0.733	0.876		0.939	0.935	0.728	1.533	0.0743	1.64	0.0602
CSA008278.1	146	K	PREDICTED: probable plastid-lipid-associated protein 6, chloroplastic [Cucumis melo]	1	0.000816	91.867	ITFEK(1)TTVK	2	-0.60724	18	1.248	1.02	1.137	1.343	1.207	0.802	1.135	0.497	0.822	0.997	1.002	1.004	1.002	1.006	1.007	0.985	0.998	0.998	1.251	1.018	1.132	1.34	1.2	0.796	1.152	0.498	0.823	1.349	0.313	1.375	0.198	1.019	0.908
CSA008308.1	231	K	PREDICTED: basic endochitinase [Eucalyptus grandis]	1	0.0107	57.174	GSNAK(1)AEDR	2	-0.12238	2	0.801	0.513	1.261	1.655	1.549	1.591	0.46	0.597	0.743	1.006	1.002	0.986	0.965	0.977	0.988	1.027	1.025	1.024	0.797	0.512	1.279	1.714	1.585	1.61	0.448	0.582	0.726	2.795	0.000299	1.473	0.308	0.527	0.0271
CSA008341.1	182	K	PREDICTED: L-galactono-1,4-lactone dehydrogenase, mitochondrial [Sesamum indicum]	1	0.0145	62.582	VLEVDK(1)EK	2	0.078085	3	0.878	1.278	0.925		1.025		0.555		1.646	0.999	0.999	0.999	1	0.994	1.001	1.005	1.002	1	0.879	1.279	0.926		1.031		0.552		1.645	0.939		0.936	0.882	0.997
CSA008341.1	563	K	PREDICTED: L-galactono-1,4-lactone dehydrogenase, mitochondrial [Sesamum indicum]	1	0.000548	78.903	DK(1)DELATLQAR	2	-0.57465	6	0.989	1.304	1.045	1.192	1.086	0.92	1.117	0.682	0.802	0.999	0.999	0.999	1	0.994	1.001	1.005	1.002	1	0.99	1.305	1.046	1.192	1.092	0.92	1.111	0.68	0.802	1.235	0.249	1.288	0.196	1.043	0.734
CSA008456.1	168	K	PREDICTED: 3-isopropylmalate dehydratase large subunit-like isoform X1 [Ziziphus jujuba]	1	0.00306	54.343	DLGDFK(1)ANPDYK	2	0.93556	3	1.221	1.197		1.189		0.993	0.977	0.734	0.666	1	0.999	0.997	1.001	1.003	1.001	1.001	1.002	0.997	1.221	1.198		1.188		0.992	0.976	0.733	0.668	1.376	0.126	1.526	0.0414	1.11	0.35
CSA008457.1	159	K	PREDICTED: thioredoxin-like protein CDSP32, chloroplastic [Nelumbo nucifera]	1	0.0144	48.115	VPHFSFYK(1)SMEK	3	2.7339	3	0.919	1.401	1.811	1.118	0.995	0.768	0.92	0.675	0.849	0.979	0.998	0.994	1.001	0.993	0.999	1.02	1.009	1.006	0.939	1.404	1.821	1.117	1.002	0.769	0.902	0.669	0.844	1.196	0.273	1.724	0.0921	1.442	0.197
CSA008457.1	151	K	PREDICTED: thioredoxin-like protein CDSP32, chloroplastic [Nelumbo nucifera]	1	0.003	52.391	IDK(1)VPHFSFYK	3	0.12493	4	0.597	1.316	1.361	0.702		1.144	1.117	1.011		0.979	0.998	0.994	1.001	0.993	0.999	1.02	1.009	1.006	0.61	1.318	1.369	0.701		1.145	1.095	1.002		0.881	0.636	1.048	0.884	1.19	0.656
CSA008457.1	96	K	PREDICTED: thioredoxin-like protein CDSP32, chloroplastic [Nelumbo nucifera]	1	0.00207	42.947	NK(1)LVVVEYAASHSK	3	0.36434	1						0.24	1.109	1.042		0.979	0.998	0.994	1.001	0.993	0.999	1.02	1.009	1.006						0.24	1.087	1.033		0.227
CSA008470.1	50	K	PREDICTED: leucine aminopeptidase 2, chloroplastic-like [Erythranthe guttata]	1	0.00665	76.478	FQNSILK(1)K	2	0.67001	4	1.278	0.943	0.919	1.284	1.295	0.901	0.879	0.9	0.729	0.992	1	0.992	0.995	0.996	0.999	1.002	1.014	1.009	1.288	0.943	0.927	1.29	1.3	0.902	0.877	0.888	0.722	1.404	0.0772	1.27	0.159	0.904	0.562
CSA008487.1	217	K	PREDICTED: probable methionine--tRNA ligase [Sesamum indicum]	1	0.00273	50.088	AEAEAK(1)ELAEQLK	2	-0.91981	3	0.618	1.576	1.293		1.097	1.202				0.999	1	1.006	1	0.998	0.998	0.995	1.001	1.003	0.618	1.576	1.285		1.099	1.204								1.007	0.984
CSA008487.1	224	K	PREDICTED: probable methionine--tRNA ligase [Sesamum indicum]	1	0.0126	67.169	ELAEQLK(1)K	2	0.068408	1		0.858	1.031	1.062	0.907	1.171	0.688	1.366	0.683	0.999	1	1.006	1	0.998	0.998	0.995	1.001	1.003		0.858	1.025	1.062	0.909	1.173	0.692	1.365	0.681	1.149	0.6	1.032	0.929	0.898	0.428
CSA008510.1	430	K	PREDICTED: calnexin homolog 1-like [Nicotiana tabacum]	1	5.26e-11	67.646	AEEAASGLSDGLK(1)GFQK	2	0.37608	2	0.733	1.135	1.342	0.923	1.688	1.191		0.753	0.669	1	1.002	1.003	0.999	0.999	0.997	1.001	0.998	1.002	0.733	1.133	1.338	0.924	1.69	1.194		0.755	0.668	1.784	0.151	1.502	0.221	0.842	0.521
CSA008530.1	241	K	PREDICTED: peroxisomal fatty acid beta-oxidation multifunctional protein AIM1-like [Gossypium hirsutum]	1	0.0122	44.511	VFK(1)ELVLSDTSR	2	1.5161	1	0.857	0.992	0.981	0.555	0.731	0.772	1.287	1.216	1.387	0.999	0.993	0.996	1.005	1.01	0.997	1.005	0.998	0.996	0.858	0.999	0.985	0.552	0.724	0.774	1.28	1.218	1.392	0.527	0.00189	0.73	0.00671	1.386	0.031
CSA008530.1	186	K	PREDICTED: peroxisomal fatty acid beta-oxidation multifunctional protein AIM1-like [Gossypium hirsutum]	1	0.0118	47.712	TDK(1)LSSLSESR	2	-1.9613	2	1.164		1.006		0.905		0.864	1.138	0.839	0.999	0.993	0.996	1.005	1.01	0.997	1.005	0.998	0.996	1.165		1.01		0.896		0.86	1.14	0.842	0.946		1.148	0.383	1.213
CSA008625.1	608	K	PREDICTED: glycine--tRNA ligase, mitochondrial 1-like [Nicotiana attenuata]	1	0.00137	54.898	IAK(1)SLTAAGISYK	2	1.1535	4	1.099	1.182	1.203	1.347	1.292	1.235	0.671	0.576	0.74	1.001	1	1	1	0.997	1	1.001	1.001	1	1.098	1.182	1.203	1.347	1.296	1.235	0.67	0.576	0.74	1.953	0.000391	1.754	0.000956	0.898	0.0444
CSA008625.1	202	K	PREDICTED: glycine--tRNA ligase, mitochondrial 1-like [Nicotiana attenuata]	1	0.0049	97.033	EK(1)ASEFR	2	0.18366	8	1.31	1.2	0.881	0.959	1.151	1.186	0.803	0.767	0.94	1.001	1	1	1	0.997	1	1.001	1.001	1	1.309	1.2	0.881	0.959	1.154	1.186	0.802	0.767	0.94	1.315	0.0409	1.352	0.102	1.028	0.846
CSA008732.1	77	K	PREDICTED: 40S ribosomal protein S18-like [Nicotiana tabacum]	1	0.00325	80.165	ADVDMNK(1)R	2	-1.1272	7	0.912	1.235	1.051	1.169	1.198	1.277	0.725	0.746	0.869	0.998	0.999	1	1	0.998	1.002	1.002	1.002	1	0.914	1.236	1.051	1.169	1.201	1.274	0.724	0.745	0.869	1.559	0.00138	1.37	0.0498	0.878	0.207
CSA008732.1	46	K	PREDICTED: 40S ribosomal protein S18-like [Nicotiana tabacum]	1	0.00831	50.149	VQNTNVDGK(1)QK	2	-0.18109	1	1.214	0.858	1.066	1.256	1.053	1.168	0.79		0.942	0.998	0.999	1	1	0.998	1.002	1.002	1.002	1	1.217	0.859	1.066	1.256	1.056	1.166	0.789		0.942	1.34	0.0524	1.21	0.3	0.904	0.4
CSA008732.1	129	K	PREDICTED: 40S ribosomal protein S18-like [Nicotiana tabacum]	1	2.31e-08	84.753	FSQVTSNALDMK(1)LR	2	-1.3786	2		0.21		0.48	0.691	0.782	1.392	1.307	1.17	0.998	0.999	1	1	0.998	1.002	1.002	1.002	1		0.21		0.48	0.693	0.78	1.389	1.305	1.17	0.506	0.00438	0.163		0.323
CSA008740.1	147	K	PREDICTED: universal stress protein PHOS32 [Ipomoea nil]	1	0.00242	119.29	DHDMK(1)ER	2	-0.2413	6	1.167	1.367	0.919	0.969	1.182	1.038	0.758	0.771	1.037	1.002	0.998	1.003	0.996	1.003	0.999	1.001	0.997	1	1.165	1.369	0.916	0.972	1.179	1.039	0.757	0.773	1.037	1.243	0.13	1.344	0.139	1.081	0.582
CSA008740.1	142	K	PREDICTED: universal stress protein PHOS32 [Ipomoea nil]	1	0.000666	80.102	IHIVK(1)DHDMK	2	0.68071	11	0.969	1.066	1.248	0.888	1.125	1.257	1.186	0.694	0.686	1.002	0.998	1.003	0.996	1.003	0.999	1.001	0.997	1	0.967	1.068	1.244	0.891	1.122	1.258	1.185	0.696	0.686	1.274	0.298	1.277	0.266	1.002	0.986
CSA008792.1	8	K		0.999978	0.0109	48.561	K(0.001)GLK(0.999)IPK(1)K	2	-0.85388	3				1.103				0.717	0.896
CSA008792.1	5	K		0.999445	0.0109	48.561	K(0.001)GLK(0.999)IPK(1)K	2	-1.3382	3				1.103				0.717	0.896
CSA008855.1	191	K	PREDICTED: chlorophyll a-b binding protein CP24 10A, chloroplastic [Citrus sinensis]	1	0.00279	101.6	LK(1)LAEIK	2	0.6805	3			0.738			0.784	1.269			0.999	0.99	0.994	1.006	1.01	1.009	0.999	0.993	0.999			0.742			0.777	1.27			0.611		0.584		0.956
CSA008855.1	196	K	PREDICTED: chlorophyll a-b binding protein CP24 10A, chloroplastic [Citrus sinensis]	1	0.00245	86.833	LAEIK(1)HAR	2	-0.6348	9	0.805	0.907	0.574	0.97	1.07	1.146	1.137	1.197	0.895	0.999	0.99	0.994	1.006	1.01	1.009	0.999	0.993	0.999	0.806	0.916	0.577	0.964	1.06	1.135	1.138	1.205	0.896	0.975	0.814	0.71	0.0841	0.728	0.0616
CSA008878.1	11	K	PREDICTED: eukaryotic translation initiation factor 5A-like [Jatropha curcas]	1	1.46e-46	136.34	SDEEHHFESK(1)ADAGASK	3	-0.63658	7	0.666	1.501		1.22	1.051	0.731	1.27	0.68	0.619	1.001	1	1.002	0.995	0.997	1	0.998	1.004	1.003	0.666	1.501		1.226	1.055	0.731	1.272	0.678	0.617	1.173	0.591	1.266	0.619	1.079	0.841
CSA008885.1	137	K	PREDICTED: histone H2A.1-like [Prunus mume]	1	0.0004	81.92	SAAADSEK(1)ASK	2	0.24696	9	1.135	0.884	1.276	0.962	1.478	0.941	0.713	1.003	0.798	0.998	0.98	1.003	0.998	1.005	1.019	1	0.991	1.004	1.137	0.902	1.272	0.963	1.47	0.924	0.713	1.012	0.795	1.333	0.229	1.314	0.133	0.986	0.944
CSA008885.1	6	K	PREDICTED: histone H2A.1-like [Prunus mume]	1	2.18e-08	117.94	MDSTAK(1)TATAR	2	0.33058	16	1.032	1.807	0.912	0.927	0.96	0.935	0.985	0.695	0.98	0.998	0.98	1.003	0.998	1.005	1.019	1	0.991	1.004	1.034	1.844	0.909	0.928	0.955	0.918	0.985	0.701	0.976	1.052	0.647	1.423	0.29	1.352	0.325
CSA008885.1	30	K	PREDICTED: histone H2A.1-like [Prunus mume]	1	0.00126	58.172	SIK(1)AGLQFPVGR	2	1.8537	9		1.116	1.171	0.93	0.966	1.723	0.707	0.639	0.736	0.998	0.98	1.003	0.998	1.005	1.019	1	0.991	1.004		1.139	1.167	0.931	0.961	1.691	0.707	0.645	0.733	1.719	0.116	1.659	0.000998	0.965	0.905
CSA008912.1	104	K	PREDICTED: glycine-rich RNA-binding protein 2, mitochondrial-like isoform X2 [Nicotiana tomentosiformis]	1	0.00601	45.825	EAFNK(1)YGEVVEAR	2	2.3704	1	0.915	1.131	1.702		1.188		0.775	0.849	0.823	1.002	0.999	0.995	0.996	1.002	1.001	1.002	0.997	1.006	0.914	1.132	1.711		1.185		0.773	0.851	0.818	1.456		1.538	0.141	1.057
CSA008945.1	384	K	PREDICTED: ruBisCO large subunit-binding protein subunit beta, chloroplastic [Vitis vinifera]	1	2.69e-20	124.42	EVLGHAAK(1)VVLTK	2	1.1985	17	1.442	1.077	1.483	0.926	0.965	0.809	0.726	0.959	1.017	1.003	0.999	0.998	0.999	0.998	0.999	1.002	1.001	1.002	1.438	1.078	1.486	0.927	0.967	0.81	0.724	0.958	1.015	1.002	0.984	1.484	0.0497	1.48	0.0341
CSA008945.1	334	K	PREDICTED: ruBisCO large subunit-binding protein subunit beta, chloroplastic [Vitis vinifera]	1	0.0122	72.038	GALK(1)IAALK	2	1.023	4	1.15	0.853	1.314	1.191	0.842	1.368			0.951	1.003	0.999	0.998	0.999	0.998	0.999	1.002	1.001	1.002	1.147	0.854	1.317	1.192	0.844	1.37			0.949	1.196		1.165		0.974	0.894
CSA008945.1	373	K	PREDICTED: ruBisCO large subunit-binding protein subunit beta, chloroplastic [Vitis vinifera]	1	0.00129	58.098	EEVGLTLDK(1)ADK	2	0.68784	9	1.26	1.424	1.623	0.895	0.809	0.911	1.051	0.612	0.884	1.003	0.999	0.998	0.999	0.998	0.999	1.002	1.001	1.002	1.257	1.426	1.626	0.896	0.811	0.912	1.048	0.611	0.882	1.03	0.856	1.695	0.0239	1.646	0.00718
CSA008945.1	339	K	PREDICTED: ruBisCO large subunit-binding protein subunit beta, chloroplastic [Vitis vinifera]	1	3.34e-05	95.094	IAALK(1)APGFGER	2	1.3615	12	1.394	1.177	1.209	1.155	1.078	0.77	0.993	0.755	0.782	1.003	0.999	0.998	0.999	0.998	0.999	1.002	1.001	1.002	1.391	1.179	1.212	1.156	1.08	0.771	0.991	0.754	0.781	1.191	0.314	1.497	0.0137	1.257	0.129
CSA008945.1	71	K	PREDICTED: ruBisCO large subunit-binding protein subunit beta, chloroplastic [Vitis vinifera]	1	1.03e-05	101.89	DLYFNK(1)DGSAIK	2	1.0484	12	1.242	1.542	1.415	0.701	1.173	0.88	0.919	0.691	0.859	1.003	0.999	0.998	0.999	0.998	0.999	1.002	1.001	1.002	1.239	1.544	1.418	0.702	1.175	0.881	0.917	0.69	0.857	1.119	0.559	1.705	0.00656	1.523	0.0427
CSA008945.1	97	K	PREDICTED: ruBisCO large subunit-binding protein subunit beta, chloroplastic [Vitis vinifera]	1	9.94e-08	66.215	LADLVGVTLGPK(1)GR	2	0.8103	5	0.408	0.951	0.878		0.978	0.86	1.325	1.07	1.163	1.003	0.999	0.998	0.999	0.998	0.999	1.002	1.001	1.002	0.407	0.952	0.88		0.98	0.861	1.322	1.069	1.161	0.778	0.0874	0.63	0.0786	0.811	0.496
CSA008945.1	188	K	PREDICTED: ruBisCO large subunit-binding protein subunit beta, chloroplastic [Vitis vinifera]	1	0.00245	64.918	TAK(1)ALVGELK	2	1.6267	10	1.359	1.181	1.353	1.152	0.994	1.088	0.912	0.568	0.8	1.003	0.999	0.998	0.999	0.998	0.999	1.002	1.001	1.002	1.356	1.183	1.356	1.153	0.996	1.09	0.91	0.567	0.799	1.423	0.0442	1.711	0.00971	1.202	0.0412
CSA008945.1	111	K	PREDICTED: ruBisCO large subunit-binding protein subunit beta, chloroplastic [Vitis vinifera]	1	0.000376	52.372	YGSPK(1)IVNDGVTVAK	2	0.80053	2	0.826						1.059			1.003	0.999	0.998	0.999	0.998	0.999	1.002	1.001	1.002	0.824						1.056					0.78
CSA008945.1	406	K	PREDICTED: ruBisCO large subunit-binding protein subunit beta, chloroplastic [Vitis vinifera]	1	4.21e-46	136.34	DATTIVGDGSTQEAVNK(1)R	2	-0.11705	10	0.719	1.2	2.122	0.871	1.015	1.057	1.052	0.66	0.726	1.003	0.999	0.998	0.999	0.998	0.999	1.002	1.001	1.002	0.717	1.202	2.126	0.872	1.017	1.059	1.049	0.659	0.725	1.211	0.268	1.662	0.28	1.373	0.43
CSA008945.1	510	K	PREDICTED: ruBisCO large subunit-binding protein subunit beta, chloroplastic [Vitis vinifera]	1	0.000673	101.65	LASK(1)VDSIK	2	0.67154	18	1.004	1.271	1.043	1.12	1.026	1.151	0.789	1.174	0.58	1.003	0.999	0.998	0.999	0.998	0.999	1.002	1.001	1.002	1.001	1.273	1.045	1.121	1.028	1.153	0.787	1.173	0.579	1.3	0.226	1.307	0.249	1.005	0.952
CSA008945.1	376	K	PREDICTED: ruBisCO large subunit-binding protein subunit beta, chloroplastic [Vitis vinifera]	1	0.00163	56.936	ADK(1)EVLGHAAK	3	-0.13249	9	0.965	1.53	0.949	1.024	1.08	1.246	0.755	0.781	0.884	1.003	0.999	0.998	0.999	0.998	0.999	1.002	1.001	1.002	0.963	1.532	0.951	1.025	1.082	1.248	0.753	0.78	0.882	1.389	0.0157	1.426	0.154	1.027	0.889
CSA008945.1	515	K	PREDICTED: ruBisCO large subunit-binding protein subunit beta, chloroplastic [Vitis vinifera]	1	2.44e-23	129.77	VDSIK(1)ESLDNDEEK	2	-1.1179	18	1.342	1.224	1.216	1.298	0.873	1.153	1.032	0.486	0.742	1.003	0.999	0.998	0.999	0.998	0.999	1.002	1.001	1.002	1.339	1.226	1.219	1.299	0.875	1.155	1.03	0.486	0.741	1.476	0.149	1.677	0.0347	1.137	0.311
CSA008945.1	195	K	PREDICTED: ruBisCO large subunit-binding protein subunit beta, chloroplastic [Vitis vinifera]	1	0.00351	57.175	ALVGELK(1)LMSK	2	-0.32221	3	0.822	0.96	1.036	0.593	1.031	0.932	1.337	0.714	1.416	1.003	0.999	0.998	0.999	0.998	0.999	1.002	1.001	1.002	0.82	0.961	1.038	0.594	1.033	0.933	1.334	0.713	1.413	0.74	0.31	0.815	0.406	1.101	0.589
CSA008946.1	52	K	PREDICTED: chaperonin 60 subunit beta 2, chloroplastic [Malus domestica]	1	6.67e-06	45.237	NAGVNGSVVSEK(1)VLSSDNPK	3	-1.0793	2	0.682	1.177			1.23	1.201				1.032	0.962	1.043	0.946	0.984	1.045	0.964	0.994	1.03	0.661	1.224			1.25	1.15								0.785	0.463
CSA009025.1	131	K	PREDICTED: NADP-dependent malic enzyme [Sesamum indicum]	1	0.00103	72.152	ILEVLK(1)NWPEK	2	0.77431	3		0.229	0.379				1.233	1.214	1.249	1.002	0.999	1	1.002	0.999	0.998	1	1	1		0.229	0.379				1.233	1.214	1.249			0.247	0.000514
CSA009025.1	125	K	PREDICTED: NADP-dependent malic enzyme [Sesamum indicum]	1	0.00498	76.478	GK(1)ILEVLK	2	-0.64989	10	1.22	0.921	0.946	1.122	1.289	1.157	0.98	0.667	0.808	1.002	0.999	1	1.002	0.999	0.998	1	1	1	1.218	0.922	0.946	1.12	1.29	1.159	0.98	0.667	0.808	1.453	0.0235	1.257	0.185	0.865	0.21
CSA009025.1	26	K	PREDICTED: NADP-dependent malic enzyme [Sesamum indicum]	1	0.000441	117.89	GLAFTEK(1)ER	2	0.62463	12	1.103	0.907	0.875	1.452	1.114	1	0.965		0.814	1.002	0.999	1	1.002	0.999	0.998	1	1	1	1.101	0.908	0.875	1.449	1.115	1.002	0.965		0.814	1.336	0.2	1.08	0.552	0.809	0.209
CSA009025.1	19	K	PREDICTED: NADP-dependent malic enzyme [Sesamum indicum]	1	0.000118	62.287	DPHHNK(1)GLAFTEK	3	-0.41359	5	1.024	1.228	0.9	1.126	1.126	1.236	0.663	0.747	1.107	1.002	0.999	1	1.002	0.999	0.998	1	1	1	1.022	1.229	0.9	1.124	1.127	1.238	0.663	0.747	1.107	1.386	0.0837	1.252	0.274	0.903	0.337
CSA009154.1	240	K	PREDICTED: probable alpha-mannosidase At5g13980 [Vitis vinifera]	1	0.00449	78.178	PALK(1)GYVR	2	1.134	6	0.937	0.792	0.972	1.64	1.411	1.253	0.732	0.674	0.689	1.003	0.998	1.001	1.003	1.001	1.001	0.998	0.997	0.998	0.934	0.793	0.971	1.636	1.409	1.252	0.733	0.676	0.69	2.046	0.00288	1.285	0.0246	0.628	0.0126
CSA009154.1	885	K	PREDICTED: probable alpha-mannosidase At5g13980 [Vitis vinifera]	1	0.00642	73.26	DEEFK(1)VLR	2	0.56878	9	0.935	1.308	1.073	1.2	1.442	1.421	0.797	0.561	0.522	1.003	0.998	1.001	1.003	1.001	1.001	0.998	0.997	0.998	0.932	1.31	1.072	1.197	1.44	1.42	0.798	0.563	0.523	2.153	0.00336	1.759	0.0271	0.817	0.141
CSA009205.1	529	K	PREDICTED: succinate dehydrogenase [ubiquinone] flavoprotein subunit 1, mitochondrial [Juglans regia]	1	0.00506	50.088	DAGEK(1)TIAWLDK	2	1.9221	2	0.584		1.242	0.678	1.083	0.86	1.242	0.88	1.11	0.999	1.002	1.002	1	0.998	1.003	0.998	0.999	0.999	0.585		1.24	0.678	1.085	0.857	1.245	0.881	1.111	0.81	0.265	0.846	0.594	1.044	0.901
CSA009205.1	372	K	PREDICTED: succinate dehydrogenase [ubiquinone] flavoprotein subunit 1, mitochondrial [Juglans regia]	1	0.000189	75.819	YAPTAK(1)DLASR	2	-0.26657	3										0.999	1.002	1.002	1	0.998	1.003	0.998	0.999	0.999
CSA009227.1	523	K	PREDICTED: heat shock cognate 70 kDa protein 2-like [Nicotiana tabacum]	1	2.65e-07	110.31	EEIEK(1)MVQEAEK	2	-1.4201	19	1.049	1.289	0.894	1	0.963	1.227	0.794	1.005	0.893	0.998	0.994	0.999	0.997	1	1	1.006	1.004	1.002	1.051	1.296	0.895	1.003	0.963	1.227	0.789	1.001	0.891	1.19	0.172	1.209	0.229	1.016	0.912
CSA009227.1	567	K	PREDICTED: heat shock cognate 70 kDa protein 2-like [Nicotiana tabacum]	1	5.21e-06	111.63	ISSK(1)LGPDDQK	2	1.8421	16	1.181	0.915	0.845	1.132	1.168	1.075	0.762	1.039	0.929	0.998	0.994	0.999	0.997	1	1	1.006	1.004	1.002	1.184	0.92	0.846	1.135	1.168	1.075	0.758	1.035	0.927	1.242	0.0618	1.084	0.589	0.873	0.25
CSA009227.1	560	K	PREDICTED: heat shock cognate 70 kDa protein 2-like [Nicotiana tabacum]	1	0.00323	81.296	NTIK(1)DEK	2	-0.94448	4	1.191	0.948	0.903	0.871	1.162	1.196		1.159		0.998	0.994	0.999	0.997	1	1	1.006	1.004	1.002	1.194	0.953	0.904	0.873	1.162	1.196		1.155		0.933		0.881		0.944	0.682
CSA009227.1	506	K	PREDICTED: heat shock cognate 70 kDa protein 2-like [Nicotiana tabacum]	1	0.000609	111.46	NK(1)ITITNDK	2	-0.4478	18	0.739	1.105	0.863	1.323	1.125	0.821	0.799	0.997	1.172	0.998	0.994	0.999	0.997	1	1	1.006	1.004	1.002	0.741	1.111	0.864	1.326	1.125	0.821	0.794	0.993	1.17	1.106	0.596	0.918	0.628	0.83	0.368
CSA009227.1	532	K	PREDICTED: heat shock cognate 70 kDa protein 2-like [Nicotiana tabacum]	1	0.000318	91.549	YK(1)AEDEDHKK	3	-0.025832	21	1.213	0.867	1.335	0.977	1.222	1.323	0.587	0.73	1.045	0.998	0.994	0.999	0.997	1	1	1.006	1.004	1.002	1.216	0.872	1.336	0.98	1.222	1.323	0.584	0.727	1.043	1.497	0.083	1.455	0.14	0.972	0.856
CSA009227.1	325	K	PREDICTED: heat shock cognate 70 kDa protein 2-like [Nicotiana tabacum]	1	0.0137	42.336	CMEPVEK(1)CLR	2	0.3594	2		0.883		1.164	0.976	1.37	0.656	0.65		0.998	0.994	0.999	0.997	1	1	1.006	1.004	1.002		0.888		1.167	0.976	1.37	0.652	0.648		1.802	0.0382	1.366		0.758
CSA009227.1	513	K	PREDICTED: heat shock cognate 70 kDa protein 2-like [Nicotiana tabacum]	1	0.000436	115.71	ITITNDK(1)GR	2	-0.90559	15	1.132	1.106	0.79	0.96	1.039	1.204	0.76	0.907	1.156	0.998	0.994	0.999	0.997	1	1	1.006	1.004	1.002	1.135	1.112	0.791	0.962	1.039	1.204	0.756	0.904	1.154	1.139	0.392	1.08	0.665	0.948	0.694
CSA009227.1	74	K	PREDICTED: heat shock cognate 70 kDa protein 2-like [Nicotiana tabacum]	1	1.26e-44	142.91	NQVAMNPINTVFDAK(1)R	2	-0.10568	10		0.788	1.023	0.512	1.046	0.829	1.167	1.141	1.077	0.998	0.994	0.999	0.997	1	1	1.006	1.004	1.002		0.792	1.024	0.513	1.046	0.829	1.16	1.137	1.075	0.708	0.104	0.808	0.102	1.141	0.641
CSA009227.1	252	K	PREDICTED: heat shock cognate 70 kDa protein 2-like [Nicotiana tabacum]	1	3.04e-06	112.83	MVNHFVQEFK(1)R	3	1.7873	22	1.458	1.515	1.326	1.09	1.19	0.933	0.833	0.647	0.543	0.998	0.994	0.999	0.997	1	1	1.006	1.004	1.002	1.461	1.524	1.327	1.093	1.19	0.933	0.828	0.645	0.542	1.596	0.0235	2.14	0.00167	1.341	0.0181
CSA009227.1	334	K	PREDICTED: heat shock cognate 70 kDa protein 2-like [Nicotiana tabacum]	1	2.78e-07	58.246	MDK(1)SSVHDVVLVGGSTR	3	0.14079	5	1.154			0.851		1.032		0.833	1.069	0.998	0.994	0.999	0.997	1	1	1.006	1.004	1.002	1.157			0.853		1.032		0.83	1.067	0.994	0.972	1.22		1.227
CSA009227.1	563	K	PREDICTED: heat shock cognate 70 kDa protein 2-like [Nicotiana tabacum]	1	8.44e-06	112.5	DEK(1)ISSK	2	0.032832	20	1.213	0.986	1.171	0.982	0.865	1.01	0.823	1.111	0.995	0.998	0.994	0.999	0.997	1	1	1.006	1.004	1.002	1.216	0.992	1.172	0.985	0.865	1.01	0.818	1.107	0.993	0.98	0.847	1.158	0.229	1.182	0.102
CSA009227.1	518	K	PREDICTED: heat shock cognate 70 kDa protein 2-like [Nicotiana tabacum]	1	0.00118	120.99	LSK(1)EEIEK	2	0.098193	15	0.771	0.977	0.867	1.188	1.085	1.455	0.906	1.064	0.622	0.998	0.994	0.999	0.997	1	1	1.006	1.004	1.002	0.773	0.983	0.868	1.191	1.085	1.455	0.901	1.06	0.621	1.445	0.0862	1.016	0.927	0.703	0.0425
CSA009227.1	429	K	PREDICTED: heat shock cognate 70 kDa protein 2-like [Nicotiana tabacum]	1	0.00601	78.149	NTTIPTK(1)K	2	-0.47044	7	1.125	1.18	0.793	1.032	1.216	1.043	0.756	0.868	1.072	0.998	0.994	0.999	0.997	1	1	1.006	1.004	1.002	1.128	1.187	0.794	1.035	1.216	1.043	0.752	0.865	1.07	1.226	0.14	1.157	0.412	0.944	0.673
CSA009227.1	530	K	PREDICTED: heat shock cognate 70 kDa protein 2-like [Nicotiana tabacum]	1	0.00449	66.568	MVQEAEK(1)YK	2	0.035085	3		0.774	0.755	1.037	1.211	1.216	0.865	0.728	1.074	0.998	0.994	0.999	0.997	1	1	1.006	1.004	1.002		0.778	0.756	1.04	1.211	1.216	0.86	0.725	1.072	1.305	0.0812	0.866	0.43	0.664	0.0141
CSA009227.1	132	K	PREDICTED: heat shock cognate 70 kDa protein 2-like [Nicotiana tabacum]	1	0.00578	40.857	MK(1)EIAEAFLGSTVK	2	-2.3554	1							0.507	0.913	1.049	0.998	0.994	0.999	0.997	1	1	1.006	1.004	1.002							0.504	0.91	1.047
CSA009227.1	603	K	PREDICTED: heat shock cognate 70 kDa protein 2-like [Nicotiana tabacum]	1	0.00207	47.774	MK(1)ELEGICNPIIAK	2	-1.1004	2				0.508	1.106	0.834	1.031		0.924	0.998	0.994	0.999	0.997	1	1	1.006	1.004	1.002				0.509	1.106	0.834	1.025		0.922	0.839	0.536
CSA009283.1	21	K	PREDICTED: mitochondrial-processing peptidase subunit alpha-like [Cucumis melo]	1	0.000807	46.249	AVDEVSLK(1)DIASIAQK	2	-0.89473	1							0.993	0.596	0.827	1.004	0.997	0.999	1.004	1	0.999	1.001	0.998	0.997							0.992	0.597	0.829
CSA009317.1	23	K	PREDICTED: 60S ribosomal protein L9 [Cucumis melo]	1	0.000729	73.887	AK(1)MIEVEGPR	2	-1.365	6	0.861	0.595	0.984	1.595	1.244	1.06	1.153	0.563		1.003	1.003	1.003	0.999	0.996	1.003	0.993	0.999	1.001	0.859	0.593	0.981	1.596	1.249	1.057	1.161	0.563		1.509	0.242	0.941	0.86	0.623	0.0657
CSA009317.1	167	K	PREDICTED: 60S ribosomal protein L9 [Cucumis melo]	1	3.7e-05	84.507	SAALINQK(1)CHVK	3	-0.5578	3	0.844	0.936	0.799	1.681		1.574	0.634	0.563	1.109	1.003	1.003	1.003	0.999	0.996	1.003	0.993	0.999	1.001	0.842	0.933	0.796	1.682		1.57	0.638	0.563	1.108	2.112	0.0316	1.113	0.645	0.527	0.00141
CSA009319.1	4	K		1	0.0113	51.445	ADK(1)AVTIR	2	0.50408	4	1.075	1.033			1.08	1.195
CSA009348.1	207	K	PREDICTED: mitochondrial carnitine/acylcarnitine carrier-like protein [Juglans regia]	1	1.05e-13	75.764	QYLAGGQDTSK(1)LGR	2	-0.7449	8	1.032	1.035	1.283	0.903	1.04	0.745		1.497	0.821	1.001	0.999	0.998	0.994	0.995	0.998	1.011	1.005	1	1.031	1.036	1.285	0.909	1.046	0.746		1.49	0.821	0.779	0.419	0.967	0.897	1.241	0.146
CSA009375.1	32	K	PREDICTED: cysteine proteinase inhibitor-like [Populus euphratica]	1	0.000978	106.42	FAVDEHNK(1)K	3	-0.96816	12	1.074	0.902	0.895	0.932	1.157	1.418	0.78	0.94	0.933	0.996	0.998	0.996	0.994	0.998	0.994	1.01	1.008	1.005	1.078	0.903	0.899	0.938	1.159	1.426	0.772	0.932	0.929	1.338	0.12	1.094	0.357	0.818	0.234
CSA009375.1	3	K	PREDICTED: cysteine proteinase inhibitor-like [Populus euphratica]	1	5.39e-16	66.467	AK(1)VGGITESAGSANSSEIDSLAR	3	0.2199	1							0.784	0.817	0.832	0.996	0.998	0.996	0.994	0.998	0.994	1.01	1.008	1.005							0.776	0.81	0.828
CSA009388.1	19	K	PREDICTED: NADH dehydrogenase [ubiquinone] iron-sulfur protein 1, mitochondrial-like [Malus domestica]	1	0.00728	61.56	IK(1)TDTPIAK	2	0.66291	3	0.914	0.911	0.685	0.843	1.364	1.382	0.861	0.924	0.987	1.002	1.008	0.995	0.999	0.994	0.994	1.016	0.994	1.001	0.913	0.904	0.689	0.844	1.373	1.391	0.848	0.93	0.986	1.305	0.201	0.906	0.361	0.694	0.131
CSA009418.1	148	K	Ribosomal protein S24/S35 [Arabidopsis thaliana]	1	0.00345	82.426	PLDDVK(1)DK	2	4.2298	6			0.86	1.216	1.279	1.17		0.63	0.731	1.011	1.039	1.007	0.987	1.031	0.959	0.937	1.044	0.984			0.854	1.232	1.24	1.22		0.603	0.743	1.828	0.00178	1.269		0.694
CSA009444.1	61	K	PREDICTED: abscisic stress-ripening protein 2 [Musa acuminata subsp. malaccensis]	1	0.00135	70.256	DPENAHK(1)HK	3	-2.1989	3	0.754	0.915	1.616	0.86	0.973	0.579	1.264	1.138	0.926	0.995	0.996	0.982	1.006	1	0.998	1.007	1.007	1.009	0.757	0.918	1.646	0.855	0.973	0.58	1.256	1.13	0.917	0.729	0.122	1.006	0.984	1.379	0.363
CSA009518.1	418	K	PREDICTED: nucleolin 2-like isoform X1 [Juglans regia]	1	0.00867	59.067	FATK(1)EQASR	2	-1.1012	1	0.857	0.694	0.752	0.933	0.987	1.126			1.882	1.002	1.001	1.009	0.997	1	0.998	0.995	0.997	1	0.855	0.693	0.745	0.936	0.987	1.128			1.883	0.54		0.406		0.751	0.0277
CSA009518.1	171	K	PREDICTED: nucleolin 2-like isoform X1 [Juglans regia]	1	0.00247	51.009	EQVGDAK(1)DVDYEK	2	0.58152	2	1.161		0.744	1.433	1.086	0.998			0.896	1.002	1.001	1.009	0.997	1	0.998	0.995	0.997	1	1.158		0.737	1.438	1.086	1			0.896	1.31		1.057		0.807	0.403
CSA009530.1	117	K	PREDICTED: peptidyl-prolyl cis-trans isomerase FKBP13, chloroplastic [Populus euphratica]	1	0.00183	40.941	MVGTGPEAVK(1)GQLIK	2	0.32217	1	1.174	1.451	1.351			1.108		0.767		1.004	0.999	1.002	1.003	1.004	1.005	1.003	0.984	0.996	1.17	1.452	1.348			1.103		0.779		1.415		1.698		1.2
CSA009600.1	88	K	PREDICTED: citrate synthase, glyoxysomal [Sesamum indicum]	1	0.00806	69.598	ITTGK(1)NDK	2	1.0942	2	1.146	1.068	1.742	1.122	1.378	0.945	0.628	0.774	0.687	0.995	0.997	1.005	1.002	1	1.002	0.997	0.991	1.009	1.151	1.071	1.732	1.119	1.378	0.943	0.63	0.781	0.681	1.645	0.0283	1.891	0.0434	1.15	0.52
CSA009617.1	205	K	PREDICTED: glycerophosphodiester phosphodiesterase GDPD6 [Prunus mume]	1	0.0113	74.415	FVEMLK(1)K	2	0.43578	3	1.114	0.954	1.172	1.226	0.966	1.304		0.767	0.953	0.997	0.996	0.996	0.996	0.999	1.001	1.008	1.008	0.998	1.117	0.958	1.176	1.23	0.967	1.303		0.761	0.955	1.36	0.132	1.264	0.135	0.929	0.532
CSA009710.1	664	K	PREDICTED: valine--tRNA ligase, mitochondrial isoform X2 [Sesamum indicum]	1	0.0128	48.284	GVQEK(1)AVEAK	2	0.17094	3	1.025	3.007	0.7	0.917	0.752	0.831		0.845	0.691	1.001	1	0.997	0.994	1.002	1.009	1.003	1	0.995	1.024	3.007	0.702	0.923	0.751	0.824		0.845	0.695	1.082	0.514	2.05	0.45	1.895	0.361
CSA009713.1	156	K		1	0.0158	42.031	SVGQDDCFK(1)CGR	2	2.0583	1	0.871	1.387		1.173	1.138	0.854
CSA009720.1	69	K		1	0.00867	68.224	LINQDK(1)NK	2	-0.68127	2	1.027	0.862	0.938	1.298	1.204	1.553	0.705	0.807	0.711
CSA009720.1	212	K		1	0.00266	71.451	FAGFSK(1)DSK	2	-0.19894	7	0.968	1.498	0.749	1.517		1.387	0.801	0.652	0.699
CSA009720.1	215	K		1	8.85e-05	97.452	DSK(1)QLDAEVHR	2	0.40738	15	1.02	1.181	0.863	0.992	1.383	1.222	0.729	0.767	0.952
CSA009720.1	5	K		1	0.00275	101.69	VFVK(1)SQK	2	-2.8248	7	1.22	1.044	0.861	1.231	1.201	1.12	0.823	0.765	0.872
CSA009727.1	61	K	PREDICTED: ATPase 10, plasma membrane-type-like [Populus euphratica]	1	0.00643	73.233	LEEK(1)TENK	2	-0.050207	6	1.107	1.727	1.114	1.04	0.966	0.823	0.796		0.957	0.998	1.001	0.998	1.001	1.001	1.003	1	1.001	0.998	1.109	1.726	1.117	1.039	0.965	0.82	0.796		0.959	1.073	0.578	1.501	0.203	1.399	0.154
CSA009759.1	170	K	PREDICTED: ATP synthase subunit b', chloroplastic [Theobroma cacao]	1	6.14e-24	131.66	ETTMEVEQK(1)LAEER	2	-1.2764	11	1.906		0.764	1.226	0.9	0.552	1.498	0.503	0.652	0.996	0.999	1	0.997	0.998	1.005	1.004	0.997	1.004	1.914		0.764	1.23	0.902	0.549	1.492	0.504	0.65	1.014	0.975	1.518	0.491	1.498	0.438
CSA009759.1	128	K	PREDICTED: ATP synthase subunit b', chloroplastic [Theobroma cacao]	1	3.03e-05	96.059	LGSVK(1)DTSAEVK	2	0.50278	16	1.103	1.045	0.879	1.045	0.987	0.698	0.9	0.964	1.378	0.996	0.999	1	0.997	0.998	1.005	1.004	0.997	1.004	1.107	1.046	0.879	1.048	0.989	0.695	0.896	0.966	1.373	0.844	0.415	0.937	0.7	1.11	0.481
CSA009759.1	123	K	PREDICTED: ATP synthase subunit b', chloroplastic [Theobroma cacao]	1	0.0116	87.323	EK(1)LGSVK	2	-0.016391	10	0.833	1.254	0.805	0.953	0.917	1.169	0.942	1.002	1.075	0.996	0.999	1	0.997	0.998	1.005	1.004	0.997	1.004	0.836	1.256	0.805	0.956	0.919	1.164	0.938	1.005	1.071	1.008	0.926	0.961	0.808	0.953	0.787
CSA009759.1	158	K	PREDICTED: ATP synthase subunit b', chloroplastic [Theobroma cacao]	1	9.13e-05	100.88	AEISAALNK(1)MK	2	-1.6754	15	1.16	1.244	1.434	1.25	0.885	0.734	0.971	0.789		0.996	0.999	1	0.997	0.998	1.005	1.004	0.997	1.004	1.165	1.246	1.433	1.254	0.887	0.731	0.967	0.791		1.089	0.735	1.458	0.0457	1.338	0.137
CSA009759.1	135	K	PREDICTED: ATP synthase subunit b', chloroplastic [Theobroma cacao]	1	0.000432	46.543	DTSAEVK(1)QLEEQAAAVMR	3	0.66689	1								0.752	0.937	0.996	0.999	1	0.997	0.998	1.005	1.004	0.997	1.004								0.754	0.933
CSA009779.1	473	K	PREDICTED: beta-fructofuranosidase, insoluble isoenzyme CWINV1 [Eucalyptus grandis]	1	0.00995	89.55	IFK(1)DQNK	2	0.57391	2	0.976	0.92	0.972	1.26	1.569	1.333	0.573	0.587	0.961	0.994	0.997	1.003	0.991	0.996	0.999	1.009	1.004	1.008	0.982	0.923	0.969	1.271	1.575	1.335	0.568	0.585	0.954	1.985	0.0115	1.364	0.115	0.687	0.00982
CSA009793.1	282	K	PREDICTED: ATP-dependent zinc metalloprotease FTSH 4, mitochondrial [Vitis vinifera]	1	1.69e-14	107.5	LPK(1)GVLLVGPPGTGK	2	-1.1364	12	0.976	1.434	1.43	1.134	1.194	1.08	0.776	0.685	0.69	1.015	0.999	0.996	1.002	0.994	1.001	1.006	0.984	1.002	0.961	1.436	1.435	1.132	1.201	1.078	0.771	0.696	0.688	1.583	0.000702	1.778	0.0252	1.123	0.435
CSA009830.1	36	K		0.988598	0.00391	47.062	GPK(0.011)TEDK(0.989)TNVGAR	3	-2.7136	1			0.348				1.234	0.918
CSA009850.1	34	K	PREDICTED: malate dehydrogenase, glyoxysomal [Vitis vinifera]	1	0.012	56.258	AK(1)GGAPGFK	2	-3.5255	2	1.028	0.976	0.727	0.855	0.959	1.04	0.957		1.534	1.001	0.998	0.997	1.001	0.999	0.998	1.003	1.002	1	1.027	0.978	0.729	0.854	0.96	1.042	0.954		1.534	0.765	0.289	0.733	0.271	0.958	0.725
CSA009850.1	344	K	PREDICTED: malate dehydrogenase, glyoxysomal [Vitis vinifera]	1	0.00254	40.941	ELAGSIHK(1)GVSFIR	3	1.1727	1							0.753			1.001	0.998	0.997	1.001	0.999	0.998	1.003	1.002	1							0.75
CSA009850.1	179	K	PREDICTED: malate dehydrogenase, glyoxysomal [Vitis vinifera]	1	0.00385	84.743	AGTYDPK(1)R	2	-0.087801	7	1.181	1.286	1.064	1.124	1.07	1.07	0.722	0.852	0.896	1.001	0.998	0.997	1.001	0.999	0.998	1.003	1.002	1	1.18	1.289	1.067	1.123	1.071	1.072	0.719	0.851	0.896	1.324	0.00869	1.434	0.0127	1.083	0.246
CSA009889.1	424	K	PREDICTED: serine hydroxymethyltransferase 4 [Sesamum indicum]	1	0.00277	101.64	IQK(1)EHGK	2	0.29234	4	1.021	0.867	0.869	1.072	1.153	1.356	0.587	1.005	1.099	0.999	1.002	1.002	1	1	1.003	0.997	0.997	1	1.022	0.866	0.867	1.072	1.153	1.352	0.588	1.008	1.099	1.327	0.174	1.022	0.91	0.77	0.0491
CSA009889.1	441	K	PREDICTED: serine hydroxymethyltransferase 4 [Sesamum indicum]	1	7.48e-08	113.22	GLVNNK(1)DIEELK	2	-0.77134	8	1.163	1.097	1.225	1.392	0.958	1.147	0.881	0.621	0.809	0.999	1.002	1.002	1	1	1.003	0.997	0.997	1	1.164	1.095	1.223	1.392	0.958	1.144	0.883	0.623	0.809	1.509	0.0564	1.504	0.0105	0.997	0.977
CSA009889.1	316	K	PREDICTED: serine hydroxymethyltransferase 4 [Sesamum indicum]	1	0.0171	79.454	EYAK(1)QVR	2	-0.37412	4	1.163	0.87	1.027	1.181	0.86	1.108	0.827	0.971	1.076	0.999	1.002	1.002	1	1	1.003	0.997	0.997	1	1.164	0.869	1.025	1.181	0.86	1.105	0.829	0.974	1.076	1.093	0.501	1.062	0.621	0.972	0.831
CSA009889.1	435	K	PREDICTED: serine hydroxymethyltransferase 4 [Sesamum indicum]	1	0.000295	95.775	DFNK(1)GLVNNK	2	0.83524	9	0.822	1.335	1.058	1.199	1.108	1.045	1.02	0.85	0.671	0.999	1.002	1.002	1	1	1.003	0.997	0.997	1	0.823	1.333	1.056	1.199	1.108	1.042	1.023	0.852	0.671	1.315	0.0739	1.261	0.283	0.959	0.781
CSA009895.1	133	K	PREDICTED: aspartic proteinase-like isoform X1 [Juglans regia]	1	0.00421	98.523	SYHK(1)IGK	2	-0.7209	9	1.228	1.309	1.406	1.19	0.965	1.125	0.729	0.751	0.742	0.996	0.998	1.001	0.997	1.014	1.001	0.999	0.995	0.998	1.234	1.311	1.404	1.193	0.952	1.124	0.73	0.755	0.743	1.467	0.00852	1.773	0.000324	1.208	0.0595
CSA009913.1	293	K	PREDICTED: probable mitochondrial-processing peptidase subunit beta, mitochondrial [Nelumbo nucifera]	1	0.000386	102.52	HEDLVEQVK(1)K	2	2.3936	8	0.864	1.068	0.849	1.306	1.214	0.81	0.836	0.746	1.296	1.002	1	1.007	0.998	1.002	1.001	0.994	0.997	0.998	0.862	1.068	0.843	1.309	1.211	0.809	0.841	0.748	1.298	1.153	0.554	0.96	0.847	0.833	0.334
CSA009927.1	468	K	PREDICTED: glycerol kinase-like [Sesamum indicum]	1	0.00284	70.908	DAGEK(1)GEVK	2	1.9733	4			1.024	1.103	1.223	1.147	0.683	0.647		1	1.001	1.001	1	1	0.999	0.997	1.001	1			1.022	1.103	1.223	1.148	0.685	0.646		1.739	0.00189	1.536		0.883
CSA009927.1	475	K	PREDICTED: glycerol kinase-like [Sesamum indicum]	1	0.00044	113.71	NEK(1)GEFLLR	2	-0.11491	10	1.277	1.498	1.468	0.966	1.028	0.977	0.827	0.662	0.793	1	1.001	1.001	1	1	0.999	0.997	1.001	1	1.277	1.496	1.466	0.966	1.028	0.978	0.83	0.661	0.793	1.301	0.0136	1.856	0.0016	1.426	0.00406
CSA009950.1	438	K	PREDICTED: protease Do-like 8, chloroplastic isoform X1 [Juglans regia]	1	0.000218	55.097	AELYK(1)ALDDYNVGDK	2	-0.43049	6	0.561	0.723	1.339	0.787	1.209	1.03	1.185	1.058	0.951	1.001	1.004	1.006	0.998	1.005	1.002	0.994	0.997	0.993	0.56	0.72	1.331	0.788	1.203	1.028	1.192	1.062	0.957	0.94	0.668	0.814	0.46	0.865	0.634
CSA009966.1	59	K	PREDICTED: fructose-bisphosphate aldolase 1, chloroplastic [Solanum pennellii]	1	0.000127	107.55	TAK(1)TVASPGR	2	0.85535	10		1.101	1.089	1.073		1.178	0.679	0.996	0.853	0.999	1	1	1	1	0.998	1.002	1	1		1.101	1.089	1.073		1.181	0.678	0.996	0.853	1.338	0.107	1.3	0.123	0.972	0.614
CSA009966.1	348	K	PREDICTED: fructose-bisphosphate aldolase 1, chloroplastic [Solanum pennellii]	1	1.22e-20	93.226	ALQNTCLK(1)TWGGRPENVK	3	-0.16573	10	1.082	0.879	1.194	1.433	1.512	0.848	0.92	0.461	0.871	0.999	1	1	1	1	0.998	1.002	1	1	1.083	0.879	1.194	1.433	1.511	0.85	0.918	0.461	0.871	1.687	0.113	1.403	0.154	0.832	0.404
CSA009966.1	80	K	PREDICTED: fructose-bisphosphate aldolase 1, chloroplastic [Solanum pennellii]	1	1.45e-49	161.21	GILAMDESNATCGK(1)R	2	-0.85685	32	1.257	1.404	1.643	0.894	0.976	1.082	0.778	0.93	0.554	0.999	1	1	1	1	0.998	1.002	1	1	1.258	1.404	1.643	0.894	0.976	1.084	0.777	0.93	0.554	1.307	0.131	1.905	0.0121	1.457	0.0228
CSA009966.1	389	K	PREDICTED: fructose-bisphosphate aldolase 1, chloroplastic [Solanum pennellii]	1	1.32e-12	125.54	YTGEGESEEAK(1)K	2	-0.40987	18	1.814	1.006	0.417	1.214	1.283	1.317	0.79	0.94	0.398	0.999	1	1	1	1	0.998	1.002	1	1	1.815	1.006	0.417	1.214	1.282	1.32	0.788	0.94	0.398	1.795	0.0266	1.523	0.443	0.848	0.66
CSA009966.1	378	K	PREDICTED: fructose-bisphosphate aldolase 1, chloroplastic [Solanum pennellii]	1	1.2e-47	110.4	ANANSLAQLGK(1)YTGEGESEEAK	3	-1.3036	8		0.897		0.618		0.737	1.194	0.872	1.094	0.999	1	1	1	1	0.998	1.002	1	1		0.897		0.618		0.739	1.192	0.872	1.094	0.645	0.064	0.852		1.322
CSA009966.1	277	K	PREDICTED: fructose-bisphosphate aldolase 1, chloroplastic [Solanum pennellii]	1	2.06e-13	120.84	PSMVTPGAECK(1)ER	2	-0.081267	18	0.721	0.965	1.014	1.219	0.972	0.99	0.861	1.068	1.126	0.999	1	1	1	1	0.998	1.002	1	1	0.722	0.965	1.014	1.219	0.972	0.992	0.859	1.068	1.126	1.043	0.72	0.885	0.388	0.848	0.252
CSA009966.1	358	K	PREDICTED: fructose-bisphosphate aldolase 1, chloroplastic [Solanum pennellii]	1	9.34e-08	78.69	PENVK(1)AAQETLLIR	2	-0.45125	5		0.879		0.537	1.126	0.712	1.209	0.873	0.992	0.999	1	1	1	1	0.998	1.002	1	1		0.879		0.537	1.126	0.714	1.207	0.873	0.992	0.774	0.311	0.859		1.11
CSA010083.1	385	K	PREDICTED: eukaryotic initiation factor 4A-2 [Sesamum indicum]	1	0.000414	58.32	GVAINFVTK(1)DDER	2	1.7202	4			1.181		0.819	0.975	0.936	0.855	0.877	1.001	1.001	1.002	0.999	1	1.001	0.997	0.998	1.001			1.178		0.819	0.974	0.938	0.856	0.876	1.007	0.929	1.324		1.314
CSA010083.1	126	K	PREDICTED: eukaryotic initiation factor 4A-2 [Sesamum indicum]	1	2.4e-06	112.83	ELAQQIEK(1)VMR	2	-1.5037	7	0.334	0.595	1.214	0.689	1.349	1.082	1.278	0.829	1.295	1.001	1.001	1.002	0.999	1	1.001	0.997	0.998	1.001	0.334	0.594	1.211	0.689	1.35	1.081	1.281	0.83	1.294	0.916	0.717	0.628	0.234	0.686	0.369
CSA010085.1	11	K		1	0.00143	111.65	ELK(1)DLQK	2	-0.72288	9	1.124	1.176	0.827	1.066	1	1.199	0.732	0.84	1.146
CSA010117.1	249	K	PREDICTED: BRO1 domain-containing protein BROX [Citrus sinensis]	1	0.0167	86.086	ATLAVK(1)R	2	0.87529	3	1.042	1.083	0.845	1.073	1.189	1.151	0.765	0.912	0.996	1.043	0.964	1.078	0.958	1.007	0.925	1.036	0.978	1.009	0.999	1.124	0.784	1.12	1.18	1.244	0.738	0.932	0.987	1.334	0.0241	1.094	0.542	0.82	0.115
CSA010129.1	238	K	PREDICTED: putative quinone-oxidoreductase homolog, chloroplastic [Populus euphratica]	1	0.00439	46.068	YHLSK(1)AEEAWAK	3	-0.060956	1		1.33	0.833	0.974	1.504	1.122		0.513	0.869	1.001	0.999	0.999	1.002	1	1	1	1	0.998		1.331	0.834	0.972	1.504	1.122		0.513	0.87	1.734	0.129	1.565	0.33	0.902	0.7
CSA010129.1	145	K	PREDICTED: putative quinone-oxidoreductase homolog, chloroplastic [Populus euphratica]	1	3.11e-05	49.794	TPEGQALK(1)SPSGK	2	-0.5332	1										1.001	0.999	0.999	1.002	1	1	1	1	0.998
CSA010129.1	219	K	PREDICTED: putative quinone-oxidoreductase homolog, chloroplastic [Populus euphratica]	1	0.000662	65.179	AQNLEYLVK(1)LVK	2	0.25756	2							0.776	0.768	0.894	1.001	0.999	0.999	1.002	1	1	1	1	0.998							0.776	0.768	0.895
CSA010129.1	227	K	PREDICTED: putative quinone-oxidoreductase homolog, chloroplastic [Populus euphratica]	1	0.00469	77.355	LK(1)TVIDSK	2	-0.20355	9	0.992	1.096	0.815	1.052	0.923	1.036	0.942	1.012	1.095	1.001	0.999	0.999	1.002	1	1	1	1	0.998	0.991	1.097	0.816	1.05	0.923	1.036	0.942	1.012	1.097	0.986	0.828	0.952	0.627	0.965	0.72
CSA010160.1	149	K	PREDICTED: dihydrolipoyl dehydrogenase 1, mitochondrial [Ricinus communis]	1	0.0111	88.029	NK(1)VNYVK	2	0.58523	3	1.224	1.215	1.03	0.824	1.235	1.178	0.645	0.919	0.959	1	0.998	1.001	1	0.998	1.001	1	1	1.002	1.224	1.218	1.029	0.824	1.237	1.177	0.645	0.919	0.957	1.284	0.215	1.377	0.054	1.072	0.617
CSA010160.1	334	K	PREDICTED: dihydrolipoyl dehydrogenase 1, mitochondrial [Ricinus communis]	1	0.000585	74.841	IGVETDK(1)VGR	2	-0.53697	7	0.734	1.29	0.818	1.249	0.965	0.811	1.078	1.134	0.83	1	0.998	1.001	1	0.998	1.001	1	1	1.002	0.734	1.293	0.817	1.249	0.967	0.81	1.078	1.134	0.828	0.995	0.977	0.936	0.758	0.94	0.794
CSA010160.1	217	K	PREDICTED: dihydrolipoyl dehydrogenase 1, mitochondrial [Ricinus communis]	1	0.00199	42.947	IVSSTGALALTEIPK(1)K	2	2.0537	1		0.76	1.243	0.433	0.918	1.101	1.056	0.966	1.222	1	0.998	1.001	1	0.998	1.001	1	1	1.002		0.762	1.242	0.433	0.92	1.1	1.056	0.966	1.219	0.757	0.283	0.927	0.724	1.226	0.598
CSA010160.1	446	K	PREDICTED: dihydrolipoyl dehydrogenase 1, mitochondrial [Ricinus communis]	1	0.000732	81.525	IVAEK(1)ETDK	2	-0.85052	17	1.253	1.1	1.128	0.95	1.223	1.276	0.674	0.846	0.822	1	0.998	1.001	1	0.998	1.001	1	1	1.002	1.253	1.102	1.127	0.95	1.225	1.274	0.674	0.846	0.82	1.474	0.0319	1.488	0.00586	1.01	0.925
CSA010160.1	146	K	PREDICTED: dihydrolipoyl dehydrogenase 1, mitochondrial [Ricinus communis]	1	0.00747	75.109	GIEGLFK(1)K	2	-1.1529	12	1.324	1.605	1.446	0.777	1.119	0.88	0.76	0.814	0.786	1	0.998	1.001	1	0.998	1.001	1	1	1.002	1.325	1.608	1.445	0.777	1.121	0.879	0.76	0.814	0.784	1.177	0.248	1.856	0.0013	1.577	0.0152
CSA010160.1	279	K	PREDICTED: dihydrolipoyl dehydrogenase 1, mitochondrial [Ricinus communis]	1	0.005	42.314	TK(1)VVSVDTSGDVVK	2	2.9026	1		1.036	1.194			0.57	1.111	1.381	0.531	1	0.998	1.001	1	0.998	1.001	1	1	1.002		1.038	1.193			0.569	1.111	1.381	0.53	0.565		1.108	0.764	1.96
CSA010160.1	441	K	PREDICTED: dihydrolipoyl dehydrogenase 1, mitochondrial [Ricinus communis]	1	3.97e-08	75.911	AIDDAEGIVK(1)IVAEK	2	0.85906	2			0.327		0.398			1.352	1.47	1	0.998	1.001	1	0.998	1.001	1	1	1.002			0.327		0.399			1.352	1.467	0.283		0.232		0.819
CSA010160.1	431	K	PREDICTED: dihydrolipoyl dehydrogenase 1, mitochondrial [Ricinus communis]	1	9.89e-07	74.392	AK(1)AIDDAEGIVK	2	1.7305	8	1.11	1.264	1.214		0.711	0.912	1.056	1.145	0.746	1	0.998	1.001	1	0.998	1.001	1	1	1.002	1.11	1.267	1.213		0.712	0.911	1.056	1.145	0.744	0.827	0.399	1.219	0.173	1.475	0.0269
CSA010160.1	201	K	PREDICTED: dihydrolipoyl dehydrogenase 1, mitochondrial [Ricinus communis]	1	0.00164	69.815	SLPGITIDEK(1)R	2	1.3901	9	1.25	1.308	1.357	0.973	1.086	0.88	1.038	0.683	0.769	1	0.998	1.001	1	0.998	1.001	1	1	1.002	1.25	1.311	1.356	0.973	1.088	0.879	1.038	0.683	0.767	1.181	0.288	1.574	0.0129	1.333	0.0086
CSA010160.1	411	K	PREDICTED: dihydrolipoyl dehydrogenase 1, mitochondrial [Ricinus communis]	1	1.53e-21	134.68	TEEQVK(1)TLGVDYR	2	-1.2778	10	1.366	0.853	1.277	1.075	0.899	1.442	1.006	0.524	0.84	1	0.998	1.001	1	0.998	1.001	1	1	1.002	1.367	0.855	1.276	1.075	0.901	1.44	1.006	0.524	0.838	1.442	0.176	1.477	0.15	1.024	0.909
CSA010191.1	582	K	PREDICTED: heat shock 70 kDa protein 6, chloroplastic [Gossypium arboreum]	1	0.00617	94.662	MVK(1)EAEK	2	-0.43367	13	1.302	1.323	1.097	1.071	0.974	0.975	0.786	0.921	0.851	1.002	1.002	0.998	0.999	0.997	1	1.002	1	1	1.299	1.321	1.099	1.072	0.977	0.975	0.784	0.921	0.851	1.183	0.037	1.455	0.00864	1.23	0.0401
CSA010191.1	589	K	PREDICTED: heat shock 70 kDa protein 6, chloroplastic [Gossypium arboreum]	0.99749	0.014	75.825	FAK(0.997)EDK(0.003)EK	2	-0.72386	1	1.47	1.511	2.064	1.072	0.39	0.435		0.885	1.16	1.002	1.002	0.998	0.999	0.997	1	1.002	1	1	1.467	1.509	2.068	1.073	0.391	0.435		0.885	1.16	0.619	0.288	1.644	0.093	2.656	0.0233
CSA010191.1	321	K	PREDICTED: heat shock 70 kDa protein 6, chloroplastic [Gossypium arboreum]	1	0.0103	89.123	DK(1)QALQR	2	-0.55516	7	1.271	1.015	0.901	1.037	1.262	1.4	0.704	0.796	0.797	1.002	1.002	0.998	0.999	0.997	1	1.002	1	1	1.268	1.013	0.903	1.038	1.266	1.4	0.702	0.796	0.797	1.614	0.0131	1.387	0.0581	0.86	0.316
CSA010191.1	638	K	PREDICTED: heat shock 70 kDa protein 6, chloroplastic [Gossypium arboreum]	1	7.25e-12	75.548	LGELK(1)DAISGGSTQTMK	2	0.90141	10	1.47	1.289	1.974	0.83	0.923	0.91	0.84	0.778	0.658	1.002	1.002	0.998	0.999	0.997	1	1.002	1	1	1.467	1.287	1.978	0.831	0.926	0.91	0.838	0.778	0.658	1.173	0.0969	2.081	0.0186	1.774	0.0302
CSA010192.1	154	K	PREDICTED: coatomer subunit delta [Vitis vinifera]	1	0.00687	52.247	LVMQSK(1)INETK	2	-0.32289	1	1.191	0.812	0.627	1.286	1.484	1.026	0.903		0.812	1	0.999	1.001	1	0.999	1	0.997	1	1.004	1.191	0.813	0.626	1.286	1.486	1.026	0.905		0.809	1.477	0.102	1.023	0.933	0.693	0.141
CSA010224.1	95	K		1	0.00426	100.74	LISWAK(1)R	2	-0.176	8	0.926	0.972	1.036	1.034	1.07	1.359	0.866	0.859	0.929
CSA010255.1	80	K	PREDICTED: thioredoxin-like protein CXXS1 [Jatropha curcas]	1	0.00266	71.451	EVATK(1)YEVK	2	0.10195	1	0.812	0.848	0.69	1.149	1.247	1.035	0.877	0.979	1.178	1.001	0.999	1.001	1.001	0.997	0.996	1.005	0.994	1.007	0.811	0.849	0.689	1.147	1.251	1.039	0.873	0.985	1.17	1.135	0.267	0.776	0.0848	0.683	0.00955
CSA010255.1	110	K	PREDICTED: thioredoxin-like protein CXXS1 [Jatropha curcas]	1	0.00328	60.255	IVGANPDEIK(1)R	2	0.29711	6	0.931	0.841	0.867	1.025	1.16	1.351	1.04	0.836		1.001	0.999	1.001	1.001	0.997	0.996	1.005	0.994	1.007	0.93	0.842	0.866	1.024	1.164	1.357	1.035	0.841		1.26	0.19	0.938	0.517	0.744	0.0393
CSA010265.1	6	K	PREDICTED: 60S ribosomal protein L17-2 [Juglans regia]	1	0.00825	53.211	YSK(1)EPDNPTK	2	0.097179	7	1.127	1.031	0.863	1.613	1.3	1.173	0.727	0.698	0.65	1.004	1.01	0.998	1.002	0.996	0.993	0.995	1.005	0.997	1.123	1.021	0.865	1.609	1.305	1.181	0.731	0.695	0.652	1.971	0.00647	1.448	0.0167	0.734	0.07
CSA010284.1	303	K	PREDICTED: kynurenine formamidase isoform X1 [Solanum tuberosum]	1	0.00643	63.076	SLNIPK(1)GVR	2	1.2414	1	1.021	0.807	1.147	1.272	0.961	1.259	1.058	0.775	0.773	1.004	1.006	1.003	0.996	0.993	0.998	1.009	0.996	0.996	1.017	0.802	1.144	1.277	0.968	1.262	1.048	0.778	0.776	1.348	0.0896	1.139	0.421	0.845	0.27
CSA010324.1	782	K	PREDICTED: chaperone protein ClpB1 [Nicotiana tabacum]	1	0.00394	80.438	LQLK(1)DVAK	2	2.1367	6	0.78	1.301	0.999	1.071	0.855	1.129		1.027	1.145	0.999	1	1.002	1.003	1	1.003	0.997	1	0.997	0.781	1.301	0.997	1.068	0.855	1.126		1.027	1.149	0.934	0.579	0.943	0.778	1.01	0.956
CSA010324.1	895	K	PREDICTED: chaperone protein ClpB1 [Nicotiana tabacum]	1	0.0157	56.432	SDAAQAVK(1)K	2	0.98656	1	1.117	1.358	0.956	1.023	1.341	1.122	0.607	0.85		0.999	1	1.002	1.003	1	1.003	0.997	1	0.997	1.119	1.358	0.954	1.02	1.341	1.119	0.609	0.85		1.59	0.0659	1.567	0.101	0.986	0.918
CSA010324.1	557	K	PREDICTED: chaperone protein ClpB1 [Nicotiana tabacum]	1	0.00994	66.692	LGQNDK(1)ER	2	0.30352	1	1.049		1.325	0.923	0.793	1.198			1.158	0.999	1	1.002	1.003	1	1.003	0.997	1	0.997	1.05		1.322	0.921	0.793	1.195			1.162	0.834		1.021		1.224	0.322
CSA010340.1	59	K	copper transport protein CCH-like [Jatropha curcas]	1	0.00101	42.633	GNVEPEAVLQTVSK(1)TGK	2	0.68972	3	0.63		1.245		1.102		1.086	0.908	0.836	0.998	1.001	1.002	0.99	0.993	1	1.003	1.009	1.005	0.631		1.243		1.11		1.083	0.9	0.832	1.183		0.999	0.996	0.844
CSA010369.1	66	K	PREDICTED: protein disulfide-isomerase [Vitis vinifera]	1	0.0139	66.299	K(1)LAPEYEK	2	1.5827	1	0.956	0.792	0.657	1.216	1.632	1.405	0.689	1.202	0.368	1.002	1.002	1.002	0.996	0.998	1.001	0.998	1	1	0.954	0.79	0.656	1.221	1.635	1.403	0.69	1.202	0.368	1.885	0.0695	1.062	0.864	0.563	0.0137
CSA010369.1	96	K	PREDICTED: protein disulfide-isomerase [Vitis vinifera]	1	0.0178	52.49	VDANEEK(1)NK	2	0.16704	1	0.889	1.067	0.81	1.228	1.003	1.3	0.751	0.691	1.282	1.002	1.002	1.002	0.996	0.998	1.001	0.998	1	1	0.887	1.065	0.809	1.233	1.005	1.299	0.752	0.691	1.282	1.298	0.262	1.013	0.956	0.781	0.091
CSA010369.1	126	K	PREDICTED: protein disulfide-isomerase [Vitis vinifera]	1	0.000646	83.948	NIQDYK(1)GPR	2	0.35169	7	0.858	0.702	0.296	1.415	1.158	1.503	0.891	0.889	0.989	1.002	1.002	1.002	0.996	0.998	1.001	0.998	1	1	0.856	0.7	0.296	1.421	1.16	1.501	0.892	0.889	0.989	1.474	0.0154	0.669	0.147	0.454	0.0193
CSA010446.1	359	K	PREDICTED: ruBisCO large subunit-binding protein subunit alpha [Vitis vinifera]	1	0.0002	64.104	DIIPLLEK(1)TTQLR	2	-0.29885	3							0.309	0.979	1.209	1	0.998	0.999	1	1	1	1.002	1	1.001							0.308	0.979	1.208
CSA010446.1	253	K	PREDICTED: ruBisCO large subunit-binding protein subunit alpha [Vitis vinifera]	1	2.32e-05	99.844	TVQGLVEELEK(1)K	2	0.70237	3		0.217			0.335		1.245	1.1	1.274	1	0.998	0.999	1	1	1	1.002	1	1.001		0.217			0.335		1.242	1.099	1.273	0.278		0.18		0.649
CSA010446.1	346	K	PREDICTED: ruBisCO large subunit-binding protein subunit alpha [Vitis vinifera]	1	1.76e-11	103.43	VLVTDQK(1)ISAIK	2	0.69303	15	1.081		1.452	0.999	1.14	0.981				1	0.998	0.999	1	1	1	1.002	1	1.001	1.081		1.453	0.999	1.14	0.981								1.218	0.234
CSA010446.1	552	K	PREDICTED: ruBisCO large subunit-binding protein subunit alpha [Vitis vinifera]	1	0.00137	75.387	DK(1)LEDADER	2	-0.62043	18	1.206	1.234	1.015	1	1.017	1.041	0.765	0.886	1.042	1	0.998	0.999	1	1	1	1.002	1	1.001	1.206	1.236	1.016	1	1.017	1.041	0.763	0.886	1.041	1.137	0.206	1.285	0.0731	1.131	0.13
CSA010446.1	200	K	PREDICTED: ruBisCO large subunit-binding protein subunit alpha [Vitis vinifera]	1	1.28e-19	73.448	EVASK(1)TNDSAGDGTTTAAVLAR	3	0.88786	5	0.819			0.831	1.505	0.707	0.909	1.089	0.596	1	0.998	0.999	1	1	1	1.002	1	1.001	0.819			0.831	1.505	0.707	0.907	1.088	0.596	1.174	0.627	0.948		0.808
CSA010446.1	397	K	PREDICTED: ruBisCO large subunit-binding protein subunit alpha [Vitis vinifera]	1	2.84e-24	118.19	GILNVAAIK(1)APSFGER	2	0.085684	3						0.144	0.744	1.088	1.329	1	0.998	0.999	1	1	1	1.002	1	1.001						0.144	0.742	1.087	1.328	0.137
CSA010446.1	459	K	PREDICTED: ruBisCO large subunit-binding protein subunit alpha [Vitis vinifera]	1	5.89e-13	76.586	DSTTIIADAASK(1)DEIQAR	2	-0.5482	2			0.388	0.452	0.609	0.552	1.48	1.56	1.026	1	0.998	0.999	1	1	1	1.002	1	1.001			0.388	0.452	0.609	0.552	1.477	1.559	1.025	0.397	0.00904	0.287		0.722
CSA010446.1	351	K	PREDICTED: ruBisCO large subunit-binding protein subunit alpha [Vitis vinifera]	1	0.0086	43.03	ISAIK(1)DIIPLLEK	2	0.79492	1							0.283		1.413	1	0.998	0.999	1	1	1	1.002	1	1.001							0.282		1.412
CSA010476.1	105	K	PREDICTED: primary amine oxidase-like [Nicotiana tabacum]	1	0.000812	82.426	TEK(1)DAQVK	2	-0.048083	5	1.32	1.064	1.544	1.208	0.753	0.984	0.819	0.853		1.008	0.978	0.992	1.001	0.998	1.001	0.995	1.014	1.013	1.309	1.088	1.557	1.207	0.754	0.983	0.823	0.841		1.179	0.441	1.584	0.0693	1.343	0.148
CSA010519.1	83	K	PREDICTED: peroxiredoxin Q, chloroplastic-like [Juglans regia]	1	3.58e-12	97.797	GGVPPNFSLK(1)DQDGR	2	1.3483	58	1.59	1.291	1.345	0.968	0.952	0.944	1.046	0.513	0.819	1.003	0.998	1.001	1.003	1	1.003	0.999	0.997	0.997	1.586	1.294	1.344	0.965	0.952	0.941	1.047	0.514	0.822	1.199	0.364	1.772	0.0265	1.478	0.0073
CSA010519.1	73	K	PREDICTED: peroxiredoxin Q, chloroplastic-like [Juglans regia]	1	0.000234	63.181	VNK(1)GGVPPNFSLK	2	0.46984	15	1.345	1.538	1.517	1.123	0.82	1.256	0.9	0.512	0.577	1.003	0.998	1.001	1.003	1	1.003	0.999	0.997	0.997	1.342	1.542	1.516	1.119	0.82	1.253	0.901	0.513	0.579	1.601	0.085	2.207	0.00407	1.378	0.0477
CSA010519.1	94	K	PREDICTED: peroxiredoxin Q, chloroplastic-like [Juglans regia]	1	0.00877	68.016	NVSLSK(1)FK	2	-0.47931	4	1.078	0.881	1.221	1.407	1.004	0.813	1.037	0.834	0.853	1.003	0.998	1.001	1.003	1	1.003	0.999	0.997	0.997	1.075	0.883	1.22	1.403	1.004	0.811	1.038	0.836	0.856	1.178	0.432	1.164	0.271	0.988	0.952
CSA010519.1	192	K	PREDICTED: peroxiredoxin Q, chloroplastic-like [Juglans regia]	1	2.53e-60	126.26	AGAEVIGISGDDPSSHK(1)AFAK	3	-0.26608	9	1.025	1.572	1.616	1.062	0.805	0.933	0.772	0.989	0.693	1.003	0.998	1.001	1.003	1	1.003	0.999	0.997	0.997	1.022	1.576	1.615	1.059	0.805	0.93	0.773	0.992	0.695	1.136	0.388	1.713	0.0502	1.508	0.0821
CSA010519.1	211	K	PREDICTED: peroxiredoxin Q, chloroplastic-like [Juglans regia]	1	2.31e-08	84.753	LPFTLLCDEGNK(1)IR	2	-0.42383	1							0.446	1.148	0.87	1.003	0.998	1.001	1.003	1	1.003	0.999	0.997	0.997							0.447	1.151	0.873
CSA010528.1	22	K	PREDICTED: 60S ribosomal protein L27-3 [Musa acuminata subsp. malaccensis]	1	0.00117	70.942	HAGSK(1)AVIAK	2	0.14626	6	1.131	0.893		1.202	1.197	1.196	0.576	0.93	0.738	1.034	0.972	1.007	0.952	0.968	1.119	0.973	0.99	0.986	1.093	0.919		1.263	1.236	1.069	0.592	0.94	0.749	1.565	0.0216	1.324	0.189	0.846	0.169
CSA010528.1	27	K	PREDICTED: 60S ribosomal protein L27-3 [Musa acuminata subsp. malaccensis]	1	4.35e-05	90.614	AVIAK(1)NFDDGTR	2	1.3588	10	1.027	0.92	1.258	1.273	1.101	1.318	0.845	0.7	0.769	1.034	0.972	1.007	0.952	0.968	1.119	0.973	0.99	0.986	0.993	0.947	1.25	1.337	1.137	1.178	0.868	0.707	0.78	1.551	0.00486	1.354	0.0573	0.873	0.241
CSA010530.1	83	K	PREDICTED: 14-3-3-like protein GF14 kappa [Jatropha curcas]	1	3.33e-15	136.7	IVSSIEQK(1)EEGR	2	-0.16933	8	1	0.879	1.142	1.078	1.188	1.291		0.912		0.999	0.995	1.001	1	1.001	0.998	1.005	1	1.001	1.001	0.883	1.14	1.078	1.187	1.294		0.912		1.301		1.106		0.85	0.14
CSA010530.1	97	K	PREDICTED: 14-3-3-like protein GF14 kappa [Jatropha curcas]	1	3.11e-05	72.891	KNEEHVVLVK(1)DYR	3	0.2496	6	0.969	1.142	1.301		1.083	1.345	0.864	0.93	0.577	0.999	0.995	1.001	1	1.001	0.998	1.005	1	1.001	0.97	1.147	1.299		1.082	1.348	0.86	0.93	0.576	1.541	0.0883	1.444	0.0718	0.937	0.661
CSA010616.1	187	K	PREDICTED: probable cytosolic oligopeptidase A [Nicotiana tomentosiformis]	1	0.00464	66.299	SVK(1)DNPQLR	2	1.8968	4	1.09	1.18	0.944	0.893	1.087	1.131	0.759	0.881	1.149	1.001	1.001	0.997	0.998	0.995	1.001	1.004	1.002	1	1.089	1.179	0.947	0.895	1.092	1.13	0.756	0.879	1.149	1.12	0.462	1.155	0.344	1.031	0.759
CSA010617.1	512	K	PREDICTED: serine hydroxymethyltransferase, mitochondrial isoform X2 [Nicotiana tabacum]	1	0.000379	59.248	QFPTIGFEK(1)ETMK	2	1.6551	1	0.2		0.682	0.336	0.24	0.695	3.074			0.998	0.995	0.997	1	1.001	0.999	1.004	1.004	1.003	0.2		0.684	0.336	0.24	0.696	3.063			0.138		0.144		1.043	0.947
CSA010617.1	305	K	PREDICTED: serine hydroxymethyltransferase, mitochondrial isoform X2 [Nicotiana tabacum]	1	0.0151	82.305	GLK(1)EINK	2	1.9633	6	1.455	1.048	0.926	0.929	1.028	1		1.094	0.946	0.998	0.995	0.997	1	1.001	0.999	1.004	1.004	1.003	1.458	1.053	0.929	0.929	1.027	1.001		1.09	0.943	0.97	0.676	1.128	0.585	1.163	0.378
CSA010617.1	396	K	PREDICTED: serine hydroxymethyltransferase, mitochondrial isoform X2 [Nicotiana tabacum]	1	5.49e-06	91.069	NK(1)GIDGSR	2	0.089822	7							0.983	0.728	0.697	0.998	0.995	0.997	1	1.001	0.999	1.004	1.004	1.003							0.979	0.725	0.695
CSA010626.1	176	K	PREDICTED: 60S ribosomal protein L4 [Vitis vinifera]	1	0.00273	50.088	ALK(1)QIGAYPDAEK	2	3.2212	2	1.403	0.621		1.053	1.132	0.801	1.362	0.694	0.646	1.032	1.023	1.015	1.013	1.013	1.006	0.877	1.011	1.011	1.36	0.607		1.04	1.118	0.796	1.552	0.687	0.639	1.026	0.94	1.025	0.962	0.999	0.998
CSA010664.1	100	K	PREDICTED: ferredoxin [Ziziphus jujuba]	1	2.49e-05	60.549	AGSCSSCAGK(1)LTGGK	2	-0.18162	5	1.369	1.196	1.003			1.009	0.696	0.995	1.041	1.016	0.981	1.044	0.983	1.023	1.002	1.008	1.049	0.894	1.347	1.22	0.961			1.007	0.691	0.948	1.165	1.078		1.258	0.246	1.168
CSA010681.1	206	K	PREDICTED: psbP domain-containing protein 3, chloroplastic isoform X1 [Nelumbo nucifera]	1	0.0181	77.923	AK(1)LIDSK	2	-0.18645	5	1.064	0.926	0.565	0.9	0.863	1.19	1.077	1.266	0.936	1.003	1.006	1.003	1.002	1	1	0.997	0.995	0.993	1.06	0.92	0.563	0.898	0.863	1.19	1.081	1.272	0.943	0.895	0.461	0.772	0.228	0.862	0.495
CSA010760.1	71	K	PREDICTED: nuclear transcription factor Y subunit C-1-like [Solanum pennellii]	1	0.0115	52.49	IMK(1)ADEDVR	2	-0.056319	2										1.001	0.996	0.991	0.999	0.999	0.993	1.009	1.011	1.002
CSA010771.1	63	K		1	0.00179	67.207	TVEQDGK(1)TIK	2	1.1353	4	1.338	1.81	0.87	1.061	1.055	0.906		0.858	0.725
CSA010785.1	272	K	PREDICTED: glutamine synthetase cytosolic isozyme 1 [Gossypium raimondii]	1	0.00131	116.73	AIEK(1)LGLR	2	1.0633	13	1.001	1.05	1.097	1.121	0.969	0.939	1.148	0.829	0.899	0.998	0.998	0.999	1.004	0.998	0.999	1.003	0.999	1	1.003	1.052	1.098	1.116	0.971	0.94	1.144	0.83	0.899	1.054	0.665	1.097	0.402	1.042	0.53
CSA010785.1	278	K	PREDICTED: glutamine synthetase cytosolic isozyme 1 [Gossypium raimondii]	1	4.77e-41	156.17	HK(1)EHIAAYGEGNER	2	-0.25971	38	1.118	0.94	1.037	0.879	0.945	1.318	1.122	0.9	0.776	0.998	0.998	0.999	1.004	0.998	0.999	1.003	0.999	1	1.12	0.942	1.038	0.875	0.947	1.319	1.118	0.901	0.776	1.124	0.535	1.109	0.419	0.987	0.929
CSA010785.1	326	K	PREDICTED: glutamine synthetase cytosolic isozyme 1 [Gossypium raimondii]	1	0.00406	67.334	AGK(1)GYFEDR	2	-0.33125	15	0.897	1.29	1.068	1.497	1.052	0.969	0.823	0.767	0.829	0.998	0.998	0.999	1.004	0.998	0.999	1.003	0.999	1	0.898	1.292	1.069	1.491	1.054	0.97	0.82	0.768	0.829	1.454	0.0878	1.349	0.0721	0.928	0.69
CSA010785.1	267	K	PREDICTED: glutamine synthetase cytosolic isozyme 1 [Gossypium raimondii]	1	0.000437	80.706	SDGGFEVIK(1)K	2	1.6758	18	1.003	0.859	1	1.174	0.97	1.007	1.192	0.833	0.923	0.998	0.998	0.999	1.004	0.998	0.999	1.003	0.999	1	1.005	0.861	1.001	1.169	0.972	1.008	1.188	0.834	0.923	1.069	0.609	0.973	0.833	0.91	0.289
CSA010785.1	255	K	PREDICTED: glutamine synthetase cytosolic isozyme 1 [Gossypium raimondii]	1	5.67e-47	104.84	PIEGDWNGAGAHTNYSTK(1)STR	3	0.25354	7	1.063	1.415	1.363	0.887		0.817	0.765	1.184		0.998	0.998	0.999	1.004	0.998	0.999	1.003	0.999	1	1.065	1.418	1.364	0.883		0.817	0.763	1.185		0.873	0.622	1.316	0.242	1.508	0.0576
CSA010785.1	48	K	PREDICTED: glutamine synthetase cytosolic isozyme 1 [Gossypium raimondii]	1	0.00254	64.121	TLSGPVSDPK(1)K	2	-1.3109	14	0.761	1.278	0.81	1.129	0.929	0.72	1.145	0.978	1.136	0.998	0.998	0.999	1.004	0.998	0.999	1.003	0.999	1	0.762	1.28	0.811	1.124	0.931	0.72	1.141	0.979	1.136	0.852	0.28	0.876	0.482	1.028	0.904
CSA010797.1	121	K	PREDICTED: UDP-glucose 6-dehydrogenase 1 [Vitis vinifera]	1	0.00787	70.028	SDK(1)IVVEK	2	-0.88497	3	1.097	0.94	0.761	1.067	1.286	0.783	0.758	0.953	1.321	1.001	1.001	1.002	0.997	0.996	0.997	1.002	1.004	1	1.096	0.939	0.759	1.07	1.291	0.785	0.757	0.95	1.322	1.039	0.867	0.923	0.706	0.888	0.54
CSA010797.1	454	K	PREDICTED: UDP-glucose 6-dehydrogenase 1 [Vitis vinifera]	1	0.0075	61.161	NVVNADK(1)LR	2	-0.35199	4	0.825	0.692	0.699	0.875	1.161	1.061	1.006	1.491		1.001	1.001	1.002	0.997	0.996	0.997	1.002	1.004	1	0.824	0.691	0.698	0.877	1.166	1.064	1.004	1.486		0.832	0.392	0.592	0.0738	0.712	0.0347
CSA010797.1	126	K	PREDICTED: UDP-glucose 6-dehydrogenase 1 [Vitis vinifera]	1	0.00554	54.198	IVVEK(1)STVPVK	2	-0.31224	3	0.75	0.854		1.085	0.988	0.93	1.141	0.948		1.001	1.001	1.002	0.997	0.996	0.997	1.002	1.004	1	0.749	0.853		1.088	0.992	0.933	1.139	0.945		0.964	0.713	0.769	0.16	0.798	0.0625
CSA010838.1	50	K		1	0.00182	53.3	DAK(1)AMAATPADVK	2	1.1189	4		0.784		1.161	1.026			1.063	0.715
CSA010838.1	102	K		1	7.58e-08	131.83	EEEK(1)EGAK	2	-1.655	15	0.935	0.877	1.142	1.218	1.082	1.385	0.548	0.846	1.113
CSA010838.1	157	K		0.944263	0.00501	114.97	K(0.056)PK(0.944)TIEVK	2	0.21671	7	0.947	1.071	0.721	1.128	1.329	1.85	0.551	0.729	0.765
CSA010842.1	50	K	PREDICTED: acyl carrier protein 2, mitochondrial [Ricinus communis]	1	4.39e-05	90.412	GSFLDK(1)SEVADR	2	0.30462	9	1.202	1.235	1.424	1.043	1.174	0.976	0.925	0.625	0.77	1.045	0.887	1.043	0.931	1.053	1.05	0.883	1.055	1.051	1.15	1.393	1.365	1.12	1.115	0.929	1.047	0.592	0.732	1.334	0.15	1.647	0.0298	1.235	0.0669
CSA010842.1	66	K	PREDICTED: acyl carrier protein 2, mitochondrial [Ricinus communis]	1	0.000816	79.148	NFQK(1)VDPSK	2	0.26495	10	0.691	1.183	0.882	1.347	1.119	0.806	0.82	0.896	1.221	1.045	0.887	1.043	0.931	1.053	1.05	0.883	1.055	1.051	0.661	1.334	0.845	1.446	1.063	0.767	0.928	0.849	1.161	1.115	0.632	0.966	0.889	0.867	0.632
CSA010844.1	278	K	PREDICTED: calreticulin-3 [Glycine max]	1	0.00339	57.347	VPNPAYK(1)GPWK	2	1.7013	2	1.263	0.818	1.068	1.06	1.299	1.266	0.857	0.665		0.995	1.001	0.999	0.996	0.995	0.991	1.013	1.004	1.006	1.269	0.817	1.069	1.064	1.306	1.278	0.846	0.662		1.612	0.031	1.395	0.201	0.865	0.34
CSA010844.1	66	K	PREDICTED: calreticulin-3 [Glycine max]	1	0.00867	59.067	IPEFTNK(1)DR	2	-0.80569	4	0.714	0.787	0.937	1.452	1.274	1.18	0.985	0.793	0.79	0.995	1.001	0.999	0.996	0.995	0.991	1.013	1.004	1.006	0.718	0.786	0.938	1.457	1.28	1.191	0.972	0.79	0.785	1.542	0.0098	0.959	0.715	0.622	0.0082
CSA010862.1	212	K	PREDICTED: chlorophyll a-b binding protein CP29.1, chloroplastic [Ricinus communis]	1	0.000861	83.998	NAELDPEK(1)R	2	-0.45659	17	1.011	1.026	0.743	1.112	1.119	1.155	0.697	1.108	1.013	1.002	1.005	1.004	1.004	1.004	1.002	0.996	0.99	0.993	1.009	1.021	0.74	1.107	1.114	1.153	0.7	1.119	1.02	1.188	0.234	0.975	0.889	0.821	0.0959
CSA010862.1	232	K	PREDICTED: chlorophyll a-b binding protein CP29.1, chloroplastic [Ricinus communis]	1	2.69e-08	85.006	FFDPLGLASDPEK(1)K	2	0.14198	5		0.054	0.163		0.33	0.374	1.341	1.708	1.935	1.002	1.005	1.004	1.004	1.004	1.002	0.996	0.99	0.993		0.054	0.162		0.329	0.373	1.347	1.725	1.949	0.21	0.0101	0.065	0.00653	0.308	0.0538
CSA010862.1	48	K	PREDICTED: chlorophyll a-b binding protein CP29.1, chloroplastic [Ricinus communis]	1	0.00133	111.95	IAK(1)QGFDR	2	-0.24363	17	0.732	1.083	0.904	1.286	1.177	0.919	0.744	1.022	1.099	1.002	1.005	1.004	1.004	1.004	1.002	0.996	0.99	0.993	0.731	1.077	0.9	1.281	1.172	0.917	0.747	1.032	1.107	1.167	0.354	0.938	0.709	0.804	0.208
CSA010862.1	242	K	PREDICTED: chlorophyll a-b binding protein CP29.1, chloroplastic [Ricinus communis]	1	3.16e-10	120.03	ATLQLAEIK(1)HAR	3	-0.41648	23	1.106	1.035	1.322	0.986	1.083	1.185	0.968	0.777	0.761	1.002	1.005	1.004	1.004	1.004	1.002	0.996	0.99	0.993	1.104	1.03	1.316	0.982	1.078	1.183	0.972	0.785	0.767	1.285	0.0521	1.367	0.0461	1.064	0.541
CSA010961.1	214	K	NAD(P)-binding rossmann-fold protein [Medicago truncatula]	1	0.0086	43.03	GDSPEK(1)VEFIGMK	2	-1.8917	3	1.358		1.246	1.363	0.953	0.878		0.725		1.007	1.004	1.002	1	0.998	1.001	0.996	0.993	0.999	1.349		1.244	1.363	0.955	0.877		0.73		1.458		1.775		1.217	0.328
CSA010961.1	178	K	NAD(P)-binding rossmann-fold protein [Medicago truncatula]	1	0.00127	55.261	ESTLVPEYFK(1)GVK	2	-0.31832	3		1.139	1.262	0.573	1.353	0.889	1.059		0.772	1.007	1.004	1.002	1	0.998	1.001	0.996	0.993	0.999		1.134	1.26	0.573	1.356	0.888	1.063		0.773	1.023	0.95	1.304	0.219	1.275	0.449
CSA010962.1	238	K		1	0.00899	52.247	DYNIYFK(1)TLK	2	-0.75931	1	0.516	0.716	0.83	0.463	0.956	0.681	2.497	0.803	0.872
CSA010962.1	241	K		1	0.00361	68.557	TLK(1)EGITGK	2	1.1708	9	0.862	0.808	0.913	1.147	1.162	1.491	0.842	0.944	0.786
CSA011006.1	533	K	Serine/threonine-protein kinase SAPK2 [Morus notabilis]	1	0.00798	53.567	AK(1)SEAADYQK	2	0.80998	1	1.296	0.951	0.894	1.232	1.027	1.103	0.629	1.067	0.949	0.999	0.999	0.999	1	1.006	1.004	0.995	0.996	1.002	1.297	0.952	0.895	1.233	1.021	1.098	0.632	1.071	0.948	1.264	0.181	1.186	0.417	0.938	0.646
CSA011006.1	349	K	Serine/threonine-protein kinase SAPK2 [Morus notabilis]	1	0.0124	40.496	LEIDDDQK(1)LR	2	3.375	1										0.999	0.999	0.999	1	1.006	1.004	0.995	0.996	1.002
CSA011006.1	477	K	Serine/threonine-protein kinase SAPK2 [Morus notabilis]	1	0.000242	93.345	LFNLSK(1)EDDVR	2	0.07727	3				0.801		1.013	0.833	0.852		0.999	0.999	0.999	1	1.006	1.004	0.995	0.996	1.002				0.801		1.008	0.837	0.856		1.069	0.629
CSA011021.1	238	K	PREDICTED: ATP-dependent Clp protease proteolytic subunit-related protein 4, chloroplastic [Prunus mume]	1	0.00754	70.747	NVK(1)AELVK	2	-1.2418	1	1.131	1.044				1.306				0.996	0.999	0.999	1.002	0.998	1.004	1	1.003	1	1.136	1.045				1.301								0.838
CSA011021.1	297	K	PREDICTED: ATP-dependent Clp protease proteolytic subunit-related protein 4, chloroplastic [Prunus mume]	1	0.0126	67.169	GVVADLK(1)K	2	1.1818	5	1.139	0.905	0.923	0.836	1.516	1.068	0.76	1.026	0.868	0.996	0.999	0.999	1.002	0.998	1.004	1	1.003	1	1.144	0.905	0.924	0.835	1.519	1.064	0.76	1.023	0.868	1.289	0.301	1.122	0.377	0.87	0.529
CSA011032.1	196	K	PREDICTED: 60S ribosomal protein L18a-like [Nicotiana tabacum]	1	0.000306	89.673	FPLVFK(1)K	2	0.17921	4	1.644		1.302	0.721	0.984	0.667	0.949	0.873	0.988	1.006	1.004	0.998	0.998	0.997	0.991	1.006	0.998	1.002	1.633		1.305	0.722	0.987	0.673	0.943	0.875	0.986	0.849	0.242	1.571	0.0259	1.85	0.0311
CSA011032.1	65	K	PREDICTED: 60S ribosomal protein L18a-like [Nicotiana tabacum]	1	2.57e-07	70.889	ALPTETDEHPK(1)IYR	3	0.15947	3	1.045	1.394	1.264	1.233		1.12	1		0.503	1.006	1.004	0.998	0.998	0.997	0.991	1.006	0.998	1.002	1.038	1.389	1.266	1.235		1.13	0.994		0.502	1.581	0.226	1.645	0.122	1.041	0.75
CSA011054.1	59	K	PREDICTED: thioredoxin M-type, chloroplastic [Eucalyptus grandis]	1	0.00238	65.157	EYAGK(1)ILCYK	2	-0.53132	8	1.237	1.289	1.274	1.068	0.908	1.203	0.93	0.767	0.664	1	0.996	0.998	0.998	1.001	1.002	0.999	1.003	1.003	1.237	1.294	1.276	1.07	0.907	1.201	0.931	0.765	0.662	1.348	0.0772	1.615	0.00381	1.198	0.073
CSA011054.1	89	K	PREDICTED: thioredoxin M-type, chloroplastic [Eucalyptus grandis]	1	2.93e-05	77.204	SIPTVLFFK(1)NGER	2	0.16205	5	0.125	0.433	0.716	0.33	0.629	0.739	1.336	1.669	2.163	1	0.996	0.998	0.998	1.001	1.002	0.999	1.003	1.003	0.125	0.435	0.717	0.331	0.628	0.738	1.337	1.665	2.156	0.329	0.0125	0.248	0.0116	0.753	0.541
CSA011175.1	345	K	PREDICTED: isocitrate dehydrogenase [NAD] regulatory subunit 1, mitochondrial isoform X1 [Ricinus communis]	1	0.011	91.906	LETAVK(1)R	2	-1.061	9	1.189	1.111	0.736	1.087	1.126	1.046	0.857	0.972	0.921	0.999	0.999	0.995	0.995	1	0.999	1.005	1.001	1.007	1.19	1.113	0.74	1.092	1.126	1.047	0.853	0.971	0.915	1.192	0.0129	1.111	0.518	0.932	0.626
CSA011184.1	53	K	PREDICTED: proteasome subunit alpha type-3-like [Populus euphratica]	1	2.69e-07	74.853	VPEELLEEAK(1)AAGK	2	0.17895	4	0.287		0.918	0.831	1.423	1.208	1.013		1.053	1.014	1.017	0.85	1.021	1.016	1.024	1.021	1.011	1.026	0.283		1.08	0.814	1.4	1.18	0.992		1.026	1.121	0.619	0.675	0.497	0.602	0.311
CSA011207.1	26	K	PREDICTED: mitochondrial import inner membrane translocase subunit TIM22 [Ziziphus jujuba]	1	0.0176	52.549	FK(1)ELEAGFK	2	1.3781	1	1.538	1.063	1.086		1.134	1.344		0.567		0.992	0.998	0.997	0.999	1.003	1	1	1.004	1.007	1.551	1.065	1.09		1.13	1.344		0.565		2.191		2.187		0.998	0.993
CSA011221.1	88	K		1	0.000576	78.342	LVENFANK(1)DFR	2	3.0084	2		1.514	1.508				0.188	1.253
CSA011221.1	118	K		1	0.00296	88.37	VNEIAEK(1)K	2	0.40225	6	0.964	1.337	0.619	0.831	1.02	1.128		1.414
CSA011222.1	106	K	PREDICTED: probable aldo-keto reductase 2 [Beta vulgaris subsp. vulgaris]	1	0.000194	99.283	FQPENMEHNK(1)K	3	0.33188	9	0.861	1.216	0.724	1.113	1.264	0.889	0.976	1.052	0.829	1	0.997	1	1.002	0.991	0.991	1.014	0.995	1.009	0.861	1.219	0.724	1.111	1.276	0.897	0.963	1.057	0.822	1.156	0.318	0.987	0.942	0.854	0.434
CSA011224.1	212	K	PREDICTED: nitronate monooxygenase [Daucus carota subsp. sativus]	1	0.00364	41.621	FLATEESYAHPTYK(1)R	3	1.9734	2	1.053	1.231	0.866	1.035	1.124	0.872	1.171	1.047	0.609	0.999	1.001	1.001	0.998	1	1	0.999	1	1.002	1.054	1.23	0.865	1.037	1.124	0.872	1.172	1.047	0.608	1.073	0.731	1.114	0.621	1.038	0.778
CSA011225.1	52	K	PREDICTED: dirigent protein 22-like [Juglans regia]	1	0.0164	80.462	EK(1)LSHFR	2	-0.32026	3	0.721	0.978	0.423	1.294	1.486	1.389	0.881	0.751		0.976	0.953	0.962	0.956	0.993	1.15	1.008	1.013	0.99	0.739	1.027	0.44	1.354	1.496	1.207	0.874	0.741		1.674	0.0194	0.91	0.767	0.544	0.0308
CSA011363.1	105	K	PREDICTED: putative lactoylglutathione lyase isoform X2 [Vitis vinifera]	1	0.00167	63.624	DVYK(1)MVEDIR	2	-0.41929	4	0.858	0.943	0.885	0.88	1.026	1.109	0.969	0.923	1.293	0.998	0.999	1.004	1.003	1.003	1	0.993	0.998	1.003	0.86	0.944	0.882	0.878	1.023	1.11	0.976	0.924	1.289	0.944	0.674	0.842	0.223	0.892	0.209
CSA011382.1	144	K	PREDICTED: superoxide dismutase [Cu-Zn], chloroplastic [Ziziphus jujuba]	1	0.00258	56.404	THGAPK(1)DEIR	3	0.55408	3	1.001	0.799	0.829	1.402	1.579	1.378	0.464	0.891	0.74	1	0.999	1.004	1.001	1.005	1.007	0.994	0.995	0.996	1.001	0.8	0.825	1.4	1.571	1.369	0.467	0.896	0.743	2.061	0.00606	1.247	0.285	0.605	0.00305
CSA011401.1	22	K		0.999997	6.64e-20	69.088	PTKPGLEESQEQIHK(1)IR	4	1.0842	6	1.164	1.359	0.923	1.096		1.314	0.939	0.591	0.902
CSA011401.1	33	K		1	0.00779	92.47	NVK(1)NLEK	2	0.9854	4	1.469		0.876	0.218	1.625	1.409	0.704	0.772	0.896
CSA011401.1	30	K		1	0.000848	78.264	ITLSSK(1)NVK	2	0.35808	5	0.714	0.87	0.792	1.213	1.076	1.423	0.934	1.019	0.809
CSA011441.1	53	K	PREDICTED: 40S ribosomal protein S25-like, partial [Capsicum annuum]	1	1.02e-06	61.423	ATYDK(1)LLSEAPK	2	-3.9673	1										0.983	0.981	0.971	1.011	1.006	0.982	1.037	1.016	1.013
CSA011441.1	48	K	PREDICTED: 40S ribosomal protein S25-like, partial [Capsicum annuum]	1	7.77e-09	86.214	VNNMVLFDK(1)ATYDK	2	-0.15649	13	0.919	1.452	1.416		1.248	1.02	0.82	0.786	0.672	0.983	0.981	0.971	1.011	1.006	0.982	1.037	1.016	1.013	0.935	1.48	1.458		1.241	1.038	0.79	0.774	0.663	1.535	0.0226	1.739	0.0397	1.133	0.576
CSA011479.1	125	K	PREDICTED: macro domain-containing protein XCC3184-like isoform X2 [Nicotiana tabacum]	1	0.00509	76.221	IQK(1)GDITR	2	0.53583	7	1.249	1.3	0.962	0.997	0.982	1.257	0.667	0.794	1.051	1.003	1.002	0.998	0.991	0.992	1	1.007	1.01	0.997	1.245	1.298	0.964	1.006	0.99	1.256	0.662	0.787	1.055	1.299	0.159	1.401	0.0979	1.078	0.565
CSA011517.1	863	K		0.968994	0.0179	45.829	AK(0.516)K(0.516)EK(0.969)LEADR	2	-0.75357	1			1.512	0.857	1.126	1.129	0.864	0.69	0.648
CSA011523.1	126	K	PREDICTED: cyanate hydratase 2 isoform X1 [Populus euphratica]	1	8.43e-13	113.99	QAQLNPDTAPK(1)LR	2	0.92439	6	1.024	0.854	0.99	0.958	1.222	1.167	0.939	0.882	0.966	1.002	1.001	0.997	0.997	1.003	0.994	1.005	0.999	1.002	1.022	0.853	0.993	0.961	1.218	1.174	0.934	0.883	0.964	1.205	0.0826	1.031	0.641	0.855	0.164
CSA011544.1	55	K	PREDICTED: glycine-rich RNA-binding protein GRP1A-like [Nelumbo nucifera]	1	5.67e-08	78.814	GFGFVTFK(1)DEQSMR	2	-0.10372	7	0.28				0.813	0.639	1.401		1.215	1.001	1	1.001	1.002	1.002	0.998	0.998	0.998	1	0.28				0.811	0.641	1.404		1.215	0.554	0.0444	0.214		0.385
CSA011600.1	205	K	PREDICTED: 28 kDa ribonucleoprotein, chloroplastic-like [Juglans regia]	1	0.000202	78.324	PK(1)EPLYPETEYK	2	-2.0934	4	1.62	0.935	1.398	0.877	1.035		0.872	0.687	1.015	1.007	1.005	1.006	1.001	1.006	0.993	0.993	0.995	0.994	1.609	0.93	1.389	0.876	1.029		0.878	0.69	1.021	1.104	0.558	1.517	0.114	1.375	0.27
CSA011607.1	391	K	PREDICTED: ADP,ATP carrier protein, mitochondrial-like [Ipomoea nil]	1	0.00843	57.59	LQLIVFGK(1)K	2	-0.25937	4	1.231	1.286	1.117	0.521	1.146	0.742	0.946	0.883	1.287	1	1.001	0.999	0.998	0.998	0.998	1.003	1.003	1	1.231	1.284	1.118	0.522	1.148	0.743	0.944	0.88	1.287	0.776	0.356	1.168	0.267	1.506	0.0988
CSA011607.1	362	K	PREDICTED: ADP,ATP carrier protein, mitochondrial-like [Ipomoea nil]	1	0.000704	64.64	SLFK(1)GAGANILR	2	-0.20968	1		1.107			0.938		0.937		0.756	1	1.001	0.999	0.998	0.998	0.998	1.003	1.003	1		1.105			0.94		0.935		0.756	1.112		1.308		1.176
CSA011607.1	134	K	PREDICTED: ADP,ATP carrier protein, mitochondrial-like [Ipomoea nil]	1	1.98e-17	115.12	LLIQNQDEMLK(1)TGR	2	-2.4929	7	0.519	1.038			0.944	0.826	1.379	0.909	0.853	1	1.001	0.999	0.998	0.998	0.998	1.003	1.003	1	0.519	1.037			0.946	0.827	1.375	0.906	0.853	0.849	0.522	0.744	0.423	0.877	0.722
CSA011607.1	358	K	PREDICTED: ADP,ATP carrier protein, mitochondrial-like [Ipomoea nil]	1	0.00867	59.067	NEGAK(1)SLFK	2	0.97589	5	0.872	1.068	1.006	0.962	0.817	1.183	1.211	0.934	0.893	1	1.001	0.999	0.998	0.998	0.998	1.003	1.003	1	0.872	1.067	1.007	0.964	0.819	1.185	1.208	0.931	0.893	0.979	0.89	0.972	0.815	0.993	0.955
CSA011619.1	723	K	PREDICTED: heat shock 70 kDa protein 14-like [Sesamum indicum]	1	0.000113	45.876	EAAVSSDPK(1)FDHIDLADK	3	-1.192	2			1.11	1.467	0.879	1.18	0.614	0.654		0.999	1	1	1.001	0.999	1.001	0.998	1.001	1			1.109	1.465	0.88	1.179	0.615	0.653		1.852	0.09	1.749		0.945
CSA011619.1	357	K	PREDICTED: heat shock 70 kDa protein 14-like [Sesamum indicum]	1	0.00687	52.247	ILTEFFGK(1)DPR	2	-2.0189	2				0.467	0.93	0.831	0.889	1.405	0.665	0.999	1	1	1.001	0.999	1.001	0.998	1.001	1				0.466	0.931	0.83	0.89	1.404	0.665	0.753	0.401
CSA011621.1	39	K		1	6.34e-05	85.554	IEEEQK(1)EVVVEK	2	-0.83572	3	0.666	0.925		0.998	1.12	1.658			0.751
CSA011621.1	107	K		1	0.00228	72.607	MIYASSK(1)DR	2	-1.3128	7	0.901	0.93	0.778	1.169	1.185	1.39	0.693		1.118
CSA011661.1	26	K	PREDICTED: probable glutathione S-transferase [Gossypium raimondii]	1	2.46e-05	78.814	IALAEK(1)GVDYESR	2	-1.6524	3	0.99	1.034	2.178							1	0.996	0.994	1.008	1.003	1.005	0.998	1	0.996	0.99	1.038	2.192
CSA011668.1	200	K	PREDICTED: glyceraldehyde-3-phosphate dehydrogenase, cytosolic-like [Daucus carota subsp. sativus]	1	0.00133	57.175	AAIK(1)AASEGNMK	2	0.2248	2	1.177	1.01	1.008	0.955	1.185	0.999	1.106	0.808	0.826	1.004	1.002	1.002	0.998	1	0.998	1.001	0.998	0.995	1.172	1.007	1.006	0.957	1.185	1.001	1.105	0.809	0.83	1.145	0.323	1.161	0.252	1.014	0.881
CSA011668.1	63	K	PREDICTED: glyceraldehyde-3-phosphate dehydrogenase, cytosolic-like [Daucus carota subsp. sativus]	1	5.34e-10	61.942	VIISAPSK(1)DAPMFVMGVNEK	3	0.3309	6					0.307	0.241	0.974	1.211	1.425	1.004	1.002	1.002	0.998	1	0.998	1.001	0.998	0.995					0.307	0.242	0.973	1.213	1.432	0.227	0.0125
CSA011668.1	196	K	PREDICTED: glyceraldehyde-3-phosphate dehydrogenase, cytosolic-like [Daucus carota subsp. sativus]	1	0.00123	69.721	ATYDEIK(1)AAIK	2	-0.006165	9	0.784	1.362	1.154		1.364	1.026	0.872	0.733	0.852	1.004	1.002	1.002	0.998	1	0.998	1.001	0.998	0.995	0.781	1.359	1.151		1.364	1.028	0.871	0.734	0.856	1.458	0.0713	1.337	0.188	0.917	0.72
CSA011729.1	155	K	PREDICTED: allene oxide cyclase [Vitis vinifera]	1	0.00141	105.52	IYSGDLQK(1)R	2	0.35355	6	0.803	0.92	0.913	1.256	1.089	1.01	0.854	1.049	1.032	1.004	1.01	0.998	0.997	0.999	1.002	0.997	0.997	0.998	0.8	0.911	0.915	1.26	1.091	1.008	0.857	1.052	1.034	1.141	0.227	0.892	0.22	0.782	0.0427
CSA011735.1	26	K	PREDICTED: glutamate dehydrogenase 2 [Theobroma cacao]	1	0.00117	70.942	LEK(1)SLLIPFR	2	-1.1876	4	0.167	0.537	0.864	0.314	0.665	0.899	1.62	1.394	1.779	0.978	0.981	0.948	0.982	0.976	1.109	1.005	1.081	0.94	0.171	0.547	0.911	0.32	0.681	0.811	1.612	1.289	1.893	0.378	0.0121	0.34	0.0187	0.899	0.826
CSA011735.1	325	K	PREDICTED: glutamate dehydrogenase 2 [Theobroma cacao]	1	4.08e-06	42.123	FIIEAANHPTDPEADEILSK(1)K	3	2.0314	1							0.626	0.952	0.87	0.978	0.981	0.948	0.982	0.976	1.109	1.005	1.081	0.94							0.623	0.88	0.926
CSA011739.1	415	K	PREDICTED: subtilisin-like protease SBT1.4 [Nicotiana tabacum]	1	0.00169	109.48	VAK(1)GSAVK	2	-0.5194	8	1.086	1.186	1.425	0.943	0.849	1.029	0.733	1.105	0.931	0.998	0.998	0.999	1.003	1.001	1.001	1	1.001	0.999	1.088	1.188	1.427	0.94	0.848	1.028	0.733	1.104	0.932	1.017	0.902	1.337	0.101	1.315	0.0589
CSA011770.1	123	K	PREDICTED: 50S ribosomal protein L21, chloroplastic [Nelumbo nucifera]	1	0.000435	114.97	FK(1)DANVNDK	2	0.38755	10	1.213	1.239	0.889	1.155	1.024	1.065	1.247	0.625	0.669	1.007	0.998	1	1	1.001	0.997	0.995	1.001	1.001	1.205	1.242	0.889	1.155	1.023	1.068	1.253	0.624	0.668	1.275	0.321	1.31	0.319	1.027	0.814
CSA011770.1	130	K	PREDICTED: 50S ribosomal protein L21, chloroplastic [Nelumbo nucifera]	1	9.62e-07	65.842	DANVNDK(1)VILNK	2	-2.6606	4				1.195		1.061		0.581		1.007	0.998	1	1	1.001	0.997	0.995	1.001	1.001				1.195		1.064		0.58		1.946
CSA011778.1	161	K	PREDICTED: CBS domain-containing protein CBSX3, mitochondrial [Vitis vinifera]	1	0.0115	55.064	LITVK(1)PDTK	2	0.10806	1			0.992	1.029	0.817	0.624		0.881	1.478	1.002	1	0.998	0.997	0.998	1.002	1	1	1.001			0.994	1.032	0.818	0.623		0.881	1.476	0.7	0.281	0.843		1.205
CSA011778.1	165	K	PREDICTED: CBS domain-containing protein CBSX3, mitochondrial [Vitis vinifera]	0.993841	0.000115	90.614	LITVK(0.006)PDTK(0.994)VLK	2	0.12822	2	1.262	0.745	1.058	1.239	1.497	0.766	1.498	0.396	0.586	1.002	1	0.998	0.997	0.998	1.002	1	1	1.001	1.259	0.745	1.06	1.243	1.5	0.765	1.497	0.396	0.585	1.415	0.442	1.236	0.627	0.873	0.603
CSA011778.1	146	K	PREDICTED: CBS domain-containing protein CBSX3, mitochondrial [Vitis vinifera]	1	4.11e-06	85.837	STK(1)VGDIMTEENK	2	0.82869	8	1.285		1.045	1.226	0.963	0.86	1.023	0.913	0.645	1.002	1	0.998	0.997	0.998	1.002	1	1	1.001	1.282		1.047	1.23	0.965	0.859	1.023	0.913	0.644	1.184	0.373	1.354	0.17	1.144	0.446
CSA011778.1	187	K	PREDICTED: CBS domain-containing protein CBSX3, mitochondrial [Vitis vinifera]	1	5.31e-05	58.63	HIPVIDDK(1)EMK	2	-0.22883	7	0.957	0.945	0.667	1.438		1.016	1.447	0.97	0.453	1.002	1	0.998	0.997	0.998	1.002	1	1	1.001	0.955	0.945	0.668	1.443		1.014	1.446	0.97	0.452	1.285	0.548	0.895	0.757	0.697	0.16
CSA011795.1	6	K		1	0.00144	44.511	NTTK(1)K(1)TANAVGGK	2	-0.84392	1					0.927
CSA011795.1	5	K		1	0.00144	44.511	NTTK(1)K(1)TANAVGGK	2	-0.84392	1					0.927
CSA011817.1	214	K	PREDICTED: small heat shock protein, chloroplastic-like [Juglans regia]	1	0.00793	43.761	VALPENVEFEK(1)IK	2	-0.70933	2	0.369	0.832	1.41	0.592	1.266	0.742	1.605		1.102	1.009	1.001	1.005	0.999	1.005	0.998	0.993	1	0.99	0.366	0.831	1.403	0.593	1.26	0.744	1.616		1.113	0.634	0.218	0.635	0.331	1.002	0.997
CSA011908.1	172	K	PREDICTED: probable fructose-bisphosphate aldolase 3, chloroplastic [Sesamum indicum]	1	0.00389	59.908	SAEYYK(1)QGAR	2	-0.068234	4	1.269	1.278	0.992	1.351	1.19	1.121	0.702	0.606	0.82	1.002	0.996	0.999	1.002	1.001	0.995	1.004	1.001	1	1.266	1.283	0.993	1.349	1.189	1.127	0.699	0.605	0.82	1.725	0.00481	1.668	0.0137	0.967	0.742
CSA011908.1	355	K	PREDICTED: probable fructose-bisphosphate aldolase 3, chloroplastic [Sesamum indicum]	1	0.00627	48.568	NVEAAQK(1)ALLAR	2	0.089565	1				1.369	0.598					1.002	0.996	0.999	1.002	1.001	0.995	1.004	1.001	1				1.367	0.597
CSA011928.1	572	K	PREDICTED: elongation factor 2 [Citrus sinensis]	1	9.98e-22	113.4	NATLTNEK(1)ETDAHPIR	2	0.37417	18	1.063	1.193	0.833	1.07	1.159	1.262	0.846	0.63	1.05	1	0.999	0.999	1	1	0.999	1.001	1.001	1	1.063	1.194	0.834	1.07	1.159	1.263	0.845	0.629	1.05	1.384	0.0729	1.225	0.304	0.885	0.324
CSA011928.1	333	K	PREDICTED: elongation factor 2 [Citrus sinensis]	1	0.00536	49.448	MYASK(1)FGVDEAK	2	-1.6142	1	0.94	0.915		1.12	1.083	1.154	0.843			1	0.999	0.999	1	1	0.999	1.001	1.001	1	0.94	0.916		1.12	1.083	1.155	0.842			1.329		1.102		0.829	0.00651
CSA011928.1	503	K	PREDICTED: elongation factor 2 [Citrus sinensis]	1	0.000638	77.062	VFAGK(1)VSTGLK	2	-0.02186	4	1.127	1.022		1.245	0.917	1	1.083	0.735	0.677	1	0.999	0.999	1	1	0.999	1.001	1.001	1	1.127	1.023		1.246	0.917	1.001	1.082	0.734	0.677	1.269	0.236	1.294	0.242	1.02	0.887
CSA011928.1	528	K	PREDICTED: elongation factor 2 [Citrus sinensis]	1	0.00266	71.451	DLYVK(1)SVQR	2	1.9113	3	0.981	0.786	1.089	1.395	1.003	1.113	1.093	0.799	0.769	1	0.999	0.999	1	1	0.999	1.001	1.001	1	0.981	0.787	1.09	1.396	1.003	1.114	1.092	0.798	0.769	1.321	0.142	1.075	0.65	0.814	0.212
CSA011928.1	411	K	PREDICTED: elongation factor 2 [Citrus sinensis]	1	0.00039	83.647	SDEK(1)DLMGK	2	-1.078	15	1.412	1.357	1.052	1.168	1.168	1.377	0.595	0.652	0.661	1	0.999	0.999	1	1	0.999	1.001	1.001	1	1.412	1.359	1.053	1.169	1.168	1.378	0.594	0.651	0.661	1.949	0.00117	2.006	0.0049	1.029	0.796
CSA011928.1	117	K	PREDICTED: elongation factor 2 [Citrus sinensis]	1	0.00114	71.692	IMDMK(1)HNIR	3	0.033515	15	0.914	0.803	1.162	0.963	1.048	1.16	1.033	1.103	0.787	1	0.999	0.999	1	1	0.999	1.001	1.001	1	0.914	0.804	1.163	0.963	1.048	1.161	1.032	1.101	0.787	1.086	0.492	0.987	0.932	0.908	0.467
CSA011928.1	719	K	PREDICTED: elongation factor 2 [Citrus sinensis]	1	0.00105	60.157	AK(1)ILSEEFGWDK	2	1.5583	2		0.494	0.2	0.316	0.564	0.371	1.941	2.113		1	0.999	0.999	1	1	0.999	1.001	1.001	1		0.495	0.2	0.316	0.564	0.371	1.939	2.11		0.206	0.000816	0.172	0.0102	0.833	0.667
CSA011933.1	516	K	PREDICTED: 5-methyltetrahydropteroyltriglutamate--homocysteine methyltransferase [Ziziphus jujuba]	1	0.000454	80.834	VSEEEYVK(1)AMK	2	1.0728	5			0.699	1.552	1.482	1.037		0.455	0.654	1	1	1.002	0.997	0.997	0.997	1.003	1.001	1.002			0.697	1.557	1.486	1.04		0.455	0.653	2.458	0.0357	1.26		0.513
CSA011933.1	519	K	PREDICTED: 5-methyltetrahydropteroyltriglutamate--homocysteine methyltransferase [Ziziphus jujuba]	1	8.98e-11	107.69	AMK(1)EEINK	2	0.72831	9		1.067		1.417			0.595	0.789		1	1	1.002	0.997	0.997	0.997	1.003	1.001	1.002		1.067		1.421			0.593	0.788		2.058		1.544		0.751
CSA011933.1	476	K	PREDICTED: 5-methyltetrahydropteroyltriglutamate--homocysteine methyltransferase [Ziziphus jujuba]	1	0.00198	114.02	LDAQQK(1)K	2	-0.27457	4	0.694	0.69	0.92	1.442	1.262	1.216		0.979	0.935	1	1	1.002	0.997	0.997	0.997	1.003	1.001	1.002	0.694	0.69	0.918	1.447	1.265	1.219		0.978	0.933	1.371	0.0301	0.803	0.153	0.586	0.00608
CSA011933.1	524	K	PREDICTED: 5-methyltetrahydropteroyltriglutamate--homocysteine methyltransferase [Ziziphus jujuba]	1	0.00208	89.296	EEINK(1)VVK	2	-0.62542	10	0.758	0.963	0.579	1.533	1.436	0.834	0.768	0.811	1.175	1	1	1.002	0.997	0.997	0.997	1.003	1.001	1.002	0.758	0.963	0.578	1.538	1.44	0.836	0.766	0.81	1.172	1.388	0.235	0.836	0.428	0.603	0.109
CSA011933.1	729	K	PREDICTED: 5-methyltetrahydropteroyltriglutamate--homocysteine methyltransferase [Ziziphus jujuba]	1	0.00745	54.259	SDEK(1)LLSVFR	2	-3.0145	1	0.319	0.381	0.881	1.194	1.518	1.986	0.74			1	1	1.002	0.997	0.997	0.997	1.003	1.001	1.002	0.319	0.381	0.879	1.198	1.522	1.991	0.738			2.127		0.713		0.335	0.0229
CSA011933.1	193	K	PREDICTED: 5-methyltetrahydropteroyltriglutamate--homocysteine methyltransferase [Ziziphus jujuba]	1	0.000705	82.287	AVNEFK(1)EAK	2	-0.092039	16	0.638	0.934	0.691	1.528	1.333	1.038	0.691	0.982	1.028	1	1	1.002	0.997	0.997	0.997	1.003	1.001	1.002	0.638	0.934	0.689	1.533	1.336	1.041	0.689	0.981	1.026	1.45	0.0851	0.839	0.358	0.578	0.0317
CSA011933.1	324	K	PREDICTED: 5-methyltetrahydropteroyltriglutamate--homocysteine methyltransferase [Ziziphus jujuba]	1	0.00527	72.325	GTK(1)TLDLIK	2	-3.072	6			0.074	1.732	0.05	1.725		0.954	1.054	1	1	1.002	0.997	0.997	0.997	1.003	1.001	1.002			0.074	1.737	0.05	1.729		0.953	1.052	1.17	0.83	0.074		0.063
CSA011933.1	87	K	PREDICTED: 5-methyltetrahydropteroyltriglutamate--homocysteine methyltransferase [Ziziphus jujuba]	1	3.33e-34	142.45	STAEDLQK(1)VSADLR	2	0.10898	5	0.314	0.601	0.753	0.876	1.309	1.037	2.024		0.647	1	1	1.002	0.997	0.997	0.997	1.003	1.001	1.002	0.314	0.601	0.751	0.879	1.312	1.04	2.019		0.646	0.808	0.667	0.417	0.244	0.516	0.0444
CSA011933.1	187	K	PREDICTED: 5-methyltetrahydropteroyltriglutamate--homocysteine methyltransferase [Ziziphus jujuba]	1	0.00453	41.293	FSYASHK(1)AVNEFK	3	-2.7993	2	1.054	0.96	0.79	1.079	1.496	1.067	0.958	0.886	0.694	1	1	1.002	0.997	0.997	0.997	1.003	1.001	1.002	1.054	0.96	0.788	1.082	1.5	1.07	0.956	0.885	0.692	1.442	0.0824	1.106	0.463	0.767	0.154
CSA011950.1	178	K		1	0.0103	89.142	DK(1)ELGLK	2	0.40208	8	1.064	0.93	0.821	1.46	1.247	0.807	0.86	1.033	0.787
CSA011959.1	170	K	40S ribosomal protein S2-4 [Medicago truncatula]	1	0.000571	49.448	VTGK(1)CGSVTVR	2	0.23562	1										0.998	1.001	1.003	0.998	0.998	1.001	0.998	1	1.002
CSA011959.1	42	K	40S ribosomal protein S2-4 [Medicago truncatula]	1	0.00267	52.101	REEEEK(1)WVPVTK	3	-0.47738	5		0.874	1.298	1.537	1.136	0.923	0.919		0.437	0.998	1.001	1.003	0.998	0.998	1.001	0.998	1	1.002		0.873	1.295	1.54	1.138	0.922	0.921		0.436	1.769	0.176	1.597	0.334	0.903	0.707
CSA011959.1	86	K	40S ribosomal protein S2-4 [Medicago truncatula]	1	6.92e-31	100.02	EHQIIDTLVGPSLK(1)DEVMK	3	-0.36454	4					0.332		0.568	1.398	1.022	0.998	1.001	1.003	0.998	0.998	1.001	0.998	1	1.002					0.333		0.569	1.399	1.02	0.334
CSA011959.1	91	K	40S ribosomal protein S2-4 [Medicago truncatula]	1	0.000114	100.88	DEVMK(1)IMPVQK	2	-1.0172	8	1.547	1.149	1.496		1.149	0.927		0.551	0.943	0.998	1.001	1.003	0.998	0.998	1.001	0.998	1	1.002	1.549	1.147	1.492		1.151	0.926		0.551	0.941	1.392	0.323	1.871	0.0583	1.345	0.145
CSA011959.1	262	K	40S ribosomal protein S2-4 [Medicago truncatula]	1	1.14e-13	104.95	PTSK(1)LTYVEDVPER	2	-0.84234	9	0.882	0.984	1.425	1.224	1.233	1.211	0.738	0.662	0.894	0.998	1.001	1.003	0.998	0.998	1.001	0.998	1	1.002	0.883	0.983	1.421	1.226	1.235	1.21	0.739	0.662	0.892	1.6	0.0025	1.433	0.137	0.895	0.482
CSA011959.1	48	K	40S ribosomal protein S2-4 [Medicago truncatula]	1	0.00902	58.433	WVPVTK(1)LGR	2	-0.05175	6	1.184	1.011	1.202	1.238	1.041	1.095	0.981	0.727	0.743	0.998	1.001	1.003	0.998	0.998	1.001	0.998	1	1.002	1.186	1.009	1.199	1.24	1.043	1.094	0.983	0.727	0.741	1.377	0.039	1.384	0.038	1.005	0.949
CSA011972.1	4	K	PREDICTED: aquaporin PIP1-3 [Theobroma cacao]	1	0.00185	60.398	MEGK(1)EEDVK	2	-2.8123	6	1.334				1.053	1.054	0.661	0.769	0.856	1	0.991	0.997	1.004	1.004	1.003	1	0.996	1.005	1.333				1.049	1.051	0.661	0.772	0.851	1.378	0.0272	1.751		1.27
CSA011972.1	9	K	PREDICTED: aquaporin PIP1-3 [Theobroma cacao]	1	0.00424	58.699	EEDVK(1)LGANK	2	0.38014	4	1.182	1.37	0.963	0.825	0.844	1.071	0.879	0.93	1.101	1	0.991	0.997	1.004	1.004	1.003	1	0.996	1.005	1.181	1.382	0.966	0.822	0.841	1.068	0.879	0.934	1.095	0.939	0.591	1.214	0.204	1.293	0.137
CSA011978.1	39	K		1	0.00198	75.043	DSLAAQGK(1)R	2	-2.2171	4	1.107	1.026	0.846	1.366	1.349	1.612	0.621	0.469	0.812
CSA011978.1	31	K		1	0.0131	48.073	GK(1)DSLAAQGK	2	-2.3593	1	1.255			0.829	0.972	1.262	0.779	0.805	0.776
CSA012055.1	237	K	PREDICTED: 3-ketoacyl-CoA thiolase 2, peroxisomal [Solanum pennellii]	1	0.00142	67.519	FK(1)EEIIPVATK	2	-0.34983	8	1.565	1.529	1.239		0.982	0.971	0.779	0.687	0.768	1	1	0.997	1.002	1	1	1.001	1	1	1.566	1.529	1.242		0.982	0.971	0.778	0.687	0.768	1.312	0.00851	1.942	0.00273	1.48	0.0381
CSA012055.1	461	K	PREDICTED: 3-ketoacyl-CoA thiolase 2, peroxisomal [Solanum pennellii]	1	3.56e-05	94.122	IESNNLLSK(1)DAR	2	-0.49219	8	1.068	0.91	1.342	1.308	0.88	1.191	1.059	0.748	0.694	1	1	0.997	1.002	1	1	1.001	1	1	1.068	0.91	1.345	1.305	0.88	1.191	1.058	0.748	0.694	1.351	0.161	1.33	0.182	0.984	0.927
CSA012136.1	391	K	PREDICTED: malate dehydrogenase, chloroplastic [Solanum tuberosum]	1	0.00495	57.532	ALEALK(1)PELK	2	-0.15308	3	1.744	0.879	1.126		1.193	1.117	0.687	0.655	0.976	1	1.002	1.001	0.998	1.003	1.002	0.995	0.998	1.001	1.743	0.878	1.125		1.189	1.115	0.69	0.656	0.975	1.489	0.0657	1.614	0.161	1.084	0.791
CSA012136.1	400	K	PREDICTED: malate dehydrogenase, chloroplastic [Solanum tuberosum]	1	0.00106	60	SSIEK(1)GIGFAQK	2	-1.9135	2	0.993	1.064	1.28	1.181	1.013	1.424	0.987	0.573	0.713	1	1.002	1.001	0.998	1.003	1.002	0.995	0.998	1.001	0.993	1.062	1.279	1.183	1.01	1.422	0.992	0.574	0.712	1.587	0.0602	1.463	0.0791	0.922	0.56
CSA012185.1	283	K	PREDICTED: adenosine kinase 2 [Vitis vinifera]	1	0.000732	75.819	LFPVILLPK(1)EK	2	-0.023937	7	0.145	0.47	0.69	0.656	1.037	1.217	1.27	1.57	1.227	0.999	0.999	0.994	0.999	1	0.999	1.002	1.008	1.001	0.145	0.471	0.694	0.657	1.037	1.218	1.267	1.558	1.226	0.719	0.124	0.323	0.00868	0.45	0.0807
CSA012222.1	347	K	PREDICTED: protein RETICULATA-RELATED 3, chloroplastic-like [Nicotiana tabacum]	1	0.00206	44.252	QLVTDEAGLAAEK(1)EK	2	3.1078	2	1.547	1.34	1.878	0.886	0.777	0.994	1.026	0.644	0.571	0.988	1.06	1.063	1.036	0.967	0.988	0.963	0.992	0.943	1.566	1.265	1.766	0.855	0.803	1.006	1.066	0.649	0.606	1.148	0.51	1.981	0.0214	1.725	0.0151
CSA012291.1	201	K	PREDICTED: aspartate aminotransferase, chloroplastic [Vitis vinifera]	1	1.29e-05	45.221	VVISSPTWGNHK(1)NIFNDAR	3	3.7989	1							0.928		0.668	1.001	1	1.001	0.998	1	1.001	1	0.999	0.999							0.928		0.669
CSA012291.1	400	K	PREDICTED: aspartate aminotransferase, chloroplastic [Vitis vinifera]	1	6.34e-05	85.554	QILFDSLSAK(1)DK	2	-0.2151	9	0.908	1.365	1.39	0.913	1.213	0.957	0.872	0.634	1.029	1.001	1	1.001	0.998	1	1.001	1	0.999	0.999	0.907	1.364	1.389	0.915	1.213	0.956	0.872	0.634	1.03	1.215	0.286	1.443	0.126	1.187	0.351
CSA012291.1	126	K	PREDICTED: aspartate aminotransferase, chloroplastic [Vitis vinifera]	1	1.63e-07	99.991	KAENLMLEK(1)GENK	2	-0.77	12	1.33		0.996	1.031	0.906	0.975	1.001	1.042	0.651	1.001	1	1.001	0.998	1	1.001	1	0.999	0.999	1.329		0.995	1.033	0.906	0.974	1.001	1.043	0.652	1.08	0.606	1.293	0.285	1.197	0.247
CSA012375.1	206	K	PREDICTED: methyl-CpG-binding domain-containing protein 11-like [Nelumbo nucifera]	1	0.00825	53.211	NK(1)VEIDETSK	2	2.15	5	1.157	1.167	0.906	1.234	1.163	1.03	0.788	0.874	0.84	0.992	0.995	0.993	1.001	1.001	0.998	1.015	1.003	1.002	1.167	1.173	0.912	1.233	1.162	1.032	0.776	0.872	0.838	1.378	0.0086	1.308	0.0475	0.949	0.606
CSA012375.1	214	K	PREDICTED: methyl-CpG-binding domain-containing protein 11-like [Nelumbo nucifera]	0.803771	2.82e-10	62.94	VEIDETSK(0.804)EK(0.196)PESDDVGNK	3	0.7194	2	0.835			0.889	1.114	1.274		0.931	0.736	0.992	0.995	0.993	1.001	1.001	0.998	1.015	1.003	1.002	0.842			0.888	1.113	1.276		0.928	0.735	1.314	0.206	1.012		0.771
CSA012375.1	260	K	PREDICTED: methyl-CpG-binding domain-containing protein 11-like [Nelumbo nucifera]	1	0.00954	49.444	IVK(1)EEQHNK	3	-0.19648	4	1.447	0.948	1.637	1.139	0.896	0.922		0.796	0.935	0.992	0.995	0.993	1.001	1.001	0.998	1.015	1.003	1.002	1.459	0.953	1.648	1.138	0.895	0.923		0.794	0.933	1.141	0.354	1.567	0.171	1.373	0.172
CSA012375.1	135	K	PREDICTED: methyl-CpG-binding domain-containing protein 11-like [Nelumbo nucifera]	1	0.000223	55.011	EK(1)DDIDEDGETAEEK	2	0.60636	1	1.221	1.367	1.237	1.012	1.438	1.181	0.594	0.706	0.666	0.992	0.995	0.993	1.001	1.001	0.998	1.015	1.003	1.002	1.231	1.374	1.246	1.011	1.437	1.183	0.585	0.704	0.665	1.858	0.0122	1.971	0.000386	1.061	0.607
CSA012449.1	77	K		0.999977	4.55e-07	67.997	LKPQEEK(1)TEEDR	3	0.70712	8	1.127	0.784	1.905	1.012		1.281	0.558	0.982
CSA012503.1	334	K	PREDICTED: protochlorophyllide reductase, chloroplastic [Eucalyptus grandis]	1	0.00323	45.614	YITK(1)GFVSEEESGK	2	1.6071	1		0.614	0.817		1.364	1.629	0.73	0.674	0.866	0.999	1	1.006	1.003	1.006	1.003	0.99	0.995	0.998		0.614	0.812		1.356	1.625	0.737	0.677	0.867	1.959	0.0097	0.937	0.675	0.478	0.0431
CSA012503.1	344	K	PREDICTED: protochlorophyllide reductase, chloroplastic [Eucalyptus grandis]	1	0.00328	60.255	GFVSEEESGK(1)R	2	-2.5596	3		0.907	0.408		1.562	0.833	1.044	0.9	0.838	0.999	1	1.006	1.003	1.006	1.003	0.99	0.995	0.998		0.907	0.405		1.553	0.831	1.055	0.905	0.839	1.278	0.425	0.704	0.269	0.551	0.347
CSA012532.1	588	K	PREDICTED: transketolase, chloroplastic [Nelumbo nucifera]	1	2.42e-83	173.28	PADGNETAGAYK(1)VAVLNR	3	-0.4057	18	0.823	1.119	1.209	1.121	1.148	0.948	0.924	0.798	1.012	1.002	1.001	0.999	1.003	1.001	1.001	0.998	0.997	0.997	0.821	1.118	1.21	1.118	1.146	0.947	0.926	0.8	1.015	1.172	0.149	1.149	0.362	0.981	0.885
CSA012532.1	710	K	PREDICTED: transketolase, chloroplastic [Nelumbo nucifera]	1	0.00529	96.19	HIGSK(1)GK	2	0.34962	8	1.059	1.176	1.344	1.123	1.165	1.194	0.586	0.729	0.972	1.002	1.001	0.999	1.003	1.001	1.001	0.998	0.997	0.997	1.057	1.175	1.346	1.12	1.163	1.193	0.587	0.731	0.975	1.516	0.0266	1.56	0.0383	1.029	0.715
CSA012532.1	712	K	PREDICTED: transketolase, chloroplastic [Nelumbo nucifera]	1	0.00181	91.069	GK(1)AIGIDR	2	-1.0637	6	1.109	1.399	1.021	1.388	1.408	1.42			0.03	1.002	1.001	0.999	1.003	1.001	1.001	0.998	0.997	0.997	1.107	1.398	1.022	1.384	1.406	1.418			0.03	46.638		39.082		0.838	0.117
CSA012532.1	314	K	PREDICTED: transketolase, chloroplastic [Nelumbo nucifera]	1	0.00904	90.777	AAIK(1)EAK	2	0.38499	8	1.025	1.111	0.916	1.326	1.149	1.241	0.765	0.897	0.699	1.002	1.001	0.999	1.003	1.001	1.001	0.998	0.997	0.997	1.023	1.11	0.917	1.322	1.147	1.24	0.766	0.9	0.701	1.567	0.00441	1.289	0.0478	0.822	0.0431
CSA012532.1	480	K	PREDICTED: transketolase, chloroplastic [Nelumbo nucifera]	1	3.71e-26	146.79	MFGDFQK(1)NTPEER	2	-0.94508	35	1.392	1.253	1.265	1.001	1.204	1.054	0.874	0.703	0.646	1.002	1.001	0.999	1.003	1.001	1.001	0.998	0.997	0.997	1.389	1.252	1.266	0.998	1.202	1.053	0.876	0.705	0.648	1.46	0.0204	1.754	0.00232	1.201	0.0439
CSA012532.1	606	K	PREDICTED: transketolase, chloroplastic [Nelumbo nucifera]	1	6.41e-28	112.17	QK(1)LSHLPGTSVEGVEK	3	-1.085	5	0.963		0.611	1.276	1.248	1.007	1.016	0.722		1.002	1.001	0.999	1.003	1.001	1.001	0.998	0.997	0.997	0.961		0.612	1.272	1.246	1.006	1.018	0.724		1.349	0.145	0.903	0.747	0.669	0.107
CSA012532.1	727	K	PREDICTED: transketolase, chloroplastic [Nelumbo nucifera]	1	0.00218	56.205	FGASAPAGK(1)IYK	2	-0.078835	4	0.925	0.978	1.191	1.156	0.893	1.167	1.133	0.775	0.851	1.002	1.001	0.999	1.003	1.001	1.001	0.998	0.997	0.997	0.923	0.977	1.192	1.153	0.892	1.166	1.135	0.777	0.853	1.161	0.352	1.118	0.469	0.963	0.763
CSA012532.1	353	K	PREDICTED: transketolase, chloroplastic [Nelumbo nucifera]	1	3.71e-42	115.42	ANSYSVHGSALGAK(1)EVDATR	3	1.001	14		0.65	0.781	0.754	0.978	1.124	1.22	1.096	0.889	1.002	1.001	0.999	1.003	1.001	1.001	0.998	0.997	0.997		0.649	0.782	0.752	0.977	1.123	1.222	1.099	0.891	0.888	0.452	0.668	0.077	0.753	0.21
CSA012532.1	317	K	PREDICTED: transketolase, chloroplastic [Nelumbo nucifera]	0.999999	5.69e-05	79.886	EAK(1)TVTDKPTLIK	2	0.63265	13	0.691	0.963	0.246	1.651	0.9	1.143	0.976	1.074	1.014	1.002	1.001	0.999	1.003	1.001	1.001	0.998	0.997	0.997	0.69	0.962	0.246	1.646	0.899	1.142	0.978	1.077	1.017	1.2	0.408	0.618	0.137	0.515	0.121
CSA012532.1	376	K	PREDICTED: transketolase, chloroplastic [Nelumbo nucifera]	1	1.1e-07	62.813	NLGWPYEPFHVPEDVK(1)K	3	1.5885	2								0.672	1.022	1.002	1.001	0.999	1.003	1.001	1.001	0.998	0.997	0.997								0.674	1.025
CSA012532.1	89	K	PREDICTED: transketolase, chloroplastic [Nelumbo nucifera]	1	4.77e-23	127.36	TETALVDK(1)SVNTIR	2	-0.2464	12	0.769	0.957	1.265	1.169	1.035	1.274	1.004	0.851	0.746	1.002	1.001	0.999	1.003	1.001	1.001	0.998	0.997	0.997	0.768	0.956	1.266	1.166	1.034	1.272	1.006	0.853	0.748	1.332	0.0474	1.147	0.479	0.861	0.375
CSA012532.1	405	K	PREDICTED: transketolase, chloroplastic [Nelumbo nucifera]	1	0.000125	111.52	YK(1)EEAAELK	2	1.093	25	0.899	1.69	0.713	1.107	0.988	1.265	0.918	0.87	0.672	1.002	1.001	0.999	1.003	1.001	1.001	0.998	0.997	0.997	0.897	1.688	0.714	1.104	0.987	1.263	0.92	0.872	0.674	1.36	0.0546	1.338	0.418	0.984	0.956
CSA012532.1	133	K	PREDICTED: transketolase, chloroplastic [Nelumbo nucifera]	1	0.00025	94.692	YNPK(1)NPCWFNR	2	-0.067754	5	0.992	1.291	1.23	1.051	1.564	1.069	0.595	0.717	0.804	1.002	1.001	0.999	1.003	1.001	1.001	0.998	0.997	0.997	0.99	1.29	1.231	1.048	1.562	1.068	0.596	0.719	0.806	1.734	0.0441	1.655	0.0136	0.955	0.786
CSA012537.1	78	K	PREDICTED: heat shock 70 kDa protein, mitochondrial-like [Sesamum indicum]	1	0.000372	71.558	NPK(1)VIENAEGSR	2	2.9852	6	1.696	1.02	0.804	0.913	1.113	1.047		1.142	0.726	0.998	0.998	1	0.995	1.01	0.996	0.997	1.001	1.005	1.699	1.022	0.804	0.918	1.102	1.051		1.14	0.723	1.099	0.628	1.261	0.568	1.148	0.611
CSA012537.1	301	K	PREDICTED: heat shock 70 kDa protein, mitochondrial-like [Sesamum indicum]	1	0.00224	52.391	TESIDLSK(1)DK	2	2.0687	3			1.095					1.129	0.761	0.998	0.998	1	0.995	1.01	0.996	0.997	1.001	1.005			1.095					1.127	0.758			1.161
CSA012537.1	601	K	PREDICTED: heat shock 70 kDa protein, mitochondrial-like [Sesamum indicum]	1	0.00801	69.716	SVNEYK(1)DK	2	0.30449	6	1.305	1.157	0.941	1.042	1.153	1.361	0.656	0.789	0.851	0.998	0.998	1	0.995	1.01	0.996	0.997	1.001	1.005	1.307	1.16	0.941	1.047	1.142	1.366	0.658	0.788	0.847	1.55	0.0186	1.486	0.0366	0.958	0.747
CSA012572.1	367	K	PREDICTED: 60S ribosomal protein L4 [Ziziphus jujuba]	0.999982	0.0015	74.962	KPITK(1)EEAAK	2	0.31715	5	1.18	0.868	1.375	1.207	1.08	1.37	0.634	0.822	0.783	1.002	1.004	1.001	0.999	0.998	0.998	0.999	0.999	1	1.178	0.864	1.373	1.208	1.082	1.372	0.635	0.823	0.783	1.634	0.0096	1.524	0.0694	0.933	0.654
CSA012572.1	123	K	PREDICTED: 60S ribosomal protein L4 [Ziziphus jujuba]	1	0.00193	114.02	INVNQK(1)R	2	1.6968	5	1.237	0.883	0.839	1.116	1.353	1.656	0.641	0.705	0.73	1.002	1.004	1.001	0.999	0.998	0.998	0.999	0.999	1	1.235	0.879	0.838	1.117	1.355	1.659	0.642	0.706	0.73	1.988	0.0126	1.421	0.0864	0.715	0.122
CSA012572.1	172	K	PREDICTED: 60S ribosomal protein L4 [Ziziphus jujuba]	1	0.00132	94.85	TSAAIK(1)ALK	2	-1.3016	5		0.636		1.126	0.732	1.633		0.727		1.002	1.004	1.001	0.999	0.998	0.998	0.999	0.999	1		0.633		1.127	0.733	1.636		0.728		1.601		0.87		0.543
CSA012572.1	185	K	PREDICTED: 60S ribosomal protein L4 [Ziziphus jujuba]	1	0.00105	60.157	QIGAYSDAEK(1)AK	2	1.7748	7		1.007	0.792	1.201	1.217	1.133	0.691	0.917	0.822	1.002	1.004	1.001	0.999	0.998	0.998	0.999	0.999	1		1.003	0.791	1.202	1.219	1.135	0.692	0.918	0.822	1.462	0.006	1.106	0.511	0.757	0.0435
CSA012572.1	175	K	PREDICTED: 60S ribosomal protein L4 [Ziziphus jujuba]	1	1.89e-06	90.412	ALK(1)QIGAYSDAEK	2	0.29136	8		0.988	0.956	1.079	1.058	1.242	0.96	0.692	0.822	1.002	1.004	1.001	0.999	0.998	0.998	0.999	0.999	1		0.984	0.955	1.08	1.06	1.244	0.961	0.693	0.822	1.366	0.0356	1.174	0.249	0.859	0.128
CSA012667.1	282	K	PREDICTED: linoleate 13S-lipoxygenase 2-1, chloroplastic-like [Ziziphus jujuba]	1	0.00143	107.32	DK(1)FSWFR	2	-1.4826	1							0.753			1.008	1.005	1.004	1.002	1.002	1.007	0.993	0.993	0.986							0.759
CSA012667.1	105	K	PREDICTED: linoleate 13S-lipoxygenase 2-1, chloroplastic-like [Ziziphus jujuba]	1	0.00271	52.576	SYLPSQTPDGLK(1)R	2	-2.8252	2	1.588							0.7		1.008	1.005	1.004	1.002	1.002	1.007	0.993	0.993	0.986	1.576							0.705				2.235
CSA012667.1	12	K	PREDICTED: linoleate 13S-lipoxygenase 2-1, chloroplastic-like [Ziziphus jujuba]	1	0.000771	80.438	ETIK(1)GYAHR	2	0.010698	7	1.239	0.765	0.768	1.104	1.305	1.205	0.811	0.921	0.889	1.008	1.005	1.004	1.002	1.002	1.007	0.993	0.993	0.986	1.23	0.761	0.765	1.101	1.302	1.196	0.817	0.928	0.902	1.36	0.00899	1.041	0.83	0.765	0.165
CSA012836.1	371	K	PREDICTED: 60S ribosomal protein L3 [Vitis vinifera]	1	0.000149	72.887	FIDTSSK(1)FGHGR	3	0.61429	8	1.149	0.925	0.86	1.48	1.337	0.939	0.949	0.833	0.604	1.004	1.002	1.004	0.995	0.995	0.996	1.002	1.003	1.001	1.145	0.923	0.857	1.488	1.344	0.943	0.947	0.831	0.604	1.585	0.0726	1.228	0.246	0.775	0.2
CSA012836.1	310	K	PREDICTED: 60S ribosomal protein L3 [Vitis vinifera]	1	0.00129	40.724	TEK(1)DITPMGGFPHYGVVK	3	0.17995	1						1.372	0.703		0.552	1.004	1.002	1.004	0.995	0.995	0.996	1.002	1.003	1.001						1.377	0.702		0.552	2.198
CSA012836.1	383	K	PREDICTED: 60S ribosomal protein L3 [Vitis vinifera]	1	0.0144	54.539	FQTVEEK(1)QK	2	0.52405	1	1.024	0.946	1.499	1.145	0.962	1.277				1.004	1.002	1.004	0.995	0.995	0.996	1.002	1.003	1.001	1.02	0.944	1.493	1.151	0.967	1.282								1.017	0.926
CSA012836.1	364	K	PREDICTED: 60S ribosomal protein L3 [Vitis vinifera]	1	0.00109	76.228	LK(1)FIDTSSK	2	0.5672	8	0.78	0.645	0.832	1.173	1.301	1.582	0.963	0.798	0.78	1.004	1.002	1.004	0.995	0.995	0.996	1.002	1.003	1.001	0.777	0.644	0.829	1.179	1.308	1.588	0.961	0.796	0.78	1.607	0.0186	0.887	0.299	0.552	0.0101
CSA012876.1	120	K	PREDICTED: 1-aminocyclopropane-1-carboxylate oxidase [Juglans regia]	1	0.00482	76.825	EFAAK(1)LEK	2	-3.5078	6				0.929	0.863	0.839	0.937	0.886	0.82	1.003	0.999	0.991	1.007	1.003	1	1.003	0.994	1				0.922	0.86	0.839	0.934	0.891	0.82	0.991	0.86
CSA012876.1	298	K	PREDICTED: 1-aminocyclopropane-1-carboxylate oxidase [Juglans regia]	1	0.00559	95.531	FQAK(1)EPR	2	-2.52	8				1.14		0.797		0.855	0.862	1.003	0.999	0.991	1.007	1.003	1	1.003	0.994	1				1.132		0.797		0.86	0.862	1.12	0.599
CSA012876.1	66	K	PREDICTED: 1-aminocyclopropane-1-carboxylate oxidase [Juglans regia]	1	0.00128	98.044	FK(1)EVVASK	2	1.0298	8	0.869	1.01	0.712	1.003	1.016	0.751	0.945	1.09	1.421	1.003	0.999	0.991	1.007	1.003	1	1.003	0.994	1	0.867	1.011	0.719	0.996	1.013	0.751	0.942	1.096	1.421	0.798	0.229	0.75	0.155	0.941	0.671
CSA012958.1	457	K	PREDICTED: protease Do-like 1, chloroplastic [Nelumbo nucifera]	1	0.0014	96.171	ILDQCK(1)VGDK	2	-1.0429	6	0.961	0.95	0.876	1.103	1.105	1.012	0.796	0.887	1.29	0.999	0.999	1.002	1.002	1.001	0.996	1.006	1	0.996	0.962	0.951	0.874	1.101	1.104	1.016	0.791	0.887	1.295	1.083	0.628	0.937	0.713	0.865	0.0223
CSA012958.1	234	K	PREDICTED: protease Do-like 1, chloroplastic [Nelumbo nucifera]	1	5.2e-09	89.231	VVGFDQDK(1)DVAVLR	2	0.093158	9	0.403	0.744	0.987	0.543	1.077	0.861	1.223	1.415	1.304	0.999	0.999	1.002	1.002	1.001	0.996	1.006	1	0.996	0.403	0.745	0.985	0.542	1.076	0.864	1.216	1.415	1.31	0.63	0.0425	0.541	0.0279	0.86	0.639
CSA012958.1	245	K	PREDICTED: protease Do-like 1, chloroplastic [Nelumbo nucifera]	1	0.0101	89.296	VDAPK(1)DK	2	0.16637	6	1.078	0.864	1.721	1.06	1.133	0.993	0.687	0.913	0.906	0.999	0.999	1.002	1.002	1.001	0.996	1.006	1	0.996	1.079	0.865	1.718	1.058	1.132	0.997	0.683	0.913	0.91	1.272	0.0567	1.461	0.223	1.149	0.574
CSA012976.1	48	K	PREDICTED: 40S ribosomal protein S23 [Cucumis melo]	0.999869	3.18e-09	71.531	KPFAGSSHAK(1)GIVLEK	3	0.33946	10	1.185	1.09			0.827	1.293	0.9	0.758	0.802	0.993	0.994	0.986	1.003	1.001	0.999	1.009	1.012	1.003	1.193	1.096			0.826	1.295	0.892	0.749	0.8	1.303	0.27	1.407	0.0144	1.08	0.758
CSA012976.1	54	K	PREDICTED: 40S ribosomal protein S23 [Cucumis melo]	1	0.0111	45.28	GIVLEK(1)IGIEAK	2	2.1122	1	0.41			0.356	0.73	0.661	1.11		2.088	0.993	0.994	0.986	1.003	1.001	0.999	1.009	1.012	1.003	0.413			0.355	0.729	0.662	1.1		2.082	0.366	0.0837	0.259		0.709
CSA012999.1	158	K	PREDICTED: 40S ribosomal protein S7 [Nelumbo nucifera]	1	0.00277	85.212	IFLDPK(1)AR	2	-0.1346	14	0.933	1.107	1.125	0.839	1.243	1.13	1.117	0.711	0.862	0.997	1.005	1.004	0.995	0.995	1.002	1.001	1.002	0.998	0.936	1.101	1.12	0.843	1.249	1.128	1.116	0.709	0.863	1.198	0.354	1.174	0.303	0.98	0.883
CSA012999.1	149	K	PREDICTED: 40S ribosomal protein S7 [Nelumbo nucifera]	1	0.00207	89.355	IDGSK(1)IIK	2	1.349	12	0.969	0.729	0.894	1.302	1.211	1.442	0.772	1.01	0.661	0.997	1.005	1.004	0.995	0.995	1.002	1.001	1.002	0.998	0.972	0.725	0.89	1.308	1.217	1.44	0.771	1.008	0.662	1.624	0.0136	1.06	0.717	0.653	0.0091
CSA012999.1	91	K	PREDICTED: 40S ribosomal protein S7 [Nelumbo nucifera]	1	0.00039	70.889	FSGK(1)DVVLIATR	2	-1.213	2	0.396	0.697	1.006	0.55	0.998	0.88	1.398	1.182	1.428	0.997	1.005	1.004	0.995	0.995	1.002	1.001	1.002	0.998	0.397	0.694	1.002	0.553	1.003	0.878	1.397	1.179	1.43	0.608	0.0281	0.522	0.029	0.86	0.632
CSA013009.1	52	K	PREDICTED: (+)-neomenthol dehydrogenase [Theobroma cacao]	1	0.00228	72.607	GFEALEK(1)LK	2	3.5484	4	0.928	1.052	1.983	1.011	1.092	0.933	0.741	1.02	0.676	0.994	0.997	1.002	0.999	0.999	0.995	1.003	1.005	1.006	0.933	1.055	1.979	1.012	1.093	0.938	0.739	1.015	0.672	1.254	0.146	1.636	0.212	1.304	0.407
CSA013009.1	9	K	PREDICTED: (+)-neomenthol dehydrogenase [Theobroma cacao]	1	0.000351	78.098	AEAITTTK(1)R	2	1.8313	7	0.634		0.669	2.113	0.778	0.923	0.828	1.027	0.73	0.994	0.997	1.002	0.999	0.999	0.995	1.003	1.005	1.006	0.638		0.668	2.114	0.779	0.928	0.826	1.022	0.726	1.485	0.39	0.761	0.167	0.512	0.338
CSA013029.1	121	K	PREDICTED: probable polyribonucleotide nucleotidyltransferase 1, chloroplastic isoform X2 [Populus euphratica]	1	0.0123	51.445	LVFK(1)EVTSK	2	1.1152	1										1.004	1.001	1.002	0.998	1.001	1.001	0.997	0.997	0.998
CSA013046.1	186	K	PREDICTED: ESCRT-related protein CHMP1B-like [Nelumbo nucifera]	1	0.00028	74.987	APEK(1)VDEDDLSR	2	0.20461	4	0.794	0.995	1.187	1.62	0.984	1.179	0.809	0.763	0.814	1.024	1.023	1.023	0.925	1.027	1.024	1.026	1.028	0.9	0.775	0.972	1.161	1.751	0.958	1.152	0.788	0.742	0.904	1.586	0.122	1.194	0.263	0.753	0.294
CSA013155.1	86	K	GDP-fucose protein O-fucosyltransferase [Medicago truncatula]	1	0.000234	63.185	IMTSTVDMK(1)DESR	2	-0.42843	4		1.012	0.96		0.883	1.568			0.836	1.035	0.992	1.019	0.975	1	0.978	1.001	1.039	0.961		1.02	0.942		0.883	1.603			0.87	1.429		1.128		0.789	0.545
CSA013184.1	131	K	Chaperone protein [Morus notabilis]	1	0.000114	100.88	ALLEQK(1)DGLAR	2	-0.5962	16	1.072	0.913	1.178	0.99	0.846	0.933	1.233	0.99	0.863	0.993	0.997	0.998	1.004	1.008	1.004	1.004	1	0.992	1.079	0.916	1.18	0.986	0.839	0.929	1.228	0.99	0.87	0.892	0.383	1.028	0.836	1.153	0.187
CSA013255.1	67	K	PREDICTED: heterogeneous nuclear ribonucleoprotein 1-like [Juglans regia]	1	0.000369	74.611	VLQDK(1)HLIDGR	2	-2.2263	4					1.144	0.49	0.945			0.993	0.998	0.942	1.022	1.012	1.087	1.019	0.976	0.951					1.13	0.451	0.927			0.852
CSA013336.1	157	K	PREDICTED: importin-5-like [Nicotiana sylvestris]	1	0.0019	64.103	LAVEK(1)GIAQGR	2	-0.63416	3	0.931	0.843	1.495	0.927	0.804	0.919	1.344	1.129	0.647	1.004	1.004	0.996	0.995	0.996	1.01	0.992	1.006	0.998	0.928	0.839	1.501	0.932	0.807	0.91	1.355	1.122	0.648	0.848	0.495	1.045	0.88	1.233	0.384
CSA013337.1	401	K		1	0.0169	64.265	FDLMYAK(1)R	2	1.1246	4	1.008	1.148	1.646	0.75	1.278	1.034	0.878	0.776	0.817
CSA013341.1	112	K	PREDICTED: carbonic anhydrase 2-like [Citrus sinensis]	1	6.09e-18	124.42	NIANLVPGFNK(1)LR	2	0.36079	3				0.201			1.141	0.914	1.014	1.004	1.001	1.004	1	0.996	0.999	1.001	0.997	0.999				0.201			1.14	0.917	1.015	0.196
CSA013341.1	216	K	PREDICTED: carbonic anhydrase 2-like [Citrus sinensis]	1	0.00904	90.777	VAK(1)GTLK	2	-0.61091	11	1.387	1.04	0.931	1.404	1.556		0.526	0.735	0.77	1.004	1.001	1.004	1	0.996	0.999	1.001	0.997	0.999	1.381	1.039	0.927	1.404	1.562		0.526	0.737	0.771	2.187	0.00601	1.646	0.0489	0.753	0.143
CSA013341.1	188	K	PREDICTED: carbonic anhydrase 2-like [Citrus sinensis]	1	0.0125	86.086	DEEK(1)YAR	2	-0.80004	3	1.113	1.048	1.231	1.259	1.259	1.405	0.598	0.659	0.755	1.004	1.001	1.004	1	0.996	0.999	1.001	0.997	0.999	1.108	1.047	1.226	1.259	1.264	1.407	0.598	0.661	0.756	1.951	0.00067	1.679	0.00284	0.861	0.063
CSA013341.1	184	K	PREDICTED: carbonic anhydrase 2-like [Citrus sinensis]	1	2.46e-05	78.814	VEAELPDAK(1)DEEK	2	-0.18792	15	1.07	0.803	0.965	1.198	1.312	1.442	0.781	0.988	0.514	1.004	1.001	1.004	1	0.996	0.999	1.001	0.997	0.999	1.066	0.803	0.961	1.198	1.317	1.444	0.78	0.991	0.515	1.732	0.0228	1.238	0.315	0.715	0.0226
CSA013361.1	115	K		1	0.000832	84.615	AACEASLK(1)R	2	2.2919	7	0.695	1.52	0.824	1.012	0.992	1.135	1.024	0.878	0.915
CSA013374.1	185	K	PREDICTED: photosystem II 22 kDa protein, chloroplastic [Vitis vinifera]	1	1.35e-13	87.429	SALGLK(1)EGGPLFGFTK	2	-0.63614	5				0.046	0.166	0.135	1.154	1.571	1.891	0.998	0.997	0.997	0.997	1.003	1	1.005	0.997	1.005				0.046	0.165	0.135	1.148	1.575	1.882	0.075	0.00277
CSA013374.1	169	K	PREDICTED: photosystem II 22 kDa protein, chloroplastic [Vitis vinifera]	1	3.3e-12	75.548	FVDDPPTGLDK(1)AVIPPGK	2	-0.54939	8	0.31	0.792	1.097		1.422	1.177	1.18	0.812	0.944	0.998	0.997	0.997	0.997	1.003	1	1.005	0.997	1.005	0.311	0.794	1.1		1.417	1.177	1.174	0.814	0.939	1.33	0.143	0.753	0.395	0.567	0.167
CSA013374.1	176	K	PREDICTED: photosystem II 22 kDa protein, chloroplastic [Vitis vinifera]	1	0.000305	82.287	AVIPPGK(1)SLR	2	0.24662	33	1.095	0.883	1.042	1.27	1.015	1.062	1.023	0.877	0.8	0.998	0.997	0.997	0.997	1.003	1	1.005	0.997	1.005	1.097	0.886	1.045	1.274	1.012	1.062	1.017	0.879	0.796	1.243	0.102	1.124	0.286	0.904	0.356
CSA013381.1	319	K	PREDICTED: alpha-galactosidase 1-like [Nelumbo nucifera]	1	2.49e-05	56.569	EVIAVNQDK(1)LGVQAK	2	1.3161	2	0.652	0.698	1.068	1.075	1.245	1.31	1.19	0.734	0.874	1.002	1.001	0.999	0.997	0.997	0.997	1.004	1.003	1	0.65	0.697	1.069	1.079	1.249	1.314	1.186	0.732	0.874	1.305	0.134	0.866	0.545	0.664	0.0529
CSA013381.1	383	K	PREDICTED: alpha-galactosidase 1-like [Nelumbo nucifera]	1	0.00189	70.363	DLWEHK(1)TLK	3	1.6118	5	0.893	1.033	1.071	1.399	1.209	1.028	1.059	0.533		1.002	1.001	0.999	0.997	0.997	0.997	1.004	1.003	1	0.891	1.032	1.072	1.404	1.213	1.031	1.055	0.531		1.533	0.176	1.258	0.396	0.821	0.146
CSA013381.1	114	K	PREDICTED: alpha-galactosidase 1-like [Nelumbo nucifera]	1	0.00337	51.445	DNEGNLMAK(1)K	2	0.77624	1										1.002	1.001	0.999	0.997	0.997	0.997	1.004	1.003	1
CSA013395.1	53	K	PREDICTED: probable glutathione S-transferase [Populus euphratica]	1	8.22e-05	69.03	SHLLLELNPVHK(1)K	3	-0.48124	6	1.036	0.808	1.551	0.848	1.292	0.942	1.149	0.794	0.743	1	1.011	1.005	0.981	1.001	1.003	0.986	1.011	1.003	1.036	0.799	1.544	0.865	1.291	0.939	1.165	0.785	0.741	1.15	0.514	1.256	0.424	1.092	0.731
CSA013395.1	140	K	PREDICTED: probable glutathione S-transferase [Populus euphratica]	1	0.00905	67.494	IEAELK(1)GK	2	1.0074	6	0.811	1.289	0.864	0.981	1.058	1.106	0.744	0.954	1.21	1	1.011	1.005	0.981	1.001	1.003	0.986	1.011	1.003	0.811	1.275	0.86	1	1.057	1.103	0.755	0.944	1.206	1.088	0.559	1.014	0.947	0.932	0.658
CSA013417.1	128	K	PREDICTED: probable protein disulfide-isomerase A6 [Nelumbo nucifera]	1	0.0132	67.704	DSK(1)GQLTSK	2	0.43446	5								0.815		1.004	0.999	1.004	0.997	0.999	0.999	0.997	0.996	1.005								0.818
CSA013417.1	99	K	PREDICTED: probable protein disulfide-isomerase A6 [Nelumbo nucifera]	1	0.0159	41.996	SNK(1)AGEDYDGGR	2	0.33442	1		1.053	0.943	1.283	1.381	1.336	0.448	0.839	0.654	1.004	0.999	1.004	0.997	0.999	0.999	0.997	0.996	1.005		1.054	0.939	1.287	1.383	1.338	0.449	0.842	0.651	2.063	0.00414	1.539	0.106	0.746	0.00885
CSA013417.1	215	K	PREDICTED: probable protein disulfide-isomerase A6 [Nelumbo nucifera]	1	2.8e-05	77.644	AISEAK(1)ADEFALK	2	1.7714	9	0.714	1.053	1.012	0.991	1.267	1.231	0.998	0.896	0.796	1.004	0.999	1.004	0.997	0.999	0.999	0.997	0.996	1.005	0.711	1.054	1.008	0.994	1.269	1.233	1.001	0.899	0.792	1.298	0.0634	1.03	0.84	0.793	0.155
CSA013417.1	77	K	PREDICTED: probable protein disulfide-isomerase A6 [Nelumbo nucifera]	1	0.00144	113.5	YK(1)DLGEK	2	-0.25197	2	1.129	1.052	0.909	1.167	1.383	1.33	0.71	0.665	0.828	1.004	0.999	1.004	0.997	0.999	0.999	0.997	0.996	1.005	1.124	1.053	0.905	1.171	1.385	1.332	0.712	0.668	0.824	1.764	0.00212	1.399	0.0213	0.793	0.0422
CSA013417.1	156	K	PREDICTED: probable protein disulfide-isomerase A6 [Nelumbo nucifera]	1	0.0105	50.786	EFVSAGNDEK(1)K	2	2.6907	5	1.001	0.91	0.777	1.233	1.317	1.226	0.744	0.793	1.005	1.004	0.999	1.004	0.997	0.999	0.999	0.997	0.996	1.005	0.997	0.911	0.774	1.237	1.319	1.228	0.746	0.796	1	1.488	0.00756	1.054	0.672	0.709	0.00667
CSA013417.1	169	K	PREDICTED: probable protein disulfide-isomerase A6 [Nelumbo nucifera]	1	0.000816	100.02	IEEEVEK(1)LK	2	0.69292	5	0.893	0.868	0.844	0.949	1.302	0.996	1.041	1.051	0.911	1.004	0.999	1.004	0.997	0.999	0.999	0.997	0.996	1.005	0.889	0.868	0.84	0.952	1.304	0.997	1.044	1.055	0.907	1.082	0.53	0.864	0.0524	0.799	0.121
CSA013417.1	55	K	PREDICTED: probable protein disulfide-isomerase A6 [Nelumbo nucifera]	1	0.00358	44.968	NLAPTYEK(1)VATAFK	2	0.66097	2			0.289	0.37	0.664	0.845	1.331	1.408	1.171	1.004	0.999	1.004	0.997	0.999	0.999	0.997	0.996	1.005			0.288	0.371	0.665	0.846	1.335	1.413	1.166	0.481	0.0124	0.221		0.459
CSA013417.1	222	K	PREDICTED: probable protein disulfide-isomerase A6 [Nelumbo nucifera]	1	0.00466	82.279	ADEFALK(1)K	2	0.070105	17	0.943	0.882	1.091	1.349	1.044	1.245	0.884	0.8	0.847	1.004	0.999	1.004	0.997	0.999	0.999	0.997	0.996	1.005	0.939	0.882	1.086	1.353	1.045	1.247	0.886	0.803	0.843	1.44	0.0165	1.148	0.128	0.798	0.0866
CSA013419.1	15	K		1	3.01e-08	55.724	LAPEYEK(1)LGASFK	2	0.38532	2					1.324			0.466
CSA013450.1	142	K	PREDICTED: expansin-like A2 [Populus euphratica]	1	0.0177	51.059	GMEEDLK(1)K	2	-3.2395	4	1.306	1.202	0.957	1.357	1.425	1.324	0.631	0.534	0.617	0.998	0.999	0.997	0.996	0.996	0.996	1.005	1.009	1.005	1.309	1.203	0.96	1.362	1.431	1.329	0.628	0.529	0.614	2.328	5.31e-05	1.961	0.00624	0.842	0.114
CSA013466.1	235	K	PREDICTED: triose phosphate/phosphate translocator, chloroplastic isoform X2 [Arachis ipaensis]	1	0.0101	89.296	AK(1)LEEEK	2	-0.43246	6	1.378	0.906		0.912	0.998	0.981	0.734	1.034	0.912	0.994	0.995	0.998	0.996	0.997	0.987	1.021	1	1.011	1.386	0.911		0.916	1.001	0.994	0.719	1.034	0.902	1.096	0.422	1.298	0.304	1.184	0.397
CSA013466.1	143	K	PREDICTED: triose phosphate/phosphate translocator, chloroplastic isoform X2 [Arachis ipaensis]	1	6.3e-05	67.519	LMK(1)HGFSDAIAK	2	1.7422	9	1.177	0.739	1.02	0.997	1.277	0.986	0.96	0.99		0.994	0.995	0.998	0.996	0.997	0.987	1.021	1	1.011	1.184	0.743	1.022	1.001	1.281	0.999	0.94	0.99		1.133	0.37	1.019	0.921	0.899	0.526
CSA013503.1	330	K	PREDICTED: histone H1 [Vitis vinifera]	1	0.00137	75.387	NK(1)VEHFQSR	2	-1.8295	8	1.324	1.211	0.65	1.178	1.199	1.584	0.677	0.73	0.649	1.004	0.998	0.999	0.999	0.995	1.001	1.006	1.002	0.994	1.318	1.213	0.65	1.179	1.205	1.583	0.673	0.728	0.653	1.931	0.00858	1.549	0.146	0.802	0.346
CSA013503.1	183	K	PREDICTED: histone H1 [Vitis vinifera]	1	0.000582	102.07	SAK(1)TELGNR	2	0.13456	9	1.031	1.352	0.838	1.021	1.068	1.151	0.787	0.864	1.009	1.004	0.998	0.999	0.999	0.995	1.001	1.006	1.002	0.994	1.027	1.355	0.839	1.022	1.073	1.15	0.782	0.862	1.015	1.22	0.0661	1.211	0.322	0.992	0.96
CSA013503.1	61	K	PREDICTED: histone H1 [Vitis vinifera]	1	0.000874	77.533	QAIAK(1)YIEK	2	1.5523	9	0.929	0.806	1.086	1.167	1.04	1.009	1.158	1.038	0.714	1.004	0.998	0.999	0.999	0.995	1.001	1.006	1.002	0.994	0.925	0.808	1.087	1.168	1.045	1.008	1.151	1.036	0.718	1.109	0.487	0.971	0.862	0.875	0.228
CSA013503.1	51	K	PREDICTED: histone H1 [Vitis vinifera]	1	0.0101	89.296	EK(1)DGSSR	2	1.5771	5	1.588	1.214	1.484	0.958	0.948	1.181	0.569	0.797	0.836	1.004	0.998	0.999	0.999	0.995	1.001	1.006	1.002	0.994	1.581	1.216	1.485	0.959	0.952	1.18	0.565	0.795	0.841	1.404	0.0592	1.945	0.00744	1.385	0.0399
CSA013547.1	427	K	PREDICTED: heat shock cognate protein 80 [Ziziphus jujuba]	1	0.000345	63.662	LGIHEDSQNK(1)TK	3	-1.8149	1				1.011						0.999	1.001	0.999	1.006	1	1.002	0.999	0.999	0.997				1.005
CSA013547.1	547	K	PREDICTED: heat shock cognate protein 80 [Ziziphus jujuba]	1	0.00887	58.699	VMK(1)DVLGDR	2	-1.438	3	1.17	1.289		1.382	0.824	1.043		0.649		0.999	1.001	0.999	1.006	1	1.002	0.999	0.999	0.997	1.171	1.288		1.374	0.824	1.041		0.65		1.661		1.892		1.139	0.528
CSA013547.1	529	K	PREDICTED: heat shock cognate protein 80 [Ziziphus jujuba]	1	0.00033	89.171	LDESEDEK(1)AK	2	0.50778	6	1.221	1.13	1.02	1.048	1.032	1.24	1.043	0.681	0.762	0.999	1.001	0.999	1.006	1	1.002	0.999	0.999	0.997	1.222	1.129	1.021	1.042	1.032	1.238	1.044	0.682	0.765	1.33	0.1	1.354	0.0768	1.018	0.83
CSA013547.1	326	K	PREDICTED: heat shock cognate protein 80 [Ziziphus jujuba]	1	0.00157	70.942	APFDLFDTK(1)K	2	-0.57685	7	1.033	1.453	1.209	0.963	1.554	0.987	0.79	0.591	0.748	0.999	1.001	0.999	1.006	1	1.002	0.999	0.999	0.997	1.034	1.452	1.21	0.957	1.554	0.985	0.791	0.592	0.751	1.639	0.0895	1.733	0.0184	1.057	0.786
CSA013547.1	429	K	PREDICTED: heat shock cognate protein 80 [Ziziphus jujuba]	1	0.006	74.2	TK(1)LAELLR	2	0.65824	3	0.915	0.813	1.145	0.834	1.294	1.141	1.041	0.767	1.036	0.999	1.001	0.999	1.006	1	1.002	0.999	0.999	0.997	0.916	0.812	1.146	0.829	1.294	1.139	1.042	0.768	1.04	1.145	0.45	1.009	0.954	0.881	0.486
CSA013547.1	316	K	PREDICTED: heat shock cognate protein 80 [Ziziphus jujuba]	1	0.0162	64.757	AVLFVPK(1)R	2	3.2377	9	0.975	1.007	1.128	0.958	1.337	1.108	0.85	0.788	0.958	0.999	1.001	0.999	1.006	1	1.002	0.999	0.999	0.997	0.976	1.006	1.129	0.952	1.337	1.106	0.851	0.789	0.961	1.305	0.0971	1.196	0.0687	0.916	0.479
CSA013580.1	47	K	PREDICTED: THO complex subunit 4A [Eucalyptus grandis]	1	0.0097	71.379	DAEEAVK(1)R	2	1.2488	1	0.783	0.972		0.727		1.021		1.207	1.222	1.037	0.999	1.026	0.997	1.02	0.885	0.981	1.04	1.016	0.755	0.973		0.729		1.154		1.161	1.203	0.797	0.377	0.731	0.103	0.918	0.777
CSA013671.1	116	K	PREDICTED: ubiquitin-NEDD8-like protein RUB2 [Malus domestica]	1	0.00873	46.88	LIYAGK(1)QLGDDK	2	1.7659	5	0.921	1.314	1.325	0.912	0.669	1.619	1.063	0.573	0.849	0.985	0.994	1.028	1.009	0.994	0.998	0.999	0.978	1.015	0.935	1.322	1.289	0.903	0.673	1.623	1.064	0.586	0.837	1.286	0.496	1.426	0.13	1.109	0.729
CSA013702.1	203	K	PREDICTED: probable phospholipid hydroperoxide glutathione peroxidase isoform X1 [Sesamum indicum]	1	0.000337	45.183	SSK(1)GGLLGDSIK	2	-2.5082	2				0.725				1.051	0.863	0.99	0.998	0.993	0.997	1	1.003	1.003	1.008	1.006				0.727				1.042	0.858	0.765
CSA013702.1	241	K	PREDICTED: probable phospholipid hydroperoxide glutathione peroxidase isoform X1 [Sesamum indicum]	1	0.000536	49.595	YAPTTSPLSIEK(1)DIK	2	0.89552	3			1.125	0.598	0.972	1.02	0.929	1.062		0.99	0.998	0.993	0.997	1	1.003	1.003	1.008	1.006			1.132	0.6	0.972	1.016	0.926	1.053		0.872	0.525	1.144		1.313
CSA013702.1	142	K	PREDICTED: probable phospholipid hydroperoxide glutathione peroxidase isoform X1 [Sesamum indicum]	1	0.00207	89.355	LYEQYK(1)DK	2	-0.16229	8	0.867	0.887	0.854	0.954	1.026	0.729	1.019	1.022	1.462	0.99	0.998	0.993	0.997	1	1.003	1.003	1.008	1.006	0.876	0.889	0.86	0.956	1.026	0.726	1.016	1.014	1.453	0.778	0.208	0.753	0.122	0.969	0.771
CSA013702.1	101	K	PREDICTED: probable phospholipid hydroperoxide glutathione peroxidase isoform X1 [Sesamum indicum]	1	5.68e-05	70.889	DVK(1)GNDVDLSMYK	2	0.28638	8		0.893	1.193	0.863	0.944	1.173	1.111	0.768	0.847	0.99	0.998	0.993	0.997	1	1.003	1.003	1.008	1.006		0.895	1.201	0.865	0.944	1.169	1.108	0.762	0.842	1.098	0.556	1.159	0.475	1.055	0.759
CSA013702.1	111	K	PREDICTED: probable phospholipid hydroperoxide glutathione peroxidase isoform X1 [Sesamum indicum]	1	0.00085	62.732	GNDVDLSMYK(1)GK	2	0.21055	4	0.74	1.254	1.268	0.91	0.991	0.644	1.233	0.965	1.009	0.99	0.998	0.993	0.997	1	1.003	1.003	1.008	1.006	0.747	1.256	1.276	0.912	0.991	0.642	1.229	0.957	1.003	0.798	0.187	1.028	0.883	1.289	0.294
CSA013702.1	222	K	PREDICTED: probable phospholipid hydroperoxide glutathione peroxidase isoform X1 [Sesamum indicum]	1	4.12e-05	91.62	FLVDK(1)EGNVVDR	2	3.0347	4	0.73		1.202					1.275	0.956	0.99	0.998	0.993	0.997	1	1.003	1.003	1.008	1.006	0.737		1.21					1.265	0.95			0.879	0.684
CSA013811.1	538	K	PREDICTED: heat shock cognate protein 80 [Ziziphus jujuba]	1	0.0117	65.156	EK(1)FEGLCK	2	-1.0686	7	0.719	0.745	0.844	1.38	1.216	1.029	1.014	1.078	0.787	0.999	1	0.999	1.002	1.002	1.003	0.999	0.999	0.999	0.72	0.745	0.845	1.378	1.214	1.026	1.015	1.079	0.788	1.255	0.143	0.801	0.118	0.638	0.0158
CSA013811.1	470	K	PREDICTED: heat shock cognate protein 80 [Ziziphus jujuba]	1	1.87e-07	70.197	EGQSDIYYITGESK(1)K	2	2.9805	6	1.134		1.499	1.254	1.194		0.68	0.758	0.705	0.999	1	0.999	1.002	1.002	1.003	0.999	0.999	0.999	1.136		1.5	1.252	1.192		0.681	0.759	0.706	1.709	0.000853	1.843	0.0226	1.078	0.656
CSA013811.1	241	K	PREDICTED: heat shock cognate protein 80 [Ziziphus jujuba]	1	4.14e-18	124.07	VEDVDEEK(1)EK	2	-1.0705	8		0.756	0.706	1.134	1.376	1.544		0.748	0.686	0.999	1	0.999	1.002	1.002	1.003	0.999	0.999	0.999		0.756	0.706	1.132	1.374	1.54		0.749	0.687	1.879	0.0266	1.019	0.769	0.542	0.0278
CSA013811.1	263	K	PREDICTED: heat shock cognate protein 80 [Ziziphus jujuba]	1	4.93e-05	66.492	EVSHEWSLVNK(1)QK	3	0.1033	5		0.935	1.036	1.335	0.963	1.012	0.994	0.674		0.999	1	0.999	1.002	1.002	1.003	0.999	0.999	0.999		0.935	1.037	1.333	0.962	1.009	0.995	0.675		1.319	0.26	1.181	0.464	0.895	0.511
CSA013811.1	427	K	PREDICTED: heat shock cognate protein 80 [Ziziphus jujuba]	1	5.21e-07	104.59	LGIHEDSTNK(1)TK	3	-1.4459	14	1.188	0.917	1.043	1.008	1.213	1.383	0.701	0.822	0.895	0.999	1	0.999	1.002	1.002	1.003	0.999	0.999	0.999	1.19	0.917	1.044	1.006	1.211	1.379	0.702	0.823	0.896	1.486	0.0324	1.301	0.0664	0.876	0.328
CSA013811.1	628	K	PREDICTED: heat shock cognate protein 80 [Ziziphus jujuba]	0.999813	1.57e-06	113.61	ADADKNDK(1)SVK	2	1.038	16	1.077	1.043	1.607	0.851	0.74	1.557	0.799	0.74	0.944	0.999	1	0.999	1.002	1.002	1.003	0.999	0.999	0.999	1.079	1.043	1.608	0.85	0.739	1.553	0.8	0.741	0.945	1.264	0.451	1.5	0.0977	1.187	0.566
CSA013811.1	521	K	PREDICTED: heat shock cognate protein 80 [Ziziphus jujuba]	1	0.00113	59.116	EGLK(1)LDETEDEK	2	1.6273	3		0.902	0.913		1.525	0.902	0.929		0.741	0.999	1	0.999	1.002	1.002	1.003	0.999	0.999	0.999		0.902	0.914		1.523	0.9	0.93		0.742	1.449	0.368	1.086	0.526	0.75	0.433
CSA013811.1	586	K	PREDICTED: heat shock cognate protein 80 [Ziziphus jujuba]	1	3.63e-10	104.21	IMK(1)AQALR	2	-0.49459	13	1.111	1.183	0.937	1.269	0.94	1.364	0.641	0.764	1.002	0.999	1	0.999	1.002	1.002	1.003	0.999	0.999	0.999	1.113	1.183	0.938	1.267	0.939	1.36	0.642	0.765	1.003	1.48	0.0813	1.342	0.1	0.907	0.493
CSA013811.1	481	K	PREDICTED: heat shock cognate protein 80 [Ziziphus jujuba]	1	4.38e-10	118.87	AVENSPFLEK(1)LK	2	0.17901	8	0.519	1.121	1.129	0.625	1.137	1.059	1.184	1.169	0.889	0.999	1	0.999	1.002	1.002	1.003	0.999	0.999	0.999	0.52	1.121	1.13	0.624	1.135	1.056	1.185	1.17	0.89	0.867	0.483	0.854	0.517	0.984	0.956
CSA013811.1	378	K	PREDICTED: heat shock cognate protein 80 [Ziziphus jujuba]	1	7.21e-07	115.71	EMLQQNK(1)ILK	2	-2.4114	26	1.167	1.055	0.888	1.387	1.471	0.851	0.89	0.792	0.635	0.999	1	0.999	1.002	1.002	1.003	0.999	0.999	0.999	1.169	1.055	0.889	1.385	1.469	0.849	0.891	0.793	0.636	1.596	0.091	1.342	0.0746	0.841	0.403
CSA013811.1	625	K	PREDICTED: heat shock cognate protein 80 [Ziziphus jujuba]	1	2.59e-39	178.65	RADADK(1)NDK	2	1.5313	15	0.942	1.083	1.024	0.921	1.041	1.472	0.443	1.004	1.206	0.999	1	0.999	1.002	1.002	1.003	0.999	0.999	0.999	0.943	1.083	1.025	0.92	1.039	1.468	0.444	1.005	1.208	1.29	0.415	1.149	0.601	0.89	0.505
CSA013811.1	252	K	PREDICTED: heat shock cognate protein 80 [Ziziphus jujuba]	1	2.59e-05	70.54	IK(1)EVSHEWSLVNK	3	0.36615	5	1.05	1.434	0.839		0.665	0.906	2.061	0.418	0.55	0.999	1	0.999	1.002	1.002	1.003	0.999	0.999	0.999	1.052	1.434	0.84		0.664	0.904	2.063	0.419	0.551	0.775	0.763	1.096	0.869	1.414	0.272
CSA013811.1	440	K	PREDICTED: heat shock cognate protein 80 [Ziziphus jujuba]	1	4.7e-10	94.09	YHSTK(1)SGDEMTSLK	3	0.52376	6	1.004	0.883		0.956	0.947	1.1	0.812	1.244	0.749	0.999	1	0.999	1.002	1.002	1.003	0.999	0.999	0.999	1.005	0.883		0.954	0.946	1.097	0.813	1.246	0.75	1.067	0.72	1.009	0.971	0.945	0.533
CSA013811.1	547	K	PREDICTED: heat shock cognate protein 80 [Ziziphus jujuba]	1	0.000649	94.309	VVK(1)DVLGDR	2	0.23699	9	0.957	0.908	1.182	1.325	1.007	1.137	0.993	0.771	0.823	0.999	1	0.999	1.002	1.002	1.003	0.999	0.999	0.999	0.958	0.908	1.183	1.323	1.005	1.134	0.994	0.772	0.824	1.337	0.0633	1.177	0.229	0.881	0.332
CSA013811.1	517	K	PREDICTED: heat shock cognate protein 80 [Ziziphus jujuba]	1	0.000344	82.417	LVSATK(1)EGLK	2	0.47453	15	0.846	0.872	0.889	1.198	1.226	1.398	0.843	0.959	0.732	0.999	1	0.999	1.002	1.002	1.003	0.999	0.999	0.999	0.847	0.872	0.89	1.196	1.224	1.394	0.844	0.96	0.733	1.504	0.00917	1.028	0.739	0.684	0.00312
CSA013811.1	417	K	PREDICTED: heat shock cognate protein 80 [Ziziphus jujuba]	1	1.59e-11	86.803	NLK(1)LGIHEDSTNK	3	-1.3429	7	0.707	0.641	0.71	1.307	1.111	1.529	1.025	1.104	0.612	0.999	1	0.999	1.002	1.002	1.003	0.999	0.999	0.999	0.708	0.641	0.71	1.305	1.109	1.525	1.026	1.105	0.613	1.435	0.11	0.75	0.213	0.523	0.00685
CSA013811.1	429	K	PREDICTED: heat shock cognate protein 80 [Ziziphus jujuba]	1	0.006	74.2	TK(1)LAELLR	2	0.65824	3	0.915	0.813	1.145	0.834	1.294	1.141	1.041	0.767	1.036	0.999	1	0.999	1.002	1.002	1.003	0.999	0.999	0.999	0.916	0.813	1.146	0.833	1.292	1.138	1.042	0.768	1.037	1.146	0.443	1.01	0.949	0.881	0.482
CSA013811.1	277	K	PREDICTED: heat shock cognate protein 80 [Ziziphus jujuba]	0.938435	1.09e-05	62.861	K(0.062)PEEITK(0.938)EEYSAFYK	3	3.2053	1						0.958				0.999	1	0.999	1.002	1.002	1.003	0.999	0.999	0.999						0.955
CSA013811.1	316	K	PREDICTED: heat shock cognate protein 80 [Ziziphus jujuba]	1	0.00925	72.138	AILFVPK(1)R	2	-1.2034	17	1.267	1.105	1.338	0.976	1.31	1.043	0.688	0.794	0.832	0.999	1	0.999	1.002	1.002	1.003	0.999	0.999	0.999	1.269	1.105	1.339	0.974	1.308	1.04	0.689	0.795	0.833	1.434	0.0389	1.602	0.00469	1.117	0.351
CSA013811.1	456	K	PREDICTED: heat shock cognate protein 80 [Ziziphus jujuba]	1	3.39e-12	78.078	MK(1)EGQSDIYYITGESK	2	-1.9189	5			1.006	0.911	1.05	0.817	1.087	0.68	1.004	0.999	1	0.999	1.002	1.002	1.003	0.999	0.999	0.999			1.007	0.91	1.048	0.815	1.088	0.681	1.005	0.999	0.997	1.089		1.089
CSA013811.1	243	K	PREDICTED: heat shock cognate protein 80 [Ziziphus jujuba]	0.99956	7.58e-22	136.3	VEDVDEEKEK(1)EEK	3	-0.40356	14	0.917	1.082	1.068	0.912	0.954	1.701	0.993	0.869	0.587	0.999	1	0.999	1.002	1.002	1.003	0.999	0.999	0.999	0.918	1.082	1.069	0.911	0.953	1.697	0.994	0.87	0.588	1.452	0.261	1.252	0.192	0.862	0.564
CSA013811.1	556	K	PREDICTED: heat shock cognate protein 80 [Ziziphus jujuba]	1	0.000761	80.706	VEK(1)VVVSDR	2	-1.232	11	0.682	1.309	1.037	1.111	1.114	0.994	0.634	1.038	1.151	0.999	1	0.999	1.002	1.002	1.003	0.999	0.999	0.999	0.683	1.309	1.038	1.109	1.112	0.991	0.635	1.039	1.153	1.137	0.471	1.072	0.792	0.943	0.758
CSA013811.1	544	K	PREDICTED: heat shock cognate protein 80 [Ziziphus jujuba]	1	0.000691	87.476	FEGLCK(1)VVK	2	1.0497	8	1.326	0.912	1.051	2.107	0.733	0.806	0.9	0.776	0.656	0.999	1	0.999	1.002	1.002	1.003	0.999	0.999	0.999	1.328	0.912	1.052	2.104	0.732	0.804	0.901	0.777	0.657	1.559	0.39	1.41	0.0866	0.904	0.814
CSA013811.1	529	K	PREDICTED: heat shock cognate protein 80 [Ziziphus jujuba]	1	0.00033	102.52	LDETEDEK(1)AK	2	0.87385	13	1.395	0.883	0.888	1.205	1.295	1.351	0.602	0.903	0.692	0.999	1	0.999	1.002	1.002	1.003	0.999	0.999	0.999	1.397	0.883	0.889	1.203	1.293	1.347	0.603	0.904	0.693	1.747	0.00516	1.44	0.169	0.824	0.269
CSA013811.1	45	K	PREDICTED: heat shock cognate protein 80 [Ziziphus jujuba]	1	2.73e-35	150.11	ELISNASDALDK(1)IR	2	-0.32626	4						0.221	0.939	0.903	1.231	0.999	1	0.999	1.002	1.002	1.003	0.999	0.999	0.999						0.22	0.94	0.904	1.233	0.215
CSA013811.1	449	K	PREDICTED: heat shock cognate protein 80 [Ziziphus jujuba]	1	4.43e-05	61.409	SGDEMTSLK(1)DYVTR	2	2.3382	5	0.89	1.324	1.81	1.131	0.788	0.965	0.841			0.999	1	0.999	1.002	1.002	1.003	0.999	0.999	0.999	0.891	1.324	1.811	1.129	0.787	0.962	0.842			1.14		1.594		1.399	0.248
CSA013811.1	54	K	PREDICTED: heat shock cognate protein 80 [Ziziphus jujuba]	1	0.000642	86.898	FESLTDK(1)SK	2	-0.30479	16	0.871	0.836		1.5	1.016	0.948	0.923	0.813	0.802	0.999	1	0.999	1.002	1.002	1.003	0.999	0.999	0.999	0.872	0.836		1.498	1.014	0.946	0.924	0.814	0.803	1.361	0.161	1.008	0.9	0.741	0.276
CSA013844.1	174	K	PREDICTED: glutathione reductase, chloroplastic [Vitis vinifera]	1	1.09e-12	80.387	HDWSTLMANK(1)NAELQR	3	0.52141	2								0.944	0.732	1.003	0.998	0.997	0.998	1.002	0.999	1.002	1.002	0.999								0.943	0.732
CSA013844.1	331	K	PREDICTED: glutathione reductase, chloroplastic [Vitis vinifera]	1	0.00112	59.227	SADGSLSLK(1)TNR	2	1.277	2		0.748	1.509	1.113	1.08		0.99		0.704	1.003	0.998	0.997	0.998	1.002	0.999	1.002	1.002	0.999		0.749	1.513	1.116	1.078		0.988		0.704	1.296	0.222	1.337	0.556	1.031	0.936
CSA013853.1	188	K	PREDICTED: signal recognition particle receptor subunit beta-like [Sesamum indicum]	1	0.00224	45.158	VTAHTK(1)EFIR	3	0.96914	1										1.001	1.002	1.008	1.003	1	0.997	1	0.997	0.992
CSA013895.1	66	K		0.999907	0.00804	45.614	MKLDNYSGAGFSSK(1)SK	2	1.5458	1	0.334	1.77	1.111	0.449	1.069	1.213	1.031	1.138	0.858
CSA013904.1	21	K	PREDICTED: eukaryotic translation initiation factor 3 subunit J [Ricinus communis]	1	0.000256	58.172	LVEEADFK(1)STR	2	0.068428	3			0.891	1.072	1.239					0.999	0.999	1.004	0.999	0.998	1.005	1.002	0.991	1.003			0.888	1.073	1.241									0.767
CSA013904.1	106	K	PREDICTED: eukaryotic translation initiation factor 3 subunit J [Ricinus communis]	1	0.00088	101.9	AEK(1)EANAGK	2	1.1756	9	1.403	0.901	1.128	1.16	1.135	1.126	0.723	0.79	0.905	0.999	0.999	1.004	0.999	0.998	1.005	1.002	0.991	1.003	1.404	0.902	1.124	1.161	1.137	1.121	0.722	0.797	0.902	1.412	0.00344	1.417	0.095	1.003	0.981
CSA013980.1	10	K	PREDICTED: vacuolar protein sorting-associated protein 20 homolog 2-like isoform X2 [Nicotiana tabacum]	0.994445	0.00854	69.721	K(0.006)PK(0.994)VTDVDK	2	0.43942	5	1.039	0.919	1.258	0.964	0.905	1.06	0.992	0.768	1.202	0.984	0.944	0.993	0.975	1.052	0.985	1.016	1.072	0.979	1.056	0.974	1.267	0.989	0.86	1.076	0.976	0.717	1.228	1.001	0.995	1.128	0.507	1.127	0.313
CSA013997.1	28	K	PREDICTED: galactinol synthase 1 [Vitis vinifera]	1	0.0148	45.28	LSTTLNPGYSK(1)R	2	0.78622	1	0.875	0.773	0.626	0.991	0.895		1.224	1.44		0.985	0.983	0.989	1.002	1.005	1.005	1.012	1.008	1.01	0.888	0.786	0.633	0.989	0.891		1.209	1.428		0.713	0.0873	0.583	0.0221	0.818	0.194
CSA013997.1	277	K	PREDICTED: galactinol synthase 1 [Vitis vinifera]	1	0.0154	46.796	YTGK(1)EVNMDR	2	1.4621	1	0.737	0.979	0.629		1.01	0.727	1.466		1.283	0.985	0.983	0.989	1.002	1.005	1.005	1.012	1.008	1.01	0.748	0.996	0.636		1.005	0.723	1.449		1.27	0.636	0.0972	0.584	0.0339	0.918	0.71
CSA013997.1	258	K	PREDICTED: galactinol synthase 1 [Vitis vinifera]	1	0.00148	61.48	HRENIELEK(1)VK	3	-0.74361	2	0.868	0.729	0.548	1.118	0.78	0.94	1.106	1.423	1.12	0.985	0.983	0.989	1.002	1.005	1.005	1.012	1.008	1.01	0.881	0.741	0.554	1.116	0.776	0.935	1.093	1.411	1.109	0.782	0.14	0.602	0.027	0.77	0.187
CSA014011.1	119	K	PREDICTED: peptidyl-prolyl cis-trans isomerase CYP37, chloroplastic isoform X2 [Ricinus communis]	1	0.00792	60.398	ALK(1)IAVDEK	2	-1.332	7	1.377	0.887	1.209	1.184	1.088		0.684	1.048	0.829	1	1.003	1.003	0.998	1.006	1.009	0.993	0.997	0.992	1.377	0.884	1.206	1.187	1.082		0.689	1.051	0.836	1.321	0.146	1.346	0.172	1.019	0.917
CSA014011.1	139	K	PREDICTED: peptidyl-prolyl cis-trans isomerase CYP37, chloroplastic isoform X2 [Ricinus communis]	1	4.94e-07	71.98	EK(1)GSELYASLIDGK	2	0.83441	2			0.434	0.354	0.703	0.573	1.753	0.913	1.353	1	1.003	1.003	0.998	1.006	1.009	0.993	0.997	0.992			0.433	0.355	0.699	0.568	1.765	0.916	1.364	0.401	0.0381	0.321		0.8
CSA014012.1	189	K	PREDICTED: peptidyl-prolyl cis-trans isomerase CYP37, chloroplastic-like [Glycine max]	1	0.00798	53.567	SAK(1)LVEGQDR	2	0.57706	2	1.309	1.036	1.024	1.068	1.261	1.041	0.695	0.881	0.905	1.006	1	0.996	1.003	1.012	1.004	0.991	1	0.987	1.301	1.036	1.028	1.065	1.245	1.037	0.701	0.881	0.917	1.34	0.0387	1.347	0.0611	1.005	0.959
CSA014052.1	272	K	PREDICTED: glutamine synthetase nodule isozyme [Ziziphus jujuba]	1	0.0152	61.962	AIEK(1)LGLK	2	0.05638	4	0.819	1.014	0.955	1.331	1.281	1.213				0.999	1.003	0.996	0.998	1.001	0.999	1.002	1.002	1	0.82	1.011	0.959	1.334	1.28	1.215								0.729	0.00657
CSA014079.1	53	K	PREDICTED: transcription factor Pur-alpha 1 [Vitis vinifera]	1	0.0144	54.539	ISEK(1)TSATR	2	0.30537	2	1.138	1.24	1.188	1.215	1.206	1.109	0.806		0.583	1	1	1.002	0.997	1.001	1.001	0.997	1	1.002	1.138	1.24	1.185	1.218	1.205	1.108	0.809		0.582	1.693	0.0151	1.708	0.013	1.009	0.823
CSA014092.1	332	K	PREDICTED: phosphoinositide phospholipase C 2 [Vitis vinifera]	1	0.0109	50.354	SQQIVAPEYK(1)R	2	-0.79181	1	0.989	1.631	1.074	1.427	1.015	0.738				1.007	1.007	1.009	0.995	1.001	1	0.993	0.993	0.995	0.982	1.619	1.064	1.434	1.014	0.738								1.15	0.605
CSA014181.1	60	K		1	0.000559	49.188	AEEEESNSK(1)DLQDMK	2	-0.068877	1	0.75	0.91	0.605	1.026	0.815	0.795	1.705		1.171
CSA014181.1	85	K		1	0.0164	60.91	EMQAK(1)VEK	2	-1.002	6	1.231	1.172		0.898	1.053	1.428	0.679	0.805	0.685
CSA014195.1	53	K	PREDICTED: aspartate aminotransferase [Theobroma cacao]	1	0.00112	59.227	VK(1)ELVWEPSVSR	2	1.8772	5		1.119	1.304	1.067	1.028	1.018	0.826	0.842	0.764	0.997	1	0.999	0.999	0.995	0.997	1.004	1.003	1.006		1.119	1.306	1.068	1.033	1.021	0.822	0.839	0.759	1.29	0.00113	1.503	0.0129	1.165	0.0966
CSA014226.1	80	K	PREDICTED: zeaxanthin epoxidase, chloroplastic [Juglans regia]	1	0.0132	46.069	SSAAEVDGNSK(1)K	2	0.65755	1	1.054	0.965	1.677		1.086	1.077	0.725	0.646	1.127	1.003	1.003	1.002	1.002	1.005	1	0.995	0.997	0.993	1.051	0.962	1.673		1.081	1.077	0.729	0.648	1.135	1.288	0.303	1.467	0.221	1.139	0.64
CSA014302.1	379	K	PREDICTED: magnesium-chelatase subunit ChlI, chloroplastic-like isoform X3 [Juglans regia]	1	0.00169	91.906	ALAALK(1)GR	2	-1.026	3	0.899	0.955		1.01	1.162	0.86	1.035		0.935	0.997	0.997	1.005	1.003	0.999	0.996	1.001	0.998	1.003	0.901	0.958		1.007	1.163	0.863	1.034		0.932	1.028	0.828	0.946	0.456	0.92	0.526
CSA014302.1	216	K	PREDICTED: magnesium-chelatase subunit ChlI, chloroplastic-like isoform X3 [Juglans regia]	1	0.00112	59.198	AFEPGLLAK(1)ANR	2	0.60653	4		1.272	1.489		0.988		0.881		0.656	0.997	0.997	1.005	1.003	0.999	0.996	1.001	0.998	1.003		1.276	1.481		0.989		0.88		0.654	1.289		1.797	0.0571	1.394
CSA014356.1	239	K	PREDICTED: histidine biosynthesis bifunctional protein hisIE, chloroplastic [Vitis vinifera]	1	0.00745	54.259	TLEENEDK(1)SR	2	-0.8926	1	1.282	1.048	0.883	1.218	1.292	1.366	0.665		0.649	1.007	0.999	1.005	0.997	0.999	1	1.005	0.996	0.993	1.274	1.049	0.879	1.221	1.293	1.366	0.662		0.654	1.967	0.00131	1.622	0.0694	0.825	0.136
CSA014369.1	295	K		1	0.0145	47.302	PLGLK(1)SEVSR	2	-0.91674	1	0.983	0.867	1.367	0.977		1.107	1.037	0.894	0.948
CSA014370.1	139	K	PREDICTED: peptidyl-prolyl cis-trans isomerase FKBP20-1 isoform X1 [Nelumbo nucifera]	1	0.0127	52.391	EIAAAMK(1)EEEK	2	0.76564	1	1.309	0.998			0.807	1.341				0.992	1.01	0.998	0.991	0.989	1	1.002	1.004	1.015	1.32	0.988			0.816	1.341								1.07	0.83
CSA014385.1	83	K	PREDICTED: glucose-1-phosphate adenylyltransferase large subunit 3, chloroplastic/amyloplastic [Vitis vinifera]	1	0.00392	101.28	NLEMEK(1)R	2	-0.63552	5	0.693		0.753		0.995	0.762	0.671	1.306	1.417	0.998	0.998	1.001	1	0.999	0.999	1	1.004	1.001	0.694		0.752		0.996	0.763	0.671	1.301	1.416	0.779	0.481	0.64	0.268	0.822	0.324
CSA014385.1	277	K	PREDICTED: glucose-1-phosphate adenylyltransferase large subunit 3, chloroplastic/amyloplastic [Vitis vinifera]	1	0.00542	49.333	ASDFGLMK(1)IDGK	2	-1.5257	7	1.16	1.454	1.177	0.815	1.105	0.679	0.971	1.151	0.709	0.998	0.998	1.001	1	0.999	0.999	1	1.004	1.001	1.162	1.457	1.176	0.815	1.106	0.68	0.971	1.146	0.709	0.92	0.696	1.343	0.113	1.459	0.0658
CSA014396.1	57	K	PREDICTED: probable cinnamyl alcohol dehydrogenase 1 [Nicotiana tabacum]	1	0.00143	108.09	LEK(1)NDVR	2	1.3809	6	0.783	0.935	0.866	1.318	1.217	1.628	0.609	0.808		0.997	1.009	1	0.997	0.995	0.987	1.005	1.002	1.008	0.786	0.927	0.866	1.321	1.223	1.649	0.606	0.806		1.98	0.0322	1.217	0.192	0.615	0.0164
CSA014514.1	90	K		1	0.00417	56.205	SPDTILSK(1)ENR	2	-2.1147	1		0.693	1.219	1.375	0.431	1.172		1.289
CSA014557.1	17	K	PREDICTED: zeaxanthin epoxidase, chloroplastic-like isoform X2 [Daucus carota subsp. sativus]	1	7.31e-07	68.972	SFSFK(1)DEDESQEVR	2	0.63682	2	1.473	1.363	1.626	0.827	0.835	1.062		0.871	0.757	1.004	1.003	1.002	1.005	1.006	1.008	0.992	0.992	0.988	1.467	1.359	1.623	0.823	0.83	1.053		0.878	0.766	1.097	0.506	1.804	0.00858	1.644	0.00569
CSA014558.1	152	K	PREDICTED: zeaxanthin epoxidase, chloroplastic-like isoform X2 [Fragaria vesca subsp. vesca]	1	0.00298	63.076	NNVIIPK(1)VVR	2	-0.73715	1	1.024	1.439		0.613			1.224		0.78	1.002	1.005	1.003	1.007	1.011	1.006	0.987	0.99	0.988	1.022	1.432		0.609			1.24		0.79	0.6		1.209	0.558	2.016
CSA014616.1	415	K	PREDICTED: monothiol glutaredoxin-S17 isoform X1 [Vitis vinifera]	1	0.0151	46.955	VLAEK(1)GISQK	2	0.85638	3		1.292	1.101		1.152	0.71	0.817	0.811	1.019	0.999	0.999	0.998	1.002	0.999	0.999	1.007	0.997	1.001		1.294	1.104		1.153	0.71	0.812	0.813	1.018	1.058	0.804	1.361	0.0676	1.286	0.383
CSA014653.1	230	K	PREDICTED: chlorophyll a-b binding protein CP29.1, chloroplastic [Ricinus communis]	1	3.62e-05	65.374	YFDPLGLASDPEK(1)K	2	0.61085	3			0.275	0.159			1.004	1.264	1.542	1.006	1.003	1.003	1.001	1.004	1.007	0.992	0.99	0.993			0.274	0.159			1.012	1.276	1.552	0.124		0.214		1.727
CSA014665.1	150	K		1	0.0123	56.013	AVVNSSK(1)ER	2	-1.4474	2	0.911	0.678	0.592	1.075	1.197	1.034	1.111	1.076	1.027
CSA014712.1	3	K		1	0.00541	47.603	MVK(1)EEEIRK	2	4.308	1			1.48
CSA014730.1	309	K	PREDICTED: inactive protein RESTRICTED TEV MOVEMENT 2-like [Nicotiana sylvestris]	1	0.0165	60.828	EK(1)DSSSLK	2	-0.11386	1	1.156	1.114	0.784	1.421	0.98	1.136	0.646	1.171	0.711	0.996	1.003	1	1.005	1.004	1.001	0.995	0.998	0.998	1.161	1.111	0.784	1.413	0.976	1.135	0.649	1.173	0.713	1.39	0.189	1.206	0.44	0.867	0.42
CSA014732.1	85	K	PREDICTED: flowering locus K homology domain isoform X1 [Ricinus communis]	1	0.00652	45.28	IK(1)ILDGPPGTAER	2	1.5052	2	1.269			1.056	1.055	0.935	0.989	0.643	0.72	0.998	0.999	0.999	1	0.999	1	1.001	1.001	1.002	1.271			1.056	1.056	0.935	0.988	0.642	0.718	1.298	0.107	1.624		1.252
CSA014732.1	142	K	PREDICTED: flowering locus K homology domain isoform X1 [Ricinus communis]	1	3.47e-10	49.66	IVDGLESDSSHAPPGLGAK(1)VSTR	3	0.89068	1		0.732	1.523	0.631	1.069	0.977	1.263	0.75		0.998	0.999	0.999	1	0.999	1	1.001	1.001	1.002		0.733	1.525	0.631	1.07	0.977	1.261	0.749		0.888	0.691	1.123	0.817	1.265	0.539
CSA014742.1	173	K		0.999963	0.0159	44.349	K(1)PNK(1)GNNKK	3	0.78396	1	1.181	0.906	1.282	1.123	0.949	0.898	0.991	0.963
CSA014742.1	176	K		0.999955	0.0159	44.349	K(1)PNK(1)GNNKK	3	0.78396	1	1.181	0.906	1.282	1.123	0.949	0.898	0.991	0.963
CSA014748.1	110	K	PREDICTED: polygalacturonate 4-alpha-galacturonosyltransferase [Theobroma cacao]	1	0.00796	69.825	FVVK(1)EVGR	2	-0.70526	4	1.128	1.005	1.014	1.076	1.069	1.161	1.004	0.749	0.896	1.076	1.056	0.97	1.063	0.967	0.938	1.017	0.934	0.979	1.049	0.952	1.045	1.012	1.105	1.238	0.987	0.802	0.915	1.241	0.0628	1.126	0.143	0.908	0.229
CSA014753.1	197	K	PREDICTED: oligopeptide transporter 3 [Nicotiana tabacum]	1	0.000689	105.1	ALHEK(1)EQK	2	1.1136	10	1.116	1.471	1.919	0.684	0.543	1.309	0.842	0.736	0.948	0.986	0.99	0.994	1.009	0.998	0.994	1.01	1.009	1.01	1.132	1.485	1.931	0.678	0.544	1.317	0.834	0.729	0.939	1.015	0.962	1.818	0.0462	1.791	0.114
CSA015055.1	169	K	transmembrane protein [Arabidopsis thaliana]	1	4.98e-12	102.64	SVQAANK(1)EAEEQDR	2	1.1422	9	1.33	1.133	1.175	0.993	1.22	1.238	0.816	0.581	0.843	1.049	1.056	0.892	1.063	0.959	1.06	1.045	0.925	0.952	1.268	1.073	1.317	0.934	1.273	1.168	0.781	0.628	0.885	1.471	0.0448	1.594	0.0126	1.084	0.493
CSA015066.1	119	K	PREDICTED: histone H1 [Jatropha curcas]	1	0.000416	86.344	ASYK(1)LSEAGK	2	1.0378	7	1.154	1.247	0.814	1.36	1.188	1.281	0.027	0.892	1.342	0.987	0.995	0.984	1.008	1.003	1.011	1.004	1.015	0.993	1.169	1.253	0.827	1.349	1.185	1.267	0.027	0.879	1.352	1.683	0.258	1.439	0.464	0.855	0.256
CSA015066.1	87	K	PREDICTED: histone H1 [Jatropha curcas]	1	8.78e-09	78.505	YMEEEHK(1)PVLPENFR	3	0.36983	1		0.536	0.749	0.569	1.228	0.999	1.612			0.987	0.995	0.984	1.008	1.003	1.011	1.004	1.015	0.993		0.539	0.761	0.564	1.224	0.988	1.605			0.577		0.405		0.702	0.371
CSA015066.1	194	K	PREDICTED: histone H1 [Jatropha curcas]	1	0.00805	69.628	SIK(1)SPAAK	2	0.55621	5	1.26	0.997	0.669	1.027	1.136	1.176	0.917	0.97	0.851	0.987	0.995	0.984	1.008	1.003	1.011	1.004	1.015	0.993	1.277	1.002	0.68	1.019	1.133	1.163	0.913	0.956	0.857	1.216	0.02	1.085	0.681	0.893	0.542
CSA015066.1	70	K	PREDICTED: histone H1 [Jatropha curcas]	1	5.63e-28	94.281	EALLALNEK(1)SGSSPYAIAK	2	0.27671	3			0.508				0.987	0.93	1.049	0.987	0.995	0.984	1.008	1.003	1.011	1.004	1.015	0.993			0.516				0.983	0.916	1.057			0.524
CSA015066.1	144	K	PREDICTED: histone H1 [Jatropha curcas]	1	0.00739	54.343	QAK(1)STTTAAR	2	0.43413	4	0.865	0.932	0.901		1.253	1.067	0.738	1.24	0.929	0.987	0.995	0.984	1.008	1.003	1.011	1.004	1.015	0.993	0.876	0.937	0.916		1.249	1.055	0.735	1.222	0.936	1.195	0.409	0.943	0.721	0.789	0.0494
CSA015092.1	110	K		1	0.00617	94.662	VK(1)VENLK	2	0.73402	15	1.227	1.354	1.06	1.103	1.053	1.117	0.674	0.754	0.975
CSA015093.1	61	K		1	0.0103	56.202	FDFTK(1)GLNQK	2	-3.5463	2	1.519	0.722	1.282	1.194		1.052	0.965	0.742	0.87
CSA015176.1	107	K		1	0.00127	114.5	LSSEK(1)LQK	2	0.49439	18	0.926	0.974	0.802	1.014	0.938	0.924	0.608	0.723	2.044
CSA015316.1	131	K	PREDICTED: activator of 90 kDa heat shock protein ATPase homolog [Juglans regia]	1	0.00687	52.247	VSVK(1)DEGPIGK	2	-0.57705	7	0.968	1.492	0.886	1.17	1.115	1.131	0.869	0.943	0.587	0.995	1.004	0.997	1.002	1.002	1	0.998	1	1.002	0.973	1.486	0.889	1.168	1.113	1.132	0.87	0.943	0.586	1.422	0.0374	1.395	0.218	0.981	0.915
CSA015316.1	138	K	PREDICTED: activator of 90 kDa heat shock protein ATPase homolog [Juglans regia]	1	0.0142	66.073	DEGPIGK(1)R	2	1.8563	1	1.124	1.214	0.92	0.832	1.234	1.205	0.63	0.922	1.073	0.995	1.004	0.997	1.002	1.002	1	0.998	1	1.002	1.13	1.21	0.923	0.83	1.232	1.206	0.631	0.922	1.071	1.245	0.306	1.243	0.242	0.998	0.991
CSA015352.1	7	K	photosystem II protein D2 (chloroplast) [Erodium chrysanthum]	1	0.000209	87.258	TIALGK(1)FTK	2	0.70063	4	0.694	0.922		0.885	1.063	1.059	1.019	0.972	0.956	1.006	1.005	0.999	1.001	1.003	1	0.998	0.991	0.997	0.69	0.917		0.884	1.06	1.059	1.021	0.981	0.959	1.014	0.831	0.814	0.128	0.803	0.18
CSA015371.1	384	K	PREDICTED: leucine--tRNA ligase, chloroplastic/mitochondrial isoform X1 [Theobroma cacao]	1	0.00938	83.364	TELQK(1)EK	2	0.10516	3	1.522	1.052	0.827			1.261		1.107	0.734	0.999	1	1.002	0.999	1.001	1.004	0.999	1	0.996	1.524	1.052	0.825			1.256		1.107	0.737	1.363		1.23	0.53	0.903
CSA015371.1	368	K	PREDICTED: leucine--tRNA ligase, chloroplastic/mitochondrial isoform X1 [Theobroma cacao]	1	0.000732	75.819	YVEEYK(1)ELASR	2	1.0583	3		1.536	1.875		0.895			0.453		0.999	1	1.002	0.999	1.001	1.004	0.999	1	0.996		1.536	1.871		0.894			0.453		1.974		3.762		1.906
CSA015384.1	11	K		1	0.0145	43.297	DTHDQNFRFK(1)K	2	-0.0019489	3	1.152	1.575	0.678	1.003	0.813	1.036	0.854	0.948	1.063
CSA015390.1	84	K	PREDICTED: glutathione S-transferase-like [Nelumbo nucifera]	1	0.00311	62.633	LLK(1)VLDVYEK	2	1.9417	4	0.793	1.327	1.055	0.445	0.74	0.63	1.049	1.527	1.311	1.002	1	0.998	0.994	1.002	1	0.999	1.005	1	0.791	1.328	1.057	0.448	0.738	0.63	1.05	1.52	1.311	0.468	0.0127	0.818	0.318	1.749	0.0622
CSA015390.1	69	K	PREDICTED: glutathione S-transferase-like [Nelumbo nucifera]	1	0.000646	83.948	IK(1)QDEGLIK	2	-1.989	9	0.91	0.906	1.066	1.025	1.075	1.037	1.122	1.068	0.745	1.002	1	0.998	0.994	1.002	1	0.999	1.005	1	0.908	0.906	1.068	1.031	1.072	1.037	1.123	1.063	0.745	1.071	0.587	0.983	0.905	0.918	0.194
CSA015390.1	76	K	PREDICTED: glutathione S-transferase-like [Nelumbo nucifera]	1	2.41e-13	130.69	QDEGLIK(1)QNEEK	2	0.29966	10	0.901	1.395	0.808	1.003	0.878	0.628	0.943	1.099	1.314	1.002	1	0.998	0.994	1.002	1	0.999	1.005	1	0.899	1.396	0.81	1.009	0.876	0.628	0.944	1.094	1.314	0.75	0.145	0.926	0.716	1.235	0.409
CSA015454.1	50	K	PREDICTED: 40S ribosomal protein S4-3 isoform X1 [Tarenaya hassleriana]	1	0.00241	72.2	PSSGPHK(1)SR	2	-0.89679	6	1.157	1	1.206	0.988	1.076	1.405	0.723			0.999	1.003	1.004	0.998	0.998	0.998	0.999	0.997	1.004	1.158	0.997	1.201	0.99	1.079	1.408	0.724			1.601		1.546		0.965	0.791
CSA015454.1	215	K	PREDICTED: 40S ribosomal protein S4-3 isoform X1 [Tarenaya hassleriana]	1	1.03e-19	74.703	HK(1)GNFDTIHVQDATGHEFATR	4	1.1876	5	0.63	1.093	1.293		1.385	1.679			0.49	0.999	1.003	1.004	0.998	0.998	0.998	0.999	0.997	1.004	0.631	1.09	1.287		1.388	1.683			0.488	3.147		2.055		0.653	0.147
CSA015454.1	181	K	PREDICTED: 40S ribosomal protein S4-3 isoform X1 [Tarenaya hassleriana]	1	5.24e-05	71.879	LDLETNK(1)ITDFIK	2	-0.41026	1								0.739	0.951	0.999	1.003	1.004	0.998	0.998	0.998	0.999	0.997	1.004								0.741	0.947
CSA015454.1	88	K	PREDICTED: 40S ribosomal protein S4-3 isoform X1 [Tarenaya hassleriana]	1	0.00114	76.064	HILVDGK(1)VR	2	-0.9747	6	0.721	1.045		1.185	1.21	0.786	1.061	0.845	0.795	0.999	1.003	1.004	0.998	0.998	0.998	0.999	0.997	1.004	0.722	1.042		1.187	1.213	0.788	1.062	0.847	0.792	1.18	0.369	0.979	0.915	0.83	0.461
CSA015454.1	29	K	PREDICTED: 40S ribosomal protein S4-3 isoform X1 [Tarenaya hassleriana]	1	0.00364	65.179	LNAPK(1)HWMLDK	3	0.061913	4	0.897	1.066	1.273	1.021	1.653	1.054	0.94	0.643	0.629	0.999	1.003	1.004	0.998	0.998	0.998	0.999	0.997	1.004	0.898	1.063	1.268	1.023	1.657	1.056	0.941	0.645	0.626	1.689	0.0917	1.459	0.0836	0.864	0.506
CSA015476.1	127	K	PREDICTED: cysteine synthase [Vitis vinifera]	1	0.000719	96.19	GMK(1)GAVQK	2	-2.4363	7	1.185	1.357	1.835	1.204	1.44	1.233	0.358	0.63	0.484	0.999	1	1.003	1.002	1.002	0.998	0.998	0.997	1.001	1.187	1.357	1.829	1.201	1.438	1.235	0.359	0.632	0.483	2.628	0.00178	2.965	0.00966	1.128	0.465
CSA015476.1	4	K	PREDICTED: cysteine synthase [Vitis vinifera]	1	0.000744	87.181	AEK(1)CAIAK	2	0.64446	18	0.939	1.116	1.123	1.089	1.184	1.31	0.75	0.813	0.843	0.999	1	1.003	1.002	1.002	0.998	0.998	0.997	1.001	0.94	1.116	1.119	1.086	1.182	1.312	0.752	0.816	0.842	1.486	0.00526	1.318	0.017	0.887	0.2
CSA015476.1	292	K	PREDICTED: cysteine synthase [Vitis vinifera]	1	0.000363	107.06	VAK(1)RPENAGK	2	2.1464	13	1.156	1.147	1.28	1.176	0.713	1.172	0.604	0.639	1.44	0.999	1	1.003	1.002	1.002	0.998	0.998	0.997	1.001	1.157	1.147	1.276	1.173	0.712	1.174	0.605	0.641	1.438	1.14	0.71	1.333	0.339	1.17	0.338
CSA015476.1	322	K	PREDICTED: cysteine synthase [Vitis vinifera]	1	0.00409	54.343	YLSSVLFDSLK(1)R	2	-0.69357	2							0.451	0.907	1.121	0.999	1	1.003	1.002	1.002	0.998	0.998	0.997	1.001							0.452	0.91	1.119
CSA015476.1	168	K	PREDICTED: cysteine synthase [Vitis vinifera]	1	7.45e-20	86.772	IHYETTGPEIWK(1)GTGGK	3	0.34817	9	0.697	0.822	1.144	1.471	0.99	1.361	1.131	0.683	0.689	0.999	1	1.003	1.002	1.002	0.998	0.998	0.997	1.001	0.698	0.822	1.14	1.468	0.988	1.364	1.134	0.685	0.688	1.523	0.104	1.061	0.811	0.696	0.12
CSA015476.1	195	K	PREDICTED: cysteine synthase [Vitis vinifera]	1	0.000359	102.52	YLK(1)DQNSEIK	2	-1.6244	9	0.893	1.444	0.87	1.028	1.162	0.697	0.728	0.951	1.302	0.999	1	1.003	1.002	1.002	0.998	0.998	0.997	1.001	0.894	1.444	0.867	1.026	1.16	0.698	0.73	0.954	1.3	0.966	0.884	1.074	0.784	1.111	0.67
CSA015506.1	44	K		1	0.00103	72.2	NHPDK(1)GGDPEK	2	2.3315	6	1.277	0.995	1.427	1.442	1.002	1.184	0.515	0.74	0.87
CSA015535.1	1631	K	PREDICTED: clathrin heavy chain 1 [Juglans regia]	1	0.0033	61.958	DK(1)IEALSEVK	2	0.056653	4	1.449	1.316	1.206	1.117	1.248	0.732	1.167	0.704	0.414	1.002	1.002	1.003	1	1.001	1.002	0.995	0.996	0.998	1.446	1.313	1.202	1.117	1.246	0.731	1.173	0.707	0.415	1.349	0.379	1.726	0.0746	1.28	0.165
CSA015535.1	457	K	PREDICTED: clathrin heavy chain 1 [Juglans regia]	1	0.0017	117.93	LVVNQNK(1)K	2	0.45874	9	1.065	1.231	0.915	1.305	1.026	1.154	0.832	0.885	0.741	1.002	1.002	1.003	1	1.001	1.002	0.995	0.996	0.998	1.062	1.228	0.912	1.305	1.025	1.152	0.836	0.889	0.742	1.411	0.021	1.298	0.0718	0.92	0.488
CSA015535.1	781	K	PREDICTED: clathrin heavy chain 1 [Juglans regia]	1	0.000975	61.11	NFLMEAK(1)LPDAR	2	-0.050957	5	0.46	0.803	1.635	0.765	0.938	0.95	1.634			1.002	1.002	1.003	1	1.001	1.002	0.995	0.996	0.998	0.459	0.801	1.63	0.765	0.937	0.948	1.642			0.538		0.587		1.09	0.832
CSA015535.1	1515	K	PREDICTED: clathrin heavy chain 1 [Juglans regia]	1	0.000156	86.114	IEK(1)HELLEMR	3	-0.8669	6	0.661	1.079	1.033	1.14	1.119	1.073	1.161		0.852	1.002	1.002	1.003	1	1.001	1.002	0.995	0.996	0.998	0.659	1.076	1.03	1.14	1.118	1.071	1.167		0.853	1.098	0.467	0.913	0.698	0.831	0.232
CSA015535.1	1536	K	PREDICTED: clathrin heavy chain 1 [Juglans regia]	1	0.00418	67.113	WK(1)QSIALSK	2	0.58392	5	1.344	0.996	0.867	1.105	1.212	0.894	1.062	0.705	0.917	1.002	1.002	1.003	1	1.001	1.002	0.995	0.996	0.998	1.341	0.994	0.864	1.105	1.211	0.892	1.067	0.708	0.918	1.191	0.288	1.187	0.394	0.997	0.986
CSA015552.1	113	K	PREDICTED: protein CURVATURE THYLAKOID 1D, chloroplastic isoform X2 [Jatropha curcas]	1	0.00177	91.318	YLIFK(1)ENR	2	1.535	10	1.274	1.605	1.441	0.859	1.062	1.029	0.79	0.745	0.705	0.994	0.999	1.016	0.992	1.005	1.018	0.959	1.007	1.01	1.281	1.607	1.418	0.866	1.056	1.011	0.824	0.74	0.698	1.297	0.0306	1.904	0.00256	1.468	0.0144
CSA015562.1	202	K	PREDICTED: 2-C-methyl-D-erythritol 4-phosphate cytidylyltransferase, chloroplastic [Vitis vinifera]	1	0.000648	93.096	PLVTTGDVK(1)K	2	0.43379	9	1.029	1.316	1.148	0.998	0.815	1.157	0.818	1.182	0.726	1.002	0.998	1.009	1.002	1.002	1.001	0.997	0.99	0.999	1.027	1.318	1.137	0.996	0.813	1.156	0.821	1.194	0.727	1.082	0.689	1.27	0.211	1.174	0.257
CSA015733.1	231	K	PREDICTED: ATP synthase delta chain, chloroplastic [Nicotiana tomentosiformis]	1	0.00558	79.474	LIDMSVK(1)K	2	-0.083831	11	0.843	0.717	0.918	1.08	0.786	0.969	1.274	1.118	1.059	0.998	0.995	0.998	1.002	0.999	0.999	1.002	1.003	1.002	0.845	0.72	0.919	1.078	0.787	0.97	1.271	1.114	1.056	0.824	0.13	0.722	0.021	0.877	0.321
CSA015733.1	152	K	PREDICTED: ATP synthase delta chain, chloroplastic [Nicotiana tomentosiformis]	1	0.00059	85.533	RIELVK(1)EIVK	3	1.3729	16	0.992	1.229	1.057	0.877	1.005	0.803	1.169	0.882	1.025	0.998	0.995	0.998	1.002	0.999	0.999	1.002	1.003	1.002	0.994	1.235	1.059	0.875	1.006	0.804	1.166	0.879	1.023	0.875	0.278	1.072	0.541	1.225	0.097
CSA015733.1	189	K	PREDICTED: ATP synthase delta chain, chloroplastic [Nicotiana tomentosiformis]	1	7.9e-09	79.337	LESQHLAQIAK(1)GVQK	3	0.66582	9	1.007	0.86	1.137	1.093	1.168	0.832	1.055	0.93	0.939	0.998	0.995	0.998	1.002	0.999	0.999	1.002	1.003	1.002	1.009	0.864	1.139	1.091	1.169	0.833	1.052	0.927	0.937	1.06	0.619	1.033	0.738	0.974	0.845
CSA015733.1	97	K	PREDICTED: ATP synthase delta chain, chloroplastic [Nicotiana tomentosiformis]	1	0.000188	79.089	IDK(1)LFSDPQVYK	2	1.9637	7	0.761	1.098	1.336	0.894	1.218	1.118	0.854	0.927	0.909	0.998	0.995	0.998	1.002	0.999	0.999	1.002	1.003	1.002	0.763	1.103	1.338	0.892	1.219	1.119	0.852	0.924	0.907	1.204	0.139	1.194	0.361	0.992	0.966
CSA015733.1	198	K	PREDICTED: ATP synthase delta chain, chloroplastic [Nicotiana tomentosiformis]	1	0.00929	67.277	LTGAK(1)NVR	2	-1.8615	5	1.212	1.003	0.873	0.944	1.017	1.342		0.959	0.989	0.998	0.995	0.998	1.002	0.999	0.999	1.002	1.003	1.002	1.215	1.008	0.874	0.942	1.018	1.343		0.956	0.987	1.134	0.475	1.063	0.667	0.938	0.686
CSA015733.1	117	K	PREDICTED: ATP synthase delta chain, chloroplastic [Nicotiana tomentosiformis]	1	3.11e-05	98.105	FFVNPTIDLEK(1)K	2	0.68834	3	0.131	0.266	0.293	0.214	0.624	0.457	2.165	1.787	1.8	0.998	0.995	0.998	1.002	0.999	0.999	1.002	1.003	1.002	0.131	0.267	0.293	0.214	0.625	0.457	2.16	1.781	1.796	0.226	0.001	0.121	0.000229	0.534	0.195
CSA015733.1	193	K	PREDICTED: ATP synthase delta chain, chloroplastic [Nicotiana tomentosiformis]	1	0.0115	55.064	GVQK(1)LTGAK	2	-0.043977	2		0.992	0.836		1.208	1.302	0.746			0.998	0.995	0.998	1.002	0.999	0.999	1.002	1.003	1.002		0.997	0.837		1.209	1.303	0.744			1.688		1.232		0.73	0.067
CSA015773.1	197	K	ribosomal RNA small subunit methyltransferase G [Arabidopsis thaliana]	1	5.34e-05	63.185	IYGLGTGPK(1)VEVLK	2	-0.33913	2		0.764	0.731	0.434	1.161	1.069	1.308	1.02	0.972	0.998	1.006	1.001	1.002	1.001	0.999	0.998	0.996	0.999		0.759	0.73	0.433	1.16	1.07	1.31	1.024	0.973	0.805	0.442	0.676	0.078	0.839	0.662
CSA015792.1	128	K	PREDICTED: 40S ribosomal protein S3-3 [Amborella trichopoda]	1	0.00699	65.224	ELTSVVQK(1)R	2	1.3854	5	0.839	0.867	0.738	1.128	1.133	1.365	1.016	0.943	0.824	1	1.003	1.002	0.998	0.997	1.003	0.999	0.998	1	0.839	0.865	0.736	1.13	1.137	1.36	1.017	0.945	0.824	1.302	0.0411	0.876	0.167	0.673	0.00971
CSA015792.1	115	K	PREDICTED: 40S ribosomal protein S3-3 [Amborella trichopoda]	1	0.000303	88.596	TQNVLGEK(1)GR	2	-0.16201	9	0.925	1.153	0.741	1.432	1.195	0.809	0.799	0.872	1.082	1	1.003	1.002	0.998	0.997	1.003	0.999	0.998	1	0.925	1.15	0.739	1.435	1.199	0.806	0.8	0.873	1.083	1.248	0.322	1.021	0.901	0.818	0.394
CSA015797.1	211	K	PREDICTED: 60S ribosomal protein L7a-1 [Nelumbo nucifera]	1	0.000485	79.148	NEDK(1)MEFSR	2	-0.16404	8	1.353	1.116	1.074	1.079	1.375	1.108	0.655	0.632	0.929	0.994	1.007	1.007	0.992	0.999	1.001	1.004	0.998	0.998	1.361	1.108	1.067	1.088	1.376	1.107	0.652	0.633	0.931	1.611	0.0279	1.596	0.0297	0.99	0.935
CSA015870.1	166	K	PREDICTED: sucrose-phosphatase 2-like [Sesamum indicum]	1	0.0109	59.153	DK(1)ALEVMK	2	-0.30481	7	1.312	1.302	0.932	1.077	1.173	0.875	0.644	0.811	1.134	1.001	0.999	1	0.995	0.997	0.999	1.005	1.003	1	1.311	1.303	0.932	1.082	1.176	0.876	0.641	0.809	1.134	1.213	0.34	1.372	0.169	1.131	0.422
CSA015870.1	88	K	PREDICTED: sucrose-phosphatase 2-like [Sesamum indicum]	1	0.00117	93.178	SPTLYK(1)QLR	2	1.2221	5	1.351	0.919	0.953	1.223	1.197	1.108				1.001	0.999	1	0.995	0.997	0.999	1.005	1.003	1	1.35	0.92	0.953	1.229	1.2	1.109								0.911	0.503
CSA015875.1	94	K	PREDICTED: 50S ribosomal protein L9, chloroplastic [Sesamum indicum]	1	6.11e-05	69.92	AQIVTPVLLK(1)EMR	2	-0.40599	3		0.462		0.569	0.918		0.927	1.554	0.822	0.997	0.996	0.99	1.003	0.999	1.003	0.999	1.004	1.008		0.464		0.567	0.919		0.928	1.548	0.816	0.677	0.352	0.423		0.624
CSA015898.1	86	K	PREDICTED: aldehyde dehydrogenase family 2 member B4, mitochondrial [Theobroma cacao]	1	0.00315	62.466	IYDEFLEK(1)AK	2	0.95333	6	1.075	1.399	1.28	0.96	1.057	0.95	0.897	0.805		1.008	0.998	1.006	1	0.985	1	1.004	0.996	1.002	1.066	1.402	1.273	0.96	1.073	0.95	0.893	0.808		1.169	0.0968	1.466	0.0554	1.254	0.0743
CSA015898.1	117	K	PREDICTED: aldehyde dehydrogenase family 2 member B4, mitochondrial [Theobroma cacao]	1	9.82e-12	73.057	GVEQGPQIDSEQFEK(1)VLR	2	1.0849	6					0.296	0.197	1.343	1.316	0.937	1.008	0.998	1.006	1	0.985	1	1.004	0.996	1.002					0.3	0.197	1.337	1.321	0.935	0.208	0.0121
CSA015928.1	196	K	PREDICTED: dihydropyrimidinase [Ipomoea nil]	1	0.00337	82.75	EK(1)GINSFK	2	1.0119	8	0.958	0.931	0.872	1.449	1.133	1.38	0.784	0.928	0.62	1.003	0.998	1	0.999	0.998	1	1.001	0.998	1.002	0.955	0.933	0.872	1.45	1.135	1.38	0.783	0.93	0.619	1.7	0.0143	1.183	0.201	0.696	0.0152
CSA015978.1	285	K	PREDICTED: transaldolase-like [Nicotiana tabacum]	1	1.85e-05	65.043	MLEK(1)IGTPEALDLR	2	0.94896	3	0.252		1.228		1.15	1.29	1.045	1.041	0.642	1.001	0.997	1.001	1.001	0.998	1.002	1.002	1.001	0.998	0.252		1.226		1.153	1.288	1.043	1.04	0.643	1.343	0.18	0.813	0.701	0.606	0.431
CSA015987.1	153	K	PREDICTED: serine/threonine-protein kinase STN7, chloroplastic [Juglans regia]	0.999999	0.0103	67.704	KDDFVLGK(1)K	2	3.9452	1	0.81	1.087	1.023	0.958	1.272	1.782	0.36	0.988		1.004	1.005	1.011	1.002	0.996	1	0.99	0.991	1.001	0.807	1.081	1.012	0.956	1.277	1.781	0.364	0.997		1.967	0.19	1.421	0.35	0.722	0.217
CSA015989.1	6	K	PREDICTED: ubiquitin receptor RAD23c-like isoform X2 [Gossypium raimondii]	1	0.00393	99.139	IFVK(1)TLK	2	0.83696	3	1.152	1.144	1.27	1.044	0.956	1.19	0.79	0.797	0.939	0.997	0.999	0.999	1.002	1	0.998	0.999	1.003	1.004	1.156	1.145	1.272	1.042	0.956	1.192	0.791	0.795	0.935	1.265	0.0563	1.417	0.00492	1.12	0.187
CSA015989.1	54	K	PREDICTED: ubiquitin receptor RAD23c-like isoform X2 [Gossypium raimondii]	1	4.93e-05	88.021	VLK(1)DGTTLEENK	2	-0.2273	7	0.789	1.133	0.965	0.988	1.047	0.838	1.102	1.014	1.042	0.997	0.999	0.999	1.002	1	0.998	0.999	1.003	1.004	0.792	1.134	0.966	0.986	1.047	0.84	1.104	1.011	1.038	0.911	0.238	0.917	0.445	1.007	0.959
CSA015996.1	137	K	PREDICTED: glycine dehydrogenase (decarboxylating), mitochondrial [Nelumbo nucifera]	1	0.00118	95.502	IENMK(1)FSK	2	-0.98493	7	0.86	1.053	0.787	1.51	0.813	0.852	1.056	1.204	0.766	0.996	0.999	0.999	1	1.003	1.002	0.999	1	1.002	0.863	1.054	0.788	1.51	0.81	0.85	1.057	1.204	0.764	1.048	0.862	0.894	0.52	0.853	0.553
CSA015996.1	459	K	PREDICTED: glycine dehydrogenase (decarboxylating), mitochondrial [Nelumbo nucifera]	1	1.87e-08	85.536	AHALAGTFAAGLK(1)K	3	0.68049	5	1.239	1.214	1.394	0.758	0.974	0.903	1.113	0.738	0.942	0.996	0.999	0.999	1	1.003	1.002	0.999	1	1.002	1.243	1.216	1.395	0.758	0.971	0.901	1.114	0.738	0.94	0.942	0.689	1.38	0.0443	1.465	0.00827
CSA015996.1	974	K	PREDICTED: glycine dehydrogenase (decarboxylating), mitochondrial [Nelumbo nucifera]	1	0.000159	105.98	EEIAQIEK(1)GK	2	0.74945	9	1.218	0.715	0.957	0.976	0.918	1.267	1.051	1.204	0.663	0.996	0.999	0.999	1	1.003	1.002	0.999	1	1.002	1.222	0.716	0.958	0.976	0.915	1.265	1.052	1.204	0.662	1.082	0.704	0.992	0.975	0.918	0.658
CSA015996.1	478	K	PREDICTED: glycine dehydrogenase (decarboxylating), mitochondrial [Nelumbo nucifera]	1	0.00144	119.29	VK(1)CADSK	2	-1.0372	8	1.499	1.117	1.437	0.86	0.836	1.179	0.701	0.853	0.964	0.996	0.999	0.999	1	1.003	1.002	0.999	1	1.002	1.504	1.119	1.438	0.86	0.833	1.177	0.702	0.853	0.962	1.14	0.428	1.613	0.0218	1.415	0.0709
CSA015996.1	491	K	PREDICTED: glycine dehydrogenase (decarboxylating), mitochondrial [Nelumbo nucifera]	1	9.51e-05	59.709	AIVDAAYK(1)SEMNLR	2	0.79146	3	0.701	1.171	1.573	0.887		0.944	1.108	1.043	0.779	0.996	0.999	0.999	1	1.003	1.002	0.999	1	1.002	0.704	1.173	1.574	0.887		0.942	1.109	1.043	0.777	0.937	0.672	1.178	0.557	1.257	0.522
CSA016033.1	104	K	PREDICTED: kinesin-like protein KIN-14B [Vitis vinifera]	1	0.0106	50.108	YLGVLADK(1)TR	2	-0.91583	1	1.619	1.2	1.437	0.96	1.073	0.833		0.66	0.984	0.996	0.998	0.997	1.003	1.002	1	1.005	0.998	1.001	1.626	1.202	1.441	0.957	1.071	0.833		0.661	0.983	1.16	0.443	1.731	0.0566	1.492	0.0288
CSA016033.1	541	K	PREDICTED: kinesin-like protein KIN-14B [Vitis vinifera]	1	0.00195	79.148	IEK(1)DQNAQLR	2	-0.065668	1				0.941	1.223			0.626	0.854	0.996	0.998	0.997	1.003	1.002	1	1.005	0.998	1.001				0.938	1.22			0.627	0.853	1.458	0.202
CSA016043.1	605	K	PREDICTED: ATP-dependent Clp protease ATP-binding subunit ClpA homolog CD4B, chloroplastic-like [Nicotiana tabacum]	1	0.00466	82.279	MEETLHK(1)R	2	-0.79933	11	1.085	1.095	0.484	1.036	1.044	1.891	0.75	0.837	0.767	0.998	0.999	0.999	0.999	0.999	1.001	1.003	1	1.001	1.087	1.096	0.485	1.037	1.045	1.888	0.748	0.837	0.766	1.689	0.13	1.135	0.632	0.672	0.28
CSA016043.1	328	K	PREDICTED: ATP-dependent Clp protease ATP-binding subunit ClpA homolog CD4B, chloroplastic-like [Nicotiana tabacum]	1	0.00014	58.885	IANGDVPETIEGK(1)K	2	-2.1585	3	1.671	0.761	1.489	1.349		0.867	0.861	0.936	0.575	0.998	0.999	0.999	0.999	0.999	1.001	1.003	1	1.001	1.674	0.762	1.491	1.35		0.866	0.859	0.936	0.574	1.403	0.26	1.658	0.158	1.181	0.652
CSA016043.1	518	K	PREDICTED: ATP-dependent Clp protease ATP-binding subunit ClpA homolog CD4B, chloroplastic-like [Nicotiana tabacum]	1	0.000886	130.04	EK(1)NEAVR	2	-0.070731	2	1.184	1.026	1.677	1.117		1.055				0.998	0.999	0.999	0.999	0.999	1.001	1.003	1	1.001	1.186	1.027	1.679	1.118		1.054								1.195	0.467
CSA016043.1	146	K	PREDICTED: ATP-dependent Clp protease ATP-binding subunit ClpA homolog CD4B, chloroplastic-like [Nicotiana tabacum]	1	0.00187	62.466	SMGINLK(1)DAR	2	0.93151	10	1.036	0.889	0.999	1.361	1.106	0.899		1.056	0.96	0.998	0.999	0.999	0.999	0.999	1.001	1.003	1	1.001	1.038	0.89	1	1.362	1.107	0.898		1.056	0.959	1.114	0.563	0.969	0.675	0.87	0.36
CSA016043.1	816	K	PREDICTED: ATP-dependent Clp protease ATP-binding subunit ClpA homolog CD4B, chloroplastic-like [Nicotiana tabacum]	1	0.00417	79.474	QLTK(1)LEVK	2	3.043	6	0.94	2.22	0.787	1.271	0.932	0.743				0.998	0.999	0.999	0.999	0.999	1.001	1.003	1	1.001	0.942	2.222	0.788	1.272	0.933	0.742								1.341	0.524
CSA016043.1	417	K	PREDICTED: ATP-dependent Clp protease ATP-binding subunit ClpA homolog CD4B, chloroplastic-like [Nicotiana tabacum]	1	0.00253	63.624	HIEK(1)DPALER	3	0.28903	14	1.053	0.983	0.916	0.946	1.16	1.257	0.839	1.208	0.655	0.998	0.999	0.999	0.999	0.999	1.001	1.003	1	1.001	1.055	0.984	0.917	0.947	1.161	1.255	0.837	1.208	0.654	1.246	0.302	1.095	0.636	0.879	0.245
CSA016043.1	454	K	PREDICTED: ATP-dependent Clp protease ATP-binding subunit ClpA homolog CD4B, chloroplastic-like [Nicotiana tabacum]	1	0.00595	63.565	YEIHHK(1)LR	2	0.35452	7	1.31	0.834	0.918	1.081	1.311	1.037	0.557	1.099	0.982	0.998	0.999	0.999	0.999	0.999	1.001	1.003	1	1.001	1.312	0.835	0.919	1.082	1.312	1.036	0.556	1.099	0.981	1.301	0.227	1.164	0.551	0.894	0.517
CSA016043.1	269	K	PREDICTED: ATP-dependent Clp protease ATP-binding subunit ClpA homolog CD4B, chloroplastic-like [Nicotiana tabacum]	1	0.00308	50.897	MAEEGK(1)LDPVVGR	2	0.072298	4				1.043		0.889	0.971		0.653	0.998	0.999	0.999	0.999	0.999	1.001	1.003	1	1.001				1.044		0.888	0.968		0.652	1.192	0.471
CSA016043.1	598	K	PREDICTED: ATP-dependent Clp protease ATP-binding subunit ClpA homolog CD4B, chloroplastic-like [Nicotiana tabacum]	1	0.000142	94.309	LLK(1)MEETLHK	3	-1.0961	9	1.309	0.855	1.308	1.123	0.939	0.886	1.002	1.084	0.689	0.998	0.999	0.999	0.999	0.999	1.001	1.003	1	1.001	1.311	0.856	1.31	1.124	0.94	0.885	0.999	1.084	0.688	1.064	0.696	1.255	0.291	1.179	0.353
CSA016043.1	529	K	PREDICTED: ATP-dependent Clp protease ATP-binding subunit ClpA homolog CD4B, chloroplastic-like [Nicotiana tabacum]	1	9.3e-05	101.71	SQDFEK(1)AGELR	2	1.4141	14	0.996	0.856	1.08	1.195	0.965	0.916	1.166	1.114	0.682	0.998	0.999	0.999	0.999	0.999	1.001	1.003	1	1.001	0.998	0.857	1.081	1.196	0.966	0.915	1.163	1.114	0.681	1.04	0.834	0.993	0.967	0.954	0.689
CSA016043.1	880	K	PREDICTED: ATP-dependent Clp protease ATP-binding subunit ClpA homolog CD4B, chloroplastic-like [Nicotiana tabacum]	1	8.4e-06	84.365	LLEDSMAEK(1)MLAR	2	-0.73327	11	1.38	1.352	1.586	1.159	0.828	0.949	0.745		0.739	0.998	0.999	0.999	0.999	0.999	1.001	1.003	1	1.001	1.383	1.353	1.588	1.16	0.828	0.948	0.743		0.738	1.322	0.153	1.946	0.00521	1.473	0.0192
CSA016043.1	648	K	PREDICTED: ATP-dependent Clp protease ATP-binding subunit ClpA homolog CD4B, chloroplastic-like [Nicotiana tabacum]	1	3.97e-10	49.318	NPNRPIASFIFSGPTGVGK(1)SELAK	3	0.9267	1								0.815		0.998	0.999	0.999	0.999	0.999	1.001	1.003	1	1.001								0.815
CSA016078.1	293	K	PREDICTED: isocitrate dehydrogenase [NAD] catalytic subunit 5, mitochondrial-like [Malus domestica]	1	1.61e-13	145.91	HLELHDK(1)ADR	3	-0.82139	13	0.921	1.074	1.652	1.105	1.083	1.217	0.643	0.755	0.924	1.004	0.997	0.998	0.994	1.004	1.003	0.995	1	1.005	0.918	1.077	1.655	1.111	1.078	1.214	0.646	0.755	0.92	1.466	0.0156	1.572	0.136	1.072	0.737
CSA016111.1	135	K	PREDICTED: protein RETICULATA-RELATED 4, chloroplastic-like [Gossypium hirsutum]	1	0.00021	85.813	YFELEK(1)SPLFR	2	-3.0461	1							0.753			0.997	0.998	1	1.001	0.998	1.003	1	1.001	1.003							0.753
CSA016186.1	273	K	PREDICTED: LOW QUALITY PROTEIN: formate dehydrogenase, mitochondrial [Elaeis guineensis]	1	8.5e-14	90.348	AYDLEGK(1)TVGTVGAGR	2	1.9577	9	0.815	1.191	1.379	0.97	1.105	1.147	0.883	0.78	0.925	0.996	0.997	0.998	0.997	0.998	1.002	1.002	1.003	1.007	0.818	1.195	1.381	0.973	1.107	1.145	0.881	0.777	0.919	1.252	0.0321	1.317	0.186	1.052	0.762
CSA016186.1	430	K	PREDICTED: LOW QUALITY PROTEIN: formate dehydrogenase, mitochondrial [Elaeis guineensis]	1	8.84e-06	110.08	YAAGTK(1)DMLDR	2	-0.33451	21	1.18	1.289	0.903	0.893	1.039	1.326	0.638	0.814	1.122	0.996	0.997	0.998	0.997	0.998	1.002	1.002	1.003	1.007	1.184	1.293	0.904	0.896	1.041	1.324	0.636	0.811	1.114	1.273	0.282	1.32	0.206	1.037	0.825
CSA016196.1	418	K	PREDICTED: subtilisin-like protease SBT1.7 [Theobroma cacao]	1	0.00126	101.25	VEK(1)GAVVK	2	-0.66296	5			0.759	1.144	1.139		0.826	0.84		0.997	0.997	0.997	1.004	1.007	1.005	0.996	1	0.997			0.761	1.14	1.131		0.829	0.84		1.361	0.00054	0.912		0.671
CSA016269.1	147	K	PREDICTED: adenylate kinase, chloroplastic-like [Populus euphratica]	1	0.016	51.445	FDDTEEK(1)VK	2	-1.2539	3	1.107		0.826	1.064	0.978	1.056	1.027		0.934	1	1.007	1.002	1.001	1	0.998	0.999	1	0.993	1.107		0.824	1.063	0.978	1.058	1.028		0.94	1.05	0.387	0.981	0.913	0.935	0.589
CSA016353.1	162	K		1	0.00143	125.25	QK(1)EETLK	2	-0.019789	15	1.175	1.11	0.969	0.933	1.07	1.171	0.99	0.874	0.816
CSA016400.1	35	K	PREDICTED: ferritin-1, chloroplastic-like [Eucalyptus grandis]	1	0.00144	111.81	FMK(1)YQNK	2	-0.60247	4	0.398	0.578	0.352	1.042	2.261	0.803	0.964	0.867	1.192	1.024	1.023	1.03	0.989	0.984	0.985	0.987	0.987	0.991	0.389	0.565	0.342	1.054	2.298	0.816	0.977	0.878	1.203	1.362	0.475	0.423	0.00754	0.311	0.108
CSA016400.1	32	K	PREDICTED: ferritin-1, chloroplastic-like [Eucalyptus grandis]	1	0.00288	84.743	EHAEK(1)FMK	3	0.83337	5	0.826	0.445	0.678	1.151	1.184	1.007	0.833	1.334	1.206	1.024	1.023	1.03	0.989	0.984	0.985	0.987	0.987	0.991	0.806	0.435	0.658	1.164	1.203	1.023	0.844	1.351	1.217	0.993	0.965	0.557	0.0535	0.56	0.0148
CSA016400.1	13	K	PREDICTED: ferritin-1, chloroplastic-like [Eucalyptus grandis]	1	0.000301	84.817	DNVALK(1)GLAK	2	1.1646	11	0.541	1.126	0.633	1.208	0.958	1.176	1.338	0.818	0.921	1.024	1.023	1.03	0.989	0.984	0.985	0.987	0.987	0.991	0.528	1.101	0.614	1.222	0.973	1.194	1.356	0.829	0.93	1.088	0.637	0.72	0.294	0.662	0.121
CSA016400.1	20	K	PREDICTED: ferritin-1, chloroplastic-like [Eucalyptus grandis]	1	0.000182	97.813	FFK(1)ESSEEEREHAEK	4	1.9589	19	0.686	0.445	0.519	1.424	1.341	1.36	1.024	1.098	0.715	1.024	1.023	1.03	0.989	0.984	0.985	0.987	0.987	0.991	0.67	0.435	0.504	1.44	1.363	1.381	1.038	1.112	0.722	1.457	0.023	0.56	0.0384	0.384	0.000307
CSA016421.1	210	K	PREDICTED: ATP-citrate synthase alpha chain protein 2-like [Ziziphus jujuba]	1	0.000796	56.956	GELDDTAAFK(1)NFK	2	2.2068	1		1.073			1.069					0.989	0.995	0.995	1.002	0.994	1.003	1.009	1.007	1.007		1.078			1.075									1.003
CSA016462.1	112	K	PREDICTED: heat shock cognate 70 kDa protein 2 [Citrus sinensis]	0.999877	2.63e-15	72.772	VIAGPGDKPMIGVNYK(1)GEEK	3	-1.1202	6	0.658	1.308	1.419	1.16	1.173	0.849	0.709	1.057		1	0.992	1.002	1	1.001	0.999	1.004	1.001	1.001	0.658	1.318	1.416	1.16	1.171	0.85	0.706	1.056		1.203	0.412	1.283	0.509	1.067	0.799
CSA016462.1	334	K	PREDICTED: heat shock cognate 70 kDa protein 2 [Citrus sinensis]	1	2.02e-16	79.393	MDK(1)STVHDVVLVGGSTR	3	-0.9152	6	1.159	1.216	1.116		1.271	1.005	0.819	1.222	0.388	1	0.992	1.002	1	1.001	0.999	1.004	1.001	1.001	1.159	1.226	1.114		1.269	1.006	0.816	1.221	0.388	1.407	0.387	1.443	0.214	1.025	0.805
CSA016470.1	63	K	dimethylallyl, adenosine tRNA methylthiotransferase [Arabidopsis thaliana]	1	0.0174	60.019	LEK(1)DAEAR	2	-1.8496	2	0.933	2.027	0.898	0.895	2.113	0.838		0.526	0.38	0.998	0.998	0.999	1	1.001	1.002	0.998	1.003	1.001	0.935	2.032	0.899	0.895	2.112	0.836		0.525	0.38	2.833	0.222	2.85	0.182	1.006	0.99
CSA016470.1	142	K	dimethylallyl, adenosine tRNA methylthiotransferase [Arabidopsis thaliana]	1	0.00348	53.448	FAVSK(1)TEDMEDR	2	-1.2768	2	0.636	1.772	1.693							0.998	0.998	0.999	1	1.001	1.002	0.998	1.003	1.001	0.637	1.776	1.695
CSA016470.1	188	K	dimethylallyl, adenosine tRNA methylthiotransferase [Arabidopsis thaliana]	1	0.00417	79.474	ILSSK(1)DVK	2	0.67052	7	1.504	1.458	1.12	1.097	0.947	1.087	0.575		0.873	0.998	0.998	0.999	1	1.001	1.002	0.998	1.003	1.001	1.507	1.462	1.121	1.097	0.946	1.084	0.576		0.872	1.44	0.0866	1.883	0.0448	1.308	0.0705
CSA016596.1	17	K	PREDICTED: stress-response A/B barrel domain-containing protein HS1 [Eucalyptus grandis]	1	0.0102	66.429	HILLAK(1)FK	2	0.98924	1	1.287		1.609	1.379	1.153	1.266	1.351	0.1	0.124	0.985	0.993	1	1	1	0.993	1.013	1.006	1.01	1.307		1.609	1.379	1.153	1.274	1.334	0.099	0.123	2.447	0.143	2.812	0.179	1.149	0.272
CSA016604.1	10	K	PREDICTED: nucleoside diphosphate kinase B-like [Nelumbo nucifera]	1	0.00321	44.511	AFAEK(1)HYEDLSAK	3	-0.91042	1				1.011						0.998	0.999	1	0.998	0.998	1	1	1.001	1.005				1.013
CSA016705.1	308	K	PREDICTED: peptidyl-prolyl cis-trans isomerase FKBP62 [Vitis vinifera]	1	0.00884	55.353	LQDGTIFLK(1)K	2	-0.60245	4	1.228	1.123	1.276	0.969	1.056	0.905	0.955	0.837	0.896	0.998	0.997	1.001	1.004	0.998	1.002	1.001	0.998	1.002	1.231	1.127	1.274	0.966	1.058	0.903	0.954	0.839	0.894	1.089	0.229	1.351	0.00462	1.241	0.0201
CSA016705.1	32	K	PREDICTED: peptidyl-prolyl cis-trans isomerase FKBP62 [Vitis vinifera]	1	0.000997	95.775	VGEEK(1)EIGK	2	-0.3418	4	2.534	1.102	0.876	1.941	0.934	0.925	0.606	0.042	0.839	0.998	0.997	1.001	1.004	0.998	1.002	1.001	0.998	1.002	2.539	1.106	0.875	1.934	0.936	0.923	0.606	0.042	0.838	2.554	0.134	3.043	0.152	1.192	0.715
CSA016705.1	523	K	PREDICTED: peptidyl-prolyl cis-trans isomerase FKBP62 [Vitis vinifera]	1	0.00995	89.55	LEYK(1)TLK	2	-1.6086	9	1.018	0.822	1.307	1.242	1.187	0.798	0.982	1.014	0.736	0.998	0.997	1.001	1.004	0.998	1.002	1.001	0.998	1.002	1.02	0.825	1.305	1.238	1.189	0.796	0.981	1.016	0.735	1.18	0.379	1.153	0.446	0.977	0.908
CSA016705.1	411	K	PREDICTED: peptidyl-prolyl cis-trans isomerase FKBP62 [Vitis vinifera]	1	0.00403	56.404	EEGNALFK(1)AGK	2	-1.6549	7	1.228	0.772	1.225	0.856	0.828	1.598	0.649	1.31	0.699	0.998	0.997	1.001	1.004	0.998	1.002	1.001	0.998	1.002	1.231	0.775	1.223	0.853	0.83	1.594	0.649	1.312	0.698	1.232	0.566	1.214	0.508	0.985	0.959
CSA016706.1	50	K	PREDICTED: FK506-binding protein 2 [Populus euphratica]	1	0.000412	73.435	TCDIQAHK(1)GDR	3	-0.44216	5	1.028	1.053	0.857	1.521	1.233	1.148	0.668	0.861	0.761	1.022	1.01	0.992	0.975	0.975	1.065	0.956	0.997	1.008	1.006	1.043	0.864	1.56	1.264	1.078	0.699	0.864	0.755	1.684	0.0235	1.257	0.0526	0.746	0.0933
CSA016706.1	61	K	PREDICTED: FK506-binding protein 2 [Populus euphratica]	1	0.0031	48.899	GK(1)LTDGSVFDSSFER	2	0.47827	1		0.561	0.703	0.599	1.044	0.936	1.798			1.022	1.01	0.992	0.975	0.975	1.065	0.956	0.997	1.008		0.556	0.709	0.614	1.071	0.879	1.881			0.454		0.336		0.74	0.305
CSA016713.1	80	K		1	0.00991	46.069	SIDADFK(1)EGGQR	2	1.3991	1	1.376	0.896	0.947	1.051	1.218		1.058	0.879	0.72
CSA016761.1	24	K	PREDICTED: glyceraldehyde-3-phosphate dehydrogenase, cytosolic [Sesamum indicum]	1	0.00316	62.463	IK(1)IGINGFGR	2	-1.3851	1				0.88			0.912	0.749		0.91	1.037	1.039	1.031	1.033	1.032	1.031	0.854	1.031				0.853			0.884	0.877		0.969
CSA016826.1	165	K	PREDICTED: probable pyridoxal 5'-phosphate synthase subunit PDX1 [Daucus carota subsp. sativus]	1	5.22e-10	92.38	TK(1)GEAGTGNIIEAVR	2	-0.1026	9	1.054	1.413	1.669	0.962	0.911	1.125	0.842	0.638	0.861	0.995	0.997	0.994	0.995	0.996	0.997	1.006	1.007	1.011	1.059	1.418	1.679	0.966	0.914	1.128	0.837	0.633	0.851	1.296	0.0742	1.79	0.0338	1.381	0.115
CSA016853.1	319	K	PREDICTED: cinnamoyl-CoA reductase 1 [Vitis vinifera]	1	0.000437	82.261	ETVESLTEK(1)K	2	-1.8826	5	0.683	0.772	1.067	1.469	0.874	0.927	1.194	0.914	0.964	0.998	1	0.996	1	1.001	0.996	1.004	0.999	1.004	0.684	0.772	1.071	1.469	0.873	0.93	1.189	0.915	0.96	1.068	0.754	0.825	0.285	0.772	0.328
CSA016853.1	176	K	PREDICTED: cinnamoyl-CoA reductase 1 [Vitis vinifera]	1	0.00119	58.32	TLAEDAAWK(1)FTK	2	0.18008	5	0.363	0.617	0.855	0.561	1.193	0.962	1.356	1.163	1.393	0.998	1	0.996	1	1.001	0.996	1.004	0.999	1.004	0.364	0.617	0.858	0.561	1.192	0.965	1.35	1.164	1.387	0.697	0.116	0.472	0.0123	0.677	0.278
CSA016853.1	55	K	PREDICTED: cinnamoyl-CoA reductase 1 [Vitis vinifera]	1	2.61e-05	70.438	TEHLLALDGAK(1)ER	3	2.2815	6	1.168	1.062	1.251	1.243	0.827	1.297				0.998	1	0.996	1	1.001	0.996	1.004	0.999	1.004	1.17	1.062	1.256	1.243	0.826	1.302								1.035	0.819
CSA016856.1	553	K	PREDICTED: protein argonaute 4 [Vitis vinifera]	1	0.0131	47.062	VEK(1)MFEQIQSK	2	-0.20597	1	1.084	0.948	0.943	1.095	0.732	1.106	1.165		1.095	0.999	1	1.001	1	1	1.001	0.999	0.999	1.001	1.085	0.948	0.942	1.095	0.732	1.105	1.166		1.094	0.865	0.412	0.877	0.127	1.014	0.919
CSA016957.1	331	K	ATP synthase F1 subunit 1 (mitochondrion) [Carica papaya]	1	7.26e-05	102.52	VGSAAQLK(1)AMK	2	1.5298	20	0.737	0.767	0.545	0.902	1.235	1.253	0.955	1.553	0.688	1.004	1.008	1.006	0.993	1.012	0.974	1	1.002	1.003	0.734	0.761	0.542	0.908	1.221	1.287	0.955	1.551	0.686	1.07	0.804	0.638	0.219	0.596	0.0275
CSA016983.1	628	K	PREDICTED: protein TIC110, chloroplastic isoform X1 [Vitis vinifera]	1	0.00207	89.355	IESAK(1)ELK	2	-1.719	9	1.174	1.016	0.679	1.154	1.251	1.149	0.705	0.893	1.02	1.004	1.003	1.002	0.997	1.003	1.003	0.996	0.996	0.997	1.169	1.013	0.678	1.158	1.247	1.146	0.708	0.896	1.023	1.351	0.0339	1.088	0.675	0.805	0.196
CSA016983.1	970	K	PREDICTED: protein TIC110, chloroplastic isoform X1 [Vitis vinifera]	1	0.00662	55.353	SDPAPEK(1)LSR	2	2.3056	1	1.146	0.954	0.835	1.042	1.046	1.107	0.842	1.132	0.903	1.004	1.003	1.002	0.997	1.003	1.003	0.996	0.996	0.997	1.141	0.951	0.833	1.046	1.043	1.104	0.845	1.136	0.906	1.106	0.326	1.013	0.924	0.917	0.389
CSA016983.1	529	K	PREDICTED: protein TIC110, chloroplastic isoform X1 [Vitis vinifera]	1	5.58e-07	66.826	LQQAVADGELSK(1)EDVR	2	0.51717	7	0.855	1.444	1.539	1.177	0.919	1.195	0.747		0.703	1.004	1.003	1.002	0.997	1.003	1.003	0.996	0.996	0.997	0.852	1.44	1.536	1.181	0.916	1.192	0.75		0.705	1.507	0.0517	1.753	0.142	1.164	0.483
CSA016983.1	454	K	PREDICTED: protein TIC110, chloroplastic isoform X1 [Vitis vinifera]	1	0.000916	87.323	NIFGLGK(1)R	2	1.3048	7	1.391	1.517	1.253	1.03	1.094	0.944		0.79	0.698	1.004	1.003	1.002	0.997	1.003	1.003	0.996	0.996	0.997	1.385	1.513	1.25	1.034	1.091	0.941		0.793	0.7	1.369	0.0251	1.852	0.00874	1.353	0.0145
CSA016983.1	658	K	PREDICTED: protein TIC110, chloroplastic isoform X1 [Vitis vinifera]	1	6.84e-05	68.277	GESSETTSK(1)EAIK	2	-0.60837	4	0.683	1.422	0.622	0.884	1.003	1.297	0.869	1.118	0.984	1.004	1.003	1.002	0.997	1.003	1.003	0.996	0.996	0.997	0.68	1.418	0.621	0.887	1	1.293	0.872	1.122	0.987	1.067	0.663	0.912	0.759	0.855	0.616
CSA016993.1	1111	K	myosin-related family protein [Populus trichocarpa]	1	0.000886	73.951	LQSHK(1)EADSQK	2	-0.042724	2	1.127	1.054	1.074	1.122	1.117	1.171	0.759	0.844	0.916	0.995	0.995	0.999	1.004	1	1.004	0.999	1.002	1.002	1.133	1.059	1.075	1.117	1.117	1.166	0.76	0.843	0.914	1.351	0.00339	1.298	0.00736	0.961	0.182
CSA016993.1	1136	K	myosin-related family protein [Populus trichocarpa]	1	0.00291	57.174	SLEDLEAK(1)NK	2	-1.2452	1										0.995	0.995	0.999	1.004	1	1.004	0.999	1.002	1.002
CSA017084.1	3	K	PREDICTED: probable aquaporin PIP2-8 [Tarenaya hassleriana]	1	6.35e-10	92.939	SK(1)EVSEEGQTQHGK	2	-0.71836	7	1.202	1.178	1.299	0.983	1.336	1.131	0.738	0.7	0.781	1.037	0.985	0.932	0.978	0.992	1.073	0.992	1.002	1.007	1.159	1.196	1.393	1.005	1.347	1.054	0.744	0.698	0.775	1.536	0.0222	1.69	0.00257	1.101	0.427
CSA017100.1	533	K	PREDICTED: protein SIEVE ELEMENT OCCLUSION B [Ricinus communis]	1	0.00627	55.806	FTNTAK(1)DVAK	2	0.39353	2		1.083	0.861		1.464		0.674	0.887		0.995	0.997	0.997	1.003	1.002	1.004	1.002	0.999	1.001		1.086	0.864		1.462		0.673	0.888		1.873		1.249	0.336	0.667
CSA017146.1	28	K	small ubiquitin-related modifier 1-like [Cajanus cajan]	1	0.00991	46.069	VK(1)GQDGNEVFFR	2	1.3191	4	1.078	1.338	1.259	1.09			0.933			1.034	1.025	0.867	1.025	1.022	0.944	1.015	1.025	1.041	1.042	1.305	1.453	1.063			0.919			1.157		1.378		1.192
CSA017185.1	123	K		1	0.0124	40.496	VFAQK(1)VENER	2	0.85544	1
CSA017190.1	77	K	PREDICTED: acyl carrier protein 1, chloroplastic-like [Citrus sinensis]	1	0.0003	71.176	VETVDK(1)VCEIVR	2	1.7497	7		1.38	1.003		0.917	1.077		0.839	0.948	0.986	0.979	0.983	0.953	1.023	1.138	0.975	0.979	0.983		1.409	1.021		0.896	0.946		0.857	0.965	1.012	0.876	1.334	0.27	1.319	0.273
CSA017237.1	239	K		1	0.0131	63.816	LNK(1)HIWSR	2	-1.6421	4	0.719	0.348	0.472	1.083	1.609	0.795	1.575	1.092	0.714
CSA017237.1	229	K		1	0.00806	69.598	AMGTK(1)DVR	2	0.26348	6	0.932	1.064	0.82	1.284	1.131	1.446	0.789	0.85	0.736
CSA017237.1	224	K		1	0.0102	52.549	FAQK(1)AMGTK	2	-1.0836	6	0.779	0.825	0.849	1.227	1.157	1.594	0.616	0.867	1.051
CSA017237.1	23	K		1	0.0128	57.59	EYTLNLHK(1)R	3	0.44966	7	0.954	0.844	0.923	1.604	1.301	0.954	0.798	1.01	0.643
CSA017238.1	147	K	L-ascorbate peroxidase 2, cytosolic-like [Nicotiana tabacum]	1	0.000159	54.343	DVFVK(1)HMGLTDK	3	0.10971	6	0.893	0.626	0.989	0.868	1.031	0.707		2.029		1.004	1.005	1.004	1.001	1.004	1.004	0.987	0.993	0.997	0.889	0.623	0.985	0.867	1.027	0.704		2.042		0.424		0.407		0.961	0.824
CSA017238.1	136	K	L-ascorbate peroxidase 2, cytosolic-like [Nicotiana tabacum]	1	0.000482	67.519	LPDATK(1)GTDHLR	2	-1.6946	3	1.156		0.431	1.016	1.082	1.204	1.155	1.265	0.317	1.004	1.005	1.004	1.001	1.004	1.004	0.987	0.993	0.997	1.151		0.429	1.015	1.078	1.2	1.17	1.273	0.318	1.192	0.596	0.858	0.801	0.72	0.349
CSA017238.1	63	K	L-ascorbate peroxidase 2, cytosolic-like [Nicotiana tabacum]	1	2.37e-20	89.353	HK(1)LEQGHAANNGLEIAVR	3	-0.6247	8	0.638	1.441	1.304	1.034	0.888	0.711	0.844	1.193	1.058	1.004	1.005	1.004	1.001	1.004	1.004	0.987	0.993	0.997	0.635	1.433	1.299	1.033	0.885	0.708	0.855	1.201	1.061	0.842	0.299	1.08	0.77	1.282	0.402
CSA017238.1	154	K	L-ascorbate peroxidase 2, cytosolic-like [Nicotiana tabacum]	1	5.5e-28	94.313	HMGLTDK(1)DIVALSGGHTLGR	3	1.0292	7		0.791		0.583	1.163	1.201	0.973	0.93	0.747	1.004	1.005	1.004	1.001	1.004	1.004	0.987	0.993	0.997		0.787		0.582	1.159	1.197	0.986	0.936	0.749	1.1	0.696	0.884		0.803
CSA017430.1	305	K	PREDICTED: chloroplast stem-loop binding protein of 41 kDa a, chloroplastic-like [Populus euphratica]	1	0.0118	47.706	ILESLK(1)VPVAV	2	-0.22258	1		0.302	0.431	0.475	0.741	0.584	1.491	1.432	1.613	1.003	1.002	0.997	1.001	0.999	1.001	1.001	0.998	0.997		0.301	0.432	0.475	0.741	0.583	1.489	1.434	1.618	0.396	0.000642	0.242	0.000893	0.612	0.127
CSA017430.1	235	K	PREDICTED: chloroplast stem-loop binding protein of 41 kDa a, chloroplastic-like [Populus euphratica]	1	2.37e-59	106.12	LCAQAAGCPVDIVHYDPK(1)AVGIDAK	3	-0.97121	3						0.095	0.825	1.058	1.312	1.003	1.002	0.997	1.001	0.999	1.001	1.001	0.998	0.997						0.095	0.824	1.06	1.316	0.089
CSA017430.1	293	K	PREDICTED: chloroplast stem-loop binding protein of 41 kDa a, chloroplastic-like [Populus euphratica]	0.986674	0.000762	70.942	K(0.013)PMK(0.987)FEIDDK	3	-1.4019	7	0.989	0.687	0.94	1.337	1.664	0.699	1.098	0.858	0.655	1.003	1.002	0.997	1.001	0.999	1.001	1.001	0.998	0.997	0.986	0.685	0.943	1.336	1.665	0.698	1.097	0.859	0.657	1.416	0.309	1.001	0.997	0.707	0.293
CSA017430.1	242	K	PREDICTED: chloroplast stem-loop binding protein of 41 kDa a, chloroplastic-like [Populus euphratica]	1	0.0106	69.825	AVGIDAK(1)K	2	-0.51673	5	1.273	1.367	0.91	0.857	1.083	1.261	0.719	0.806	0.969	1.003	1.002	0.997	1.001	0.999	1.001	1.001	0.998	0.997	1.269	1.364	0.913	0.856	1.084	1.26	0.718	0.807	0.972	1.281	0.166	1.42	0.0886	1.108	0.556
CSA017477.1	206	K	PREDICTED: thylakoid lumenal 17.4 kDa protein, chloroplastic-like isoform X1 [Solanum tuberosum]	1	1.85e-05	99.5	FCDYTNDK(1)SNLK	2	0.53747	7			1.268	0.951	0.943	1.015	0.857	1.029	0.63	1.003	1.005	1	1.002	1.003	1.004	0.998	0.995	0.99			1.268	0.95	0.94	1.011	0.859	1.034	0.636	1.147	0.351	1.504		1.311
CSA017477.1	344	K	PREDICTED: thylakoid lumenal 17.4 kDa protein, chloroplastic-like isoform X1 [Solanum tuberosum]	1	0.00152	74.92	ADLK(1)GAVFR	2	1.4756	12	0.993	1.202	1.367	0.827	1.07	1.024	1.101	0.756	0.854	1.003	1.005	1	1.002	1.003	1.004	0.998	0.995	0.99	0.99	1.196	1.367	0.826	1.066	1.02	1.104	0.76	0.862	1.068	0.647	1.304	0.138	1.22	0.179
CSA017477.1	340	K	PREDICTED: thylakoid lumenal 17.4 kDa protein, chloroplastic-like isoform X1 [Solanum tuberosum]	1	0.00887	58.699	VNFAK(1)ADLK	2	-0.021593	4	0.99	0.998	1.292	1.136	1.044	1.036	1.061	0.814	0.774	1.003	1.005	1	1.002	1.003	1.004	0.998	0.995	0.99	0.987	0.993	1.292	1.134	1.04	1.032	1.063	0.818	0.782	1.204	0.128	1.229	0.204	1.021	0.846
CSA017504.1	117	K	PREDICTED: citrate synthase, mitochondrial [Juglans regia]	1	0.00174	65.234	EQVDALSK(1)ELR	2	4.2452	6	1.102	0.916	1.095	1.435	1.122	0.971	1.132	0.691	0.653	0.998	0.997	0.996	1	0.997	1.003	1.003	1.004	1.003	1.104	0.919	1.1	1.435	1.125	0.969	1.129	0.689	0.651	1.43	0.161	1.265	0.257	0.885	0.418
CSA017525.1	75	K	PREDICTED: glucose-6-phosphate isomerase, cytosolic [Sesamum indicum]	1	0.0161	46.352	LAEAACLK(1)EK	2	2.548	4	0.669	0.808	0.835	1.205	1.237	1.391	1.003	0.952	0.728	0.998	1.001	1	1.001	1.003	0.999	1.001	0.997	1.001	0.67	0.807	0.835	1.203	1.234	1.393	1.002	0.955	0.727	1.427	0.0208	0.862	0.279	0.604	0.00289
CSA017546.1	310	K	PREDICTED: alcohol dehydrogenase-like [Pyrus x bretschneideri]	1	0.00382	60.167	YMNK(1)ELEVEK	2	0.064729	1	0.537		0.383	2.397	1.411	0.894		0.431		1.001	1.007	1.003	0.979	0.984	0.998	1.007	1.014	1.006	0.536		0.382	2.449	1.434	0.896		0.425		3.749		1.08		0.288	0.151
CSA017546.1	336	K	PREDICTED: alcohol dehydrogenase-like [Pyrus x bretschneideri]	1	0.00263	55.261	AFDYMLK(1)GEGIR	2	-0.97826	2				0.631	1.016	1.244			0.854	1.001	1.007	1.003	0.979	0.984	0.998	1.007	1.014	1.006				0.645	1.033	1.246			0.849	1.148
CSA017603.1	65	K	PREDICTED: beta-galactosidase-like [Malus domestica]	1	0.00635	63.216	VSFK(1)EGIIK	2	-0.85754	4	1.333	1.171	1.196	1.379	1.215	1.082	0.92	0.522	0.56	1.006	1	1.002	0.999	1.001	0.994	1	0.998	1	1.326	1.171	1.194	1.38	1.214	1.088	0.92	0.523	0.56	1.838	0.0213	1.842	0.0143	1.002	0.978
CSA017616.1	221	K	PREDICTED: malate dehydrogenase [NADP], chloroplastic-like [Juglans regia]	1	0.00938	89.369	EVIK(1)DTK	2	1.6123	3	1.103	1.154	0.719	1.404	1.165		0.756	0.947		1	1	1	1.004	0.998	1	1.002	0.997	0.998	1.103	1.154	0.719	1.398	1.167		0.755	0.95		1.505	0.104	1.164	0.518	0.773	0.236
CSA017616.1	332	K	PREDICTED: malate dehydrogenase [NADP], chloroplastic-like [Juglans regia]	1	0.000423	91.549	SEAELLAEK(1)R	2	-0.36111	12	1.075	0.996	1.018	1.336	1.154	0.881	1.247	0.481	0.889	1	1	1	1.004	0.998	1	1.002	0.997	0.998	1.075	0.996	1.018	1.33	1.156	0.881	1.245	0.482	0.891	1.286	0.385	1.18	0.518	0.917	0.524
CSA017616.1	323	K	PREDICTED: malate dehydrogenase [NADP], chloroplastic-like [Juglans regia]	1	0.000599	66.004	VTK(1)SEAELLAEK	2	0.60195	8	0.901		1.168	1.096	0.994	0.772	0.8	1.445	0.665	1	1	1	1.004	0.998	1	1.002	0.997	0.998	0.901		1.168	1.091	0.996	0.772	0.799	1.449	0.666	0.981	0.947	1.065	0.859	1.086	0.64
CSA017654.1	315	K	PREDICTED: fructose-1,6-bisphosphatase, chloroplastic [Glycine max]	1	2.28e-09	104.7	YIDDLK(1)DPGPSGK	2	0.11614	13	1.121	1.059	1.037	1.13	0.98	1.105	1.184	0.645	0.84	1.001	1.001	1.001	1.002	1	1.003	0.996	0.998	0.998	1.119	1.058	1.036	1.128	0.98	1.102	1.189	0.646	0.842	1.199	0.343	1.2	0.327	1.001	0.98
CSA017654.1	410	K	PREDICTED: fructose-1,6-bisphosphatase, chloroplastic [Glycine max]	1	4.06e-09	72.433	VPLYIGSTEEVEK(1)LEK	2	3.0776	1							0.674	0.901		1.001	1.001	1.001	1.002	1	1.003	0.996	0.998	0.998							0.677	0.903
CSA017664.1	158	K	PREDICTED: peptidyl-prolyl cis-trans isomerase CYP19-4 [Malus domestica]	1	0.000539	47.548	GGESIYGEK(1)FADENFK	2	-0.56596	1				0.22			1.407		0.795	1.003	1.003	1.001	0.994	0.999	0.999	1	1.005	0.996				0.221			1.407		0.798	0.201
CSA017664.1	165	K	PREDICTED: peptidyl-prolyl cis-trans isomerase CYP19-4 [Malus domestica]	1	0.000646	95.502	FADENFK(1)LK	2	0.63365	5		1.224	1.178	1.134	1.04	1.225		0.599	0.851	1.003	1.003	1.001	0.994	0.999	0.999	1	1.005	0.996		1.22	1.177	1.141	1.041	1.226		0.596	0.854	1.567	0.0403	1.653	0.0685	1.055	0.441
CSA017664.1	117	K	PREDICTED: peptidyl-prolyl cis-trans isomerase CYP19-4 [Malus domestica]	1	0.0177	78.616	GVGK(1)SGK	2	-0.020972	3	1.299	0.929	1.2	0.962	0.962	1.177	0.968	0.83		1.003	1.003	1.001	0.994	0.999	0.999	1	1.005	0.996	1.295	0.926	1.199	0.968	0.963	1.178	0.968	0.826		1.155	0.28	1.271	0.208	1.1	0.473
CSA017714.1	244	K	PREDICTED: mitochondrial carnitine/acylcarnitine carrier-like protein [Juglans regia]	1	0.00307	48.115	SVIQVDDHK(1)NPK	3	-1.6202	2		0.901		0.863	1.181	0.861		0.794	1.119	1.002	0.992	0.994	0.994	1	0.996	1.014	1.001	1.007		0.908		0.869	1.181	0.865		0.793	1.111	1.02	0.921	0.954		0.935
CSA017726.1	87	K	PREDICTED: UBP1-associated protein 2C [Nelumbo nucifera]	1	0.0181	40.475	GLGWDTTTEK(1)LR	2	0.23762	1	0.682	1.286	1.103	0.727	1.296	1.169	1.233	0.784	0.71	0.997	0.999	0.999	0.998	0.999	1	0.999	1.001	1.008	0.684	1.287	1.104	0.729	1.297	1.169	1.235	0.783	0.704	1.173	0.546	1.129	0.654	0.963	0.88
CSA017738.1	204	K	PREDICTED: peroxidase A2-like [Juglans regia]	1	0.00252	52.725	GPSWK(1)VQLGR	2	-0.72028	6		1.019	1.043	1.688	0.986	1.02	0.82	0.628	0.725	1.014	1.004	1.01	1.002	1.002	1.005	0.985	0.988	0.989		1.015	1.033	1.684	0.984	1.015	0.833	0.636	0.733	1.673	0.104	1.395	0.0292	0.834	0.539
CSA017776.1	472	K	PREDICTED: glucose-1-phosphate adenylyltransferase small subunit, chloroplastic/amyloplastic [Nicotiana sylvestris]	1	0.00143	101.64	AIIDK(1)NAR	2	-2.4329	8	0.716	1.34	0.756	1.154	1.053	0.75	0.935	0.961	1.249	0.999	0.998	1.002	1.001	0.998	0.999	1.001	1.002	1.001	0.717	1.342	0.755	1.153	1.055	0.751	0.934	0.959	1.248	0.942	0.719	0.896	0.654	0.951	0.847
CSA017776.1	276	K	PREDICTED: glucose-1-phosphate adenylyltransferase small subunit, chloroplastic/amyloplastic [Nicotiana sylvestris]	1	0.00104	47.548	AMK(1)VDTTILGLDDER	2	0.75034	2			0.497	0.29	0.548	0.626	1.248	1.696	1.214	0.999	0.998	1.002	1.001	0.998	0.999	1.001	1.002	1.001			0.496	0.29	0.549	0.627	1.247	1.693	1.213	0.353	0.00841	0.358		1.016
CSA017776.1	461	K	PREDICTED: glucose-1-phosphate adenylyltransferase small subunit, chloroplastic/amyloplastic [Nicotiana sylvestris]	1	0.00124	46.41	GSIPIGIGK(1)NSHIK	3	-0.14769	2	1.079	1.058				1.227			0.963	0.999	0.998	1.002	1.001	0.998	0.999	1.001	1.002	1.001	1.08	1.06				1.228			0.962	1.276		1.111		0.871
CSA017776.1	452	K	PREDICTED: glucose-1-phosphate adenylyltransferase small subunit, chloroplastic/amyloplastic [Nicotiana sylvestris]	1	4.23e-07	72.891	FLAAK(1)GSIPIGIGK	2	-0.61671	8	0.277	0.891	0.98	0.549	1.265	0.98	1.629	0.937	1.039	0.999	0.998	1.002	1.001	0.998	0.999	1.001	1.002	1.001	0.277	0.892	0.978	0.549	1.268	0.981	1.627	0.935	1.038	0.777	0.422	0.596	0.192	0.768	0.516
CSA017776.1	273	K	PREDICTED: glucose-1-phosphate adenylyltransferase small subunit, chloroplastic/amyloplastic [Nicotiana sylvestris]	1	0.00807	63.419	GEQLK(1)AMK	2	-0.57955	10	1.438	1.32	1.054	0.785	1.017	1.308	1.034	0.653	0.694	0.999	0.998	1.002	1.001	0.998	0.999	1.001	1.002	1.001	1.439	1.322	1.052	0.785	1.019	1.309	1.033	0.652	0.694	1.309	0.275	1.603	0.0453	1.225	0.287
CSA017776.1	253	K	PREDICTED: glucose-1-phosphate adenylyltransferase small subunit, chloroplastic/amyloplastic [Nicotiana sylvestris]	1	8.5e-05	60.55	ATAFGLMK(1)IDEEGR	2	0.003065	2		0.502	0.767	0.501	0.691	0.553	1.727	1.27	1.232	0.999	0.998	1.002	1.001	0.998	0.999	1.001	1.002	1.001		0.503	0.766	0.501	0.692	0.554	1.725	1.268	1.231	0.413	0.0081	0.45	0.0423	1.089	0.7
CSA017776.1	266	K	PREDICTED: glucose-1-phosphate adenylyltransferase small subunit, chloroplastic/amyloplastic [Nicotiana sylvestris]	1	0.00284	70.908	IIEFAEK(1)PK	2	0.84028	8	1.063	1.281	1.03	0.984	1.054	1.125	0.889	0.678	1.072	0.999	0.998	1.002	1.001	0.998	0.999	1.001	1.002	1.001	1.064	1.283	1.028	0.983	1.056	1.126	0.888	0.677	1.071	1.201	0.219	1.28	0.151	1.066	0.479
CSA017776.1	268	K	PREDICTED: glucose-1-phosphate adenylyltransferase small subunit, chloroplastic/amyloplastic [Nicotiana sylvestris]	0.998716	1.94e-07	74.475	IIEFAEK(0.001)PK(0.999)GEQLK	3	1.7821	5	0.99	1.509	1.2	0.572	1.226	1.278	0.97	0.676	0.823	0.999	0.998	1.002	1.001	0.998	0.999	1.001	1.002	1.001	0.991	1.511	1.198	0.572	1.228	1.279	0.969	0.675	0.823	1.248	0.448	1.5	0.0768	1.202	0.491
CSA017787.1	149	K	PREDICTED: protein THYLAKOID FORMATION1, chloroplastic [Cucumis melo]	1	0.00495	57.532	ALK(1)EDPDQYR	2	3.1051	8	0.864	1.306	0.966	1.144	1.072	1.123	0.915	0.831		1.002	0.998	1.001	1.001	1	1.003	0.997	0.998	1.002	0.862	1.309	0.966	1.143	1.072	1.12	0.918	0.832		1.27	0.0109	1.195	0.407	0.94	0.654
CSA017789.1	65	K		1	0.00389	52.576	AESQK(1)ANEAITK	2	-1.4173	7	1.031	1.047	1.036	1.476	1.188	0.959	0.669	0.725	1.054
CSA017818.1	109	K	PREDICTED: adenylate kinase 5, chloroplastic [Prunus mume]	1	1.04e-06	105.65	SFDQAQSLEK(1)LK	2	1.1395	7	0.997		1.187	0.923	1.121	1.437	0.828	0.639	0.85	1.003	1.003	1.002	1.002	1.003	1.006	0.994	0.993	0.994	0.994		1.185	0.921	1.118	1.429	0.833	0.643	0.855	1.488	0.0799	1.402	0.0686	0.942	0.765
CSA017818.1	58	K	PREDICTED: adenylate kinase 5, chloroplastic [Prunus mume]	1	1.05e-08	85.837	AEVSAGTEIGNK(1)AK	2	0.5576	7	0.807	0.893		1.973	0.984	0.609	0.697	0.833	0.973	1.003	1.003	1.002	1.002	1.003	1.006	0.994	0.993	0.994	0.805	0.89		1.969	0.981	0.606	0.701	0.839	0.979	1.412	0.451	1.01	0.945	0.715	0.566
CSA017818.1	316	K	PREDICTED: adenylate kinase 5, chloroplastic [Prunus mume]	1	0.00292	56.205	VLALNFADDGK(1)R	2	-0.76635	2		0.946	1.125			1.245	0.899			1.003	1.003	1.002	1.002	1.003	1.006	0.994	0.993	0.994		0.943	1.123			1.238	0.904			1.369		1.143		0.834
CSA017819.1	565	K		1	0.00175	67.334	LK(1)LGDGGFIR	2	0.1706	9	1.296	0.379	0.447	1.231	0.328	1.767	1.107	1.112	1.059
CSA017891.1	356	K	PREDICTED: glyoxysomal fatty acid beta-oxidation multifunctional protein MFP-a [Jatropha curcas]	1	0.00418	67.113	FEK(1)TLSLLK	2	-0.28745	2	1.554	1.212	1.557	0.768	1.118	0.981	0.878	0.736	0.709	0.999	1	1	1.004	0.999	1.004	0.997	0.999	0.998	1.555	1.212	1.557	0.765	1.119	0.977	0.881	0.737	0.71	1.229	0.199	1.857	0.00625	1.511	0.0341
CSA017933.1	120	K	PREDICTED: proteasome subunit alpha type-2-A [Ipomoea nil]	1	0.00142	67.519	NVSNAK(1)TFLEK	2	1.8122	5	1.25	1.211		1.081	0.928	1.113	0.866	0.651	0.839	1.002	1.002	1	0.997	1.004	1	0.997	1.002	0.996	1.247	1.208		1.085	0.925	1.113	0.869	0.65	0.842	1.323	0.0486	1.56	0.0164	1.18	0.0936
CSA017933.1	43	K	PREDICTED: proteasome subunit alpha type-2-A [Ipomoea nil]	1	0.000661	57.434	LYK(1)EPIPVTQLVR	2	0.038913	3	0.316	0.597	1	0.593		0.959	1.541	1.283	1.235	1.002	1.002	1	0.997	1.004	1	0.997	1.002	0.996	0.315	0.596	1	0.595		0.959	1.546	1.28	1.24	0.573	0.0513	0.47	0.0313	0.82	0.663
CSA018083.1	371	K	PREDICTED: calreticulin-3-like [Populus euphratica]	1	0.000327	80.706	DAFEEAEK(1)AR	2	-2.6938	5	0.864		1.107		1.395	1.426	0.792		0.511	0.996	1.002	1.001	0.997	0.999	0.997	1.005	1.002	1.001	0.868		1.106		1.396	1.43	0.788		0.51	2.177	0.0319	1.52	0.206	0.698	0.0713
CSA018083.1	363	K	PREDICTED: calreticulin-3-like [Populus euphratica]	1	0.00389	52.576	EIEK(1)DAFEEAEK	2	1.0876	2	1.174	0.95	1.462	1.19	1.126	0.835	0.878		0.859	0.996	1.002	1.001	0.997	0.999	0.997	1.005	1.002	1.001	1.179	0.948	1.461	1.194	1.127	0.838	0.874		0.858	1.216	0.277	1.381	0.183	1.136	0.481
CSA018092.1	368	K	PREDICTED: glutamate-1-semialdehyde 2,1-aminomutase 2, chloroplastic [Citrus sinensis]	1	0.00263	55.261	LK(1)EPGSYEYLNK	2	0.64774	2				1.237	0.826	1.161		0.886	0.509	0.997	0.999	0.996	1	1	1.001	1.002	1.002	1.003				1.237	0.826	1.16		0.884	0.508	1.544	0.177
CSA018092.1	79	K	PREDICTED: glutamate-1-semialdehyde 2,1-aminomutase 2, chloroplastic [Citrus sinensis]	1	0.000136	52.862	AFK(1)SVGGQPIIMDSVK	2	-0.0054201	5	0.609	0.917	1.684		1.304	1.127	0.903		0.798	0.997	0.999	0.996	1	1	1.001	1.002	1.002	1.003	0.611	0.918	1.69		1.304	1.126	0.901		0.796	1.432	0.0713	1.265	0.627	0.883	0.758
CSA018098.1	149	K	PREDICTED: low-temperature-induced cysteine proteinase [Vitis vinifera]	1	0.00237	72.325	EK(1)GAVVAVK	2	1.6316	11	1.462	1.143	0.894	0.865	1.123	1.059		1.035		0.996	0.998	1.001	1.001	1	1	0.996	1.005	1.003	1.468	1.146	0.893	0.864	1.123	1.059		1.03		0.986		1.135		1.151	0.45
CSA018098.1	260	K	PREDICTED: low-temperature-induced cysteine proteinase [Vitis vinifera]	1	4.37e-08	56.036	VVSIDDYEDVPENNEK(1)ALQK	3	0.4325	1							1.052	0.493		0.996	0.998	1.001	1.001	1	1	0.996	1.005	1.003							1.056	0.491
CSA018101.1	113	K	PREDICTED: probable nucleoredoxin 1 [Ziziphus jujuba]	1	0.0162	80.684	HLK(1)ELFK	2	-2.3119	7	0.972	1.093	0.836	1.385	1.369	1.272	0.85		0.496	0.999	0.999	1.004	1.001	0.999	0.998	0.999	1.001	1.001	0.973	1.094	0.833	1.384	1.37	1.275	0.851		0.496	1.994	0.0173	1.435	0.173	0.72	0.0104
CSA018167.1	538	K	PREDICTED: presequence protease 1, chloroplastic/mitochondrial-like isoform X1 [Ipomoea nil]	0.999998	0.000875	68.355	YQKPLMELK(1)AR	3	0.41113	3	1.309	0.934	1.527	1.084	1.052	0.959		0.78	0.977	1.001	1.001	1.001	0.997	1.001	1.002	1	0.999	0.998	1.308	0.933	1.526	1.087	1.051	0.957		0.78	0.979	1.173	0.187	1.428	0.208	1.217	0.275
CSA018167.1	766	K	PREDICTED: presequence protease 1, chloroplastic/mitochondrial-like isoform X1 [Ipomoea nil]	1	0.000642	86.898	FK(1)QFVSQSK	2	0.35142	6	1.052	0.658	1.156	1.772	0.959	0.83	0.899	1.057	0.696	1.001	1.001	1.001	0.997	1.001	1.002	1	0.999	0.998	1.051	0.658	1.155	1.777	0.958	0.828	0.899	1.058	0.697	1.343	0.39	1.079	0.722	0.804	0.523
CSA018167.1	1028	K	PREDICTED: presequence protease 1, chloroplastic/mitochondrial-like isoform X1 [Ipomoea nil]	1	9.45e-05	59.227	EFAGALEAVK(1)DK	2	-2.5991	7	1.065	1.638	1.322		0.926				0.912	1.001	1.001	1.001	0.997	1.001	1.002	1	0.999	0.998	1.064	1.637	1.321		0.925				0.914	1.013		1.467		1.449
CSA018167.1	383	K	PREDICTED: presequence protease 1, chloroplastic/mitochondrial-like isoform X1 [Ipomoea nil]	1	0.000461	83.045	YPAAEGGDLK(1)K	2	0.21642	8	1.039	0.976	1.058	0.846	1.05	1.528	0.668	0.833	1.125	1.001	1.001	1.001	0.997	1.001	1.002	1	0.999	0.998	1.038	0.975	1.057	0.849	1.049	1.525	0.668	0.833	1.127	1.302	0.334	1.168	0.341	0.897	0.593
CSA018167.1	589	K	PREDICTED: presequence protease 1, chloroplastic/mitochondrial-like isoform X1 [Ipomoea nil]	1	0.0155	81.784	EILSK(1)IK	2	1.0696	4	1.199	1.473	1.367	1.025	0.673	0.861	1.111	0.773	0.861	1.001	1.001	1.001	0.997	1.001	1.002	1	0.999	0.998	1.198	1.472	1.366	1.028	0.672	0.859	1.11	0.773	0.863	0.932	0.688	1.47	0.0287	1.577	0.0194
CSA018167.1	773	K	PREDICTED: presequence protease 1, chloroplastic/mitochondrial-like isoform X1 [Ipomoea nil]	1	0.000787	85.862	QFVSQSK(1)AR	2	-0.78275	8	1.402	1.224	0.889	0.903	0.862	0.956	0.877	0.962	1.094	1.001	1.001	1.001	0.997	1.001	1.002	1	0.999	0.998	1.401	1.223	0.889	0.906	0.861	0.954	0.877	0.963	1.096	0.927	0.361	1.197	0.304	1.291	0.159
CSA018167.1	584	K	PREDICTED: presequence protease 1, chloroplastic/mitochondrial-like isoform X1 [Ipomoea nil]	1	0.000704	76.165	DEAAEK(1)EILSK	2	-1.1597	13	1.68	0.887	1.394	1.089	1.049	0.737	1.172	0.621	0.744	1.001	1.001	1.001	0.997	1.001	1.002	1	0.999	0.998	1.679	0.886	1.393	1.092	1.048	0.735	1.171	0.621	0.745	1.133	0.605	1.56	0.172	1.376	0.234
CSA018181.1	32	K	PREDICTED: putative quinone-oxidoreductase homolog, chloroplastic [Prunus mume]	1	9.31e-08	120.06	HVEVPVPAPK(1)K	3	-0.058888	27	0.675	1.074	0.793	1.001	0.868	1.002	1.379	1.041	0.911	1.005	1.008	0.996	1	1	1.001	1.002	0.99	0.999	0.672	1.066	0.796	1.001	0.868	1.001	1.376	1.052	0.912	0.859	0.339	0.759	0.21	0.883	0.418
CSA018194.1	52	K		1	0.00726	56.258	SSSNLIDNK(1)R	2	3.534	1								0.815
CSA018282.1	147	K	PREDICTED: L-ascorbate peroxidase 1, cytosolic isoform X2 [Phoenix dactylifera]	1	0.0123	44.426	DVFVK(1)HMGLSDK	2	1.371	1		0.972	0.848	1.717	0.944	0.924	0.732		0.875	1.003	1.004	1.004	1.004	1.003	1	0.997	0.994	0.992		0.969	0.845	1.71	0.942	0.924	0.734		0.882	1.475	0.34	1.122	0.415	0.761	0.46
CSA018282.1	136	K	PREDICTED: L-ascorbate peroxidase 1, cytosolic isoform X2 [Phoenix dactylifera]	1	0.00208	50.897	LPDAAK(1)GCDHLR	3	-1.1232	1	1.554	0.767	0.7	1.334	1.105	1.16	0.803	0.979	0.709	1.003	1.004	1.004	1.004	1.003	1	0.997	0.994	0.992	1.549	0.764	0.697	1.328	1.102	1.161	0.805	0.985	0.715	1.434	0.0256	1.202	0.585	0.838	0.53
CSA018282.1	154	K	PREDICTED: L-ascorbate peroxidase 1, cytosolic isoform X2 [Phoenix dactylifera]	1	6.99e-08	54.668	HMGLSDK(1)DIVVLSGGHTLGR	3	0.24262	1							0.85	0.749	0.829	1.003	1.004	1.004	1.004	1.003	1	0.997	0.994	0.992							0.852	0.753	0.836
CSA018288.1	182	K	PREDICTED: 2-Cys peroxiredoxin BAS1, chloroplastic [Juglans regia]	1	7.38e-13	115.12	YPLISDVTK(1)SISK	2	-0.86895	18	0.396	0.939	0.876	0.571	0.95	0.868	1.315	1.125	1.531	0.999	0.998	1	1.002	0.999	1.001	1	1.001	0.999	0.396	0.941	0.876	0.57	0.951	0.867	1.315	1.123	1.532	0.601	0.0332	0.557	0.0482	0.927	0.792
CSA018288.1	101	K	PREDICTED: 2-Cys peroxiredoxin BAS1, chloroplastic [Juglans regia]	1	0.00449	66.568	VK(1)LSEYIGK	2	1.177	9	1.444	1.191	1.305	0.94	0.84	0.868	1.126	0.643	0.969	0.999	0.998	1	1.002	0.999	1.001	1	1.001	0.999	1.445	1.193	1.305	0.938	0.841	0.867	1.126	0.642	0.97	0.966	0.843	1.44	0.0662	1.49	0.00527
CSA018288.1	108	K	PREDICTED: 2-Cys peroxiredoxin BAS1, chloroplastic [Juglans regia]	1	0.00159	117.4	LSEYIGK(1)K	2	-0.13222	16	0.918	1.215	1.08	0.998	1.112	1.083	0.979	1.04	0.66	0.999	0.998	1	1.002	0.999	1.001	1	1.001	0.999	0.919	1.217	1.08	0.996	1.113	1.082	0.979	1.038	0.661	1.191	0.235	1.201	0.286	1.008	0.933
CSA018288.1	262	K	PREDICTED: 2-Cys peroxiredoxin BAS1, chloroplastic [Juglans regia]	0.999916	0.00146	65.232	SMKPDPK(1)LSK	3	-1.1615	16	1.506	1.646	1.557	0.647	0.769	0.929	0.772	0.898		0.999	0.998	1	1.002	0.999	1.001	1	1.001	0.999	1.507	1.649	1.557	0.645	0.77	0.928	0.772	0.897		0.936	0.676	1.883	0.00191	2.011	0.001
CSA018346.1	73	K	PREDICTED: golgin subfamily A member 2-like [Nicotiana sylvestris]	1	0.00166	67.704	IAMLQTQK(1)VR	2	-1.2128	3	1.249	0.816	0.915	1.689		1.05		0.694	1.062	1.001	1.002	1.01	0.997	0.998	1.003	0.995	0.997	0.998	1.247	0.814	0.906	1.695		1.046		0.696	1.065	1.557	0.319	1.124	0.652	0.722	0.287
CSA018346.1	184	K	PREDICTED: golgin subfamily A member 2-like [Nicotiana sylvestris]	1	0.0122	44.511	IK(1)EITIGSAGSK	2	-0.51186	1	1.004	1.097	1.128	1.15	1.25	1.309	0.736	0.879	0.645	1.001	1.002	1.01	0.997	0.998	1.003	0.995	0.997	0.998	1.003	1.095	1.117	1.154	1.253	1.305	0.74	0.882	0.647	1.636	0.0041	1.417	0.0148	0.866	0.0427
CSA018358.1	393	K	PREDICTED: 26S protease regulatory subunit 6B homolog [Prunus mume]	1	0.00745	56.404	YVILPK(1)DFEK	2	2.3342	6	0.889	1.699	1.354	0.906	1.299	1.023	0.869	0.597	0.74	1.001	0.998	0.992	0.993	0.989	0.998	1.023	1.013	0.993	0.888	1.702	1.365	0.912	1.314	1.025	0.85	0.589	0.746	1.488	0.066	1.811	0.0759	1.217	0.425
CSA018392.1	105	K	PREDICTED: cinnamoyl-CoA reductase 1 [Theobroma cacao]	1	0.0144	54.539	ETVESLK(1)EK	2	-0.7014	1	0.701	1.095				1.306	0.805	0.979		1	0.996	1	0.999	1.003	0.997	0.996	1.005	1.004	0.701	1.1				1.311	0.808	0.974		1.471		1.011	0.969	0.687
CSA018493.1	180	K	PREDICTED: photosystem II reaction center PSB28 protein, chloroplastic [Vitis vinifera]	1	0.0137	66.429	NGLQFVK(1)K	2	0.50505	2	1.636	0.258		1.295		0.208	1.599			1.007	0.998	0.987	0.993	1.007	1.004	1.01	1.005	0.99	1.625	0.259		1.305		0.207	1.583			0.477		0.595		1.246	0.852
CSA018496.1	226	K	PREDICTED: NADH dehydrogenase [ubiquinone] 1 alpha subcomplex subunit 9, mitochondrial [Vitis vinifera]	1	0.00101	56.205	VPVPIAK(1)AIAMPR	2	0.092432	3	0.414	1.57	1.292		0.952	1.053	1.002	0.865	0.933	0.998	1.006	1.003	1.003	1.008	1.004	0.992	0.989	0.997	0.415	1.56	1.288		0.945	1.049	1.01	0.875	0.936	1.06	0.438	1.157	0.693	1.091	0.852
CSA018530.1	90	K	PREDICTED: heterogeneous nuclear ribonucleoprotein 1-like [Malus domestica]	1	0.000732	81.525	GSGQSK(1)DFK	2	-0.20121	8	1.079	1.134	1.037	0.891	1.073	1.482	0.683	0.811	0.992	0.997	1.005	1.001	1.001	1.007	0.998	0.989	1	1.002	1.082	1.129	1.036	0.89	1.066	1.484	0.69	0.811	0.99	1.381	0.183	1.303	0.0507	0.944	0.737
CSA018530.1	37	K	PREDICTED: heterogeneous nuclear ribonucleoprotein 1-like [Malus domestica]	1	1.8e-05	74.537	DATHATFVK(1)HFGK	3	1.4489	6	0.975	0.978	1.089	0.96	1.118	1.064	0.86	1.123	0.874	0.997	1.005	1.001	1.001	1.007	0.998	0.989	1	1.002	0.978	0.974	1.088	0.959	1.11	1.066	0.869	1.123	0.873	1.094	0.399	1.061	0.561	0.97	0.617
CSA018613.1	130	K	PREDICTED: 60S ribosomal protein L26-1 [Theobroma cacao]	1	0.00617	94.662	AAADK(1)DK	2	-1.0549	5	1.154	1.073	1.08	0.951	1.313	1.089		0.798	0.973	1.001	0.997	1	0.996	1	0.998	1.003	1.005	1	1.152	1.076	1.08	0.955	1.313	1.091		0.794	0.973	1.267	0.215	1.248	0.0597	0.985	0.882
CSA018613.1	107	K	PREDICTED: 60S ribosomal protein L26-1 [Theobroma cacao]	1	0.00143	122.79	VVITK(1)LR	2	1.4133	11	0.985	0.77	0.987	1.409	0.991	1.172	0.96	0.93	0.796	1.001	0.997	1	0.996	1	0.998	1.003	1.005	1	0.984	0.772	0.987	1.415	0.991	1.174	0.957	0.925	0.796	1.337	0.0852	1.024	0.816	0.766	0.12
CSA018666.1	524	K	PREDICTED: plasma membrane ATPase 4 [Vitis vinifera]	1	1.01e-07	68.481	MITGDQLAIAK(1)ETGR	2	-0.33217	6	0.893	1.253	1.026	1.007	0.95		1.058	0.901	0.997	0.998	1	1.003	1.002	0.999	1.005	0.995	0.998	1	0.895	1.253	1.023	1.005	0.951		1.064	0.902	0.997	0.99	0.886	1.07	0.579	1.081	0.603
CSA018666.1	916	K	PREDICTED: plasma membrane ATPase 4 [Vitis vinifera]	1	7.83e-05	103.08	ELSEIAEQAK(1)R	2	0.32104	9	1.264	1.157	1.095	1.162	0.802	0.849	1.008	1.278	0.549	0.998	1	1.003	1.002	0.999	1.005	0.995	0.998	1	1.266	1.157	1.092	1.16	0.802	0.845	1.014	1.28	0.549	0.988	0.963	1.237	0.365	1.252	0.129
CSA018666.1	5	K	PREDICTED: plasma membrane ATPase 4 [Vitis vinifera]	1	0.00166	49.483	AGDK(1)AIGLEELK	2	-2.1309	1		1.627	0.664		0.674		0.796	0.677	1.436	0.998	1	1.003	1.002	0.999	1.005	0.995	0.998	1		1.628	0.662		0.674		0.8	0.678	1.436	0.694		1.179	0.737	1.697
CSA018687.1	715	K	PREDICTED: cell division cycle protein 48 homolog [Jatropha curcas]	1	0.0153	46.844	SPIAK(1)DVDLR	2	0.1185	1	1.184	0.991	0.966	1.175	1.066	0.971	1.224	0.718	0.767	1.004	1	1.008	0.991	1	0.997	0.998	1.002	0.999	1.18	0.991	0.958	1.185	1.066	0.974	1.227	0.717	0.767	1.19	0.379	1.154	0.473	0.97	0.746
CSA018687.1	552	K	PREDICTED: cell division cycle protein 48 homolog [Jatropha curcas]	1	0.00758	48.284	FEK(1)FGMSPSK	2	-0.073352	3	1.28				1.008	0.869	1.019	0.895	0.552	1.004	1	1.008	0.991	1	0.997	0.998	1.002	0.999	1.275				1.008	0.871	1.021	0.893	0.552	1.143	0.576	1.551		1.357
CSA018751.1	377	K	PREDICTED: synaptotagmin-2 [Vitis vinifera]	1	5.68e-05	70.889	NMDPNDAQNEK(1)SR	2	0.01789	7	1.352	0.936	1.166	0.786	0.852	1.202	1.034	0.913	0.917	1.002	1	1.002	0.998	1.001	1.001	0.999	0.997	1.001	1.349	0.936	1.164	0.787	0.852	1.2	1.035	0.916	0.916	0.99	0.948	1.203	0.198	1.215	0.31
CSA018830.1	40	K	PREDICTED: 60S ribosomal protein L14-2 [Ipomoea nil]	1	0.00218	104.11	TQMNFK(1)R	2	-0.95338	7	0.78	1.378	0.977	1.221	1.247	0.799	0.839	1.014	0.823	0.989	0.997	0.993	1	0.998	1.007	1.014	1.001	1.001	0.789	1.382	0.984	1.221	1.25	0.794	0.827	1.013	0.822	1.226	0.279	1.185	0.426	0.966	0.88
CSA018835.1	101	K	PREDICTED: ureidoglycolate hydrolase [Vigna radiata var. radiata]	1	0.0011	63.091	GGEDLSSVFVK(1)K	2	4.2317	5	1.442	1.375	1.336	1.117	1.27	1.118	0.287	0.778		1.005	1.001	1.002	1.002	1.001	1	1	0.992	0.998	1.435	1.374	1.334	1.115	1.268	1.118	0.287	0.784		2.179	0.0488	2.578	0.0209	1.183	0.0217
CSA018859.1	4	K		1	0.00251	60.102	MEGK(1)EEDVR	2	-1.641	5		1.159	1.061	0.679		0.781	1	1.406	0.722
CSA018927.1	188	K	nuclear protein [Arabidopsis thaliana]	1	0.0149	54.191	VLDK(1)EAFQK	2	-0.10035	5	1.23	1.136	1.172	1.048	1.029	1.113	0.856	0.929	0.733	1	1.002	0.999	1	1.002	1	1	0.999	0.999	1.23	1.134	1.173	1.048	1.027	1.113	0.856	0.93	0.733	1.265	0.024	1.404	0.00601	1.109	0.0375
CSA018927.1	270	K	nuclear protein [Arabidopsis thaliana]	1	1.24e-05	77.644	AVAHFPTAVK(1)EFK	3	-1.2849	4	1.046	1.599	1.628	0.826	0.979	0.973	0.881		0.719	1	1.002	0.999	1	1.002	1	1	0.999	0.999	1.046	1.596	1.63	0.826	0.977	0.973	0.881		0.719	1.156	0.251	1.779	0.0895	1.539	0.0635
CSA018928.1	117	K	PREDICTED: nudix hydrolase 3 [Vitis vinifera]	1	0.004	80.165	VALEK(1)LEK	2	-0.5238	9	1.205	0.818	1.08	1.261	1.093	1.075	0.854	0.776	0.978	0.911	1.067	1.055	0.939	1.07	0.845	1.093	0.947	1.072	1.323	0.766	1.023	1.343	1.021	1.272	0.781	0.819	0.912	1.447	0.0235	1.239	0.294	0.856	0.407
CSA018950.1	159	K	PREDICTED: glyceraldehyde-3-phosphate dehydrogenase B, chloroplastic [Malus domestica]	1	1.47e-08	80.632	IVDNETISVDGK(1)PIK	2	1.7468	8	0.95		1.808	0.746	0.935	1.133	0.79	0.887	0.895	0.998	1.001	0.999	1.002	0.999	1	1	1.002	1	0.952		1.809	0.745	0.936	1.133	0.79	0.885	0.895	1.094	0.527	1.611	0.203	1.472	0.296
CSA018950.1	134	K	PREDICTED: glyceraldehyde-3-phosphate dehydrogenase B, chloroplastic [Malus domestica]	1	0.000472	44.998	NASHLLK(1)YDSLLGTFK	3	-0.58292	2							0.56	0.861	1.044	0.998	1.001	0.999	1.002	0.999	1	1	1.002	1							0.56	0.859	1.044
CSA018950.1	162	K	PREDICTED: glyceraldehyde-3-phosphate dehydrogenase B, chloroplastic [Malus domestica]	1	0.00181	91.069	PIK(1)VVSSR	2	2.0128	7	1.078	1.002	0.886	1.118	1.273	1.2	0.712	0.904	0.912	0.998	1.001	0.999	1.002	0.999	1	1	1.002	1	1.08	1.001	0.887	1.116	1.274	1.2	0.712	0.902	0.912	1.421	0.0111	1.175	0.162	0.827	0.0457
CSA018950.1	314	K	PREDICTED: glyceraldehyde-3-phosphate dehydrogenase B, chloroplastic [Malus domestica]	1	2.97e-05	96.229	AVSLVLPQLK(1)GK	2	0.67596	13	0.691	1.323	1.202	0.694	1.114	1.141	0.926	1.053	0.909	0.998	1.001	0.999	1.002	0.999	1	1	1.002	1	0.692	1.322	1.203	0.693	1.115	1.141	0.926	1.051	0.909	1.021	0.898	1.115	0.608	1.091	0.73
CSA018950.1	262	K	PREDICTED: glyceraldehyde-3-phosphate dehydrogenase B, chloroplastic [Malus domestica]	1	5.78e-40	90.308	VLDEELGIVK(1)GTMTTTHSYTGDQR	3	1.985	3							0.927	0.767	0.721	0.998	1.001	0.999	1.002	0.999	1	1	1.002	1							0.927	0.765	0.721
CSA018950.1	143	K	PREDICTED: glyceraldehyde-3-phosphate dehydrogenase B, chloroplastic [Malus domestica]	1	4.43e-08	101.32	YDSLLGTFK(1)AEVK	2	0.37446	3							0.669	0.725	1.063	0.998	1.001	0.999	1.002	0.999	1	1	1.002	1							0.669	0.723	1.064
CSA018950.1	316	K	PREDICTED: glyceraldehyde-3-phosphate dehydrogenase B, chloroplastic [Malus domestica]	1	0.000851	89.355	GK(1)LNGIALR	2	-0.10583	2	1.103	1.183	1.147	0.884	0.754	0.85	1.771	0.614	0.71	0.998	1.001	0.999	1.002	0.999	1	1	1.002	1	1.105	1.182	1.148	0.883	0.755	0.85	1.772	0.613	0.71	0.804	0.616	1.11	0.775	1.381	0.00205
CSA018967.1	18	K	PREDICTED: LOW QUALITY PROTEIN: plasma membrane-associated cation-binding protein 1 [Beta vulgaris subsp.vulgaris]	1	0.00688	72.23	VFDK(1)NSTK	2	-0.99629	3	1.33	1.311	0.971	0.913	1.122	0.944	0.711	0.976	0.968	1.005	1.004	0.995	1.012	1.002	1.005	0.999	0.984	0.993	1.323	1.306	0.976	0.902	1.12	0.939	0.712	0.992	0.975	1.106	0.45	1.346	0.0998	1.218	0.178
CSA018967.1	37	K	PREDICTED: LOW QUALITY PROTEIN: plasma membrane-associated cation-binding protein 1 [Beta vulgaris subsp.vulgaris]	1	0.00216	62.338	TFDDSK(1)EEYSK	2	1.6669	4	1.141	1.067	0.937	1.118	1.177	0.842	0.951	0.749	1.103	1.005	1.004	0.995	1.012	1.002	1.005	0.999	0.984	0.993	1.135	1.063	0.942	1.105	1.174	0.838	0.952	0.761	1.111	1.104	0.535	1.112	0.414	1.007	0.951
CSA018973.1	334	K	PREDICTED: ADP,ATP carrier protein, mitochondrial-like [Ipomoea nil]	1	0.0016	54.09	YK(1)SSLDAFSQILK	2	-2.1838	1						0.318		1.22	1.018	1.004	0.918	1.015	1.001	1.016	1.003	1.01	1.017	1.017						0.317		1.2	1.001	0.288
CSA019089.1	187	K	PREDICTED: tropinone reductase homolog At5g06060-like isoform X1 [Nelumbo nucifera]	1	0.000975	61.11	NLACEWAK(1)DNIR	2	0.59455	3	0.537	0.924	1.296	1.105	1.005	1.099	1.14		1.019	1.008	1.002	0.995	1	0.995	1.005	0.995	1.003	0.996	0.533	0.922	1.303	1.105	1.01	1.093	1.145		1.023	0.987	0.823	0.848	0.61	0.859	0.539
CSA019148.1	19	K		1	0.0101	47.712	VALVNYGK(1)DYGK	2	1.0113	1	0.807	1.169	1.305	1.201	1.028	0.978		0.922	1.013
CSA019160.1	1003	K	PREDICTED: staphylococcal nuclease domain-containing protein 1 [Cucumis sativus]	1	0.00219	62.088	EK(1)QAALDELEK	2	-0.88602	3	1.038	0.908	1.416	0.981	0.939	1.024			1.328	1.003	1.001	1	1	0.997	0.998	1.001	1.001	0.999	1.035	0.907	1.416	0.981	0.942	1.026			1.33	0.739		0.842		1.139	0.428
CSA019161.1	84	K	PREDICTED: calnexin homolog 1-like [Nicotiana tabacum]	1	0.000133	81.92	YAIVK(1)VLDEPVK	2	-0.23986	9	0.81	1.104	1.307	0.676	1.449	1.194	0.949	0.687	0.943	1.002	0.996	0.997	0.998	0.999	1.002	1.004	1	1.002	0.809	1.109	1.311	0.677	1.45	1.192	0.945	0.687	0.941	1.29	0.363	1.255	0.266	0.973	0.916
CSA019161.1	412	K	PREDICTED: calnexin homolog 1-like [Nicotiana tabacum]	1	0.0072	87.323	FEVEK(1)EK	2	0.17536	6	1.036	1.28	0.849	1.66	1.443	0.966	0.879	0.969	0.095	1.002	0.996	0.997	0.998	0.999	1.002	1.004	1	1.002	1.034	1.286	0.852	1.663	1.444	0.964	0.875	0.969	0.095	2.1	0.109	1.635	0.248	0.779	0.282
CSA019161.1	76	K	PREDICTED: calnexin homolog 1-like [Nicotiana tabacum]	1	0.000115	48.899	SEGHDDHGLLVSEK(1)AR	3	0.66465	1	0.807	1.02	0.758	1.24	1.179	1.407	0.793	0.788	0.97	1.002	0.996	0.997	0.998	0.999	1.002	1.004	1	1.002	0.806	1.024	0.76	1.243	1.18	1.404	0.79	0.788	0.968	1.503	0.00889	1.018	0.89	0.677	0.0174
CSA019161.1	91	K	PREDICTED: calnexin homolog 1-like [Nicotiana tabacum]	1	0.00207	73.233	VLDEPVK(1)LK	2	0.20763	3	0.732	0.755	0.839	1.552	1.086	1.324	0.907	0.975	0.714	1.002	0.996	0.997	0.998	0.999	1.002	1.004	1	1.002	0.731	0.758	0.841	1.555	1.087	1.322	0.903	0.975	0.712	1.53	0.0429	0.9	0.366	0.588	0.0174
CSA019161.1	454	K	PREDICTED: calnexin homolog 1-like [Nicotiana tabacum]	1	0.00237	72.321	VK(1)ILDVIEK	2	-2.869	1	0.935					1.272				1.002	0.996	0.997	0.998	0.999	1.002	1.004	1	1.002	0.933					1.27								0.735
CSA019181.1	26	K	rhodanese-like domain-containing family protein [Populus trichocarpa]	1	0.00266	72.607	SVDVK(1)EALR	2	-0.82959	6				1.033		0.937				0.995	0.998	0.998	1.001	1.004	1.005	1.007	0.995	0.996				1.031		0.933
CSA019238.1	750	K	PREDICTED: aminopeptidase M1 [Vitis vinifera]	1	0.000788	73.499	ETDQSQEK(1)TR	2	0.29447	3	1.32	0.659	1.413	1.089	1.457	1.148	0.668	0.842	0.703	1.002	1.001	1.003	0.998	0.997	0.999	1.001	0.999	1	1.317	0.658	1.409	1.091	1.461	1.149	0.667	0.843	0.703	1.672	0.0174	1.529	0.183	0.914	0.709
CSA019238.1	302	K	PREDICTED: aminopeptidase M1 [Vitis vinifera]	1	0.0117	56.432	HSAAANK(1)QR	2	-1.3757	4	0.919	1.092	1.295	0.826	1.052	1.024	1.024	1.034	0.829	1.002	1.001	1.003	0.998	0.997	0.999	1.001	0.999	1	0.917	1.091	1.292	0.828	1.055	1.025	1.023	1.035	0.829	1.007	0.949	1.143	0.341	1.135	0.37
CSA019238.1	855	K	PREDICTED: aminopeptidase M1 [Vitis vinifera]	1	0.0181	59.35	TLK(1)QSVER	2	1.4524	1	1	1.045	0.789	1.484	1.072	1.184		0.867		1.002	1.001	1.003	0.998	0.997	0.999	1.001	0.999	1	0.998	1.044	0.787	1.487	1.075	1.185		0.868		1.439		1.086		0.755	0.105
CSA019241.1	191	K	PREDICTED: ran-binding protein 1 homolog c-like [Ipomoea nil]	0.999875	0.014	49.472	SK(1)DEEDKTK	3	0.040967	1	1.324	1.309	1.391	1.01	1.048	1.118	0.647	0.669	0.956	1.001	1.001	1.001	1.002	0.998	1	1	0.999	0.998	1.323	1.307	1.39	1.008	1.05	1.118	0.647	0.67	0.958	1.397	0.046	1.768	0.00488	1.266	0.00233
CSA019241.1	212	K	PREDICTED: ran-binding protein 1 homolog c-like [Ipomoea nil]	0.981848	0.00268	51.771	K(0.018)EENAAK(0.982)DNPTDEK	2	0.13842	3	0.791	1.65	1.41	1.013	1.328	1.28	0.389	0.921	0.659	1.001	1.001	1.001	1.002	0.998	1	1	0.999	0.998	0.79	1.648	1.409	1.011	1.33	1.28	0.389	0.922	0.66	1.837	0.0397	1.952	0.104	1.062	0.798
CSA019241.1	156	K	PREDICTED: ran-binding protein 1 homolog c-like [Ipomoea nil]	1	3.84e-05	92.856	EK(1)IEEVAQSQEK	2	-0.11591	8	0.947	0.882		1.545	0.897	1.051	0.771	0.814	0.875	1.001	1.001	1.001	1.002	0.998	1	1	0.999	0.998	0.946	0.881		1.542	0.899	1.051	0.771	0.815	0.877	1.418	0.156	1.113	0.14	0.785	0.393
CSA019241.1	198	K	PREDICTED: ran-binding protein 1 homolog c-like [Ipomoea nil]	1	0.00162	74.6	TK(1)EVPTEEK	2	0.5464	7	1.135	0.99		1.219	0.959	1.543	0.601	0.859	0.608	1.001	1.001	1.001	1.002	0.998	1	1	0.999	0.998	1.134	0.989		1.217	0.961	1.543	0.601	0.86	0.609	1.798	0.0435	1.539	0.056	0.856	0.484
CSA019241.1	10	K	PREDICTED: ran-binding protein 1 homolog c-like [Ipomoea nil]	1	1.01e-62	98.627	HK(1)EEEEEEATHTTTAEDEDTGAQVAPIVK	4	-2.2944	3	0.191	1.541	1.709	0.727	1.073	1.703	0.777		0.7	1.001	1.001	1.001	1.002	0.998	1	1	0.999	0.998	0.191	1.539	1.707	0.726	1.075	1.703	0.777		0.701	1.58	0.331	1.55	0.559	0.981	0.97
CSA019241.1	65	K	PREDICTED: ran-binding protein 1 homolog c-like [Ipomoea nil]	1	0.000663	83.456	FDK(1)EGNQWK	2	2.2921	7		0.775	0.704	1.517	1.249	0.911	1.016	0.809	0.669	1.001	1.001	1.001	1.002	0.998	1	1	0.999	0.998		0.774	0.703	1.514	1.251	0.911	1.016	0.81	0.67	1.473	0.122	0.888	0.531	0.603	0.121
CSA019241.1	79	K	PREDICTED: ran-binding protein 1 homolog c-like [Ipomoea nil]	1	0.00871	58.981	GVGTVK(1)LLK	2	1.0511	3	1.01	0.744	0.676	2.318	0.895	1.241		0.563	0.856	1.001	1.001	1.001	1.002	0.998	1	1	0.999	0.998	1.009	0.743	0.675	2.314	0.897	1.241		0.564	0.858	2.088	0.262	1.139	0.605	0.545	0.199
CSA019296.1	258	K	PREDICTED: protein THYLAKOID FORMATION1, chloroplastic [Ziziphus jujuba]	1	0.000673	92.051	LVQAK(1)ELLK	2	0.92764	18	1.122	1.242	1.27	0.893	1.129	1.097	1.041	0.73	0.722	0.999	1.006	0.996	1	1.005	1	1.003	1	0.993	1.123	1.235	1.275	0.893	1.124	1.097	1.038	0.73	0.727	1.248	0.178	1.456	0.0282	1.167	0.114
CSA019423.1	33	K	PREDICTED: proteasome subunit alpha type-6 [Musa acuminata subsp. malaccensis]	1	0.00937	43.761	AVK(1)SSGITSIGVR	2	0.98152	2	1.033		0.909	1.08			0.792	1.242		0.999	0.999	1	1.001	1.002	1	1	1	1	1.034		0.909	1.079			0.792	1.242		1.061		0.955	0.864	0.901
CSA019423.1	181	K	PREDICTED: proteasome subunit alpha type-6 [Musa acuminata subsp. malaccensis]	1	0.000299	56.205	EQEAINFLEK(1)K	2	-2.0591	3	1.654								0.705	0.999	0.999	1	1.001	1.002	1	1	1	1	1.656								0.705			2.35
CSA019424.1	141	K	PREDICTED: 2-methyl-6-phytyl-1,4-hydroquinone methyltransferase, chloroplastic-like [Populus euphratica]	1	7.12e-15	69.024	HVDAK(1)NVTILDQSPHQLAK	3	0.8631	5	1.188	0.982	1.097	1.209	0.846	0.934	0.961	1.036		1	1.004	0.999	1.008	0.998	0.999	0.996	1.001	0.995	1.188	0.978	1.098	1.2	0.847	0.935	0.965	1.035		0.994	0.971	1.088	0.365	1.094	0.485
CSA019424.1	202	K	PREDICTED: 2-methyl-6-phytyl-1,4-hydroquinone methyltransferase, chloroplastic-like [Populus euphratica]	1	0.0177	78.616	GIK(1)EAYR	2	-1.0866	6	1.184	1.178	0.932	1.008	1.067	1.125	0.745	0.914	1.005	1	1.004	0.999	1.008	0.998	0.999	0.996	1.001	0.995	1.184	1.173	0.933	1	1.069	1.127	0.748	0.913	1.01	1.196	0.108	1.232	0.14	1.03	0.743
CSA019426.1	48	K	PREDICTED: 40S ribosomal protein S29 [Cicer arietinum]	1	0.000359	83.862	SNAK(1)EIGFIK	2	-1.4007	5	1.188	0.921	0.944	1.206	1.03	0.99	1.015		0.954	0.994	1.016	1	0.991	1.01	0.997	1.005	0.979	1.008	1.195	0.907	0.944	1.217	1.019	0.993	1.01		0.946	1.101	0.373	1.038	0.775	0.943	0.623
CSA019480.1	207	K	PREDICTED: prohibitin-3, mitochondrial [Vitis vinifera]	1	0.00298	63.073	FVVAK(1)AEQER	2	-0.54998	8	0.882	1.172	1.107	0.852	0.769	0.779	1.405	0.884	1.093	0.991	0.995	0.993	1.005	1.001	1.008	1	1.002	1.004	0.89	1.178	1.114	0.848	0.768	0.773	1.404	0.882	1.089	0.708	0.0998	0.943	0.732	1.332	0.0439
CSA019485.1	67	K	PREDICTED: 60S ribosomal protein L17-2 [Ziziphus jujuba]	1	0.00223	102.8	TAQAK(1)NR	2	-0.63037	4		0.862	1.094	1.071	1.296	1.081	0.774	0.752	0.909	1.012	0.951	1.034	0.981	0.981	1.138	0.963	0.952	0.988		0.906	1.058	1.092	1.321	0.95	0.804	0.79	0.92	1.338	0.0704	1.172	0.16	0.876	0.424
CSA019485.1	208	K	PREDICTED: 60S ribosomal protein L17-2 [Ziziphus jujuba]	1	0.000365	71.806	EPESQLTTSK(1)SR	2	-0.062103	5	0.857	1.386	0.765	1.379	1.152	0.916	0.616	1.063	0.946	1.012	0.951	1.034	0.981	0.981	1.138	0.963	0.952	0.988	0.847	1.457	0.74	1.405	1.174	0.805	0.64	1.117	0.957	1.247	0.375	1.122	0.698	0.899	0.709
CSA019662.1	185	K	PREDICTED: phosphoglycerate mutase-like protein 1 isoform X1 [Sesamum indicum]	1	0.00552	64.711	ETK(1)EELAAR	2	0.95878	5		0.941	0.83	0.915	1.314	0.922		1.127	0.896	0.988	1.001	0.994	1.004	1.007	1.002	1.002	1.01	0.993		0.94	0.835	0.911	1.305	0.921		1.116	0.903	1.036	0.857	0.879	0.414	0.849	0.426
CSA019681.1	154	K	PREDICTED: beta-galactosidase 9 isoform X1 [Vigna angularis]	1	0.000467	67.997	TDNAPFK(1)DEMQR	2	0.1483	6	1.561		1.073		0.856	0.87	1.356	0.53	0.757	1.001	1.004	0.998	0.998	1	0.999	1.002	1.002	0.997	1.56		1.076		0.856	0.871	1.353	0.529	0.76	0.98	0.96	1.496	0.317	1.526	0.201
CSA019681.1	108	K	PREDICTED: beta-galactosidase 9 isoform X1 [Vigna angularis]	1	0.00202	89.698	FVK(1)LVGSR	2	-1.4092	9	1.071	1.359	1.264	1.207	0.884	0.89	1.01	0.841	0.743	1.001	1.004	0.998	0.998	1	0.999	1.002	1.002	0.997	1.07	1.353	1.267	1.21	0.884	0.891	1.008	0.84	0.746	1.151	0.379	1.423	0.0323	1.237	0.16
CSA019857.1	559	K	PREDICTED: pentatricopeptide repeat-containing protein At3g49240 [Solanum tuberosum]	1	1.56e-05	81.904	AEAAAK(1)EAEAAEK	2	0.62687	7		1.231	1.193	1.187	0.965		0.896	0.755	0.774	0.994	1.003	0.999	1.001	1.001	0.997	1.003	1.002	1.001		1.227	1.194	1.186	0.964		0.894	0.754	0.774	1.333	0.075	1.5	0.00601	1.126	0.352
CSA019899.1	118	K	PREDICTED: 14-3-3 protein 7 [Jatropha curcas]	1	0.00123	69.721	YLAEFK(1)AGNDR	2	-0.68701	7	1.2	1.109	1.2	1.149	1.075	1.058	1.071	0.639	0.734	0.997	0.996	0.992	1.007	1.003	1.001	1.004	0.995	1.005	1.203	1.113	1.21	1.141	1.072	1.056	1.067	0.642	0.73	1.34	0.104	1.446	0.0527	1.079	0.103
CSA019899.1	51	K	PREDICTED: 14-3-3 protein 7 [Jatropha curcas]	1	2.23e-05	98.406	ILSSIEQK(1)EEGK	2	-2.5201	8	1.224	1.162	1.222	1.29	1.087	1.143	0.889	0.54	0.775	0.997	0.996	0.992	1.007	1.003	1.001	1.004	0.995	1.005	1.227	1.166	1.232	1.281	1.084	1.141	0.885	0.543	0.771	1.594	0.0201	1.649	0.00986	1.034	0.556
CSA019899.1	55	K	PREDICTED: 14-3-3 protein 7 [Jatropha curcas]	1	3.09e-08	124.42	EEGK(1)GHEQNVK	3	-0.13038	10	1.316	1.114	0.771	1.093	1.007	1.227	0.937	0.839	0.809	0.997	0.996	0.992	1.007	1.003	1.001	1.004	0.995	1.005	1.32	1.118	0.778	1.085	1.004	1.225	0.933	0.843	0.805	1.284	0.0309	1.245	0.264	0.97	0.856
CSA019962.1	796	K	PREDICTED: probable linoleate 9S-lipoxygenase 5 isoform X1 [Vitis vinifera]	1	0.000523	66.989	IDYEELEK(1)NPDR	2	0.68537	4	0.755	1.508	1.344		1.15	0.965	0.966	0.875	0.657	1.001	1.001	1	0.997	0.998	0.998	1.002	1.002	1.002	0.754	1.507	1.343		1.153	0.967	0.964	0.874	0.656	1.276	0.193	1.446	0.207	1.133	0.672
CSA019962.1	444	K	PREDICTED: probable linoleate 9S-lipoxygenase 5 isoform X1 [Vitis vinifera]	1	0.00588	89.355	TK(1)ESIEK	2	-1.6397	7	1.081	0.931	0.997	1.062	0.962		1.299			1.001	1.001	1	0.997	0.998	0.998	1.002	1.002	1.002	1.08	0.93	0.997	1.066	0.964		1.296			0.783		0.773		0.988	0.863
CSA019996.1	252	K	PREDICTED: aminomethyltransferase, mitochondrial [Nelumbo nucifera]	1	0.000646	88.177	AIIEK(1)SEGK	2	0.70424	17	1.145	1.205	0.846	0.982	1.008	1.204	0.781	0.833	1.112	1.001	0.998	1.002	0.996	0.999	1.001	1	1.002	1.001	1.144	1.208	0.844	0.986	1.009	1.203	0.781	0.831	1.111	1.174	0.269	1.174	0.358	0.999	0.996
CSA019996.1	387	K	PREDICTED: aminomethyltransferase, mitochondrial [Nelumbo nucifera]	1	0.00745	54.259	GK(1)AYDGNVTK	2	0.65858	7		1.073	0.774	1.247	0.982	0.998	0.819	1.146	0.698	1.001	0.998	1.002	0.996	0.999	1.001	1	1.002	1.001		1.075	0.773	1.252	0.983	0.997	0.819	1.144	0.697	1.215	0.298	1.042	0.868	0.858	0.408
CSA019996.1	204	K	PREDICTED: aminomethyltransferase, mitochondrial [Nelumbo nucifera]	1	0.00105	60.161	EDLSK(1)IYFGEFR	2	0.022202	3					0.141		0.741	1.392	1.007	1.001	0.998	1.002	0.996	0.999	1.001	1	1.002	1.001					0.141		0.741	1.389	1.006	0.135
CSA019996.1	94	K	PREDICTED: aminomethyltransferase, mitochondrial [Nelumbo nucifera]	1	0.00379	60.255	GK(1)DCIPFLEK	2	-0.95721	6		1.411	1.267	0.812	1.25	1.069	0.729	0.638	0.88	1.001	0.998	1.002	0.996	0.999	1.001	1	1.002	1.001		1.414	1.265	0.816	1.251	1.068	0.729	0.637	0.879	1.396	0.11	1.79	0.0116	1.282	0.186
CSA019996.1	168	K	PREDICTED: aminomethyltransferase, mitochondrial [Nelumbo nucifera]	1	2.26e-08	80.632	AK(1)GGDVSWHIHDER	3	0.54905	17	0.89	1.09	0.753	0.881	0.894	1.09	1.059	0.928	1.279	1.001	0.998	1.002	0.996	0.999	1.001	1	1.002	1.001	0.889	1.092	0.752	0.885	0.895	1.089	1.059	0.926	1.277	0.879	0.342	0.838	0.283	0.953	0.724
CSA019996.1	153	K	PREDICTED: aminomethyltransferase, mitochondrial [Nelumbo nucifera]	1	3.76e-07	81.632	DK(1)DLAHIEEHMK	3	-0.039927	14	1.135	1.291	1.243	1.194	0.899	0.997	0.981	0.754	0.788	1.001	0.998	1.002	0.996	0.999	1.001	1	1.002	1.001	1.134	1.294	1.241	1.199	0.9	0.996	0.981	0.753	0.787	1.228	0.166	1.455	0.0109	1.185	0.129
CSA019996.1	163	K	PREDICTED: aminomethyltransferase, mitochondrial [Nelumbo nucifera]	1	5.78e-15	107.73	DLAHIEEHMK(1)AFK	3	1.1868	12	0.306	0.75	0.918	0.559	0.957	1.276	2.065	0.82	0.785	1.001	0.998	1.002	0.996	0.999	1.001	1	1.002	1.001	0.306	0.752	0.916	0.561	0.958	1.274	2.065	0.819	0.784	0.762	0.568	0.538	0.286	0.706	0.377
CSA019996.1	395	K	PREDICTED: aminomethyltransferase, mitochondrial [Nelumbo nucifera]	1	9.88e-42	156.17	AYDGNVTK(1)MPFVPTK	2	-0.48817	14	1.189	1.23		0.958	0.729	1.301	1.005	0.709	0.762	1.001	0.998	1.002	0.996	0.999	1.001	1	1.002	1.001	1.188	1.233		0.962	0.73	1.299	1.005	0.708	0.761	1.209	0.413	1.468	0.0482	1.214	0.393
CSA019996.1	375	K	PREDICTED: aminomethyltransferase, mitochondrial [Nelumbo nucifera]	1	0.000699	87.568	TGSHK(1)AGTK	2	-2.8849	2	0.81	1.239	1.147	0.643	1.143		0.979	1.22		1.001	0.998	1.002	0.996	0.999	1.001	1	1.002	1.001	0.809	1.242	1.145	0.646	1.144		0.979	1.218		0.815	0.538	0.97	0.873	1.19	0.547
CSA019997.1	200	K	PREDICTED: dihydrolipoyllysine-residue succinyltransferase component of 2-oxoglutarate dehydrogenase complex 2, mitochondrial-like [Nelumbo nucifera]	1	5.02e-07	71.879	TDK(1)QEPTTETPVLK	2	-1.1854	3	1.274	1.054	0.741			1.449	1.15	0.639	0.809	0.999	0.997	0.999	0.998	1.002	1.001	1.002	1	1.003	1.276	1.057	0.742			1.448	1.148	0.639	0.807	1.674		1.185	0.499	0.708
CSA019997.1	286	K	PREDICTED: dihydrolipoyllysine-residue succinyltransferase component of 2-oxoglutarate dehydrogenase complex 2, mitochondrial-like [Nelumbo nucifera]	1	0.000984	72.2	SDYK(1)DAFVEK	2	-1.1761	1								0.815		0.999	0.997	0.999	0.998	1.002	1.001	1.002	1	1.003								0.815
CSA019997.1	174	K	PREDICTED: dihydrolipoyllysine-residue succinyltransferase component of 2-oxoglutarate dehydrogenase complex 2, mitochondrial-like [Nelumbo nucifera]	1	1.19e-11	52.97	IAIISK(1)SGEGVTHVAPSGTTAEPAPAEK	3	0.091118	2					0.82		0.84			0.999	0.997	0.999	0.998	1.002	1.001	1.002	1	1.003					0.819		0.839			0.976
CSA019997.1	292	K	PREDICTED: dihydrolipoyllysine-residue succinyltransferase component of 2-oxoglutarate dehydrogenase complex 2, mitochondrial-like [Nelumbo nucifera]	1	0.000296	77.662	DAFVEK(1)HGVK	3	0.19615	11	0.967	0.945	0.738	0.808	1.014	1.039	0.882	1.138	1.317	0.999	0.997	0.999	0.998	1.002	1.001	1.002	1	1.003	0.968	0.948	0.739	0.809	1.012	1.038	0.881	1.138	1.313	0.858	0.339	0.797	0.196	0.928	0.543
CSA019997.1	211	K	PREDICTED: dihydrolipoyllysine-residue succinyltransferase component of 2-oxoglutarate dehydrogenase complex 2, mitochondrial-like [Nelumbo nucifera]	1	1.09e-05	64.52	QEPTTETPVLK(1)EAPK	2	0.64893	6		0.917	1.378		1.045	0.981	0.964		0.796	0.999	0.997	0.999	0.998	1.002	1.001	1.002	1	1.003		0.92	1.38		1.043	0.98	0.962		0.794	1.152	0.276	1.309	0.383	1.136	0.613
CSA020068.1	137	K	PREDICTED: ACT domain-containing protein ACR11-like [Daucus carota subsp. sativus]	1	0.0025	50.897	ANVYLDSSGK(1)HTK	2	2.3481	1	1.383	0.943	0.437	1.11	1.191	1.016		1.243		0.998	0.997	1.001	1.003	0.999	1.006	0.998	0.998	1	1.386	0.946	0.437	1.107	1.192	1.01		1.246		0.885		0.741		0.837	0.555
CSA020068.1	145	K	PREDICTED: ACT domain-containing protein ACR11-like [Daucus carota subsp. sativus]	1	0.0116	48.981	FAITK(1)ANTGR	2	-0.11332	4	1.358	1.012	0.95	1.179	1.353	0.821		0.978	0.782	0.998	0.997	1.001	1.003	0.999	1.006	0.998	0.998	1	1.361	1.015	0.949	1.176	1.354	0.816		0.98	0.782	1.266	0.36	1.258	0.297	0.994	0.976
CSA020068.1	140	K	PREDICTED: ACT domain-containing protein ACR11-like [Daucus carota subsp. sativus]	1	0.00292	84.615	HTK(1)FAITK	2	0.24361	7	2.461	0.745	0.639	0.981	1.075	0.757	0.774	0.76	1.157	0.998	0.997	1.001	1.003	0.999	1.006	0.998	0.998	1	2.466	0.747	0.639	0.978	1.076	0.752	0.775	0.762	1.157	1.042	0.827	1.43	0.559	1.373	0.592
CSA020107.1	184	K	AT-rich interactive domain protein [Arabidopsis thaliana]	1	0.000455	68.463	ATPAYK(1)ESIQSR	2	1.0454	6	1.166		1.438	1.036	1.149	1.159	0.775		0.596	1.051	1.078	0.968	1.008	1.003	0.902	0.943	1.073	0.975	1.11		1.485	1.028	1.146	1.285	0.822		0.611	1.609	0.039	1.81	0.114	1.125	0.457
CSA020117.1	571	K	PREDICTED: glycine dehydrogenase (decarboxylating), mitochondrial [Nelumbo nucifera]	1	0.00151	82.563	YLHK(1)LQSK	3	-1.5299	14	1.241	1.161	0.743	1.203	1.159	0.856	0.953	1.036	0.715	0.997	0.999	0.999	1	1.002	1.001	0.999	1.001	1.002	1.245	1.162	0.744	1.202	1.157	0.855	0.954	1.035	0.713	1.189	0.307	1.166	0.459	0.98	0.917
CSA020117.1	155	K	PREDICTED: glycine dehydrogenase (decarboxylating), mitochondrial [Nelumbo nucifera]	1	0.0115	87.435	NLASK(1)NK	2	-0.94423	6	1.255	1.209	0.756	1.005	1.082	1.066	0.872	1.071	0.774	0.997	0.999	0.999	1	1.002	1.001	0.999	1.001	1.002	1.259	1.21	0.757	1.005	1.08	1.065	0.873	1.07	0.772	1.16	0.185	1.188	0.403	1.024	0.882
CSA020117.1	905	K	PREDICTED: glycine dehydrogenase (decarboxylating), mitochondrial [Nelumbo nucifera]	1	1.62e-12	101.53	GFK(1)NTAGIEAEDVAK	2	-0.55654	10	0.961	1.492	1.607	0.845	1.146	0.954	0.876	0.759	0.767	0.997	0.999	0.999	1	1.002	1.001	0.999	1.001	1.002	0.964	1.494	1.609	0.845	1.144	0.953	0.877	0.758	0.765	1.225	0.132	1.694	0.0515	1.382	0.159
CSA020117.1	804	K	PREDICTED: glycine dehydrogenase (decarboxylating), mitochondrial [Nelumbo nucifera]	1	1.57e-07	55.437	TFCIPHGGGGPGMGPIGVK(1)K	3	1.2747	2	0.223		0.826	0.471	0.905	1.055	1.685		1.306	0.997	0.999	0.999	1	1.002	1.001	0.999	1.001	1.002	0.224		0.827	0.471	0.904	1.054	1.686		1.303	0.541	0.0827	0.351	0.113	0.649	0.438
CSA020117.1	917	K	PREDICTED: glycine dehydrogenase (decarboxylating), mitochondrial [Nelumbo nucifera]	1	2.06e-32	156.81	NTAGIEAEDVAK(1)R	2	0.94786	17	0.914	1.228	1.148	0.899	1.088	1.017	0.979	1.148	0.667	0.997	0.999	0.999	1	1.002	1.001	0.999	1.001	1.002	0.917	1.229	1.149	0.899	1.086	1.016	0.98	1.147	0.666	1.074	0.671	1.18	0.378	1.098	0.416
CSA020117.1	454	K	PREDICTED: glycine dehydrogenase (decarboxylating), mitochondrial [Nelumbo nucifera]	1	8.31e-14	109	VHGLAGTFAAGLK(1)K	2	1.3612	12	0.853	1.226	1.536	0.797	0.924	1.037	1.007	0.961		0.997	0.999	0.999	1	1.002	1.001	0.999	1.001	1.002	0.856	1.227	1.538	0.797	0.923	1.036	1.008	0.96		0.933	0.521	1.226	0.447	1.314	0.239
CSA020117.1	135	K	PREDICTED: glycine dehydrogenase (decarboxylating), mitochondrial [Nelumbo nucifera]	1	3.67e-17	83.404	FSK(1)FDEGLTESQMIEHMK	3	-0.6838	1									0.869	0.997	0.999	0.999	1	1.002	1.001	0.999	1.001	1.002									0.867
CSA020117.1	317	K	PREDICTED: glycine dehydrogenase (decarboxylating), mitochondrial [Nelumbo nucifera]	1	0.00181	91.069	NAHAK(1)GVK	2	-1.1817	3	0.897	0.772	0.812	0.707	1.014	0.965		1.112	1.766	0.997	0.999	0.999	1	1.002	1.001	0.999	1.001	1.002	0.9	0.773	0.813	0.707	1.012	0.964		1.111	1.762	0.622	0.14	0.577	0.091	0.927	0.555
CSA020117.1	265	K	PREDICTED: glycine dehydrogenase (decarboxylating), mitochondrial [Nelumbo nucifera]	1	2.16e-07	52.814	TFIIASNCHPQTIDVCK(1)TR	3	1.525	2		0.454	0.63				1.244	1.01	1.155	0.997	0.999	0.999	1	1.002	1.001	0.999	1.001	1.002		0.454	0.631				1.245	1.009	1.153			0.478	0.0126
CSA020117.1	473	K	PREDICTED: glycine dehydrogenase (decarboxylating), mitochondrial [Nelumbo nucifera]	1	0.00144	113.89	VK(1)CVDSK	2	0.86431	8	1.072	1.047	1.279	0.99	0.977	0.947	0.91	0.999	0.943	0.997	0.999	0.999	1	1.002	1.001	0.999	1.001	1.002	1.076	1.048	1.28	0.99	0.975	0.946	0.911	0.998	0.941	1.021	0.52	1.194	0.0761	1.169	0.0917
CSA020166.1	76	K		1	0.0115	60.167	VTK(1)GNVTIK	2	-2.6186	4
CSA020314.1	136	K	calcium-binding EF hand family protein [Populus trichocarpa]	1	6.23e-09	88.021	ATEGVPGVGK(1)VVQR	2	1.2394	3		0.945	1.215	0.956	0.915		1.086	0.904	0.827	1	0.996	0.994	0.994	0.999	1.001	1.009	1.006	1.002		0.949	1.222	0.962	0.916		1.076	0.899	0.825	1.006	0.96	1.162	0.358	1.156	0.401
CSA020315.1	439	K		1	0.0106	66.073	AK(1)LALVGK	2	1.3578	4	1.029	0.935			1.049	1.332
CSA020335.1	185	K		1	0.00791	46.069	VK(1)TPQAYLEAFRNR	2	-0.6234	4			0.715		1.235	0.612	1.149	1.209	0.468
CSA020530.1	314	K		1	0.000376	76.228	DYAEAIK(1)GIK	2	1.7146	13	1.046	1.314	1.174	1.006	0.83	0.803	1.266	0.882	0.807
CSA020562.1	44	K	PREDICTED: DAG protein, chloroplastic [Sesamum indicum]	1	0.0146	62.558	NK(1)DYGGDK	2	-0.77094	2	1.473	1.473	1.369	0.829	0.879	0.934			0.964	0.995	1.003	0.995	1.002	0.998	1.001	1.005	0.999	1.003	1.481	1.469	1.376	0.827	0.881	0.933			0.961	0.916		1.501		1.638	0.000237
CSA020587.1	84	K	PREDICTED: ribulose bisphosphate carboxylase small chain, chloroplastic isoform X1 [Juglans regia]	1	9.89e-13	125.54	PQLGK(1)EVDYLIR	2	-1.1796	6	0.175		0.407	0.208	0.5	0.383	1.776	1.748	1.698	1	1.003	1.001	1	1.003	1	0.992	1	1	0.175		0.407	0.208	0.499	0.383	1.789	1.748	1.697	0.208	9.87e-05	0.167	0.000567	0.801	0.639
CSA020587.1	148	K	PREDICTED: ribulose bisphosphate carboxylase small chain, chloroplastic isoform X1 [Juglans regia]	1	2.99e-08	124.67	ELDECTK(1)EYPK	2	-0.81701	19	1.003	1.793	1.049	1.024	0.919	0.91	1.022	0.964	0.575	1	1.003	1.001	1	1.003	1	0.992	1	1	1.003	1.787	1.048	1.024	0.916	0.91	1.03	0.964	0.575	1.11	0.557	1.495	0.22	1.347	0.269
CSA020587.1	79	K	PREDICTED: ribulose bisphosphate carboxylase small chain, chloroplastic isoform X1 [Juglans regia]	1	5.29e-16	78.326	YETLSYLPPLSK(1)PQLGK	2	-0.046753	3							0.403	1.116	0.955	1	1.003	1.001	1	1.003	1	0.992	1	1							0.406	1.116	0.955
CSA020590.1	125	K	PREDICTED: 17.3 kDa class I heat shock protein-like [Nelumbo nucifera]	1	2.49e-11	140.91	LPENAK(1)VDQVK	2	1.0595	11	0.406	0.693	0.429	1.846	1.625	1.78	0.728	0.551	0.689	1.03	1.029	0.952	1.021	1.027	1.073	0.991	0.94	0.937	0.394	0.674	0.451	1.807	1.582	1.659	0.734	0.586	0.735	2.456	0.000271	0.739	0.144	0.301	0.000403
CSA020605.1	190	K	ribulose bisphosphate carboxylase large chain (chloroplast) [Camellia crapnelliana]	1	0.0015	93.162	DDYVEK(1)DR	2	0.80007	73	1.527	1.238	1.04	1.095	1.128	1.208	0.644	0.65	0.876	1.001	1	1.002	1	1.001	1.001	0.997	1	0.998	1.526	1.238	1.038	1.095	1.127	1.207	0.646	0.65	0.877	1.578	0.00739	1.749	0.028	1.109	0.441
CSA020605.1	139	K	ribulose bisphosphate carboxylase large chain (chloroplast) [Camellia crapnelliana]	1	0.000631	84.368	QK(1)NHGMHFR	3	0.46347	15	1.109	1.746	0.873	0.601	1.021	0.866	0.881	1.318	0.738	1.001	1	1.002	1	1.001	1.001	0.997	1	0.998	1.108	1.746	0.871	0.601	1.02	0.865	0.884	1.318	0.739	0.845	0.515	1.267	0.452	1.499	0.225
CSA020605.1	68	K	ribulose bisphosphate carboxylase large chain (chloroplast) [Camellia crapnelliana]	1	3.47e-07	123.86	LGLSAK(1)NYGR	2	-0.58235	21	1.032	1.154	1.387	1.02	0.949	1.084	1.068	0.771	0.768	1.001	1	1.002	1	1.001	1.001	0.997	1	0.998	1.031	1.154	1.384	1.02	0.948	1.083	1.071	0.771	0.769	1.168	0.245	1.367	0.091	1.17	0.193
CSA020605.1	60	K	ribulose bisphosphate carboxylase large chain (chloroplast) [Camellia crapnelliana]	1	1.08e-19	106.42	YGRPLLGCTIK(1)PK	3	1.4654	24	1.262	1.142	1.354	1.083	1.067	0.896	1.093	0.604	0.808	1.001	1	1.002	1	1.001	1.001	0.997	1	0.998	1.261	1.142	1.351	1.083	1.066	0.895	1.096	0.604	0.809	1.213	0.314	1.496	0.0554	1.233	0.05
CSA020605.1	284	K	ribulose bisphosphate carboxylase large chain (chloroplast) [Camellia crapnelliana]	1	9.83e-08	62.203	EASK(1)WSPELAAACEVWK	2	-0.13231	2								0.666	1.029	1.001	1	1.002	1	1.001	1.001	0.997	1	0.998								0.666	1.031
CSA020605.1	62	K	ribulose bisphosphate carboxylase large chain (chloroplast) [Camellia crapnelliana]	1	1.15e-81	183.7	PK(1)LGLSAK	2	-0.11685	54	1.326	0.91	1.178	1.066	1.025	1.108	0.842	1.027	0.731	1.001	1	1.002	1	1.001	1.001	0.997	1	0.998	1.325	0.91	1.176	1.066	1.024	1.107	0.844	1.027	0.732	1.228	0.0911	1.31	0.145	1.067	0.595
CSA020605.1	300	K	ribulose bisphosphate carboxylase large chain (chloroplast) [Camellia crapnelliana]	1	0.000656	59.418	EIK(1)FEFPAMDTL	2	0.21852	3					0.167	0.126	0.646	1.64	1.582	1.001	1	1.002	1	1.001	1.001	0.997	1	0.998					0.167	0.126	0.648	1.64	1.585	0.113	0.0706
CSA020605.1	150	K	ribulose bisphosphate carboxylase large chain (chloroplast) [Camellia crapnelliana]	1	0.00285	121.68	VLAK(1)ALR	2	2.2618	83	1.228	0.926	1.068	1.086	1.098	1.25	0.758	0.979	0.776	1.001	1	1.002	1	1.001	1.001	0.997	1	0.998	1.227	0.926	1.066	1.086	1.097	1.249	0.76	0.979	0.777	1.364	0.0254	1.279	0.104	0.938	0.524
CSA020637.1	96	K	PREDICTED: ACT domain-containing protein ACR12 isoform X1 [Daucus carota subsp. sativus]	1	9.92e-17	82.877	DLGLDVAK(1)GTVTTEGSAK	2	0.74737	3			0.838		0.615	0.405	1.205	1.011	1.311	0.998	0.997	1.004	1.005	1.004	1.002	0.994	0.998	0.998			0.835		0.613	0.404	1.212	1.013	1.313	0.431	0.0165	0.708		1.642
CSA020674.1	646	K	PREDICTED: endoplasmin homolog [Ziziphus jujuba]	1	0.00399	80.219	ESFK(1)ELTK	2	0.43937	1	0.453	0.449	0.442	2.023	1.253	1.597				0.998	0.999	0.997	0.996	0.998	0.997	1.006	1.007	1.003	0.454	0.45	0.444	2.03	1.256	1.602								0.276	0.00622
CSA020674.1	265	K	PREDICTED: endoplasmin homolog [Ziziphus jujuba]	1	0.00227	51.726	EEAGEYLEESK(1)LK	2	0.71758	2			0.336		1.338	1.272				0.998	0.999	0.997	0.996	0.998	0.997	1.006	1.007	1.003			0.337		1.341	1.276								0.258
CSA020674.1	162	K	PREDICTED: endoplasmin homolog [Ziziphus jujuba]	1	0.00678	52.391	GIGMTK(1)EDLIK	2	-1.736	1	0.522	0.818	0.617	1.559	1.752	1.352	0.859	0.472		0.998	0.999	0.997	0.996	0.998	0.997	1.006	1.007	1.003	0.523	0.819	0.619	1.565	1.756	1.356	0.854	0.469		2.357	0.0226	0.989	0.97	0.419	0.00334
CSA020674.1	357	K	PREDICTED: endoplasmin homolog [Ziziphus jujuba]	1	4.12e-05	91.62	NPK(1)EVTDEEYTK	2	0.16761	7	0.549		0.297	1.848	1.556	1.656	0.613	0.453	0.695	0.998	0.999	0.997	0.996	0.998	0.997	1.006	1.007	1.003	0.55		0.298	1.855	1.56	1.661	0.609	0.45	0.693	2.897	0.000589	0.726	0.311	0.251	0.00322
CSA020681.1	53	K	PREDICTED: arginine biosynthesis bifunctional protein ArgJ, chloroplastic isoform X1 [Solanum tuberosum]	1	2.32e-08	65.374	VTGAGSEAEAAK(1)VAR	2	1.511	4	0.975	0.939	1.061	0.935	0.909	1.05	1.146	1.052	0.894	1.103	0.949	1.008	1.063	0.967	0.946	1.004	0.994	0.967	0.884	0.99	1.052	0.879	0.94	1.11	1.141	1.059	0.924	0.938	0.528	0.937	0.456	0.999	0.989
CSA020761.1	375	K	tolB protein-like protein [Arabidopsis thaliana]	1	0.00516	76.064	IVK(1)SDGSK	2	-0.34552	7	1.257	1.145	1.594			1.05	0.644	0.922	0.898	1.003	1.001	0.998	0.998	1.001	1.001	1.002	0.998	0.998	1.253	1.144	1.596			1.049	0.643	0.924	0.9	1.275		1.619	0.0357	1.269
CSA020777.1	97	K	PREDICTED: uncharacterized oxidoreductase At4g09670 [Vitis vinifera]	1	0.00872	70.028	WAVLAAEK(1)K	2	-0.48596	6	1.136	1.32	1.125	1.028	0.889	0.883	0.949	0.902	0.97	1.002	1	0.998	1.005	0.999	1	0.999	1	0.996	1.133	1.32	1.127	1.023	0.889	0.883	0.95	0.902	0.974	0.989	0.85	1.267	0.0197	1.281	0.0286
CSA020777.1	144	K	PREDICTED: uncharacterized oxidoreductase At4g09670 [Vitis vinifera]	1	0.00029	77.062	MK(1)EFLSDSQR	2	-1.456	10	1.052	1.028	1.06	1.284	0.985	1.282	1.04	0.685	0.716	1.002	1	0.998	1.005	0.999	1	0.999	1	0.996	1.049	1.028	1.062	1.278	0.986	1.282	1.041	0.685	0.719	1.45	0.0709	1.284	0.112	0.886	0.242
CSA020889.1	83	K	PREDICTED: 40S ribosomal protein S15 [Ricinus communis]	0.998443	7.78e-05	49.343	EAPPGEK(0.002)PELVK(0.998)THLR	3	0.79832	2	0.947	0.878	0.663	1.416	0.921	1.748	0.894	0.776	0.713	1	0.998	1.003	0.997	0.996	1.001	0.996	1	1.009	0.947	0.88	0.661	1.42	0.925	1.747	0.897	0.776	0.707	1.72	0.0806	1.046	0.742	0.608	0.103
CSA020889.1	14	K	PREDICTED: 40S ribosomal protein S15 [Ricinus communis]	1	2.57e-14	108.97	AEIETEVATGQPK(1)K	2	1.3144	9	0.879	1.344	1.47	0.694	1.184	0.97	1.067	0.718	0.907	1	0.998	1.003	0.997	0.996	1.001	0.996	1	1.009	0.879	1.347	1.466	0.696	1.189	0.969	1.071	0.718	0.899	1.062	0.767	1.374	0.179	1.293	0.29
CSA020890.1	60	K		1	0.00488	97.068	FIEEK(1)QK	2	0.31256	16	1.271	1.092	0.728	0.896	0.918	0.906	0.871	1.02	1.304
CSA020890.1	94	K		1	0.00352	61.213	NSFK(1)LSSAAK	2	-3.3304	5				1.153	0.754	1.13	1.08	0.67	0.533
CSA020890.1	78	K		1	0.00558	79.469	LLLVQLK(1)K	2	-0.24374	15	1.212	1.348	1.086	0.624	1.032	0.812	1.125	0.78	1.135
CSA020896.1	309	K	PREDICTED: putative quinone-oxidoreductase homolog, chloroplastic [Prunus mume]	1	0.00126	58.172	YPVSK(1)AEEAWVK	2	0.2749	4	0.556	1.096	1.054	0.827	1.694	0.882	1.141	0.78	0.858	1.003	0.999	1.001	1.002	0.999	0.999	1	1.001	0.997	0.554	1.098	1.053	0.825	1.696	0.883	1.141	0.779	0.86	1.224	0.529	0.973	0.908	0.794	0.519
CSA020896.1	216	K	PREDICTED: putative quinone-oxidoreductase homolog, chloroplastic [Prunus mume]	1	2.76e-05	77.776	TAEGQALK(1)SPSDK	2	-0.98279	5				0.881	0.849	0.971	0.983	0.609	0.997	1.003	0.999	1.001	1.002	0.999	0.999	1	1.001	0.997				0.879	0.85	0.972	0.983	0.609	1	1.043	0.796
CSA020913.1	163	K	PREDICTED: membrane steroid-binding protein 2-like [Arachis duranensis]	1	0.00345	82.426	YAK(1)VGSVK	2	-0.44059	3	1.376	1.076	0.915	1.099	1.293	0.948	0.767	0.763	0.974	1.006	1.002	1.002	1.001	1	0.991	1.003	0.996	0.998	1.368	1.074	0.913	1.098	1.293	0.956	0.764	0.766	0.976	1.335	0.08	1.339	0.133	1.003	0.987
CSA020960.1	342	K	30S ribosomal protein S3 (chloroplast) [Camellia crapnelliana]	1	0.00417	79.474	IDGK(1)EIAR	2	-0.11896	6	1.378	1.221	0.95	1.036	1.033	1.245	0.617	0.763	1.051	0.997	0.994	0.996	1.003	0.996	0.998	1.01	1	1.005	1.383	1.228	0.954	1.033	1.037	1.247	0.611	0.763	1.046	1.371	0.11	1.473	0.0995	1.075	0.596
CSA020960.1	214	K	30S ribosomal protein S3 (chloroplast) [Camellia crapnelliana]	1	2.73e-06	88.075	NYSEGLEEDQK(1)IR	2	1.1852	7	1.488	1.074	1.16	1.21	1.056	1.026	1.025		0.462	0.997	0.994	0.996	1.003	0.996	0.998	1.01	1	1.005	1.493	1.08	1.165	1.206	1.06	1.028	1.015		0.46	1.489	0.198	1.69	0.149	1.135	0.341
CSA021058.1	30	K	30S ribosomal protein S7 (chloroplast) [Camellia crapnelliana]	1	0.00214	62.466	GVTPDIAVK(1)AR	2	0.42802	8	1.28	1.074	1.039	1.383	0.766	1.222	0.894	0.855	0.717	1.002	0.995	0.997	1.005	0.999	1.001	1.007	0.984	1.01	1.278	1.08	1.042	1.376	0.767	1.22	0.888	0.869	0.71	1.363	0.194	1.378	0.0282	1.011	0.955
CSA021114.1	165	K	PREDICTED: ubiquitin-activating enzyme E1 1-like [Juglans regia]	1	0.0181	59.35	VLNFK(1)SLR	2	-1.2195	1	1.505	1.221	1.147	0.893	1.421	1.125	0.701	0.536		1.002	0.997	0.999	1	0.997	1.001	1.004	1.001	1	1.503	1.224	1.148	0.893	1.425	1.124	0.699	0.535		1.86	0.0838	2.093	0.0212	1.125	0.486
CSA021126.1	312	K	PREDICTED: 6-phosphogluconate dehydrogenase, decarboxylating 1, chloroplastic [Vitis vinifera]	1	0.0025	50.897	ESAAEVLK(1)EAGLK	2	1.2588	3	0.627	0.825		1.001	1.27	0.858	1.224	0.757	0.945	1	1.002	1.003	1.001	0.999	1.001	0.996	1.003	0.996	0.627	0.824		1	1.271	0.857	1.23	0.755	0.949	1.067	0.741	0.742	0.281	0.696	0.164
CSA021126.1	249	K	PREDICTED: 6-phosphogluconate dehydrogenase, decarboxylating 1, chloroplastic [Vitis vinifera]	1	0.00114	55.724	VK(1)DEDGDGELVDK	2	0.72914	6	0.894	1.176	1.017	0.8	1.071	1.107	0.932	0.967	1.058	1	1.002	1.003	1.001	0.999	1.001	0.996	1.003	0.996	0.894	1.174	1.014	0.799	1.072	1.106	0.936	0.964	1.062	1.005	0.965	1.04	0.679	1.035	0.796
CSA021126.1	301	K	PREDICTED: 6-phosphogluconate dehydrogenase, decarboxylating 1, chloroplastic [Vitis vinifera]	1	0.00867	59.067	YLSGLK(1)EER	2	-3.0233	3	0.935			1.082		1.38		0.666		1	1.002	1.003	1.001	0.999	1.001	0.996	1.003	0.996	0.935			1.081		1.379		0.664		1.852		1.408		0.761
CSA021143.1	38	K	PREDICTED: apoptotic chromatin condensation inducer in the nucleus-like isoform X1 [Populus euphratica]	1	0.00326	83.206	GLK(1)DDLIR	2	-0.45687	8	1.113	1.579	1.353	1.01	0.979	1.218	0.709	0.641	0.858	1.001	0.998	1.002	0.999	0.996	0.999	1.004	0.999	1.002	1.112	1.582	1.35	1.011	0.983	1.219	0.706	0.642	0.857	1.458	0.0266	1.835	0.015	1.259	0.148
CSA021143.1	331	K	PREDICTED: apoptotic chromatin condensation inducer in the nucleus-like isoform X1 [Populus euphratica]	1	0.00956	41.996	NELK(1)DNIIADNVK	2	1.028	1		0.801	0.926	1.091	0.792	1.473	0.957			1.001	0.998	1.002	0.999	0.996	0.999	1.004	0.999	1.002		0.803	0.924	1.092	0.795	1.475	0.953			1.176		0.906		0.77	0.392
CSA021191.1	315	K	PREDICTED: annexin D1 [Eucalyptus grandis]	1	0.00108	79.474	VLQLAINK(1)R	2	2.0274	6	1.363	1.277	1.538	0.852	0.804	0.739	1.065	0.996	0.744	0.997	1	1.001	0.999	0.998	0.998	0.998	1.003	1.005	1.367	1.277	1.536	0.853	0.805	0.74	1.067	0.993	0.74	0.856	0.267	1.492	0.0212	1.743	0.002
CSA021191.1	339	K	PREDICTED: annexin D1 [Eucalyptus grandis]	1	0.00748	60.478	IIK(1)EEYHR	3	-0.85546	3	0.979	1.315	0.807	1.232	1.133	1.339	0.704	0.739	0.898	0.997	1	1.001	0.999	0.998	0.998	0.998	1.003	1.005	0.982	1.315	0.806	1.233	1.135	1.341	0.705	0.737	0.894	1.588	0.00536	1.328	0.186	0.836	0.277
CSA021191.1	156	K	PREDICTED: annexin D1 [Eucalyptus grandis]	1	0.00233	65.232	DAVLANEATK(1)R	2	0.27551	6	0.68	0.953	0.647	1.534	1.261	0.925	0.85	0.855	1.131	0.997	1	1.001	0.999	0.998	0.998	0.998	1.003	1.005	0.682	0.953	0.646	1.535	1.263	0.927	0.852	0.853	1.126	1.316	0.207	0.806	0.241	0.612	0.0747
CSA021191.1	126	K	PREDICTED: annexin D1 [Eucalyptus grandis]	1	0.00097	61.167	ALDK(1)ELSNDFER	2	1.5016	6	1.028	1.25	1.298	1.182	1.162	0.934				0.997	1	1.001	0.999	0.998	0.998	0.998	1.003	1.005	1.031	1.25	1.297	1.183	1.164	0.936								1.09	0.438
CSA021331.1	221	K		1	0.00339	82.671	GHLNHK(1)AR	2	-2.0734	2	0.989	1.124	1.271	1.008	1.149	1.283			0.842
CSA021446.1	198	K	PREDICTED: 60S ribosomal protein L8-like [Jatropha curcas]	1	0.0183	77.741	NSWPK(1)VR	2	1.0548	2	0.835	0.593	1.057	1.001	1.496	1.096	0.765	1.217	0.835	0.998	1.004	0.997	0.999	1.002	0.996	0.998	1.006	1	0.837	0.591	1.06	1.002	1.494	1.101	0.766	1.21	0.835	1.279	0.269	0.885	0.607	0.692	0.142
CSA021446.1	256	K	PREDICTED: 60S ribosomal protein L8-like [Jatropha curcas]	1	0.000176	79.705	GQAAATAAK(1)ADK	2	0.72771	6	1.238	0.969		1.144		1.142	0.752	0.833		0.998	1.004	0.997	0.999	1.002	0.996	0.998	1.006	1	1.241	0.965		1.145		1.147	0.753	0.828		1.449	0.011	1.395	0.16	0.963	0.785
CSA021446.1	17	K	PREDICTED: 60S ribosomal protein L8-like [Jatropha curcas]	1	0.000605	53.034	GAGSVFK(1)SHTHHR	4	-0.37789	1	1.003	0.837	1.045	1.337	1.074	1.328	0.701	0.78	1.007	0.998	1.004	0.997	0.999	1.002	0.996	0.998	1.006	1	1.005	0.834	1.048	1.338	1.072	1.334	0.702	0.776	1.007	1.507	0.0298	1.162	0.299	0.771	0.0595
CSA021512.1	235	K	PREDICTED: probable 2-oxoglutarate-dependent dioxygenase At3g49630 isoform X2 [Theobroma cacao]	0.999986	0.0119	78.192	DK(1)DAKPQK	2	1.9391	2	1.273	1.128		0.937	1.092	1.442	0.513		0.786	0.995	1.002	1.005	1.002	0.997	0.996	0.993	1.003	1.005	1.279	1.125		0.935	1.096	1.448	0.517		0.782	1.786	0.102	1.852	0.069	1.037	0.847
CSA021528.1	42	K	PREDICTED: 40S ribosomal protein S8 isoform X2 [Zea mays]	1	0.0015	93.162	LSSNK(1)TVR	2	-0.44431	7	1.339	0.92	0.944	1.228	1.339	1.358	0.573	0.899	0.637	1.021	0.992	1.059	1.008	1.061	0.82	1.102	0.992	0.944	1.311	0.927	0.892	1.218	1.262	1.656	0.52	0.906	0.675	1.969	0.0192	1.49	0.121	0.757	0.158
CSA021564.1	237	K	PREDICTED: acetyl-CoA acetyltransferase, cytosolic 1 isoform X1 [Pyrus x bretschneideri]	0.997629	5.82e-07	54.225	GKPSTIVDK(0.002)DEGLGK(0.998)FDAGK	3	0.36897	2	1.059	1.382	0.997		1.268			0.886	0.886	0.996	1	1.001	1.004	1	1	0.999	1.003	0.996	1.063	1.383	0.996		1.268			0.883	0.889	1.431		1.294	0.189	0.905
CSA021564.1	231	K	PREDICTED: acetyl-CoA acetyltransferase, cytosolic 1 isoform X1 [Pyrus x bretschneideri]	0.999984	0.000478	55.755	GKPSTIVDK(1)DEGLGK	2	0.45135	3	0.739	0.754	0.627	1.099	1.164		1.432	1.203	0.636	0.996	1	1.001	1.004	1	1	0.999	1.003	0.996	0.742	0.754	0.626	1.094	1.164		1.433	1.199	0.638	1.036	0.907	0.649	0.185	0.627	0.00558
CSA021619.1	281	K	PREDICTED: peptide methionine sulfoxide reductase A1 [Ricinus communis]	1	4.08e-08	83.204	AEEYHQQYLAK(1)GGR	3	-0.3464	13	1.01	1.276	0.786	0.836	0.917	1.001	1.219	0.629	1.292	1.003	0.998	1.001	1.003	1	0.995	1.003	0.997	1.001	1.007	1.279	0.785	0.834	0.917	1.006	1.216	0.631	1.291	0.879	0.586	0.979	0.934	1.114	0.526
CSA021619.1	266	K	PREDICTED: peptide methionine sulfoxide reductase A1 [Ricinus communis]	1	0.000782	74.841	IVSEILPAK(1)K	2	1.592	4	1.593	1.085	1.32	0.933	0.887	0.937	0.956	0.706	0.969	1.003	0.998	1.001	1.003	1	0.995	1.003	0.997	1.001	1.589	1.087	1.318	0.93	0.887	0.941	0.953	0.708	0.968	1.049	0.642	1.519	0.0534	1.448	0.0477
CSA021619.1	293	K	PREDICTED: peptide methionine sulfoxide reductase A1 [Ricinus communis]	1	0.0154	42.3	QSTDK(1)GCNDPIR	2	-1.3257	1	1.191		1.233	1.169	1.07					1.003	0.998	1.001	1.003	1	0.995	1.003	0.997	1.001	1.188		1.231	1.166	1.07									1.082	0.223
CSA021619.1	247	K	PREDICTED: peptide methionine sulfoxide reductase A1 [Ricinus communis]	1	0.004	80.165	AALESK(1)ER	2	-1.6345	3					1.026	1.227	0.591	0.744	0.796	1.003	0.998	1.001	1.003	1	0.995	1.003	0.997	1.001					1.026	1.233	0.589	0.746	0.795	1.59	0.0326
CSA021623.1	173	K	PREDICTED: secretory carrier-associated membrane protein 3 [Vitis vinifera]	1	0.00117	70.942	ELQAK(1)ESELR	2	-0.13435	8	0.85	0.769	1.444	0.948	0.692		1.345	1.215	0.736	0.994	0.999	0.992	1.004	1.004	0.992	1.006	1.005	1.004	0.855	0.77	1.456	0.944	0.689		1.338	1.209	0.733	0.747	0.359	0.939	0.827	1.258	0.527
CSA021639.1	221	K	PREDICTED: endo-1,3;1,4-beta-D-glucanase [Vitis vinifera]	0.999903	3.41e-05	50.392	YKDEDAGAVK(1)SAGEAHK	3	0.10401	1			1.206					0.966		1	0.995	0.995	1.002	1.001	0.997	1.003	1.005	1.001			1.211					0.961				1.26
CSA021639.1	191	K	PREDICTED: endo-1,3;1,4-beta-D-glucanase [Vitis vinifera]	1	5.28e-06	60.489	FDEALNAK(1)PEVDGFVK	2	-0.01984	3					0.282	0.232	1.267	1.204	1.126	1	0.995	0.995	1.002	1.001	0.997	1.003	1.005	1.001					0.282	0.233	1.263	1.198	1.125	0.215	0.000431
CSA021639.1	95	K	PREDICTED: endo-1,3;1,4-beta-D-glucanase [Vitis vinifera]	1	0.000153	60.157	PLPVWIK(1)DHGTDK	3	3.2163	5		0.95				0.738	0.986	0.655	1.189	1	0.995	0.995	1.002	1.001	0.997	1.003	1.005	1.001		0.955				0.74	0.983	0.652	1.188	0.787		1.015		1.29
CSA021639.1	213	K	PREDICTED: endo-1,3;1,4-beta-D-glucanase [Vitis vinifera]	1	0.00113	71.221	YK(1)DEDAGAVK	2	0.27423	9	1.266	1.024	0.848	1.013	1.146	1.454	0.698	0.912	0.789	1	0.995	0.995	1.002	1.001	0.997	1.003	1.005	1.001	1.266	1.029	0.852	1.011	1.144	1.458	0.696	0.908	0.788	1.511	0.0492	1.316	0.135	0.871	0.433
CSA021639.1	101	K	PREDICTED: endo-1,3;1,4-beta-D-glucanase [Vitis vinifera]	0.998999	3.19e-05	42.529	DHGTDK(0.999)AVEDAK(0.001)PVIEALK	3	-0.86487	1						0.425		1.269		1	0.995	0.995	1.002	1.001	0.997	1.003	1.005	1.001						0.426		1.263		0.338
CSA021656.1	98	K	PREDICTED: beta-galactosidase 8 [Vitis vinifera]	1	0.00114	55.724	NQYDFEGGK(1)DLVK	2	0.41394	2		1.074	1.29	1.04	1.119	1				0.997	0.996	0.996	0.998	0.997	0.997	1.005	1.005	1.008		1.078	1.295	1.042	1.122	1.003								1.124	0.254
CSA021656.1	151	K	PREDICTED: beta-galactosidase 8 [Vitis vinifera]	1	0.000269	84.605	TDNEPFK(1)AEMK	2	0.17813	10	0.906	1.11		1.481	1.349	1.113	0.537	0.61	0.808	0.997	0.996	0.996	0.998	0.997	0.997	1.005	1.005	1.008	0.909	1.114		1.484	1.353	1.116	0.534	0.607	0.801	2.035	0.00748	1.562	0.0659	0.767	0.149
CSA021656.1	340	K	PREDICTED: beta-galactosidase 8 [Vitis vinifera]	1	0.0133	84.916	DVHK(1)AIK	2	0.5615	5	1.271	1.082	1.011	1.132	1.379	1.679		0.515	0.483	0.997	0.996	0.996	0.998	0.997	0.997	1.005	1.005	1.008	1.275	1.086	1.015	1.134	1.383	1.684		0.512	0.479	2.825	0.0217	2.27	0.00827	0.804	0.194
CSA021703.1	52	K	PREDICTED: protein BOBBER 1 [Sesamum indicum]	1	9.11e-07	72.29	ESDLFK(1)SDSVVR	2	0.80934	6	1.384	1.437	1.542		0.921	1.095		0.636	0.791	0.997	0.996	0.997	1.001	0.991	1.009	1.003	1.012	0.995	1.388	1.443	1.547		0.929	1.086		0.629	0.795	1.415	0.122	2.05	0.00326	1.449	0.0126
CSA021703.1	88	K	PREDICTED: protein BOBBER 1 [Sesamum indicum]	1	0.000743	109.66	AEASVK(1)AEK	2	1.1048	6	1.033	1.262	0.777	1.035	1.16	1.148	0.766	1.173	0.701	0.997	0.996	0.997	1.001	0.991	1.009	1.003	1.012	0.995	1.036	1.267	0.78	1.034	1.17	1.138	0.764	1.16	0.704	1.272	0.184	1.173	0.492	0.922	0.587
CSA021703.1	70	K	PREDICTED: protein BOBBER 1 [Sesamum indicum]	1	0.00124	96.948	EK(1)VDAEER	2	-0.52432	5	1.403		1.193	1.011	1.29	1.38	0.876	0.909	0.066	0.997	0.996	0.997	1.001	0.991	1.009	1.003	1.012	0.995	1.407		1.197	1.01	1.301	1.368	0.874	0.899	0.066	2.001	0.106	2.124	0.153	1.062	0.673
CSA021703.1	94	K	PREDICTED: protein BOBBER 1 [Sesamum indicum]	1	5.21e-05	86.772	IAK(1)EEAQASPSR	2	0.47849	9	1.16	1.333	1.068	1.127	0.904	1.195	0.677	0.86	0.958	0.997	0.996	0.997	1.001	0.991	1.009	1.003	1.012	0.995	1.163	1.339	1.072	1.126	0.912	1.185	0.675	0.85	0.963	1.295	0.106	1.436	0.0342	1.109	0.363
CSA021703.1	224	K	PREDICTED: protein BOBBER 1 [Sesamum indicum]	1	6.53e-05	68.972	SLVK(1)GDPEVDTQK	2	-0.99886	5	1.164	0.934	1.299	1.042	0.703	1.247		1.266	0.785	0.997	0.996	0.997	1.001	0.991	1.009	1.003	1.012	0.995	1.167	0.938	1.304	1.041	0.709	1.236		1.251	0.789	0.976	0.931	1.114	0.635	1.141	0.494
CSA021739.1	99	K	NAD(P)-binding Rossmann-fold superfamily protein [Arabidopsis thaliana]	1	0.00121	93.649	ALFSK(1)ITTR	2	1.0284	9	1.483	1.646	1.619	0.931	0.934	0.932	0.787	0.64	0.705	0.999	0.996	1.008	1	1	1.003	1.002	0.995	0.997	1.484	1.652	1.606	0.931	0.934	0.929	0.785	0.643	0.707	1.309	0.00588	2.221	0.000178	1.697	0.000205
CSA021739.1	75	K	NAD(P)-binding Rossmann-fold superfamily protein [Arabidopsis thaliana]	1	2.27e-21	94.922	FK(1)ALDLASKPEGTGTPTK	3	-0.35845	24	1.377	1.465	1.49	1.088	0.87	0.928	0.722	0.868	0.729	0.999	0.996	1.008	1	1	1.003	1.002	0.995	0.997	1.378	1.471	1.478	1.088	0.87	0.926	0.72	0.872	0.731	1.241	0.0846	1.862	0.000339	1.501	0.00273
CSA021739.1	94	K	NAD(P)-binding Rossmann-fold superfamily protein [Arabidopsis thaliana]	1	0.00131	107.69	DFK(1)ALFSK	2	-0.30599	14	1.271	2.009	1.582	0.701	1.21	0.808	0.711	0.642	0.746	0.999	0.996	1.008	1	1	1.003	1.002	0.995	0.997	1.272	2.017	1.57	0.701	1.21	0.806	0.709	0.645	0.748	1.292	0.265	2.31	0.0136	1.788	0.0551
CSA021739.1	91	K	NAD(P)-binding Rossmann-fold superfamily protein [Arabidopsis thaliana]	1	2.49e-42	105.01	ALDLASKPEGTGTPTK(1)DFK	3	0.7211	8	1.167	1.828	1.514	1.086		0.996		0.603	0.73	0.999	0.996	1.008	1	1	1.003	1.002	0.995	0.997	1.168	1.835	1.502	1.086		0.993		0.606	0.732	1.554	0.0418	2.244	0.046	1.444	0.163
CSA021739.1	31	K	NAD(P)-binding Rossmann-fold superfamily protein [Arabidopsis thaliana]	1	0.00121	58.274	AGGLQDK(1)DGGVR	2	0.43913	7	1.55	1.201	0.963	0.89	0.876		0.729	1.08	1.018	0.999	0.996	1.008	1	1	1.003	1.002	0.995	0.997	1.551	1.206	0.956	0.89	0.876		0.727	1.086	1.021	0.935	0.694	1.31	0.226	1.402	0.21
CSA021740.1	71	K	PREDICTED: MLP-like protein 328 [Juglans regia]	1	0.00266	120.62	VETYK(1)ER	2	0.8622	6	1.022	0.983	0.851	1.113	1.357	1.726	0.557	0.733	0.789	1.006	1	1.003	0.997	0.999	1.004	0.998	0.995	0.998	1.016	0.983	0.849	1.117	1.358	1.719	0.558	0.737	0.79	2.011	0.0203	1.365	0.043	0.679	0.0695
CSA021791.1	385	K	PREDICTED: alcohol dehydrogenase class-3 [Daucus carota subsp. sativus]	1	0.00348	61.344	GTAFGGFK(1)SR	2	0.40023	8	0.812	0.882	1.366	1.483	1.105	1.242	1.004	0.528	0.751	1	1.003	0.998	1.001	0.997	0.999	1.005	0.999	0.997	0.812	0.879	1.369	1.482	1.108	1.243	0.999	0.528	0.753	1.681	0.0412	1.342	0.306	0.798	0.281
CSA021791.1	115	K	PREDICTED: alcohol dehydrogenase class-3 [Daucus carota subsp. sativus]	1	0.0146	62.546	TNLCGK(1)VR	2	4.1568	1	0.94	0.991		1.118		1.289	0.703	0.901	0.915	1	1.003	0.998	1.001	0.997	0.999	1.005	0.999	0.997	0.94	0.988		1.117		1.29	0.699	0.902	0.917	1.434	0.0466	1.148	0.271	0.801	0.116
CSA021791.1	377	K	PREDICTED: alcohol dehydrogenase class-3 [Daucus carota subsp. sativus]	1	0.0023	61.344	VWK(1)GTAFGGFK	2	-1.668	7	0.919	1.449	0.99	0.849	1.377	0.958	0.921	0.677	0.998	1	1.003	0.998	1.001	0.997	0.999	1.005	0.999	0.997	0.919	1.444	0.992	0.849	1.381	0.959	0.916	0.678	1.001	1.229	0.354	1.294	0.254	1.053	0.821
CSA021835.1	342	K	PREDICTED: aldehyde dehydrogenase family 2 member B7, mitochondrial-like [Nelumbo nucifera]	1	0.00665	55.314	VYDEFIEK(1)AK	2	0.21217	3		1.221	1.332	0.986	1.103	1.006	1.031	0.665	0.639	0.997	1.001	1	0.998	1.002	1	0.999	1.001	1.003		1.22	1.332	0.988	1.101	1.006	1.032	0.665	0.637	1.326	0.127	1.64	0.0608	1.237	0.0285
CSA021835.1	97	K	PREDICTED: aldehyde dehydrogenase family 2 member B7, mitochondrial-like [Nelumbo nucifera]	1	0.00185	44.925	AFDEGPWPK(1)MTAYER	2	0.26748	1							0.951	0.768	0.692	0.997	1.001	1	0.998	1.002	1	0.999	1.001	1.003							0.952	0.767	0.69
CSA021852.1	103	K	PREDICTED: 3-hydroxyisobutyryl-CoA hydrolase-like protein 3, mitochondrial isoform X2 [Fragaria vesca subsp. vesca]	1	0.0124	47.991	SVTETIEELK(1)K	2	0.324	2	0.545	0.749	1.045	0.737	1.14	1.064	1.118	1.301	1.01	0.988	1.015	0.988	0.995	0.991	1.003	1.009	1.015	0.996	0.551	0.738	1.058	0.741	1.151	1.061	1.108	1.281	1.014	0.868	0.365	0.69	0.103	0.795	0.355
CSA021853.1	94	K	PREDICTED: 3-hydroxyisobutyryl-CoA hydrolase-like protein 3, mitochondrial isoform X2 [Citrus sinensis]	1	0.000511	79.659	AVLVDK(1)DQNPK	2	0.6606	8	0.972	1.219	0.861	1.171	0.909	1.228	0.916	0.773	1.018	0.993	0.995	1.01	0.992	0.998	1.002	1.002	1.001	1.008	0.979	1.225	0.853	1.18	0.911	1.225	0.915	0.772	1.01	1.23	0.16	1.134	0.405	0.922	0.588
CSA021948.1	123	K	PREDICTED: protein ENL [Eucalyptus grandis]	1	0.000816	91.265	FFENK(1)QDEK	2	0.016894	6	0.885	1.513	1.03		1.204	1.292		0.958	0.565	1.031	0.994	0.956	1.04	0.987	0.953	1.049	1.012	0.978	0.858	1.522	1.078		1.22	1.355		0.946	0.578	1.69	0.116	1.512	0.267	0.895	0.635
CSA021951.1	342	K	PREDICTED: 30S ribosomal protein S1, chloroplastic [Nelumbo nucifera]	1	0.00292	84.615	NPK(1)LVFEK	2	-0.27814	6	1.196	0.829	1.356	0.929	0.884	1.15	0.971	0.947	0.91	1.001	1	0.998	0.998	0.997	0.998	1.006	1	1.002	1.195	0.829	1.358	0.931	0.887	1.152	0.965	0.947	0.909	1.053	0.586	1.199	0.301	1.139	0.481
CSA021951.1	56	K	PREDICTED: 30S ribosomal protein S1, chloroplastic [Nelumbo nucifera]	1	0.0118	47.712	LK(1)DMFEEAYER	2	-0.49246	1	0.634	1.1	1.228	0.692	1.314	0.944	0.731	1.662	0.653	1.001	1	0.998	0.998	0.997	0.998	1.006	1	1.002	0.633	1.099	1.23	0.694	1.318	0.946	0.727	1.663	0.652	0.972	0.944	0.974	0.947	1.002	0.994
CSA021951.1	226	K	PREDICTED: 30S ribosomal protein S1, chloroplastic [Nelumbo nucifera]	1	7.15e-09	86.944	STAEDLLDK(1)DLPLK	2	-0.04061	1						0.284	0.881	0.95	1.19	1.001	1	0.998	0.998	0.997	0.998	1.006	1	1.002						0.285	0.876	0.95	1.188	0.283
CSA021951.1	187	K	PREDICTED: 30S ribosomal protein S1, chloroplastic [Nelumbo nucifera]	1	0.0152	42.425	QLQAEDVVVK(1)GK	2	-0.77335	1	0.885		1.475	0.965	0.958	1.092	0.972	0.779	0.863	1.001	1	0.998	0.998	0.997	0.998	1.006	1	1.002	0.884		1.478	0.967	0.961	1.094	0.966	0.779	0.862	1.159	0.117	1.359	0.272	1.172	0.503
CSA021957.1	348	K	PREDICTED: epimerase family protein SDR39U1 homolog, chloroplastic isoform X1 [Ricinus communis]	1	0.0124	76.064	AK(1)ELGFPFR	2	1.7119	3			1.403	0.934	1.045	0.958				0.994	1.001	1	1.003	1.004	1.004	0.999	0.994	1			1.402	0.931	1.04	0.954								1.438
CSA022045.1	68	K	PREDICTED: peroxidase 12 [Fragaria vesca subsp. vesca]	1	4.24e-05	64.104	VFK(1)DDIGQAAGLLR	2	-1.2531	2								0.708	0.984	1.002	1.006	1.004	1	1.002	1.001	0.991	0.998	0.996								0.71	0.988
CSA022065.1	342	K	PREDICTED: probable Xaa-Pro aminopeptidase P isoform X1 [Jatropha curcas]	1	4.44e-06	100.88	NPVELDGLK(1)K	2	-0.015374	9	0.983	0.893	1.067	1.56	1.078	0.935	0.933		0.823	0.996	0.998	0.996	1.002	1.002	1.002	0.999	1.004	1.002	0.987	0.895	1.072	1.556	1.076	0.933	0.934		0.821	1.354	0.297	1.122	0.265	0.828	0.355
CSA022077.1	258	K	PREDICTED: phospholipase D alpha 1-like [Nicotiana sylvestris]	1	0.000173	66.004	PGGDITLGELLK(1)K	2	0.62701	1			0.694	0.395	1.244	0.883	1.19	0.823	1.12	0.999	1.001	0.999	1.004	1.001	1.004	0.997	0.996	0.998			0.695	0.393	1.242	0.88	1.193	0.827	1.122	0.801	0.483	0.663		0.828
CSA022079.1	177	K	PREDICTED: alpha-xylosidase 1-like [Juglans regia]	1	2.26e-09	52.185	LPK(1)DASLYGLGENTQPHGIK	3	0.72392	1										0.997	0.999	0.996	1.001	1.006	1.003	0.998	1.004	0.997
CSA022105.1	334	K	PREDICTED: anthranilate phosphoribosyltransferase, chloroplastic [Jatropha curcas]	1	0.00394	49.298	GGDPQYNADVLK(1)R	2	0.013611	2	1.25		1.054	1.248		1.085		0.643	1.073	0.998	1	0.991	0.999	0.987	1.001	1.008	1.016	0.999	1.252		1.064	1.249		1.084		0.633	1.074	1.367	0.315	1.357	0.331	0.993	0.953
CSA022105.1	380	K	PREDICTED: anthranilate phosphoribosyltransferase, chloroplastic [Jatropha curcas]	1	0.0141	54.722	ALLSGK(1)ALK	2	-1.7316	2	1.184	0.927	1.398	1.138	0.855	0.983	0.857	1.092	0.799	0.998	1	0.991	0.999	0.987	1.001	1.008	1.016	0.999	1.186	0.927	1.411	1.139	0.866	0.982	0.85	1.075	0.799	1.096	0.493	1.293	0.179	1.18	0.328
CSA022255.1	330	K	PREDICTED: ankyrin repeat domain-containing protein 2B-like [Juglans regia]	1	0.00065	43.05	TPLDVAK(1)LNNQHDVLK	3	0.4115	2	0.887	1.429	1.304	1.176	0.917	1.087	0.903	0.809	0.761	0.996	0.999	0.997	0.999	1.002	1	1.004	1	1.005	0.89	1.431	1.308	1.177	0.915	1.087	0.9	0.809	0.757	1.289	0.0528	1.472	0.0833	1.142	0.453
CSA022255.1	186	K	PREDICTED: ankyrin repeat domain-containing protein 2B-like [Juglans regia]	1	0.00181	67.113	YWNDK(1)DVLQK	2	-1.1272	8	1.218	1.484	1.208	1.181	1.1	0.899	0.732	0.524	1.067	0.996	0.999	0.997	0.999	1.002	1	1.004	1	1.005	1.222	1.486	1.212	1.182	1.098	0.899	0.729	0.524	1.062	1.373	0.18	1.693	0.0414	1.233	0.114
CSA022255.1	23	K	PREDICTED: ankyrin repeat domain-containing protein 2B-like [Juglans regia]	1	1.12e-20	111.78	SPK(1)SESSSVDTQTGQR	2	0.24263	8	1.262	0.984	1.011	0.807	1.325		0.772	1.082	0.915	0.996	0.999	0.997	0.999	1.002	1	1.004	1	1.005	1.267	0.985	1.014	0.808	1.323		0.769	1.082	0.911	1.157	0.566	1.183	0.257	1.022	0.922
CSA022255.1	249	K	PREDICTED: ankyrin repeat domain-containing protein 2B-like [Juglans regia]	1	4.35e-38	126.63	SALASGADK(1)DEEDSEGR	2	0.27899	8	1.145		0.923	1.034	1.179	1.038	0.715	0.915	0.959	0.996	0.999	0.997	0.999	1.002	1	1.004	1	1.005	1.149		0.926	1.035	1.177	1.038	0.712	0.915	0.954	1.259	0.0654	1.206	0.26	0.958	0.687
CSA022255.1	20	K	PREDICTED: ankyrin repeat domain-containing protein 2B-like [Juglans regia]	1	0.0153	46.844	IVTTESK(1)SPK	2	-1.0437	2	1.021	1.017	1.055	0.87	1.245	1.112	0.729	1.022	1.013	0.996	0.999	0.997	0.999	1.002	1	1.004	1	1.005	1.025	1.019	1.059	0.871	1.243	1.112	0.726	1.022	1.008	1.17	0.343	1.125	0.302	0.962	0.725
CSA022289.1	151	K	PREDICTED: probable glucan endo-1,3-beta-glucosidase A6 isoform X2 [Ziziphus jujuba]	1	0.00441	66.692	SHNFHK(1)IK	3	-0.097186	1	0.748	0.986	1.012	1.223	0.775	2.518	0.42	0.625		0.984	0.997	0.986	1.006	0.997	0.956	1.084	0.999	0.992	0.76	0.989	1.027	1.216	0.778	2.634	0.387	0.626		3.044	0.25	1.826	0.0576	0.6	0.337
CSA022303.1	713	K	PREDICTED: pyrophosphate-energized vacuolar membrane proton pump 1-like [Nicotiana tabacum]	1	1.7e-10	63.488	GSDAHK(1)AAVIGDTVGDPLK	3	0.32421	4	0.619		1.823	0.866	1.047	1.279				0.997	0.995	0.996	1	1.002	1.003	0.997	1.005	1.003	0.621		1.83	0.866	1.045	1.275								1.154	0.754
CSA022303.1	257	K	PREDICTED: pyrophosphate-energized vacuolar membrane proton pump 1-like [Nicotiana tabacum]	1	6.14e-08	81.448	AADVGADLVGK(1)VER	2	1.8852	8	0.693		1.268	0.64	0.998	1.062	1.119	1.124	0.838	0.997	0.995	0.996	1	1.002	1.003	0.997	1.005	1.003	0.695		1.273	0.64	0.996	1.058	1.122	1.119	0.835	0.876	0.474	0.959	0.877	1.095	0.774
CSA022360.1	123	K	PREDICTED: methyl-CpG-binding domain-containing protein 11 isoform X1 [Vitis vinifera]	1	1.38e-07	95.264	EK(1)EVGPEETEVVK	2	-0.91257	8	0.83	0.867		0.852	0.935	1.062	1.183	1.185	0.64	0.996	0.995	0.997	1	1.003	1.001	1.004	1.001	1.002	0.833	0.871		0.852	0.932	1.061	1.178	1.184	0.639	0.948	0.799	0.852	0.571	0.899	0.314
CSA022360.1	155	K	PREDICTED: methyl-CpG-binding domain-containing protein 11 isoform X1 [Vitis vinifera]	1	2.69e-07	74.853	EIEK(1)DVVEENQDQK	2	-0.21248	7	1.063	1.58	1.32	0.807	0.893	0.895	0.772	1.121		0.996	0.995	0.997	1	1.003	1.001	1.004	1.001	1.002	1.067	1.587	1.324	0.807	0.89	0.894	0.769	1.12		0.915	0.595	1.405	0.201	1.535	0.039
CSA022360.1	225	K	PREDICTED: methyl-CpG-binding domain-containing protein 11 isoform X1 [Vitis vinifera]	1	0.000251	78.548	GK(1)VEDTDVHEK	3	0.9687	8	1.405	1.419	1.064	1.774	0.664	1.061	0.81	0.798	0.451	0.996	0.995	0.997	1	1.003	1.001	1.004	1.001	1.002	1.41	1.426	1.067	1.774	0.662	1.06	0.807	0.797	0.45	1.702	0.237	1.9	0.0204	1.117	0.714
[truncated: 924 more rows]
