# Supplementary material for: Ammonium triggered the response mechanism of lysine crotonylome in tea plants
Source: BMC Genomics. 2019 May 6;20:340. doi: 10.1186/s12864-019-5716-z (PMC6501322; doi:10.1186/s12864-019-5716-z)
Supplement: Supplementary file 11 — The information of DCPs. (XLSX 219 kb) [file 12864_2019_5716_MOESM11_ESM.xlsx]

## Sheet: 3hNvsDN
Protein accession	Position	3hN/DN Ratio	Regulated Type	3hN/DN P value	Amino acid	Protein description	Localization probability	PEP	Score	Modified sequence	Charge	Mass error [ppm]	MS/MS Count	3dN-1	3dN-2	3dN-3	3hN-1	3hN-2	3hN-3	DN-1	DN-2	DN-3	Subcellular localization	Biological Process	Cellular Component	Molecular Function	KEGG KO No.	KEGG Gene	KEGG pathway	IPR ID	Domain description
CSA005231.1	203	1.68591	Up	0.033042	K	PREDICTED: 60S ribosomal protein L13-1 [Nelumbo nucifera]	1	0.000672678	87.258	AAEAEK(1)EEK	2	0.37631	8	1.312	0.85	1.353	1.305	1.001	1.36	0.63	0.615	0.948	chloroplast	GO:0006518 peptide metabolic process; GO:0043043 peptide biosynthetic process; GO:0044267 cellular protein metabolic process; GO:0006807 nitrogen compound metabolic process; GO:0009058 biosynthetic process; GO:0043603 cellular amide metabolic process; GO:0044238 primary metabolic process; GO:1901566 organonitrogen compound biosynthetic process; GO:1901576 organic substance biosynthetic process; G…	GO:0005840 ribosome; GO:0043226 organelle; GO:0043229 intracellular organelle; GO:0043232 intracellular non-membrane-bounded organelle; GO:0044464 cell part; GO:0005622 intracellular; GO:0005737 cytoplasm; GO:0032991 macromolecular complex; GO:0044424 intracellular part; GO:1990904 ribonucleoprotein complex; GO:0005623 cell; GO:0030529 intracellular ribonucleoprotein complex; GO:0044444 cytoplasm…	GO:0003735 structural constituent of ribosome; GO:0005198 structural molecule activity;	K02873	RP-L13e; large subunit ribosomal protein L13e	ath03010 Ribosome - Arabidopsis thaliana (thale cress);
CSA012532.1	314	1.56724	Up	0.00440726	K	"PREDICTED: transketolase, chloroplastic [Nelumbo nucifera]"	1	0.00904293	90.777	AAIK(1)EAK	2	0.38499	8	1.025	1.111	0.916	1.326	1.149	1.241	0.765	0.897	0.699	chloroplast	GO:0008152 metabolic process;		GO:0016740 transferase activity; GO:0003824 catalytic activity; GO:0004802 transketolase activity; GO:0016744 transferase activity, transferring aldehyde or ketonic groups;	K00615	E2.2.1.1; transketolase [EC:2.2.1.1]	ath01230 Biosynthesis of amino acids - Arabidopsis thaliana (thale cress); ath00030 Pentose phosphate pathway - Arabidopsis thaliana (thale cress); ath01200 Carbon metabolism - Arabidopsis thaliana (thale cress); ath01100 Metabolic pathways - Arabidopsis thaliana (thale cress); ath00710 Carbon fixation in photosynthetic organisms - Arabidopsis thaliana (thale cress); ath01110 Biosynthesis of seco…	IPR005474; IPR009014; IPR033248; IPR005475; IPR029061;	Transketolase, N-terminal; Transketolase C-terminal/Pyruvate-ferredoxin oxidoreductase domain II; Transketolase, C-terminal domain; Transketolase-like, pyrimidine-binding domain; Thiamin diphosphate-binding fold;
CSA021619.1	247	1.59012	Up	0.0326035	K	PREDICTED: peptide methionine sulfoxide reductase A1 [Ricinus communis]	1	0.00400461	80.165	AALESK(1)ER	2	-1.6345	3					1.026	1.227	0.591	0.744	0.796	chloroplast	GO:0044699 single-organism process; GO:0008152 metabolic process; GO:0055114 oxidation-reduction process; GO:0044710 single-organism metabolic process;		GO:0016667 oxidoreductase activity, acting on a sulfur group of donors; GO:0008113 peptide-methionine (S)-S-oxide reductase activity; GO:0016671 oxidoreductase activity, acting on a sulfur group of donors, disulfide as acceptor; GO:0003824 catalytic activity; GO:0016491 oxidoreductase activity;	K07304			IPR002569;	Peptide methionine sulphoxide reductase MsrA;
CSA036031.1	84	1.59843	Up	0.0447847	K	PREDICTED: 2-alkenal reductase (NADP(+)-dependent)-like [Prunus mume]	1	0.0132467	55.261	AAPDMIDVVYK(1)R	2	0.99898	5	0.887	1.484	1.398	1.186	1.286	0.953		0.722	0.702	chloroplast	GO:0044699 single-organism process; GO:0008152 metabolic process; GO:0055114 oxidation-reduction process; GO:0044710 single-organism metabolic process;		GO:0097159 organic cyclic compound binding; GO:1901363 heterocyclic compound binding; GO:0005488 binding; GO:0003676 nucleic acid binding;				IPR016040; IPR012337; IPR013149;	NAD(P)-binding domain; Ribonuclease H-like domain; Alcohol dehydrogenase, C-terminal;
CSA008732.1	77	1.5594	Up	0.00137643	K	PREDICTED: 40S ribosomal protein S18-like [Nicotiana tabacum]	1	0.00324774	80.165	ADVDMNK(1)R	2	-1.1272	7	0.912	1.235	1.051	1.169	1.198	1.277	0.725	0.746	0.869	cytoplasm	GO:0006518 peptide metabolic process; GO:0043043 peptide biosynthetic process; GO:0044267 cellular protein metabolic process; GO:0006807 nitrogen compound metabolic process; GO:0009058 biosynthetic process; GO:0043603 cellular amide metabolic process; GO:0044238 primary metabolic process; GO:1901566 organonitrogen compound biosynthetic process; GO:1901576 organic substance biosynthetic process; G…	GO:0005840 ribosome; GO:0043226 organelle; GO:0043229 intracellular organelle; GO:0043232 intracellular non-membrane-bounded organelle; GO:0044464 cell part; GO:0005622 intracellular; GO:0005737 cytoplasm; GO:0032991 macromolecular complex; GO:0044424 intracellular part; GO:1990904 ribonucleoprotein complex; GO:0005623 cell; GO:0030529 intracellular ribonucleoprotein complex; GO:0044444 cytoplasm…	GO:0097159 organic cyclic compound binding; GO:1901363 heterocyclic compound binding; GO:0003723 RNA binding; GO:0005488 binding; GO:0003676 nucleic acid binding; GO:0005198 structural molecule activity; GO:0003735 structural constituent of ribosome;	K02964	RP-S18e; small subunit ribosomal protein S18e	ath03010 Ribosome - Arabidopsis thaliana (thale cress);	IPR010979; IPR027437;	Ribosomal protein S13-like, H2TH; 30s ribosomal protein S13, C-terminal;
CSA035726.1	7	1.64128	Up	0.00779099	K	PREDICTED: 60S ribosomal protein L7-2-like [Ipomoea nil]	1	0.000587267	108.24	AEAQAK(1)R	2	0.98923	9	1.18	1.049	0.943	1.069	1.349	1.321	0.671	0.784	0.82	cytoplasm				K02937	RP-L7e; large subunit ribosomal protein L7e	ath03010 Ribosome - Arabidopsis thaliana (thale cress);	IPR012988; IPR016082;	Ribosomal protein L30, N-terminal; Ribosomal protein L30, ferredoxin-like fold domain;
CSA003232.1	273	1.66891	Up	0.0201753	K	PREDICTED: elongation factor 1-gamma [Vitis vinifera]	0.955723	1.16e-07	68.044	AEDVEEEEAPK(0.044)PK(0.956)AK	2	0.47073	9	1.121	1.318	0.669		1.287	1.329	0.837	0.906	0.611	cytoskeleton	GO:0006518 peptide metabolic process; GO:0006414 translational elongation; GO:0043043 peptide biosynthetic process; GO:0044267 cellular protein metabolic process; GO:0006807 nitrogen compound metabolic process; GO:0009058 biosynthetic process; GO:0043603 cellular amide metabolic process; GO:0044238 primary metabolic process; GO:1901566 organonitrogen compound biosynthetic process; GO:1901576 orga…		GO:0097159 organic cyclic compound binding; GO:1901363 heterocyclic compound binding; GO:0003723 RNA binding; GO:0008135 translation factor activity, RNA binding; GO:0005515 protein binding; GO:0003746 translation elongation factor activity; GO:0005488 binding; GO:0003676 nucleic acid binding;	K03233			IPR004046; IPR010987; IPR001662; IPR004045; IPR012336;	Glutathione S-transferase, C-terminal; Glutathione S-transferase, C-terminal-like; Translation elongation factor EF1B, gamma chain, conserved; Glutathione S-transferase, N-terminal; Thioredoxin-like fold;
CSA031781.1	159	2.05746	Up	0.00250929	K	PREDICTED: adenosylhomocysteinase [Ziziphus jujuba]	1	0.000358602	94.692	AEEEFEK(1)CGK	2	-1.5091	13	1.04	1.107	0.934	1.246	1.367	1.504	0.556	0.808	0.644	cytoplasm	GO:1901606 alpha-amino acid catabolic process; GO:0009116 nucleoside metabolic process; GO:0042278 purine nucleoside metabolic process; GO:0046498 S-adenosylhomocysteine metabolic process; GO:0006725 cellular aromatic compound metabolic process; GO:0044699 single-organism process; GO:0072523 purine-containing compound catabolic process; GO:0044237 cellular metabolic process; GO:0071704 organic su…		GO:0097159 organic cyclic compound binding; GO:1901363 heterocyclic compound binding; GO:0004013 adenosylhomocysteinase activity; GO:0016801 hydrolase activity, acting on ether bonds; GO:1901265 nucleoside phosphate binding; GO:0051287 NAD binding; GO:0003824 catalytic activity; GO:0005488 binding; GO:0016787 hydrolase activity; GO:0000166 nucleotide binding; GO:0048037 cofactor binding; GO:00168…	K01251	E3.3.1.1; adenosylhomocysteinase [EC:3.3.1.1]	ath00270 Cysteine and methionine metabolism - Arabidopsis thaliana (thale cress); ath01100 Metabolic pathways - Arabidopsis thaliana (thale cress);	IPR016040; IPR015878;	NAD(P)-binding domain; S-adenosyl-L-homocysteine hydrolase, NAD binding domain;
CSA000260.1	188	2.0485	Up	0.000253938	K	PREDICTED: 60S ribosomal protein L13a-4 [Sesamum indicum]	1	0.00151831	114.89	AEK(1)IAEEK	2	0.44525	9	1.494	1.012	1.039	1.265	1.347	1.305	0.555	0.728	0.632	cytoplasm	GO:0006518 peptide metabolic process; GO:0043043 peptide biosynthetic process; GO:0044267 cellular protein metabolic process; GO:0006807 nitrogen compound metabolic process; GO:0009058 biosynthetic process; GO:0043603 cellular amide metabolic process; GO:0044238 primary metabolic process; GO:1901566 organonitrogen compound biosynthetic process; GO:1901576 organic substance biosynthetic process; G…	GO:0005840 ribosome; GO:0043229 intracellular organelle; GO:0043232 intracellular non-membrane-bounded organelle; GO:0044446 intracellular organelle part; GO:0005737 cytoplasm; GO:0032991 macromolecular complex; GO:0044424 intracellular part; GO:0005623 cell; GO:0044422 organelle part; GO:0043228 non-membrane-bounded organelle; GO:0043226 organelle; GO:0015934 large ribosomal subunit; GO:0044391 …	GO:0003735 structural constituent of ribosome; GO:0005198 structural molecule activity;	K02872	RP-L13Ae; large subunit ribosomal protein L13Ae	ath03010 Ribosome - Arabidopsis thaliana (thale cress);
CSA025432.1	700	1.5805	Up	0.019822	K	PREDICTED: transmembrane 9 superfamily member 1 [Daucus carota subsp. sativus]	1	0.000204742	55.335	AGSCSSCAGK(1)VVGGK	2	2.4917	2	1.302	1.168	1.052	1.268	1.201			0.829	0.75	plasma membrane	GO:0008152 metabolic process; GO:0006091 generation of precursor metabolites and energy; GO:0044710 single-organism metabolic process; GO:0055114 oxidation-reduction process; GO:0044763 single-organism cellular process; GO:0022900 electron transport chain; GO:0044699 single-organism process; GO:0044237 cellular metabolic process; GO:0009987 cellular process;	GO:0031224 intrinsic component of membrane; GO:0016020 membrane; GO:0016021 integral component of membrane; GO:0044425 membrane part;	GO:0009055 electron carrier activity; GO:0051537 2 iron, 2 sulfur cluster binding; GO:0005488 binding; GO:0051536 iron-sulfur cluster binding; GO:0051540 metal cluster binding;	K17087			IPR001041; IPR012675;	2Fe-2S ferredoxin-type iron-sulfur binding domain; Beta-grasp domain;
CSA002335.1	151	1.52816	Up	0.00374974	K	PREDICTED: peptidyl-prolyl cis-trans isomerase-like [Jatropha curcas]	1	0.00228667	61.419	AIEK(1)VGSSTGR	2	-0.27899	5	0.907	1.066	0.78	1.185	1.235	1.37	0.772	0.783	0.922	chloroplast	GO:0044267 cellular protein metabolic process; GO:0044238 primary metabolic process; GO:0018208 peptidyl-proline modification; GO:0000413 protein peptidyl-prolyl isomerization; GO:0044237 cellular metabolic process; GO:0071704 organic substance metabolic process; GO:0006457 protein folding; GO:0018193 peptidyl-amino acid modification; GO:0008152 metabolic process; GO:0044260 cellular macromolecul…		GO:0003755 peptidyl-prolyl cis-trans isomerase activity; GO:0016853 isomerase activity; GO:0003824 catalytic activity; GO:0016859 cis-trans isomerase activity;	K01802			IPR002130; IPR029000;	Cyclophilin-type peptidyl-prolyl cis-trans isomerase domain; Cyclophilin-like domain;
CSA011928.1	719	0.206039	Down	0.000816157	K	PREDICTED: elongation factor 2 [Citrus sinensis]	1	0.0010481	60.157	AK(1)ILSEEFGWDK	2	1.5583	2		0.494	0.2	0.316	0.564	0.371	1.941	2.113		cytoplasm			GO:1901265 nucleoside phosphate binding; GO:0001882 nucleoside binding; GO:0043167 ion binding; GO:0016817 hydrolase activity, acting on acid anhydrides; GO:0016787 hydrolase activity; GO:0000166 nucleotide binding; GO:0017111 nucleoside-triphosphatase activity; GO:0097159 organic cyclic compound binding; GO:1901363 heterocyclic compound binding; GO:0032549 ribonucleoside binding; GO:0097367 carb…	K03234			IPR027417; IPR000795; IPR005517; IPR005225; IPR000640; IPR004161; IPR020568; IPR014721; IPR009022; IPR009000;	P-loop containing nucleoside triphosphate hydrolase; Transcription factor, GTP-binding domain; Translation elongation factor EFG/EF2, domain IV; Small GTP-binding protein domain; Translation elongation factor EFG, V domain; Translation elongation factor EFTu-like, domain 2; Ribosomal protein S5 domain 2-type fold; Ribosomal protein S5 domain 2-type fold, subgroup; Elongation factor G, III-V domai…
CSA036554.1	347	1.66531	Up	0.0227654	K	isocitrate dehydrogenase family protein [Populus trichocarpa]	1	0.00400461	80.165	AK(1)LDDNPR	2	0.44652	7	1.114	1.109	0.966	0.999	1.321	1.426	0.644	0.815	0.794	cytoplasm	GO:0072350 tricarboxylic acid metabolic process; GO:0008152 metabolic process; GO:0055114 oxidation-reduction process; GO:0044710 single-organism metabolic process; GO:0044281 small molecule metabolic process; GO:0044763 single-organism cellular process; GO:0019752 carboxylic acid metabolic process; GO:0044699 single-organism process; GO:0006102 isocitrate metabolic process; GO:0006082 organic ac…		GO:0000287 magnesium ion binding; GO:1901265 nucleoside phosphate binding; GO:0043167 ion binding; GO:0004448 isocitrate dehydrogenase activity; GO:0000166 nucleotide binding; GO:0048037 cofactor binding; GO:0016491 oxidoreductase activity; GO:0016614 oxidoreductase activity, acting on CH-OH group of donors; GO:1901363 heterocyclic compound binding; GO:0097159 organic cyclic compound binding; GO:…	K00031	IDH1; isocitrate dehydrogenase [EC:1.1.1.42]	ath01230 Biosynthesis of amino acids - Arabidopsis thaliana (thale cress); ath01100 Metabolic pathways - Arabidopsis thaliana (thale cress); ath00020 Citrate cycle (TCA cycle) - Arabidopsis thaliana (thale cress); ath01210 2-Oxocarboxylic acid metabolism - Arabidopsis thaliana (thale cress); ath00480 Glutathione metabolism - Arabidopsis thaliana (thale cress); ath04146 Peroxisome - Arabidopsis th…	IPR024084;	Isopropylmalate dehydrogenase-like domain;
CSA030116.1	94	1.75167	Up	0.00742083	K	PREDICTED: aldehyde dehydrogenase family 7 member B4 isoform X2 [Populus euphratica]	1	0.00484246	76.774	AK(1)LQQLGR	2	-0.085706	4	0.636		0.943	1.338	1.185	1.425	0.897	0.767	0.596	cytoplasm	GO:0044699 single-organism process; GO:0008152 metabolic process; GO:0055114 oxidation-reduction process; GO:0044710 single-organism metabolic process;		GO:0016620 oxidoreductase activity, acting on the aldehyde or oxo group of donors, NAD or NADP as acceptor; GO:0003824 catalytic activity; GO:0016491 oxidoreductase activity; GO:0016903 oxidoreductase activity, acting on the aldehyde or oxo group of donors;	K14085	ALDH7A1; aldehyde dehydrogenase family 7 member A1 [EC:1.2.1.31 1.2.1.8 1.2.1.3]	ath00071 Fatty acid degradation - Arabidopsis thaliana (thale cress); ath00380 Tryptophan metabolism - Arabidopsis thaliana (thale cress); ath00260 Glycine, serine and threonine metabolism - Arabidopsis thaliana (thale cress); ath00620 Pyruvate metabolism - Arabidopsis thaliana (thale cress); ath01100 Metabolic pathways - Arabidopsis thaliana (thale cress); ath00410 beta-Alanine metabolism - Arab…	IPR016161; IPR015590; IPR016162; IPR016163;	Aldehyde/histidinol dehydrogenase; Aldehyde dehydrogenase domain; Aldehyde dehydrogenase N-terminal domain; Aldehyde dehydrogenase, C-terminal;
CSA005231.1	122	1.60825	Up	0.00168311	K	PREDICTED: 60S ribosomal protein L13-1 [Nelumbo nucifera]	1	0.00823782	69.198	AK(1)LVVFPR	2	0.66543	4	1.017	0.974	1.156	1.306	1.242	1.159	0.842	0.699	0.785	chloroplast	GO:0006518 peptide metabolic process; GO:0043043 peptide biosynthetic process; GO:0044267 cellular protein metabolic process; GO:0006807 nitrogen compound metabolic process; GO:0009058 biosynthetic process; GO:0043603 cellular amide metabolic process; GO:0044238 primary metabolic process; GO:1901566 organonitrogen compound biosynthetic process; GO:1901576 organic substance biosynthetic process; G…	GO:0005840 ribosome; GO:0043226 organelle; GO:0043229 intracellular organelle; GO:0043232 intracellular non-membrane-bounded organelle; GO:0044464 cell part; GO:0005622 intracellular; GO:0005737 cytoplasm; GO:0032991 macromolecular complex; GO:0044424 intracellular part; GO:1990904 ribonucleoprotein complex; GO:0005623 cell; GO:0030529 intracellular ribonucleoprotein complex; GO:0044444 cytoplasm…	GO:0003735 structural constituent of ribosome; GO:0005198 structural molecule activity;	K02873	RP-L13e; large subunit ribosomal protein L13e	ath03010 Ribosome - Arabidopsis thaliana (thale cress);
CSA026219.1	141	1.51368	Up	0.00799821	K	PREDICTED: alpha-galactosidase 3 [Malus domestica]	1	0.00197879	51.359	ALADYVHEK(1)GLK	3	-0.27325	2		1.411	1.462	1.045	1.083	1.046	0.829	0.579	0.689	chloroplast	GO:0008152 metabolic process; GO:0005975 carbohydrate metabolic process; GO:0044238 primary metabolic process; GO:0071704 organic substance metabolic process;		GO:0004553 hydrolase activity, hydrolyzing O-glycosyl compounds; GO:0016787 hydrolase activity; GO:0003824 catalytic activity; GO:0016798 hydrolase activity, acting on glycosyl bonds;	K07407	E3.2.1.22B; alpha-galactosidase [EC:3.2.1.22]	ath00603 Glycosphingolipid biosynthesis - globo and isoglobo series - Arabidopsis thaliana (thale cress); ath00052 Galactose metabolism - Arabidopsis thaliana (thale cress); ath00600 Sphingolipid metabolism - Arabidopsis thaliana (thale cress); ath00561 Glycerolipid metabolism - Arabidopsis thaliana (thale cress);	IPR013785; IPR013780; IPR017853;	Aldolase-type TIM barrel; Glycosyl hydrolase, all-beta; Glycoside hydrolase superfamily;
CSA002602.1	44	1.59587	Up	0.00328029	K	PREDICTED: peptidyl-prolyl cis-trans isomerase [Ricinus communis]	1	0.00213767	62.466	ALCTGEK(1)GVGK	2	-1.1762	12	1.299	1.086	0.727	1.154	1.263	1.302	0.664	0.797	0.865	cytoplasm	GO:0044267 cellular protein metabolic process; GO:0044238 primary metabolic process; GO:0018208 peptidyl-proline modification; GO:0000413 protein peptidyl-prolyl isomerization; GO:0044237 cellular metabolic process; GO:0071704 organic substance metabolic process; GO:0006457 protein folding; GO:0018193 peptidyl-amino acid modification; GO:0008152 metabolic process; GO:0044260 cellular macromolecul…		GO:0003755 peptidyl-prolyl cis-trans isomerase activity; GO:0016853 isomerase activity; GO:0003824 catalytic activity; GO:0016859 cis-trans isomerase activity;	K01802			IPR002130; IPR029000;	Cyclophilin-type peptidyl-prolyl cis-trans isomerase domain; Cyclophilin-like domain;
CSA021739.1	91	1.5537	Up	0.0418235	K	NAD(P)-binding Rossmann-fold superfamily protein [Arabidopsis thaliana]	1	2.49e-42	105.01	ALDLASKPEGTGTPTK(1)DFK	3	0.7211	8	1.167	1.828	1.514	1.086		0.996		0.603	0.73	cytoplasm,nucleus							IPR016040;	NAD(P)-binding domain;
CSA036135.1	87	1.96773	Up	0.00210787	K	PREDICTED: 60S ribosomal protein L12 [Vitis vinifera]	1	0.00463589	97.602	ALK(1)EPER	2	0.14947	13	1.269	1.106	0.906	1.195	1.324	1.452	0.562	0.755	0.7	cytoplasm	GO:0006518 peptide metabolic process; GO:0043043 peptide biosynthetic process; GO:0044267 cellular protein metabolic process; GO:0006807 nitrogen compound metabolic process; GO:0009058 biosynthetic process; GO:0043603 cellular amide metabolic process; GO:0044238 primary metabolic process; GO:1901566 organonitrogen compound biosynthetic process; GO:1901576 organic substance biosynthetic process; G…	GO:0005840 ribosome; GO:0043226 organelle; GO:0043229 intracellular organelle; GO:0043232 intracellular non-membrane-bounded organelle; GO:0044464 cell part; GO:0005622 intracellular; GO:0005737 cytoplasm; GO:0032991 macromolecular complex; GO:0044424 intracellular part; GO:1990904 ribonucleoprotein complex; GO:0005623 cell; GO:0030529 intracellular ribonucleoprotein complex; GO:0044444 cytoplasm…	GO:0003735 structural constituent of ribosome; GO:0005198 structural molecule activity;	K02870	RP-L12e; large subunit ribosomal protein L12e	ath03010 Ribosome - Arabidopsis thaliana (thale cress);	IPR020783; IPR020784;	Ribosomal protein L11, C-terminal; Ribosomal protein L11, N-terminal;
CSA017776.1	276	0.35286	Down	0.00840704	K	"PREDICTED: glucose-1-phosphate adenylyltransferase small subunit, chloroplastic/amyloplastic [Nicotiana sylvestris]"	1	0.00103811	47.548	AMK(1)VDTTILGLDDER	2	0.75034	2			0.497	0.29	0.548	0.626	1.248	1.696	1.214	chloroplast	GO:0016051 carbohydrate biosynthetic process; GO:0000271 polysaccharide biosynthetic process; GO:0044042 glucan metabolic process; GO:0044699 single-organism process; GO:0009058 biosynthetic process; GO:0006112 energy reserve metabolic process; GO:0044237 cellular metabolic process; GO:0044264 cellular polysaccharide metabolic process; GO:0071704 organic substance metabolic process; GO:0008152 me…		GO:0008878 glucose-1-phosphate adenylyltransferase activity; GO:0016779 nucleotidyltransferase activity; GO:0003824 catalytic activity; GO:0016740 transferase activity; GO:0016772 transferase activity, transferring phosphorus-containing groups; GO:0070566 adenylyltransferase activity;	K00975	glgC; glucose-1-phosphate adenylyltransferase [EC:2.7.7.27]	ath01100 Metabolic pathways - Arabidopsis thaliana (thale cress); ath00520 Amino sugar and nucleotide sugar metabolism - Arabidopsis thaliana (thale cress); ath00500 Starch and sucrose metabolism - Arabidopsis thaliana (thale cress); ath01110 Biosynthesis of secondary metabolites - Arabidopsis thaliana (thale cress);	IPR011004; IPR029044; IPR005835;	Trimeric LpxA-like; Nucleotide-diphospho-sugar transferases; Nucleotidyl transferase domain;
CSA022929.1	252	2.13612	Up	0.00661772	K	60S ribosomal protein L7a-1-like [Cajanus cajan]	1	0.000831863	74.611	ANFNDK(1)YDEYR	2	-0.65683	8	1.365	1.218	1.398	1.201	1.428	1.133	0.775	0.477	0.511	chloroplast	GO:0044085 cellular component biogenesis; GO:0042254 ribosome biogenesis; GO:0022613 ribonucleoprotein complex biogenesis; GO:0071840 cellular component organization or biogenesis;	GO:0044464 cell part; GO:0005622 intracellular; GO:0032991 macromolecular complex; GO:0044424 intracellular part; GO:1990904 ribonucleoprotein complex; GO:0005623 cell; GO:0030529 intracellular ribonucleoprotein complex;		K02936	RP-L7Ae; large subunit ribosomal protein L7Ae	ath03010 Ribosome - Arabidopsis thaliana (thale cress);	IPR029064; IPR004038;	50S ribosomal protein L30e-like; Ribosomal protein L7Ae/L30e/S12e/Gadd45;
CSA033259.1	247	1.59818	Up	0.0310213	K	"PREDICTED: oxygen-evolving enhancer protein 2, chloroplastic-like [Nelumbo nucifera]"	1	0.00215786	114.78	AQAGDK(1)R	2	1.2569	6		1.109	1.051	1.16	1.378	1.029	0.67	0.622	0.916	chloroplast	GO:0008152 metabolic process; GO:0044237 cellular metabolic process; GO:0009987 cellular process; GO:0015979 photosynthesis;	GO:0016020 membrane; GO:0009523 photosystem II; GO:0019898 extrinsic component of membrane; GO:0098796 membrane protein complex; GO:0009654 photosystem II oxygen evolving complex; GO:0042651 thylakoid membrane; GO:0032991 macromolecular complex; GO:0044424 intracellular part; GO:0005623 cell; GO:0034357 photosynthetic membrane; GO:0009521 photosystem; GO:1902494 catalytic complex; GO:0044425 memb…	GO:0043169 cation binding; GO:0046872 metal ion binding; GO:0005509 calcium ion binding; GO:0005488 binding; GO:0043167 ion binding;	K02717	psbP; photosystem II oxygen-evolving enhancer protein 2	ath00195 Photosynthesis - Arabidopsis thaliana (thale cress); ath01100 Metabolic pathways - Arabidopsis thaliana (thale cress);	IPR016123;	Mog1/PsbP, alpha/beta/alpha sandwich;
CSA023554.1	276	1.69008	Up	0.000614018	K	MALE GAMETOPHYTE DEFECTIVE 1 [Arabidopsis thaliana]	1	0.00498081	81.296	AQLEELK(1)K	2	2.2282	5	0.897	0.753	0.878	1.32	1.337	1.392	0.803	0.887	0.705	mitochondria	GO:0032502 developmental process; GO:0044707 single-multicellular organism process; GO:0009555 pollen development; GO:0044767 single-organism developmental process; GO:0044699 single-organism process; GO:0007275 multicellular organism development; GO:0048229 gametophyte development; GO:0048856 anatomical structure development; GO:0032501 multicellular organismal process;
CSA007815.1	89	1.54217	Up	0.0151355	K	PREDICTED: hypersensitive-induced response protein 2 [Solanum tuberosum]	1	0.00034679	72.497	ASDAFYK(1)LSNTK	2	2.6099	9	1.358		1.234	1.175	1.082	1.104	0.908	0.627	0.638	chloroplast							IPR001107;	Band 7 domain;
CSA017776.1	253	0.413451	Down	0.00810122	K	"PREDICTED: glucose-1-phosphate adenylyltransferase small subunit, chloroplastic/amyloplastic [Nicotiana sylvestris]"	1	8.5e-05	60.55	ATAFGLMK(1)IDEEGR	2	0.003065	2		0.502	0.767	0.501	0.691	0.553	1.727	1.27	1.232	chloroplast	GO:0016051 carbohydrate biosynthetic process; GO:0000271 polysaccharide biosynthetic process; GO:0044042 glucan metabolic process; GO:0044699 single-organism process; GO:0009058 biosynthetic process; GO:0006112 energy reserve metabolic process; GO:0044237 cellular metabolic process; GO:0044264 cellular polysaccharide metabolic process; GO:0071704 organic substance metabolic process; GO:0008152 me…		GO:0008878 glucose-1-phosphate adenylyltransferase activity; GO:0016779 nucleotidyltransferase activity; GO:0003824 catalytic activity; GO:0016740 transferase activity; GO:0016772 transferase activity, transferring phosphorus-containing groups; GO:0070566 adenylyltransferase activity;	K00975	glgC; glucose-1-phosphate adenylyltransferase [EC:2.7.7.27]	ath01100 Metabolic pathways - Arabidopsis thaliana (thale cress); ath00520 Amino sugar and nucleotide sugar metabolism - Arabidopsis thaliana (thale cress); ath00500 Starch and sucrose metabolism - Arabidopsis thaliana (thale cress); ath01110 Biosynthesis of secondary metabolites - Arabidopsis thaliana (thale cress);	IPR011004; IPR029044; IPR005835;	Trimeric LpxA-like; Nucleotide-diphospho-sugar transferases; Nucleotidyl transferase domain;
CSA007849.1	401	1.5928	Up	0.0489375	K	PREDICTED: subtilisin-like protease SBT1.5 [Vitis vinifera]	1	5.92e-10	75.376	ATCNLYALDPK(1)EVHSK	3	-0.3257	3		1.082	1.4		1.215	1.057	0.774		0.66	plasma membrane	GO:0006508 proteolysis; GO:0008152 metabolic process; GO:0043170 macromolecule metabolic process; GO:0019538 protein metabolic process; GO:0044238 primary metabolic process; GO:0071704 organic substance metabolic process;		GO:0004252 serine-type endopeptidase activity; GO:0004175 endopeptidase activity; GO:0008233 peptidase activity; GO:0003824 catalytic activity; GO:0017171 serine hydrolase activity; GO:0008236 serine-type peptidase activity; GO:0070011 peptidase activity, acting on L-amino acid peptides; GO:0016787 hydrolase activity;				IPR034197; IPR000209; IPR010259;	Cucumisin-like catalytic domain; Peptidase S8/S53 domain; Peptidase S8 propeptide/proteinase inhibitor I9;
CSA026349.1	14	0.159007	Down	0.00129189	K	PREDICTED: carbonic anhydrase 2 isoform X2 [Vitis vinifera]	1	6.25e-30	134.68	ATDSYEEAIAGLK(1)K	2	-0.86488	2				0.124	0.277	0.283	1.274	1.315	1.72	cytoplasm	GO:0015976 carbon utilization; GO:0044699 single-organism process;		GO:0046914 transition metal ion binding; GO:0003824 catalytic activity; GO:0005488 binding; GO:0043167 ion binding; GO:0046872 metal ion binding; GO:0043169 cation binding; GO:0016829 lyase activity; GO:0016836 hydro-lyase activity; GO:0004089 carbonate dehydratase activity; GO:0008270 zinc ion binding; GO:0016835 carbon-oxygen lyase activity;
CSA005456.1	97	1.67702	Up	0.00376145	K	"PREDICTED: myosin heavy chain, striated muscle [Citrus sinensis]"	1	0.00351115	68.847	ATEVYK(1)TSK	2	0.51914	5	1.274	1.177	1.026	1.09	1.191	1.357	0.674	0.76	0.743	cytoplasm
CSA000790.1	529	1.68281	Up	0.00329782	K	PREDICTED: methyl-CpG-binding domain-containing protein 11 [Citrus sinensis]	1	3.05e-28	112.34	ATGDK(1)QTDEASGVEVTR	2	-0.47476	9	0.992	0.897	1.43	1.17	1.216	1.353	0.708	0.656	0.857	cytoplasm		GO:0043226 organelle; GO:0043231 intracellular membrane-bounded organelle; GO:0043229 intracellular organelle; GO:0005634 nucleus; GO:0044464 cell part; GO:0005622 intracellular; GO:0044424 intracellular part; GO:0043227 membrane-bounded organelle; GO:0005623 cell;	GO:0097159 organic cyclic compound binding; GO:1901363 heterocyclic compound binding; GO:0003677 DNA binding; GO:0005488 binding; GO:0003676 nucleic acid binding;				IPR016177; IPR001739;	DNA-binding domain; Methyl-CpG DNA binding;
CSA020107.1	184	1.60855	Up	0.0390352	K	AT-rich interactive domain protein [Arabidopsis thaliana]	1	0.000454773	68.463	ATPAYK(1)ESIQSR	2	1.0454	6	1.166		1.438	1.036	1.149	1.159	0.775		0.596	chloroplast
CSA027489.1	195	2.24094	Up	0.0394298	K	PREDICTED: putative germin-like protein 2-1 [Nelumbo nucifera]	1	1.07e-16	96.489	AVFGSNPK(1)ISDDVLAK	2	-1.0632	12	0.542	0.835	0.923	1.056	1.952	1.557	0.846	0.483	0.727	extracellular			GO:0046914 transition metal ion binding; GO:0005488 binding; GO:0043167 ion binding; GO:0046872 metal ion binding; GO:0043169 cation binding; GO:0045735 nutrient reservoir activity; GO:0030145 manganese ion binding;				IPR011051; IPR006045; IPR014710;	RmlC-like cupin domain; Cupin 1; RmlC-like jelly roll fold;
CSA010528.1	27	1.5507	Up	0.00486414	K	PREDICTED: 60S ribosomal protein L27-3 [Musa acuminata subsp. malaccensis]	1	4.35e-05	90.614	AVIAK(1)NFDDGTR	2	1.3588	10	1.027	0.92	1.258	1.273	1.101	1.318	0.845	0.7	0.769	cytoplasm	GO:0006518 peptide metabolic process; GO:0043043 peptide biosynthetic process; GO:0044267 cellular protein metabolic process; GO:0006807 nitrogen compound metabolic process; GO:0009058 biosynthetic process; GO:0043603 cellular amide metabolic process; GO:0044238 primary metabolic process; GO:1901566 organonitrogen compound biosynthetic process; GO:1901576 organic substance biosynthetic process; G…	GO:0005840 ribosome; GO:0043226 organelle; GO:0043229 intracellular organelle; GO:0043232 intracellular non-membrane-bounded organelle; GO:0044464 cell part; GO:0005622 intracellular; GO:0005737 cytoplasm; GO:0032991 macromolecular complex; GO:0044424 intracellular part; GO:1990904 ribonucleoprotein complex; GO:0005623 cell; GO:0030529 intracellular ribonucleoprotein complex; GO:0044444 cytoplasm…	GO:0003735 structural constituent of ribosome; GO:0005198 structural molecule activity;	K02901	RP-L27e; large subunit ribosomal protein L27e	ath03010 Ribosome - Arabidopsis thaliana (thale cress);	IPR008991; IPR014722;	Translation protein SH3-like domain; Ribosomal protein L2 domain 2;
CSA036160.1	24	1.83796	Up	0.0130289	K	40S ribosomal protein S19-3 [Cajanus cajan]	1	0.00453101	82.671	AYAAHLK(1)R	2	0.57028	3	1.032	1.149	0.678	1.09	1.504	1.43	0.605	0.828	0.765	nucleus	GO:0006518 peptide metabolic process; GO:0043043 peptide biosynthetic process; GO:0044267 cellular protein metabolic process; GO:0006807 nitrogen compound metabolic process; GO:0009058 biosynthetic process; GO:0043603 cellular amide metabolic process; GO:0044238 primary metabolic process; GO:1901566 organonitrogen compound biosynthetic process; GO:1901576 organic substance biosynthetic process; G…	GO:0005840 ribosome; GO:0043226 organelle; GO:0043229 intracellular organelle; GO:0043232 intracellular non-membrane-bounded organelle; GO:0044464 cell part; GO:0005622 intracellular; GO:0005737 cytoplasm; GO:0032991 macromolecular complex; GO:0044424 intracellular part; GO:1990904 ribonucleoprotein complex; GO:0005623 cell; GO:0030529 intracellular ribonucleoprotein complex; GO:0044444 cytoplasm…	GO:0003735 structural constituent of ribosome; GO:0005198 structural molecule activity;	K02966	RP-S19e; small subunit ribosomal protein S19e	ath03010 Ribosome - Arabidopsis thaliana (thale cress);	IPR011991;	Winged helix-turn-helix DNA-binding domain;
CSA009227.1	325	1.80168	Up	0.0382213	K	PREDICTED: heat shock cognate 70 kDa protein 2-like [Nicotiana tabacum]	1	0.0137167	42.336	CMEPVEK(1)CLR	2	0.3594	2		0.883		1.164	0.976	1.37	0.656	0.65		cytoplasm				K03283	HSPA1s; heat shock 70kDa protein 1/2/6/8	ath04141 Protein processing in endoplasmic reticulum - Arabidopsis thaliana (thale cress); ath03040 Spliceosome - Arabidopsis thaliana (thale cress); ath04144 Endocytosis - Arabidopsis thaliana (thale cress);	IPR029048; IPR029047;	Heat shock protein 70kD, C-terminal domain; Heat shock protein 70kD, peptide-binding domain;
CSA032584.1	110	1.64863	Up	0.0200251	K	PREDICTED: 60S ribosomal protein L24-like [Jatropha curcas]	1	0.00203051	74.92	DAAQEAVK(1)K	2	-4.1143	4	1.337	1.072	1.036	1.069	1.108	1.46	0.68	0.773	0.753	cytoplasm				K02896	RP-L24e; large subunit ribosomal protein L24e	ath03010 Ribosome - Arabidopsis thaliana (thale cress);	IPR011017;	TRASH domain;
CSA018083.1	371	2.17694	Up	0.0318826	K	PREDICTED: calreticulin-3-like [Populus euphratica]	1	0.000326908	80.706	DAFEEAEK(1)AR	2	-2.6938	5	0.864		1.107		1.395	1.426	0.792		0.511	cytoplasm	GO:0006457 protein folding; GO:0009987 cellular process;	GO:0043226 organelle; GO:0043231 intracellular membrane-bounded organelle; GO:0043229 intracellular organelle; GO:0005783 endoplasmic reticulum; GO:0044464 cell part; GO:0005622 intracellular; GO:0005737 cytoplasm; GO:0012505 endomembrane system; GO:0044424 intracellular part; GO:0043227 membrane-bounded organelle; GO:0005623 cell; GO:0044444 cytoplasmic part;	GO:0043169 cation binding; GO:0046872 metal ion binding; GO:0005515 protein binding; GO:0005509 calcium ion binding; GO:0051082 unfolded protein binding; GO:0005488 binding; GO:0043167 ion binding;	K08057	CALR; calreticulin	ath04141 Protein processing in endoplasmic reticulum - Arabidopsis thaliana (thale cress); ath04145 Phagosome - Arabidopsis thaliana (thale cress);	IPR009033; IPR013320;	Calreticulin/calnexin, P domain; Concanavalin A-like lectin/glucanase domain;
CSA009927.1	468	1.73915	Up	0.00189383	K	PREDICTED: glycerol kinase-like [Sesamum indicum]	1	0.00283515	70.908	DAGEK(1)GEVK	2	1.9733	4			1.024	1.103	1.223	1.147	0.683	0.647		cytoplasm	GO:0008152 metabolic process; GO:0006793 phosphorus metabolic process; GO:0052646 alditol phosphate metabolic process; GO:1901135 carbohydrate derivative metabolic process; GO:0019637 organophosphate metabolic process; GO:0006072 glycerol-3-phosphate metabolic process; GO:0005975 carbohydrate metabolic process; GO:0044238 primary metabolic process; GO:0044237 cellular metabolic process; GO:000998…		GO:0004370 glycerol kinase activity; GO:0016301 kinase activity; GO:0016773 phosphotransferase activity, alcohol group as acceptor; GO:0003824 catalytic activity; GO:0016740 transferase activity; GO:0016772 transferase activity, transferring phosphorus-containing groups;	K00864	glpK; glycerol kinase [EC:2.7.1.30]	ath01100 Metabolic pathways - Arabidopsis thaliana (thale cress); ath00561 Glycerolipid metabolism - Arabidopsis thaliana (thale cress); ath04626 Plant-pathogen interaction - Arabidopsis thaliana (thale cress);	IPR018485; IPR018484;	Carbohydrate kinase, FGGY, C-terminal; Carbohydrate kinase, FGGY, N-terminal;
CSA033628.1	1747	1.52774	Up	0.00674117	K	PREDICTED: putative ABC transporter C family member 15 [Ziziphus jujuba]	1	0.000342522	82.261	DAIK(1)EESGGK	2	1.8415	14	1.199	1.022	0.824	1.343	1.114	1.22	0.791	0.886	0.724	plasma membrane	GO:0055114 oxidation-reduction process; GO:0044281 small molecule metabolic process; GO:0044699 single-organism process; GO:0044238 primary metabolic process; GO:0005975 carbohydrate metabolic process; GO:0051234 establishment of localization; GO:0071704 organic substance metabolic process; GO:0006006 glucose metabolic process; GO:0006810 transport; GO:0044723 single-organism carbohydrate metabol…	GO:0031224 intrinsic component of membrane; GO:0016020 membrane; GO:0016021 integral component of membrane; GO:0044425 membrane part;	GO:1901265 nucleoside phosphate binding; GO:0015399 primary active transmembrane transporter activity; GO:0016903 oxidoreductase activity, acting on the aldehyde or oxo group of donors; GO:0016817 hydrolase activity, acting on acid anhydrides; GO:0016787 hydrolase activity; GO:0016887 ATPase activity; GO:0097159 organic cyclic compound binding; GO:1901363 heterocyclic compound binding; GO:0016462…				IPR003593; IPR020829; IPR003439; IPR016040; IPR011527; IPR027417; IPR020828;	AAA+ ATPase domain; Glyceraldehyde 3-phosphate dehydrogenase, catalytic domain; ABC transporter-like; NAD(P)-binding domain; ABC transporter type 1, transmembrane domain; P-loop containing nucleoside triphosphate hydrolase; Glyceraldehyde 3-phosphate dehydrogenase, NAD(P) binding domain;
CSA036589.1	299	0.459876	Down	0.00718656	K	"tyrosine phosphatase, putative [Medicago truncatula]"	1	0.00120212	62.088	DALEAGFEDFK(1)R	2	1.5207	5	0.252	0.663	0.203	0.453	0.833	0.903	1.765	1.505	1.462	chloroplast			GO:0005515 protein binding; GO:0005488 binding;				IPR011990; IPR001478; IPR013026;	Tetratricopeptide-like helical domain; PDZ domain; Tetratricopeptide repeat-containing domain;
CSA007724.1	432	1.51168	Up	0.0455009	K	PREDICTED: titin-like isoform X1 [Gossypium hirsutum]	1	0.00347301	57.225	DDSILVK(1)DLVK	2	-0.63892	4	0.957	1.368	1.082	0.972	1.394	1.123	0.849	0.655	0.811	chloroplast	GO:0006518 peptide metabolic process; GO:0006414 translational elongation; GO:0043043 peptide biosynthetic process; GO:0044267 cellular protein metabolic process; GO:0006807 nitrogen compound metabolic process; GO:0009058 biosynthetic process; GO:0043603 cellular amide metabolic process; GO:0044238 primary metabolic process; GO:1901566 organonitrogen compound biosynthetic process; GO:1901576 orga…	GO:0005623 cell; GO:0005622 intracellular; GO:0044464 cell part;	GO:0097159 organic cyclic compound binding; GO:1901363 heterocyclic compound binding; GO:0003723 RNA binding; GO:0008135 translation factor activity, RNA binding; GO:0005515 protein binding; GO:0003746 translation elongation factor activity; GO:0005488 binding; GO:0003676 nucleic acid binding;				IPR009060; IPR014039;	UBA-like; Translation elongation factor EFTs/EF1B, dimerisation;
CSA020605.1	190	1.57751	Up	0.00738847	K	ribulose bisphosphate carboxylase large chain (chloroplast) [Camellia crapnelliana]	1	0.00149768	93.162	DDYVEK(1)DR	2	0.80007	73	1.527	1.238	1.04	1.095	1.128	1.208	0.644	0.65	0.876	chloroplast	GO:0044699 single-organism process; GO:0015977 carbon fixation; GO:0008152 metabolic process; GO:0044710 single-organism metabolic process; GO:0071704 organic substance metabolic process;		GO:0000287 magnesium ion binding; GO:0003824 catalytic activity; GO:0016830 carbon-carbon lyase activity; GO:0005488 binding; GO:0016984 ribulose-bisphosphate carboxylase activity; GO:0043167 ion binding; GO:0016831 carboxy-lyase activity; GO:0046872 metal ion binding; GO:0043169 cation binding; GO:0016829 lyase activity;	K01601	rbcL; ribulose-bisphosphate carboxylase large chain [EC:4.1.1.39]	ath01200 Carbon metabolism - Arabidopsis thaliana (thale cress); ath01100 Metabolic pathways - Arabidopsis thaliana (thale cress); ath00630 Glyoxylate and dicarboxylate metabolism - Arabidopsis thaliana (thale cress); ath00710 Carbon fixation in photosynthetic organisms - Arabidopsis thaliana (thale cress);	IPR000685; IPR017443;	Ribulose bisphosphate carboxylase, large subunit, C-terminal; Ribulose bisphosphate carboxylase, large subunit, ferrodoxin-like N-terminal;
CSA009154.1	885	2.153	Up	0.00335832	K	PREDICTED: probable alpha-mannosidase At5g13980 [Vitis vinifera]	1	0.0064173	73.26	DEEFK(1)VLR	2	0.56878	9	0.935	1.308	1.073	1.2	1.442	1.421	0.797	0.561	0.522	chloroplast	GO:0044723 single-organism carbohydrate metabolic process; GO:0008152 metabolic process; GO:0044710 single-organism metabolic process; GO:0044281 small molecule metabolic process; GO:0005996 monosaccharide metabolic process; GO:0006013 mannose metabolic process; GO:0044699 single-organism process; GO:0005975 carbohydrate metabolic process; GO:0044238 primary metabolic process; GO:0019318 hexose m…		GO:0015923 mannosidase activity; GO:0046914 transition metal ion binding; GO:0003824 catalytic activity; GO:0005488 binding; GO:0043167 ion binding; GO:0004559 alpha-mannosidase activity; GO:0016798 hydrolase activity, acting on glycosyl bonds; GO:0043169 cation binding; GO:0046872 metal ion binding; GO:0004553 hydrolase activity, hydrolyzing O-glycosyl compounds; GO:0030246 carbohydrate binding;…	K01191	MAN2C1; alpha-mannosidase [EC:3.2.1.24]	ath00511 Other glycan degradation - Arabidopsis thaliana (thale cress);	IPR011013; IPR011330; IPR027291; IPR013780; IPR028995; IPR000602; IPR011682; IPR015341;	Galactose mutarotase-like domain; Glycoside hydrolase/deacetylase, beta/alpha-barrel; Glycoside hydrolase 38/57, N-terminal domain; Glycosyl hydrolase, all-beta; Glycoside hydrolase families 57/38, central domain; Glycoside hydrolase family 38, N-terminal domain; Glycosyl hydrolase family 38, C-terminal; Glycoside hydrolase family 38, central domain;
CSA013341.1	188	1.95063	Up	0.000669856	K	PREDICTED: carbonic anhydrase 2-like [Citrus sinensis]	1	0.012508	86.086	DEEK(1)YAR	2	-0.80004	3	1.113	1.048	1.231	1.259	1.259	1.405	0.598	0.659	0.755	chloroplast	GO:0015976 carbon utilization; GO:0044699 single-organism process;		GO:0046914 transition metal ion binding; GO:0003824 catalytic activity; GO:0005488 binding; GO:0043167 ion binding; GO:0046872 metal ion binding; GO:0043169 cation binding; GO:0016829 lyase activity; GO:0016836 hydro-lyase activity; GO:0004089 carbonate dehydratase activity; GO:0008270 zinc ion binding; GO:0016835 carbon-oxygen lyase activity;
CSA000306.1	563	1.71693	Up	0.00139922	K	PREDICTED: LOW QUALITY PROTEIN: heat shock cognate 70 kDa protein 2-like [Jatropha curcas]	1	0.000250434	71.153	DEK(1)ISAK	2	-0.61528	3	1.815	1.283	1.06	1.016	1.204	1.166	0.68	0.628	0.672	cytoplasm				K03283	HSPA1s; heat shock 70kDa protein 1/2/6/8	ath04141 Protein processing in endoplasmic reticulum - Arabidopsis thaliana (thale cress); ath03040 Spliceosome - Arabidopsis thaliana (thale cress); ath04144 Endocytosis - Arabidopsis thaliana (thale cress);	IPR029048; IPR029047;	Heat shock protein 70kD, C-terminal domain; Heat shock protein 70kD, peptide-binding domain;
CSA000963.1	563	1.70851	Up	0.00145699	K	PREDICTED: heat shock cognate 70 kDa protein 2-like [Nicotiana tabacum]	1	0.000540204	84.821	DEK(1)ISAK	2	-0.61528	16	1.815	1.283	1.06	1.016	1.204	1.166	0.68	0.628	0.672	cytoplasm				K03283	HSPA1s; heat shock 70kDa protein 1/2/6/8	ath04141 Protein processing in endoplasmic reticulum - Arabidopsis thaliana (thale cress); ath03040 Spliceosome - Arabidopsis thaliana (thale cress); ath04144 Endocytosis - Arabidopsis thaliana (thale cress);	IPR029048; IPR029047;	Heat shock protein 70kD, C-terminal domain; Heat shock protein 70kD, peptide-binding domain;
CSA026004.1	147	0.0396555	Down	0.0163425	K	"PREDICTED: oxygen-evolving enhancer protein 3-2, chloroplastic [Pyrus x bretschneideri]"	1	0.000207665	87.719	DIFNVK(1)GFIDK	2	0.15062	3				0.013	0.098	0.08	0.864	1.763	2.164	chloroplast	GO:0008152 metabolic process; GO:0044237 cellular metabolic process; GO:0009987 cellular process; GO:0015979 photosynthesis;	GO:0016020 membrane; GO:0009523 photosystem II; GO:0019898 extrinsic component of membrane; GO:0098796 membrane protein complex; GO:0009654 photosystem II oxygen evolving complex; GO:0042651 thylakoid membrane; GO:0032991 macromolecular complex; GO:0044424 intracellular part; GO:0005623 cell; GO:0034357 photosynthetic membrane; GO:0009521 photosystem; GO:1902494 catalytic complex; GO:0044425 memb…	GO:0043169 cation binding; GO:0046872 metal ion binding; GO:0005509 calcium ion binding; GO:0005488 binding; GO:0043167 ion binding;	K08901	psbQ; photosystem II oxygen-evolving enhancer protein 3	ath00195 Photosynthesis - Arabidopsis thaliana (thale cress); ath01100 Metabolic pathways - Arabidopsis thaliana (thale cress);	IPR023222;	PsbQ-like domain;
CSA026365.1	205	0.252627	Down	0.00612762	K	"PREDICTED: phosphoenolpyruvate carboxylase, housekeeping isozyme-like [Juglans regia]"	1	1.02e-17	103.79	DITPDDK(1)QELDEALQR	2	1.4477	3					0.386	0.206	1.272	1.01	1.252	cytoplasm	GO:0072350 tricarboxylic acid metabolic process; GO:0055114 oxidation-reduction process; GO:0044281 small molecule metabolic process; GO:0044763 single-organism cellular process; GO:0006099 tricarboxylic acid cycle; GO:0044699 single-organism process; GO:0044238 primary metabolic process; GO:0045333 cellular respiration; GO:0044237 cellular metabolic process; GO:0071704 organic substance metaboli…		GO:0016831 carboxy-lyase activity; GO:0016829 lyase activity; GO:0008964 phosphoenolpyruvate carboxylase activity; GO:0003824 catalytic activity; GO:0016830 carbon-carbon lyase activity; GO:0004611 phosphoenolpyruvate carboxykinase activity;	K01595	ppc; phosphoenolpyruvate carboxylase [EC:4.1.1.31]	ath00620 Pyruvate metabolism - Arabidopsis thaliana (thale cress); ath01200 Carbon metabolism - Arabidopsis thaliana (thale cress); ath01100 Metabolic pathways - Arabidopsis thaliana (thale cress); ath00710 Carbon fixation in photosynthetic organisms - Arabidopsis thaliana (thale cress);	IPR015813;	Pyruvate/Phosphoenolpyruvate kinase-like domain;
CSA027334.1	139	1.52819	Up	0.0489921	K	PREDICTED: pathogenesis-related protein STH-2 [Theobroma cacao]	1	0.0115539	65.246	DK(1)AMGMFK	2	-3.1439	1	0.936		0.528	1.408	1.278	1.085	0.619	0.836	1.059	chloroplast	GO:0006952 defense response; GO:0050896 response to stimulus; GO:0006950 response to stress; GO:0009607 response to biotic stimulus;						IPR000916; IPR023393;	Bet v I/Major latex protein; START-like domain;
CSA010191.1	321	1.61358	Up	0.013127	K	"PREDICTED: heat shock 70 kDa protein 6, chloroplastic [Gossypium arboreum]"	1	0.0102647	89.123	DK(1)QALQR	2	-0.55516	7	1.271	1.015	0.901	1.037	1.262	1.4	0.704	0.796	0.797	chloroplast	GO:0006457 protein folding; GO:0009987 cellular process;		GO:0005524 ATP binding; GO:1901265 nucleoside phosphate binding; GO:0001882 nucleoside binding; GO:0043167 ion binding; GO:0005515 protein binding; GO:0000166 nucleotide binding; GO:0097159 organic cyclic compound binding; GO:1901363 heterocyclic compound binding; GO:0032549 ribonucleoside binding; GO:0097367 carbohydrate derivative binding; GO:0032553 ribonucleotide binding; GO:0005488 binding; …	K03283	HSPA1s; heat shock 70kDa protein 1/2/6/8	ath04141 Protein processing in endoplasmic reticulum - Arabidopsis thaliana (thale cress); ath03040 Spliceosome - Arabidopsis thaliana (thale cress); ath04144 Endocytosis - Arabidopsis thaliana (thale cress);	IPR029048; IPR029047;	Heat shock protein 70kD, C-terminal domain; Heat shock protein 70kD, peptide-binding domain;
CSA026073.1	321	1.60734	Up	0.0138238	K	"PREDICTED: stromal 70 kDa heat shock-related protein, chloroplastic [Vitis vinifera]"	1	0.0102647	89.123	DK(1)QALQR	2	-0.55516	7	1.271	1.015	0.901	1.037	1.262	1.4	0.704	0.796	0.797	chloroplast	GO:0006457 protein folding; GO:0009987 cellular process;		GO:0005524 ATP binding; GO:1901265 nucleoside phosphate binding; GO:0001882 nucleoside binding; GO:0043167 ion binding; GO:0005515 protein binding; GO:0000166 nucleotide binding; GO:0097159 organic cyclic compound binding; GO:1901363 heterocyclic compound binding; GO:0032549 ribonucleoside binding; GO:0097367 carbohydrate derivative binding; GO:0032553 ribonucleotide binding; GO:0005488 binding; …	K03283	HSPA1s; heat shock 70kDa protein 1/2/6/8	ath04141 Protein processing in endoplasmic reticulum - Arabidopsis thaliana (thale cress); ath03040 Spliceosome - Arabidopsis thaliana (thale cress); ath04144 Endocytosis - Arabidopsis thaliana (thale cress);	IPR029048; IPR029047;	Heat shock protein 70kD, C-terminal domain; Heat shock protein 70kD, peptide-binding domain;
CSA020637.1	96	0.431096	Down	0.0165339	K	PREDICTED: ACT domain-containing protein ACR12 isoform X1 [Daucus carota subsp. sativus]	1	9.92e-17	82.877	DLGLDVAK(1)GTVTTEGSAK	2	0.74737	3			0.838		0.615	0.405	1.205	1.011	1.311	nucleus	GO:0008152 metabolic process;		GO:0016597 amino acid binding; GO:0031406 carboxylic acid binding; GO:0005488 binding; GO:0043167 ion binding; GO:0043177 organic acid binding; GO:0043168 anion binding; GO:0036094 small molecule binding;				IPR002912;	ACT domain;
CSA035141.1	32	1.52243	Up	0.0112292	K	PREDICTED: histone H4-like [Zea mays]	1	4.93e-05	88.021	DNIQGITK(1)PAIR	2	1.3838	9	1.154	1.052	1.295	1.305	1.112	1.078	0.863	0.754	0.676	nucleus	GO:0044085 cellular component biogenesis; GO:0016043 cellular component organization; GO:0034728 nucleosome organization; GO:0034622 cellular macromolecular complex assembly; GO:0006333 chromatin assembly or disassembly; GO:0043933 macromolecular complex subunit organization; GO:0065004 protein-DNA complex assembly; GO:0006323 DNA packaging; GO:0006334 nucleosome assembly; GO:0051276 chromosome o…	GO:0043229 intracellular organelle; GO:0043232 intracellular non-membrane-bounded organelle; GO:0044446 intracellular organelle part; GO:0032991 macromolecular complex; GO:0044424 intracellular part; GO:0005623 cell; GO:0044422 organelle part; GO:0044427 chromosomal part; GO:0000786 nucleosome; GO:0043228 non-membrane-bounded organelle; GO:0043231 intracellular membrane-bounded organelle; GO:0043…	GO:0097159 organic cyclic compound binding; GO:1901363 heterocyclic compound binding; GO:0003677 DNA binding; GO:0046982 protein heterodimerization activity; GO:0005488 binding; GO:0046983 protein dimerization activity; GO:0003676 nucleic acid binding; GO:0005515 protein binding;	K11254			IPR009072;	Histone-fold;
CSA023089.1	156	1.75642	Up	0.0153132	K	PREDICTED: putative glucose-6-phosphate 1-epimerase [Citrus sinensis]	1	2.71e-12	75.215	DPDPK(1)NPLEGEEER	2	0.28287	12	1.167	0.987	1.119	1.314	1.369		0.836	0.866	0.589	nucleus	GO:0008152 metabolic process; GO:0005975 carbohydrate metabolic process; GO:0044238 primary metabolic process; GO:0071704 organic substance metabolic process;		GO:0030246 carbohydrate binding; GO:0016853 isomerase activity; GO:0003824 catalytic activity; GO:0005488 binding;	K01792	E5.1.3.15; glucose-6-phosphate 1-epimerase [EC:5.1.3.15]	ath01100 Metabolic pathways - Arabidopsis thaliana (thale cress); ath00010 Glycolysis / Gluconeogenesis - Arabidopsis thaliana (thale cress); ath01110 Biosynthesis of secondary metabolites - Arabidopsis thaliana (thale cress);	IPR011013; IPR014718;	Galactose mutarotase-like domain; Glycoside hydrolase-type carbohydrate-binding;
CSA006658.1	166	1.57281	Up	0.00744169	K	PREDICTED: beta-glucosidase BoGH3B-like isoform X1 [Prunus mume]	1	0.00850466	94.401	DPELVK(1)R	2	-0.27246	4	0.821	1.035	0.965	1.226	1.214	1.408	0.781	0.953	0.644	chloroplast	GO:0008152 metabolic process; GO:0005975 carbohydrate metabolic process; GO:0044238 primary metabolic process; GO:0071704 organic substance metabolic process;		GO:0004553 hydrolase activity, hydrolyzing O-glycosyl compounds; GO:0016787 hydrolase activity; GO:0003824 catalytic activity; GO:0016798 hydrolase activity, acting on glycosyl bonds;	K05349	bglX; beta-glucosidase [EC:3.2.1.21]	ath01100 Metabolic pathways - Arabidopsis thaliana (thale cress); ath00460 Cyanoamino acid metabolism - Arabidopsis thaliana (thale cress); ath00500 Starch and sucrose metabolism - Arabidopsis thaliana (thale cress); ath00940 Phenylpropanoid biosynthesis - Arabidopsis thaliana (thale cress); ath01110 Biosynthesis of secondary metabolites - Arabidopsis thaliana (thale cress);	IPR001764; IPR002772; IPR017853;	Glycoside hydrolase, family 3, N-terminal; Glycoside hydrolase family 3 C-terminal domain; Glycoside hydrolase superfamily;
CSA030516.1	124	1.69881	Up	0.0267239	K	"PREDICTED: glycine--tRNA ligase 1, mitochondrial-like [Nicotiana sylvestris]"	1	0.00291533	84.615	DPK(1)ITEEK	2	-0.18098	6	1.129	1.152	0.817	1.281	1.171	1.351		0.894	0.6	cytoplasm	GO:0006426 glycyl-tRNA aminoacylation; GO:0006518 peptide metabolic process; GO:0006725 cellular aromatic compound metabolic process; GO:0044267 cellular protein metabolic process; GO:0044699 single-organism process; GO:0009058 biosynthetic process; GO:1901566 organonitrogen compound biosynthetic process; GO:0043039 tRNA aminoacylation; GO:0044237 cellular metabolic process; GO:0071704 organic su…	GO:0044424 intracellular part; GO:0005623 cell; GO:0044464 cell part; GO:0005622 intracellular; GO:0005737 cytoplasm;	GO:0016876 ligase activity, forming aminoacyl-tRNA and related compounds; GO:0005524 ATP binding; GO:1901265 nucleoside phosphate binding; GO:0016875 ligase activity, forming carbon-oxygen bonds; GO:0001882 nucleoside binding; GO:0043167 ion binding; GO:0016874 ligase activity; GO:0000166 nucleotide binding; GO:0097159 organic cyclic compound binding; GO:1901363 heterocyclic compound binding; GO:…	K01880	GARS; glycyl-tRNA synthetase [EC:6.1.1.14]	ath00970 Aminoacyl-tRNA biosynthesis - Arabidopsis thaliana (thale cress);	IPR033731; IPR002314; IPR004154; IPR006195;	Glycyl-tRNA synthetase-like core domain; Aminoacyl-tRNA synthetase, class II (G/ P/ S/T); Anticodon-binding; Aminoacyl-tRNA synthetase, class II;
CSA005033.1	277	1.51768	Up	0.0193432	K	PREDICTED: S-adenosylmethionine synthase 2 [Eucalyptus grandis]	1	0.00712422	93.374	DPTK(1)VDR	2	-1.1681	5	1.252	1.038	1.14	1.129	1.03	1.364	0.713	0.834	0.773	cytoskeleton	GO:0051188 cofactor biosynthetic process; GO:0006790 sulfur compound metabolic process; GO:0046500 S-adenosylmethionine metabolic process; GO:0009058 biosynthetic process; GO:0006732 coenzyme metabolic process; GO:1901576 organic substance biosynthetic process; GO:0044237 cellular metabolic process; GO:0044272 sulfur compound biosynthetic process; GO:0044249 cellular biosynthetic process; GO:0051…		GO:0005524 ATP binding; GO:1901265 nucleoside phosphate binding; GO:0001882 nucleoside binding; GO:0043167 ion binding; GO:0000166 nucleotide binding; GO:0004478 methionine adenosyltransferase activity; GO:0097159 organic cyclic compound binding; GO:1901363 heterocyclic compound binding; GO:0032549 ribonucleoside binding; GO:0097367 carbohydrate derivative binding; GO:0003824 catalytic activity; …	K00789	metK; S-adenosylmethionine synthetase [EC:2.5.1.6]	ath01230 Biosynthesis of amino acids - Arabidopsis thaliana (thale cress); ath00270 Cysteine and methionine metabolism - Arabidopsis thaliana (thale cress); ath01100 Metabolic pathways - Arabidopsis thaliana (thale cress); ath01110 Biosynthesis of secondary metabolites - Arabidopsis thaliana (thale cress);	IPR022636; IPR022628; IPR022629; IPR022630;	S-adenosylmethionine synthetase superfamily; S-adenosylmethionine synthetase, N-terminal; S-adenosylmethionine synthetase, central domain; S-adenosylmethionine synthetase, C-terminal;
CSA010446.1	459	0.397198	Down	0.00904321	K	PREDICTED: ruBisCO large subunit-binding protein subunit alpha [Vitis vinifera]	1	5.89e-13	76.586	DSTTIIADAASK(1)DEIQAR	2	-0.5482	2			0.388	0.452	0.609	0.552	1.48	1.56	1.026	chloroplast	GO:0006457 protein folding; GO:0009987 cellular process; GO:0042026 protein refolding;	GO:0044424 intracellular part; GO:0005623 cell; GO:0044464 cell part; GO:0005622 intracellular; GO:0005737 cytoplasm;	GO:0005524 ATP binding; GO:1901265 nucleoside phosphate binding; GO:0001882 nucleoside binding; GO:0043167 ion binding; GO:0000166 nucleotide binding; GO:0097159 organic cyclic compound binding; GO:1901363 heterocyclic compound binding; GO:0032549 ribonucleoside binding; GO:0097367 carbohydrate derivative binding; GO:0032553 ribonucleotide binding; GO:0005488 binding; GO:0032550 purine ribonucleo…				IPR027409; IPR027413;	GroEL-like apical domain; GroEL-like equatorial domain;
CSA001818.1	136	1.60164	Up	0.0384133	K	"PREDICTED: indole-3-glycerol phosphate synthase, chloroplastic [Vitis vinifera]"	1	0.00117362	70.942	DVEVSHMK(1)EK	2	0.13727	6		0.692	0.907	1.217	1.356	1.219	0.619	1.08	0.657	chloroplast	GO:0044106 cellular amine metabolic process; GO:0009072 aromatic amino acid family metabolic process; GO:0006725 cellular aromatic compound metabolic process; GO:0044281 small molecule metabolic process; GO:0044763 single-organism cellular process; GO:0006807 nitrogen compound metabolic process; GO:1901360 organic cyclic compound metabolic process; GO:0044699 single-organism process; GO:0044238 p…		GO:0016831 carboxy-lyase activity; GO:0016829 lyase activity; GO:0004425 indole-3-glycerol-phosphate synthase activity; GO:0003824 catalytic activity; GO:0016830 carbon-carbon lyase activity;	K01609	trpC; indole-3-glycerol phosphate synthase [EC:4.1.1.48]	ath01230 Biosynthesis of amino acids - Arabidopsis thaliana (thale cress); ath00400 Phenylalanine, tyrosine and tryptophan biosynthesis - Arabidopsis thaliana (thale cress); ath01100 Metabolic pathways - Arabidopsis thaliana (thale cress); ath01110 Biosynthesis of secondary metabolites - Arabidopsis thaliana (thale cress);	IPR013785; IPR011060; IPR013798;	Aldolase-type TIM barrel; Ribulose-phosphate binding barrel; Indole-3-glycerol phosphate synthase;
CSA021656.1	340	2.82537	Up	0.0216975	K	PREDICTED: beta-galactosidase 8 [Vitis vinifera]	1	0.0133169	84.916	DVHK(1)AIK	2	0.5615	5	1.271	1.082	1.011	1.132	1.379	1.679		0.515	0.483	plasma membrane	GO:0008152 metabolic process; GO:0005975 carbohydrate metabolic process; GO:0044238 primary metabolic process; GO:0071704 organic substance metabolic process;		GO:0004553 hydrolase activity, hydrolyzing O-glycosyl compounds; GO:0030246 carbohydrate binding; GO:0016787 hydrolase activity; GO:0003824 catalytic activity; GO:0005488 binding; GO:0016798 hydrolase activity, acting on glycosyl bonds;				IPR031330; IPR000922; IPR017853; IPR013781; IPR008979;	Glycoside hydrolase 35, catalytic domain; D-galactoside/L-rhamnose binding SUEL lectin domain; Glycoside hydrolase superfamily; Glycoside hydrolase, catalytic domain; Galactose-binding domain-like;
CSA000172.1	74	1.6638	Up	0.00121494	K	PREDICTED: hydroxyacylglutathione hydrolase cytoplasmic [Nicotiana sylvestris]	1	1.7e-06	67.136	EAAVVDPVEPEK(1)VLR	2	2.4088	8	0.854	1.252		1.217	1.23	1.137	0.82	0.663	0.676	cytoplasm	GO:0006089 lactate metabolic process; GO:0051596 methylglyoxal catabolic process; GO:1901615 organic hydroxy compound metabolic process; GO:0042182 ketone catabolic process; GO:0044712 single-organism catabolic process; GO:0044281 small molecule metabolic process; GO:0044763 single-organism cellular process; GO:0006081 cellular aldehyde metabolic process; GO:0044699 single-organism process; GO:00…		GO:0016787 hydrolase activity; GO:0004416 hydroxyacylglutathione hydrolase activity; GO:0016790 thiolester hydrolase activity; GO:0003824 catalytic activity; GO:0016788 hydrolase activity, acting on ester bonds;	K01069	gloB; hydroxyacylglutathione hydrolase [EC:3.1.2.6]	ath00620 Pyruvate metabolism - Arabidopsis thaliana (thale cress);	IPR001279; IPR032282;	Metallo-beta-lactamase; Hydroxyacylglutathione hydrolase, C-terminal domain;
CSA002712.1	199	0.255713	Down	0.00646317	K	PREDICTED: enolase [Sesamum indicum]	1	0.00202057	56.551	EGLELLK(1)AAIAK	2	0.054153	1				0.165	0.411	0.45	1.134	1.218	1.675	chloroplast	GO:0006757 ATP generation from ADP; GO:0009116 nucleoside metabolic process; GO:0042278 purine nucleoside metabolic process; GO:0006165 nucleoside diphosphate phosphorylation; GO:0046031 ADP metabolic process; GO:0019362 pyridine nucleotide metabolic process; GO:0006096 glycolytic process; GO:0009167 purine ribonucleoside monophosphate metabolic process; GO:0009117 nucleotide metabolic process; G…	GO:1902494 catalytic complex; GO:0044464 cell part; GO:0005622 intracellular; GO:0005737 cytoplasm; GO:0032991 macromolecular complex; GO:0044424 intracellular part; GO:0044445 cytosolic part; GO:0005623 cell; GO:0005829 cytosol; GO:0000015 phosphopyruvate hydratase complex; GO:0044444 cytoplasmic part;	GO:0000287 magnesium ion binding; GO:0004634 phosphopyruvate hydratase activity; GO:0003824 catalytic activity; GO:0005488 binding; GO:0043167 ion binding; GO:0046872 metal ion binding; GO:0043169 cation binding; GO:0016829 lyase activity; GO:0016836 hydro-lyase activity; GO:0016835 carbon-oxygen lyase activity;	K01689	ENO; enolase [EC:4.2.1.11]	ath01230 Biosynthesis of amino acids - Arabidopsis thaliana (thale cress); ath03018 RNA degradation - Arabidopsis thaliana (thale cress); ath01200 Carbon metabolism - Arabidopsis thaliana (thale cress); ath01100 Metabolic pathways - Arabidopsis thaliana (thale cress); ath00010 Glycolysis / Gluconeogenesis - Arabidopsis thaliana (thale cress); ath01110 Biosynthesis of secondary metabolites - Arabi…	IPR029065; IPR020810; IPR029017; IPR020811;	Enolase C-terminal domain-like; Enolase, C-terminal TIM barrel domain; Enolase N-terminal domain-like; Enolase, N-terminal;
CSA003662.1	387	1.64003	Up	0.0095603	K	"PREDICTED: ribulose bisphosphate carboxylase/oxygenase activase, chloroplastic isoform X2 [Vitis vinifera]"	1	1.82e-35	147.1	EGPPTFEQPK(1)MTLEK	2	-0.8581	38	1.223	1.385	1.936	0.918	1.179	1.081	0.729	0.643	0.571	chloroplast			GO:0005524 ATP binding; GO:1901265 nucleoside phosphate binding; GO:0001882 nucleoside binding; GO:0043167 ion binding; GO:0000166 nucleotide binding; GO:0097159 organic cyclic compound binding; GO:1901363 heterocyclic compound binding; GO:0032549 ribonucleoside binding; GO:0097367 carbohydrate derivative binding; GO:0032553 ribonucleotide binding; GO:0005488 binding; GO:0032550 purine ribonucleo…				IPR003959; IPR027417;	ATPase, AAA-type, core; P-loop containing nucleoside triphosphate hydrolase;
CSA013811.1	470	1.70872	Up	0.000853477	K	PREDICTED: heat shock cognate protein 80 [Ziziphus jujuba]	1	1.87e-07	70.197	EGQSDIYYITGESK(1)K	2	2.9805	6	1.134		1.499	1.254	1.194		0.68	0.758	0.705	cytoplasm	GO:0006457 protein folding; GO:0006950 response to stress; GO:0050896 response to stimulus; GO:0009987 cellular process;		GO:0005524 ATP binding; GO:1901265 nucleoside phosphate binding; GO:0001882 nucleoside binding; GO:0043167 ion binding; GO:0005515 protein binding; GO:0000166 nucleotide binding; GO:0097159 organic cyclic compound binding; GO:1901363 heterocyclic compound binding; GO:0032549 ribonucleoside binding; GO:0097367 carbohydrate derivative binding; GO:0032553 ribonucleotide binding; GO:0005488 binding; …	K04079	HSP90A; molecular chaperone HtpG	ath04141 Protein processing in endoplasmic reticulum - Arabidopsis thaliana (thale cress); ath04626 Plant-pathogen interaction - Arabidopsis thaliana (thale cress);	IPR020575; IPR020568; IPR003594;	Heat shock protein Hsp90, N-terminal; Ribosomal protein S5 domain 2-type fold; Histidine kinase-like ATPase, C-terminal domain;
CSA034340.1	92	1.80769	Up	0.018749	K	PREDICTED: NADP-dependent glyceraldehyde-3-phosphate dehydrogenase [Sesamum indicum]	1	8.42e-05	78.964	EHK(1)APIGECLVK	3	0.66579	10	0.715	0.683	0.673	1.431	1.534	1.361	0.972	0.948	0.476	cytoskeleton	GO:0044699 single-organism process; GO:0008152 metabolic process; GO:0055114 oxidation-reduction process; GO:0044710 single-organism metabolic process;		GO:0016620 oxidoreductase activity, acting on the aldehyde or oxo group of donors, NAD or NADP as acceptor; GO:0003824 catalytic activity; GO:0016491 oxidoreductase activity; GO:0016903 oxidoreductase activity, acting on the aldehyde or oxo group of donors;	K00131	gapN; glyceraldehyde-3-phosphate dehydrogenase (NADP+) [EC:1.2.1.9]	ath00030 Pentose phosphate pathway - Arabidopsis thaliana (thale cress); ath01200 Carbon metabolism - Arabidopsis thaliana (thale cress); ath01100 Metabolic pathways - Arabidopsis thaliana (thale cress); ath00010 Glycolysis / Gluconeogenesis - Arabidopsis thaliana (thale cress);	IPR016161; IPR015590; IPR016162; IPR016163;	Aldehyde/histidinol dehydrogenase; Aldehyde dehydrogenase domain; Aldehyde dehydrogenase N-terminal domain; Aldehyde dehydrogenase, C-terminal;
CSA007724.1	149	0.419639	Down	0.00477352	K	PREDICTED: titin-like isoform X1 [Gossypium hirsutum]	0.999901	9.95e-12	74.141	EIEMQK(1)EDLLSKPEQIR	3	0.070944	2					0.534	0.377	1.125	0.996	1.143	chloroplast	GO:0006518 peptide metabolic process; GO:0006414 translational elongation; GO:0043043 peptide biosynthetic process; GO:0044267 cellular protein metabolic process; GO:0006807 nitrogen compound metabolic process; GO:0009058 biosynthetic process; GO:0043603 cellular amide metabolic process; GO:0044238 primary metabolic process; GO:1901566 organonitrogen compound biosynthetic process; GO:1901576 orga…	GO:0005623 cell; GO:0005622 intracellular; GO:0044464 cell part;	GO:0097159 organic cyclic compound binding; GO:1901363 heterocyclic compound binding; GO:0003723 RNA binding; GO:0008135 translation factor activity, RNA binding; GO:0005515 protein binding; GO:0003746 translation elongation factor activity; GO:0005488 binding; GO:0003676 nucleic acid binding;				IPR009060; IPR014039;	UBA-like; Translation elongation factor EFTs/EF1B, dimerisation;
CSA029482.1	173	2.23395	Up	0.0051194	K	PREDICTED: thylakoid membrane protein slr0575 [Solanum tuberosum]	1	0.0154759	53.756	EK(1)CATPILK	2	-2.8201	1	0.967	0.723	0.968	1.234	1.502	1.717	0.68	0.574	0.729	chloroplast
CSA012375.1	135	1.85824	Up	0.0121734	K	PREDICTED: methyl-CpG-binding domain-containing protein 11-like [Nelumbo nucifera]	1	0.000223472	55.011	EK(1)DDIDEDGETAEEK	2	0.60636	1	1.221	1.367	1.237	1.012	1.438	1.181	0.594	0.706	0.666	nucleus		GO:0043226 organelle; GO:0043231 intracellular membrane-bounded organelle; GO:0043229 intracellular organelle; GO:0005634 nucleus; GO:0044464 cell part; GO:0005622 intracellular; GO:0044424 intracellular part; GO:0043227 membrane-bounded organelle; GO:0005623 cell;	GO:0097159 organic cyclic compound binding; GO:1901363 heterocyclic compound binding; GO:0003677 DNA binding; GO:0005488 binding; GO:0003676 nucleic acid binding;				IPR016177; IPR001739;	DNA-binding domain; Methyl-CpG DNA binding;
CSA033796.1	261	1.57878	Up	0.0331154	K	PREDICTED: hsp70-Hsp90 organizing protein 3-like [Ipomoea nil]	1	0.00389333	59.908	EK(1)EAGNAAYK	2	-0.31595	1	1.287	1.14	1.119	1.142	1.233	1.154	0.55	0.997	0.696	cytoplasm			GO:0005515 protein binding; GO:0005488 binding;	K09553			IPR006636; IPR011990; IPR013026;	Heat shock chaperonin-binding; Tetratricopeptide-like helical domain; Tetratricopeptide repeat-containing domain;
CSA005455.1	151	1.84428	Up	0.0134446	K	PREDICTED: structural maintenance of chromosomes protein 2-1-like [Ziziphus jujuba]	1	0.000804317	79.489	EK(1)EALESQK	2	1.2473	8	1.185	1.039	0.873	1.146	1.303	1.51	0.526	0.815	0.802	extracellular
CSA015928.1	196	1.70012	Up	0.0142617	K	PREDICTED: dihydropyrimidinase [Ipomoea nil]	1	0.00337172	82.75	EK(1)GINSFK	2	1.0119	8	0.958	0.931	0.872	1.449	1.133	1.38	0.784	0.928	0.62	extracellular			GO:0016787 hydrolase activity; GO:0003824 catalytic activity; GO:0016810 hydrolase activity, acting on carbon-nitrogen (but not peptide) bonds;	K01464	DPYS; dihydropyrimidinase [EC:3.5.2.2]	ath00240 Pyrimidine metabolism - Arabidopsis thaliana (thale cress); ath00770 Pantothenate and CoA biosynthesis - Arabidopsis thaliana (thale cress); ath01100 Metabolic pathways - Arabidopsis thaliana (thale cress); ath00410 beta-Alanine metabolism - Arabidopsis thaliana (thale cress);	IPR032466; IPR006680; IPR011059;	Metal-dependent hydrolase; Amidohydrolase-related; Metal-dependent hydrolase, composite domain;
CSA006268.1	350	1.72998	Up	0.00161325	K	"PREDICTED: 3-oxo-Delta(4,5)-steroid 5-beta-reductase-like [Nicotiana attenuata]"	1	0.00221557	88.37	EK(1)GLVETK	2	0.40109	6	1.146	1.059	0.925	1.24	1.276	1.324	0.65	0.698	0.876	chloroplast							IPR016040;	NAD(P)-binding domain;
CSA014011.1	139	0.400996	Down	0.0381377	K	"PREDICTED: peptidyl-prolyl cis-trans isomerase CYP37, chloroplastic isoform X2 [Ricinus communis]"	1	4.94e-07	71.98	EK(1)GSELYASLIDGK	2	0.83441	2			0.434	0.354	0.703	0.573	1.753	0.913	1.353	Golgi apparatus
CSA006747.1	7	0.563092	Down	0.0100688	K	PREDICTED: 2-alkenal reductase (NADP(+)-dependent)-like [Prunus mume]	1	0.000296053	74.392	EK(1)LGFDDAFNYK	2	0.0075864	4	0.312	0.55	0.743		0.862	0.708	1.527	1.316	1.33	cytoplasm	GO:0044699 single-organism process; GO:0008152 metabolic process; GO:0055114 oxidation-reduction process; GO:0044710 single-organism metabolic process;						IPR016040; IPR013149;	NAD(P)-binding domain; Alcohol dehydrogenase, C-terminal;
CSA011225.1	52	1.67422	Up	0.0193747	K	PREDICTED: dirigent protein 22-like [Juglans regia]	1	0.0163885	80.462	EK(1)LSHFR	2	-0.32026	3	0.721	0.978	0.423	1.294	1.486	1.389	0.881	0.751		extracellular
CSA002108.1	92	1.8275	Up	0.0379659	K	PREDICTED: carbonic anhydrase 2 isoform X1 [Vitis vinifera]	1	6.73e-13	127.71	EK(1)SELEPIAATK	2	0.29581	20	0.758	0.599	0.555	1.821	1.273	1.336	0.891	0.996	0.549	chloroplast	GO:0015976 carbon utilization; GO:0044699 single-organism process;		GO:0046914 transition metal ion binding; GO:0003824 catalytic activity; GO:0005488 binding; GO:0043167 ion binding; GO:0046872 metal ion binding; GO:0043169 cation binding; GO:0016829 lyase activity; GO:0016836 hydro-lyase activity; GO:0004089 carbonate dehydratase activity; GO:0008270 zinc ion binding; GO:0016835 carbon-oxygen lyase activity;	K01673	cynT; carbonic anhydrase [EC:4.2.1.1]	ath00910 Nitrogen metabolism - Arabidopsis thaliana (thale cress);
CSA030281.1	170	3.22174	Up	0.00133268	K	PREDICTED: probable nucleoredoxin 1 isoform X1 [Prunus mume]	1	0.00509244	57.347	ELK(1)DQEEAAR	2	-0.13201	2	0.572	0.62	0.574	1.896	1.544	1.99	0.478	0.722	0.5	cytoplasm	GO:0050794 regulation of cellular process; GO:0042592 homeostatic process; GO:0065008 regulation of biological quality; GO:0050789 regulation of biological process; GO:0045454 cell redox homeostasis; GO:0044763 single-organism cellular process; GO:0019725 cellular homeostasis; GO:0044699 single-organism process; GO:0009987 cellular process; GO:0065007 biological regulation;			K17609			IPR004146; IPR013766; IPR012336;	DC1; Thioredoxin domain; Thioredoxin-like fold;
CSA002568.1	193	0.464628	Down	0.00848083	K	NAD-dependent epimerase/dehydratase [Zea mays]	1	8.82e-17	97.904	ELLVGK(1)DDELLNTETK	2	0.9632	5	0.09		0.567	0.423	0.789	0.816	1.575	1.544	1.258	chloroplast							IPR016040;	NAD(P)-binding domain;
CSA028455.1	32	1.63742	Up	0.0343465	K	40S ribosomal protein S14-3 [Morus notabilis]	1	7.47e-05	61.409	EPK(1)EETVTLGPSVR	2	-0.99492	5				1.226	0.937	1.047	0.699	0.616		cytoplasm	GO:0006518 peptide metabolic process; GO:0043043 peptide biosynthetic process; GO:0044267 cellular protein metabolic process; GO:0006807 nitrogen compound metabolic process; GO:0009058 biosynthetic process; GO:0043603 cellular amide metabolic process; GO:0044238 primary metabolic process; GO:1901566 organonitrogen compound biosynthetic process; GO:1901576 organic substance biosynthetic process; G…	GO:0005840 ribosome; GO:0043226 organelle; GO:0043229 intracellular organelle; GO:0043232 intracellular non-membrane-bounded organelle; GO:0044464 cell part; GO:0005622 intracellular; GO:0005737 cytoplasm; GO:0032991 macromolecular complex; GO:0044424 intracellular part; GO:1990904 ribonucleoprotein complex; GO:0005623 cell; GO:0030529 intracellular ribonucleoprotein complex; GO:0044444 cytoplasm…	GO:0003735 structural constituent of ribosome; GO:0005198 structural molecule activity;	K02955	RP-S14e; small subunit ribosomal protein S14e	ath03010 Ribosome - Arabidopsis thaliana (thale cress);
CSA024499.1	433	1.8063	Up	0.0326397	K	"PREDICTED: putative aconitate hydratase, cytoplasmic [Elaeis guineensis]"	1	0.00400461	80.165	EQHDK(1)VAK	2	0.35501	5	1.107	1.092	1.332	1.241	1.445	1.085	0.571	0.534	0.967	cytoplasm	GO:0008152 metabolic process;						IPR001030; IPR015932; IPR015931;	Aconitase/3-isopropylmalate dehydratase large subunit, alpha/beta/alpha domain; Aconitase/3-isopropylmalate dehydratase large subunit, alpha/beta/alpha, subdomain 2; Aconitase/3-isopropylmalate dehydratase large subunit, alpha/beta/alpha, subdomain 1/3;
CSA032793.1	170	1.64765	Up	0.0098771	K	PREDICTED: luminal-binding protein 5 [Theobroma cacao]	1	0.00199048	68.847	ETAEAFLGK(1)K	2	1.695	9	1.174	1.166	1.193	1.127	1.095	1.267	0.758	0.657		endoplasmic reticulum				K09490	HSPA5; heat shock 70kDa protein 5	ath03060 Protein export - Arabidopsis thaliana (thale cress); ath04141 Protein processing in endoplasmic reticulum - Arabidopsis thaliana (thale cress);	IPR029048; IPR029047;	Heat shock protein 70kD, C-terminal domain; Heat shock protein 70kD, peptide-binding domain;
CSA019238.1	750	1.67199	Up	0.017377	K	PREDICTED: aminopeptidase M1 [Vitis vinifera]	1	0.000787599	73.499	ETDQSQEK(1)TR	2	0.29447	3	1.32	0.659	1.413	1.089	1.457	1.148	0.668	0.842	0.703	endoplasmic reticulum			GO:0008233 peptidase activity; GO:0046914 transition metal ion binding; GO:0003824 catalytic activity; GO:0005488 binding; GO:0043167 ion binding; GO:0070011 peptidase activity, acting on L-amino acid peptides; GO:0046872 metal ion binding; GO:0043169 cation binding; GO:0016787 hydrolase activity; GO:0008237 metallopeptidase activity; GO:0008270 zinc ion binding;	K08776			IPR014782; IPR024571;	Peptidase M1, membrane alanine aminopeptidase, N-terminal; ERAP1-like C-terminal domain;
CSA025443.1	121	1.52465	Up	0.0486798	K	"PREDICTED: protein FATTY ACID EXPORT 3, chloroplastic-like isoform X1 [Nicotiana tabacum]"	1	2.55e-05	97.463	ETSEQLK(1)IQAEK	2	-1.9027	7		0.929	1.68	1.109	0.959	1.173	0.818		0.6	chloroplast		GO:0016020 membrane;
CSA025443.1	152	1.55553	Up	0.00220725	K	"PREDICTED: protein FATTY ACID EXPORT 3, chloroplastic-like isoform X1 [Nicotiana tabacum]"	1	7.62e-08	73.834	EYLSTAAEK(1)SPEPVK	2	-0.91567	6	0.328	1.185	1.93	1.255		1.242	0.784		0.823	chloroplast		GO:0016020 membrane;
CSA023255.1	177	2.09588	Up	0.00483806	K	PREDICTED: peroxidase 3-like [Nelumbo nucifera]	1	0.000761903	95.815	FAAK(1)GLNLK	2	-0.43743	8	0.682	0.725	0.838	1.526	1.52	1.464	0.977	0.507	0.674	chloroplast	GO:0008152 metabolic process; GO:0042743 hydrogen peroxide metabolic process; GO:0006950 response to stress; GO:0072593 reactive oxygen species metabolic process; GO:0055114 oxidation-reduction process; GO:0044710 single-organism metabolic process; GO:0006979 response to oxidative stress; GO:0044699 single-organism process; GO:0044248 cellular catabolic process; GO:0050896 response to stimulus; G…		GO:0097159 organic cyclic compound binding; GO:1901363 heterocyclic compound binding; GO:0020037 heme binding; GO:0003824 catalytic activity; GO:0005488 binding; GO:0016209 antioxidant activity; GO:0004601 peroxidase activity; GO:0046906 tetrapyrrole binding; GO:0016491 oxidoreductase activity; GO:0016684 oxidoreductase activity, acting on peroxide as acceptor;	K00430	E1.11.1.7; peroxidase [EC:1.11.1.7]	ath01100 Metabolic pathways - Arabidopsis thaliana (thale cress); ath00940 Phenylpropanoid biosynthesis - Arabidopsis thaliana (thale cress); ath01110 Biosynthesis of secondary metabolites - Arabidopsis thaliana (thale cress);	IPR033905; IPR002016;	Secretory peroxidase; Haem peroxidase, plant/fungal/bacterial;
CSA017664.1	165	1.56652	Up	0.0403019	K	PREDICTED: peptidyl-prolyl cis-trans isomerase CYP19-4 [Malus domestica]	1	0.000645994	95.502	FADENFK(1)LK	2	0.63365	5		1.224	1.178	1.134	1.04	1.225		0.599	0.851	vacuolar membrane	GO:0044267 cellular protein metabolic process; GO:0044238 primary metabolic process; GO:0018208 peptidyl-proline modification; GO:0000413 protein peptidyl-prolyl isomerization; GO:0044237 cellular metabolic process; GO:0071704 organic substance metabolic process; GO:0006457 protein folding; GO:0018193 peptidyl-amino acid modification; GO:0008152 metabolic process; GO:0044260 cellular macromolecul…		GO:0003755 peptidyl-prolyl cis-trans isomerase activity; GO:0016853 isomerase activity; GO:0003824 catalytic activity; GO:0016859 cis-trans isomerase activity;	K01802			IPR002130; IPR029000;	Cyclophilin-type peptidyl-prolyl cis-trans isomerase domain; Cyclophilin-like domain;
CSA001667.1	366	0.463125	Down	0.0399474	K	PREDICTED: elongation factor 1-alpha [Juglans regia]	1	0.00835147	53.08	FAEILTK(1)IDR	2	1.2122	2	0.419	0.784	0.82	0.572	0.936	0.827	1.376		1.966	cytoplasm	GO:0006518 peptide metabolic process; GO:0006414 translational elongation; GO:0043043 peptide biosynthetic process; GO:0044267 cellular protein metabolic process; GO:0006807 nitrogen compound metabolic process; GO:0009058 biosynthetic process; GO:0043603 cellular amide metabolic process; GO:0044238 primary metabolic process; GO:1901566 organonitrogen compound biosynthetic process; GO:1901576 orga…	GO:0044424 intracellular part; GO:0005623 cell; GO:0044464 cell part; GO:0005622 intracellular; GO:0005737 cytoplasm;	GO:0003723 RNA binding; GO:1901265 nucleoside phosphate binding; GO:0003746 translation elongation factor activity; GO:0001882 nucleoside binding; GO:0043167 ion binding; GO:0016817 hydrolase activity, acting on acid anhydrides; GO:0016787 hydrolase activity; GO:0000166 nucleotide binding; GO:0017111 nucleoside-triphosphatase activity; GO:1901363 heterocyclic compound binding; GO:0097159 organic …	K03231	EEF1A; elongation factor 1-alpha	ath03013 RNA transport - Arabidopsis thaliana (thale cress);	IPR004160; IPR004161; IPR009001; IPR027417; IPR000795; IPR009000;	Translation elongation factor EFTu/EF1A, C-terminal; Translation elongation factor EFTu-like, domain 2; Translation elongation factor EF1A/initiation factor IF2gamma, C-terminal; P-loop containing nucleoside triphosphate hydrolase; Transcription factor, GTP-binding domain; Translation protein, beta-barrel domain;
CSA000627.1	144	0.0566072	Down	0.000306619	K	"PREDICTED: oxygen-evolving enhancer protein 1, chloroplastic [Ziziphus jujuba]"	1	1.65e-16	77.899	FCLEPTSFTVK(1)ADSVSK	3	-0.6522	6				0.052	0.108	0.107	1.308	1.644	1.712	chloroplast	GO:0050794 regulation of cellular process; GO:0043467 regulation of generation of precursor metabolites and energy; GO:0008152 metabolic process; GO:0050789 regulation of biological process; GO:0042549 photosystem II stabilization; GO:0019222 regulation of metabolic process; GO:0031323 regulation of cellular metabolic process; GO:0044237 cellular metabolic process; GO:0009987 cellular process; GO…	GO:0016020 membrane; GO:0009523 photosystem II; GO:0019898 extrinsic component of membrane; GO:0098796 membrane protein complex; GO:0009654 photosystem II oxygen evolving complex; GO:0042651 thylakoid membrane; GO:0031224 intrinsic component of membrane; GO:0032991 macromolecular complex; GO:0044424 intracellular part; GO:0005623 cell; GO:0016021 integral component of membrane; GO:0034357 photosy…	GO:0043169 cation binding; GO:0046872 metal ion binding; GO:0005509 calcium ion binding; GO:0005488 binding; GO:0043167 ion binding;	K02716	psbO; photosystem II oxygen-evolving enhancer protein 1	ath00195 Photosynthesis - Arabidopsis thaliana (thale cress); ath01100 Metabolic pathways - Arabidopsis thaliana (thale cress);	IPR011250;	Outer membrane protein/outer membrane enzyme PagP, beta-barrel;
CSA021639.1	191	0.215162	Down	0.00043051	K	"PREDICTED: endo-1,3;1,4-beta-D-glucanase [Vitis vinifera]"	1	5.28e-06	60.489	FDEALNAK(1)PEVDGFVK	2	-0.01984	3					0.282	0.232	1.267	1.204	1.126	cytoplasm			GO:0016787 hydrolase activity; GO:0003824 catalytic activity;				IPR029058; IPR002925;	Alpha/Beta hydrolase fold; Dienelactone hydrolase;
CSA010862.1	232	0.209656	Down	0.0101379	K	"PREDICTED: chlorophyll a-b binding protein CP29.1, chloroplastic [Ricinus communis]"	1	2.69e-08	85.006	FFDPLGLASDPEK(1)K	2	0.14198	5		0.054	0.163		0.33	0.374	1.341	1.708	1.935	chloroplast				K08915	LHCB4; light-harvesting complex II chlorophyll a/b binding protein 4	ath01100 Metabolic pathways - Arabidopsis thaliana (thale cress); ath00196 Photosynthesis - antenna proteins - Arabidopsis thaliana (thale cress);	IPR023329;	Chlorophyll a/b binding protein domain;
CSA015733.1	117	0.225827	Down	0.000999754	K	"PREDICTED: ATP synthase delta chain, chloroplastic [Nicotiana tomentosiformis]"	1	3.11e-05	98.105	FFVNPTIDLEK(1)K	2	0.68834	3	0.131	0.266	0.293	0.214	0.624	0.457	2.165	1.787	1.8	chloroplast	GO:0009116 nucleoside metabolic process; GO:0042278 purine nucleoside metabolic process; GO:0009167 purine ribonucleoside monophosphate metabolic process; GO:0009117 nucleotide metabolic process; GO:0044699 single-organism process; GO:0046129 purine ribonucleoside biosynthetic process; GO:0009163 nucleoside biosynthetic process; GO:0009058 biosynthetic process; GO:0009156 ribonucleoside monophosp…	GO:0016020 membrane;	GO:0022804 active transmembrane transporter activity; GO:0042625 ATPase coupled ion transmembrane transporter activity; GO:0015075 ion transmembrane transporter activity; GO:0022853 active ion transmembrane transporter activity; GO:0015399 primary active transmembrane transporter activity; GO:0022892 substrate-specific transporter activity; GO:0044769 ATPase activity, coupled to transmembrane mov…	K02113	ATPF1D; F-type H+-transporting ATPase subunit delta	ath00190 Oxidative phosphorylation - Arabidopsis thaliana (thale cress); ath00195 Photosynthesis - Arabidopsis thaliana (thale cress); ath01100 Metabolic pathways - Arabidopsis thaliana (thale cress);	IPR026015;	F1F0 ATP synthase OSCP/delta subunit, N-terminal domain;
CSA002568.1	226	1.82129	Up	0.0194414	K	NAD-dependent epimerase/dehydratase [Zea mays]	1	0.000158098	76.357	FK(1)AFDLASKPER	3	-0.79713	6	1.02	1.016	1.57	1.527	1.055	1.155	0.765	0.629	0.663	chloroplast							IPR016040;	NAD(P)-binding domain;
CSA033864.1	159	0.453727	Down	0.00773596	K	"PREDICTED: photosystem I reaction center subunit N, chloroplastic-like [Gossypium hirsutum]"	1	9.29e-05	66.989	FLSEDLELECK(1)GK	2	-0.28676	5	0.516	0.575	1.154	0.517	0.927	0.546	1.257	1.517	1.551	chloroplast	GO:0008152 metabolic process; GO:0044237 cellular metabolic process; GO:0009987 cellular process; GO:0015979 photosynthesis;	GO:0009521 photosystem; GO:0016020 membrane; GO:0044464 cell part; GO:0005622 intracellular; GO:0098796 membrane protein complex; GO:0044425 membrane part; GO:0009579 thylakoid; GO:0032991 macromolecular complex; GO:0044424 intracellular part; GO:0005623 cell; GO:0043234 protein complex; GO:0044436 thylakoid part; GO:0009522 photosystem I; GO:0034357 photosynthetic membrane;		K02701	psaN; photosystem I subunit PsaN	ath00195 Photosynthesis - Arabidopsis thaliana (thale cress); ath01100 Metabolic pathways - Arabidopsis thaliana (thale cress);
CSA012999.1	91	0.607543	Down	0.0280885	K	PREDICTED: 40S ribosomal protein S7 [Nelumbo nucifera]	1	0.000389854	70.889	FSGK(1)DVVLIATR	2	-1.213	2	0.396	0.697	1.006	0.55	0.998	0.88	1.398	1.182	1.428	cytoplasm	GO:0006518 peptide metabolic process; GO:0043043 peptide biosynthetic process; GO:0044267 cellular protein metabolic process; GO:0006807 nitrogen compound metabolic process; GO:0009058 biosynthetic process; GO:0043603 cellular amide metabolic process; GO:0044238 primary metabolic process; GO:1901566 organonitrogen compound biosynthetic process; GO:1901576 organic substance biosynthetic process; G…	GO:0005840 ribosome; GO:0043226 organelle; GO:0043229 intracellular organelle; GO:0043232 intracellular non-membrane-bounded organelle; GO:0044464 cell part; GO:0005622 intracellular; GO:0005737 cytoplasm; GO:0032991 macromolecular complex; GO:0044424 intracellular part; GO:1990904 ribonucleoprotein complex; GO:0005623 cell; GO:0030529 intracellular ribonucleoprotein complex; GO:0044444 cytoplasm…	GO:0003735 structural constituent of ribosome; GO:0005198 structural molecule activity;	K02993	RP-S7e; small subunit ribosomal protein S7e	ath03010 Ribosome - Arabidopsis thaliana (thale cress);
CSA008732.1	129	0.505513	Down	0.00438499	K	PREDICTED: 40S ribosomal protein S18-like [Nicotiana tabacum]	1	2.31e-08	84.753	FSQVTSNALDMK(1)LR	2	-1.3786	2		0.21		0.48	0.691	0.782	1.392	1.307	1.17	cytoplasm	GO:0006518 peptide metabolic process; GO:0043043 peptide biosynthetic process; GO:0044267 cellular protein metabolic process; GO:0006807 nitrogen compound metabolic process; GO:0009058 biosynthetic process; GO:0043603 cellular amide metabolic process; GO:0044238 primary metabolic process; GO:1901566 organonitrogen compound biosynthetic process; GO:1901576 organic substance biosynthetic process; G…	GO:0005840 ribosome; GO:0043226 organelle; GO:0043229 intracellular organelle; GO:0043232 intracellular non-membrane-bounded organelle; GO:0044464 cell part; GO:0005622 intracellular; GO:0005737 cytoplasm; GO:0032991 macromolecular complex; GO:0044424 intracellular part; GO:1990904 ribonucleoprotein complex; GO:0005623 cell; GO:0030529 intracellular ribonucleoprotein complex; GO:0044444 cytoplasm…	GO:0097159 organic cyclic compound binding; GO:1901363 heterocyclic compound binding; GO:0003723 RNA binding; GO:0005488 binding; GO:0003676 nucleic acid binding; GO:0005198 structural molecule activity; GO:0003735 structural constituent of ribosome;	K02964	RP-S18e; small subunit ribosomal protein S18e	ath03010 Ribosome - Arabidopsis thaliana (thale cress);	IPR010979; IPR027437;	Ribosomal protein S13-like, H2TH; 30s ribosomal protein S13, C-terminal;
CSA027461.1	255	1.71647	Up	0.024065	K	"PREDICTED: calcium sensing receptor, chloroplastic isoform X1 [Citrus sinensis]"	1	5.97e-06	67.136	FTGFSNDIK(1)EASNK	2	1.6519	9	0.939	1.109	1.39	1.049	1.223	1.455	0.826	0.534	0.768	chloroplast							IPR001763;	Rhodanese-like domain;
CSA007137.1	226	0.478984	Down	0.0391732	K	"PREDICTED: mitochondrial phosphate carrier protein 3, mitochondrial [Jatropha curcas]"	1	0.00627196	48.568	FVK(1)SEGILGLYK	2	0.49533	3		0.497	0.755	0.287	0.997	0.662	1.525	1.392	1.143	chloroplast				K15102			IPR023395;	Mitochondrial carrier domain;
CSA005059.1	173	1.80206	Up	0.00140053	K	PREDICTED: putative lactoylglutathione lyase isoform X2 [Vitis vinifera]	1	0.00441758	66.692	FYEK(1)ALGMK	2	-0.28466	9	1.135	0.982	1.361	1.323	1.166	1.271	0.802	0.648	0.64	cytoplasm			GO:0004462 lactoylglutathione lyase activity; GO:0046872 metal ion binding; GO:0043169 cation binding; GO:0016829 lyase activity; GO:0016846 carbon-sulfur lyase activity; GO:0003824 catalytic activity; GO:0005488 binding; GO:0043167 ion binding;	K01759	GLO1; lactoylglutathione lyase [EC:4.4.1.5]	ath00620 Pyruvate metabolism - Arabidopsis thaliana (thale cress);	IPR029068; IPR004360;	Glyoxalase/Bleomycin resistance protein/Dihydroxybiphenyl dioxygenase; Glyoxalase/fosfomycin resistance/dioxygenase domain;
CSA021446.1	17	1.50702	Up	0.0297615	K	PREDICTED: 60S ribosomal protein L8-like [Jatropha curcas]	1	0.000605113	53.034	GAGSVFK(1)SHTHHR	4	-0.37789	1	1.003	0.837	1.045	1.337	1.074	1.328	0.701	0.78	1.007	cytoplasm	GO:0006518 peptide metabolic process; GO:0043043 peptide biosynthetic process; GO:0044267 cellular protein metabolic process; GO:0006807 nitrogen compound metabolic process; GO:0009058 biosynthetic process; GO:0043603 cellular amide metabolic process; GO:0044238 primary metabolic process; GO:1901566 organonitrogen compound biosynthetic process; GO:1901576 organic substance biosynthetic process; G…	GO:0005840 ribosome; GO:0043226 organelle; GO:0043229 intracellular organelle; GO:0043232 intracellular non-membrane-bounded organelle; GO:0044464 cell part; GO:0005622 intracellular; GO:0005737 cytoplasm; GO:0032991 macromolecular complex; GO:0044424 intracellular part; GO:1990904 ribonucleoprotein complex; GO:0005623 cell; GO:0030529 intracellular ribonucleoprotein complex; GO:0044444 cytoplasm…	GO:0003735 structural constituent of ribosome; GO:0005198 structural molecule activity;	K02938	RP-L8e; large subunit ribosomal protein L8e	ath03010 Ribosome - Arabidopsis thaliana (thale cress);	IPR008991; IPR012340; IPR022669; IPR014726; IPR022666; IPR014722;	Translation protein SH3-like domain; Nucleic acid-binding, OB-fold; Ribosomal protein L2, C-terminal; Ribosomal protein L2, domain 3; Ribosomal Proteins L2, RNA binding domain; Ribosomal protein L2 domain 2;
CSA033628.1	1743	1.70313	Up	0.027458	K	PREDICTED: putative ABC transporter C family member 15 [Ziziphus jujuba]	1	0.00218338	56.205	GASYQQIK(1)DAIK	2	0.10933	4	0.935	1.086	0.821	1.214	1.395	1.229	0.893	0.604		plasma membrane	GO:0055114 oxidation-reduction process; GO:0044281 small molecule metabolic process; GO:0044699 single-organism process; GO:0044238 primary metabolic process; GO:0005975 carbohydrate metabolic process; GO:0051234 establishment of localization; GO:0071704 organic substance metabolic process; GO:0006006 glucose metabolic process; GO:0006810 transport; GO:0044723 single-organism carbohydrate metabol…	GO:0031224 intrinsic component of membrane; GO:0016020 membrane; GO:0016021 integral component of membrane; GO:0044425 membrane part;	GO:1901265 nucleoside phosphate binding; GO:0015399 primary active transmembrane transporter activity; GO:0016903 oxidoreductase activity, acting on the aldehyde or oxo group of donors; GO:0016817 hydrolase activity, acting on acid anhydrides; GO:0016787 hydrolase activity; GO:0016887 ATPase activity; GO:0097159 organic cyclic compound binding; GO:1901363 heterocyclic compound binding; GO:0016462…				IPR003593; IPR020829; IPR003439; IPR016040; IPR011527; IPR027417; IPR020828;	AAA+ ATPase domain; Glyceraldehyde 3-phosphate dehydrogenase, catalytic domain; ABC transporter-like; NAD(P)-binding domain; ABC transporter type 1, transmembrane domain; P-loop containing nucleoside triphosphate hydrolase; Glyceraldehyde 3-phosphate dehydrogenase, NAD(P) binding domain;
CSA000627.1	270	1.623	Up	0.00761072	K	"PREDICTED: oxygen-evolving enhancer protein 1, chloroplastic [Ziziphus jujuba]"	1	3.45e-15	136.53	GDEEELVK(1)ENIK	3	-0.58595	41	1.035	1.078	1.478	1.16	1.169	1.238	0.899	0.638	0.636	chloroplast	GO:0050794 regulation of cellular process; GO:0043467 regulation of generation of precursor metabolites and energy; GO:0008152 metabolic process; GO:0050789 regulation of biological process; GO:0042549 photosystem II stabilization; GO:0019222 regulation of metabolic process; GO:0031323 regulation of cellular metabolic process; GO:0044237 cellular metabolic process; GO:0009987 cellular process; GO…	GO:0016020 membrane; GO:0009523 photosystem II; GO:0019898 extrinsic component of membrane; GO:0098796 membrane protein complex; GO:0009654 photosystem II oxygen evolving complex; GO:0042651 thylakoid membrane; GO:0031224 intrinsic component of membrane; GO:0032991 macromolecular complex; GO:0044424 intracellular part; GO:0005623 cell; GO:0016021 integral component of membrane; GO:0034357 photosy…	GO:0043169 cation binding; GO:0046872 metal ion binding; GO:0005509 calcium ion binding; GO:0005488 binding; GO:0043167 ion binding;	K02716	psbO; photosystem II oxygen-evolving enhancer protein 1	ath00195 Photosynthesis - Arabidopsis thaliana (thale cress); ath01100 Metabolic pathways - Arabidopsis thaliana (thale cress);	IPR011250;	Outer membrane protein/outer membrane enzyme PagP, beta-barrel;
CSA031106.1	181	1.50819	Up	0.00686286	K	PREDICTED: 60S ribosomal protein L6-1-like [Pyrus x bretschneideri]	1	2.22e-05	79.639	GEGEFFEAEK(1)EEK	2	0.29763	4		1.186		1.129	1	1.134	0.832	0.628	0.703	nucleus	GO:0006518 peptide metabolic process; GO:0043043 peptide biosynthetic process; GO:0044267 cellular protein metabolic process; GO:0006807 nitrogen compound metabolic process; GO:0009058 biosynthetic process; GO:0043603 cellular amide metabolic process; GO:0044238 primary metabolic process; GO:1901566 organonitrogen compound biosynthetic process; GO:1901576 organic substance biosynthetic process; G…	GO:0005840 ribosome; GO:0043226 organelle; GO:0043229 intracellular organelle; GO:0043232 intracellular non-membrane-bounded organelle; GO:0044464 cell part; GO:0005622 intracellular; GO:0005737 cytoplasm; GO:0032991 macromolecular complex; GO:0044424 intracellular part; GO:1990904 ribonucleoprotein complex; GO:0005623 cell; GO:0030529 intracellular ribonucleoprotein complex; GO:0044444 cytoplasm…	GO:0003735 structural constituent of ribosome; GO:0005198 structural molecule activity;	K02934	RP-L6e; large subunit ribosomal protein L6e	ath03010 Ribosome - Arabidopsis thaliana (thale cress);	IPR005568; IPR008991; IPR014722;	Ribosomal protein L6, N-terminal; Translation protein SH3-like domain; Ribosomal protein L2 domain 2;
CSA011544.1	55	0.554339	Down	0.0444112	K	PREDICTED: glycine-rich RNA-binding protein GRP1A-like [Nelumbo nucifera]	1	5.67e-08	78.814	GFGFVTFK(1)DEQSMR	2	-0.10372	7	0.28				0.813	0.639	1.401		1.215	nucleus			GO:0097159 organic cyclic compound binding; GO:1901363 heterocyclic compound binding; GO:1901265 nucleoside phosphate binding; GO:0005488 binding; GO:0003676 nucleic acid binding; GO:0000166 nucleotide binding; GO:0036094 small molecule binding;				IPR000504; IPR012677;	RNA recognition motif domain; Nucleotide-binding alpha-beta plait domain;
CSA018835.1	101	2.17885	Up	0.048827	K	PREDICTED: ureidoglycolate hydrolase [Vigna radiata var. radiata]	1	0.0010991	63.091	GGEDLSSVFVK(1)K	2	4.2317	5	1.442	1.375	1.336	1.117	1.27	1.118	0.287	0.778		cytoplasm	GO:0008152 metabolic process;		GO:0016787 hydrolase activity; GO:0003824 catalytic activity; GO:0016810 hydrolase activity, acting on carbon-nitrogen (but not peptide) bonds; GO:0016813 hydrolase activity, acting on carbon-nitrogen (but not peptide) bonds, in linear amidines;	K18151	UAH; ureidoglycolate amidohydrolase [EC:3.5.1.116]	ath00230 Purine metabolism - Arabidopsis thaliana (thale cress); ath01100 Metabolic pathways - Arabidopsis thaliana (thale cress);	IPR011650;	Peptidase M20, dimerisation domain;
CSA036938.1	216	0.102903	Down	0.000109255	K	ribulose-1 (chloroplast) [Carpinus putoensis]	1	9.14e-248	249.16	GGLDFTK(1)DDENVNSQPFMR	2	0.1089	29	0.039	0.06	0.197	0.114	0.286	0.272	2.245	2.331	1.954	cytoplasm	GO:0044699 single-organism process; GO:0015977 carbon fixation; GO:0008152 metabolic process; GO:0044710 single-organism metabolic process; GO:0071704 organic substance metabolic process;		GO:0000287 magnesium ion binding; GO:0003824 catalytic activity; GO:0016830 carbon-carbon lyase activity; GO:0005488 binding; GO:0016984 ribulose-bisphosphate carboxylase activity; GO:0043167 ion binding; GO:0016831 carboxy-lyase activity; GO:0046872 metal ion binding; GO:0043169 cation binding; GO:0016829 lyase activity;	K01601	rbcL; ribulose-bisphosphate carboxylase large chain [EC:4.1.1.39]	ath01200 Carbon metabolism - Arabidopsis thaliana (thale cress); ath01100 Metabolic pathways - Arabidopsis thaliana (thale cress); ath00630 Glyoxylate and dicarboxylate metabolism - Arabidopsis thaliana (thale cress); ath00710 Carbon fixation in photosynthetic organisms - Arabidopsis thaliana (thale cress);	IPR000685; IPR017443;	Ribulose bisphosphate carboxylase, large subunit, C-terminal; Ribulose bisphosphate carboxylase, large subunit, ferrodoxin-like N-terminal;
CSA020674.1	162	2.35741	Up	0.0226323	K	PREDICTED: endoplasmin homolog [Ziziphus jujuba]	1	0.0067764	52.391	GIGMTK(1)EDLIK	2	-1.736	1	0.522	0.818	0.617	1.559	1.752	1.352	0.859	0.472		endoplasmic reticulum	GO:0006457 protein folding; GO:0006950 response to stress; GO:0050896 response to stimulus; GO:0009987 cellular process;		GO:0005524 ATP binding; GO:1901265 nucleoside phosphate binding; GO:0001882 nucleoside binding; GO:0043167 ion binding; GO:0005515 protein binding; GO:0000166 nucleotide binding; GO:0097159 organic cyclic compound binding; GO:1901363 heterocyclic compound binding; GO:0032549 ribonucleoside binding; GO:0097367 carbohydrate derivative binding; GO:0032553 ribonucleotide binding; GO:0005488 binding; …	K09487	HSP90B; heat shock protein 90kDa beta	ath04141 Protein processing in endoplasmic reticulum - Arabidopsis thaliana (thale cress); ath04626 Plant-pathogen interaction - Arabidopsis thaliana (thale cress);	IPR020575; IPR020568; IPR003594;	Heat shock protein Hsp90, N-terminal; Ribosomal protein S5 domain 2-type fold; Histidine kinase-like ATPase, C-terminal domain;
CSA002213.1	21	1.75627	Up	0.00291619	K	PREDICTED: serpin-ZX-like [Malus domestica]	1	0.00030851	73.927	GK(1)DITELIASGR	2	-0.63932	9	0.876	1.244	1.236	1.161	1.41	1.193	0.663	0.756	0.722	nucleus
CSA033673.1	55	1.58537	Up	0.016898	K	PREDICTED: 40S ribosomal protein S12 [Vitis vinifera]	1	0.000282882	77.062	GLHEGAK(1)VIEK	3	0.41576	14	1.134	1.076	1.12	1.237	1.277	1.027	0.627	0.84	0.905	cytoplasm	GO:0006518 peptide metabolic process; GO:0043043 peptide biosynthetic process; GO:0044267 cellular protein metabolic process; GO:0006807 nitrogen compound metabolic process; GO:0009058 biosynthetic process; GO:0043603 cellular amide metabolic process; GO:0044238 primary metabolic process; GO:1901566 organonitrogen compound biosynthetic process; GO:1901576 organic substance biosynthetic process; G…	GO:0005840 ribosome; GO:0043226 organelle; GO:0043229 intracellular organelle; GO:0043232 intracellular non-membrane-bounded organelle; GO:0044464 cell part; GO:0005622 intracellular; GO:0005737 cytoplasm; GO:0032991 macromolecular complex; GO:0044424 intracellular part; GO:1990904 ribonucleoprotein complex; GO:0005623 cell; GO:0030529 intracellular ribonucleoprotein complex; GO:0044444 cytoplasm…	GO:0003735 structural constituent of ribosome; GO:0005198 structural molecule activity;	K02951	RP-S12e; small subunit ribosomal protein S12e	ath03010 Ribosome - Arabidopsis thaliana (thale cress);	IPR029064; IPR004038;	50S ribosomal protein L30e-like; Ribosomal protein L7Ae/L30e/S12e/Gadd45;
CSA030638.1	22	0.379773	Down	0.044212	K	PREDICTED: farnesyl pyrophosphate synthase 1 [Arachis duranensis]	1	0.000133218	81.92	GLSVIDSYK(1)LLK	2	0.23408	2				0.214	0.628		1.081	0.965	1.297	cytoplasm	GO:0006720 isoprenoid metabolic process; GO:0044711 single-organism biosynthetic process; GO:0044763 single-organism cellular process; GO:0044699 single-organism process; GO:0009058 biosynthetic process; GO:0044255 cellular lipid metabolic process; GO:0044238 primary metabolic process; GO:1901576 organic substance biosynthetic process; GO:0044237 cellular metabolic process; GO:0044249 cellular bi…			K00787	FDPS; farnesyl diphosphate synthase [EC:2.5.1.1 2.5.1.10]	ath00900 Terpenoid backbone biosynthesis - Arabidopsis thaliana (thale cress); ath01100 Metabolic pathways - Arabidopsis thaliana (thale cress); ath01110 Biosynthesis of secondary metabolites - Arabidopsis thaliana (thale cress);	IPR008949;	Isoprenoid synthase domain;
CSA013450.1	142	2.32799	Up	5.31e-05	K	PREDICTED: expansin-like A2 [Populus euphratica]	1	0.0176769	51.059	GMEEDLK(1)K	2	-3.2395	4	1.306	1.202	0.957	1.357	1.425	1.324	0.631	0.534	0.617	chloroplast	GO:0019953 sexual reproduction; GO:0000003 reproduction; GO:0022414 reproductive process; GO:0051704 multi-organism process; GO:0044703 multi-organism reproductive process;	GO:0005576 extracellular region;					IPR009009; IPR007112; IPR007117;	RlpA-like protein, double-psi beta-barrel domain; Expansin/pollen allergen, DPBB domain; Expansin, cellulose-binding-like domain;
CSA015476.1	127	2.62778	Up	0.00177877	K	PREDICTED: cysteine synthase [Vitis vinifera]	1	0.000718831	96.19	GMK(1)GAVQK	2	-2.4363	7	1.185	1.357	1.835	1.204	1.44	1.233	0.358	0.63	0.484	cytoplasm	GO:0000097 sulfur amino acid biosynthetic process; GO:0016053 organic acid biosynthetic process; GO:0044699 single-organism process; GO:0009058 biosynthetic process; GO:1901566 organonitrogen compound biosynthetic process; GO:0044237 cellular metabolic process; GO:0044272 sulfur compound biosynthetic process; GO:0000096 sulfur amino acid metabolic process; GO:0071704 organic substance metabolic p…		GO:0016829 lyase activity; GO:0004124 cysteine synthase activity; GO:0003824 catalytic activity; GO:0016835 carbon-oxygen lyase activity;	K01738	cysK; cysteine synthase A [EC:2.5.1.47]	ath01230 Biosynthesis of amino acids - Arabidopsis thaliana (thale cress); ath01200 Carbon metabolism - Arabidopsis thaliana (thale cress); ath00270 Cysteine and methionine metabolism - Arabidopsis thaliana (thale cress); ath01100 Metabolic pathways - Arabidopsis thaliana (thale cress); ath00920 Sulfur metabolism - Arabidopsis thaliana (thale cress); ath01110 Biosynthesis of secondary metabolites…	IPR001926;	Tryptophan synthase beta subunit-like PLP-dependent enzyme;
CSA022360.1	151	1.72608	Up	0.0215891	K	PREDICTED: methyl-CpG-binding domain-containing protein 11 isoform X1 [Vitis vinifera]	1	0.000823855	78.939	GNAAK(1)EIEK	2	-1.1571	10	1.241	1.278	0.993	1.116	1.11	1.453	0.554	0.742	0.837	nucleus		GO:0043226 organelle; GO:0043231 intracellular membrane-bounded organelle; GO:0043229 intracellular organelle; GO:0005634 nucleus; GO:0044464 cell part; GO:0005622 intracellular; GO:0044424 intracellular part; GO:0043227 membrane-bounded organelle; GO:0005623 cell;	GO:0097159 organic cyclic compound binding; GO:1901363 heterocyclic compound binding; GO:0003677 DNA binding; GO:0005488 binding; GO:0003676 nucleic acid binding;				IPR016177; IPR001739;	DNA-binding domain; Methyl-CpG DNA binding;
CSA030173.1	89	1.6267	Up	0.0270624	K	PREDICTED: 14-3-3-like protein A [Theobroma cacao]	1	8.4e-06	80.746	GNEDHVSIIK(1)EYR	3	-0.25577	6	1.045		1.11		1.333	1.177		0.762	0.781	plasma membrane			GO:0019904 protein domain specific binding; GO:0005515 protein binding; GO:0005488 binding;	K06630			IPR023410;	14-3-3 domain;
CSA003662.1	171	0.366112	Down	0.0477162	K	"PREDICTED: ribulose bisphosphate carboxylase/oxygenase activase, chloroplastic isoform X2 [Vitis vinifera]"	1	1.04e-07	77.776	GQGK(1)SFQCELVFAK	2	0.64468	4	0.235				0.44	0.519	0.926	1.571	1.442	chloroplast			GO:0005524 ATP binding; GO:1901265 nucleoside phosphate binding; GO:0001882 nucleoside binding; GO:0043167 ion binding; GO:0000166 nucleotide binding; GO:0097159 organic cyclic compound binding; GO:1901363 heterocyclic compound binding; GO:0032549 ribonucleoside binding; GO:0097367 carbohydrate derivative binding; GO:0032553 ribonucleotide binding; GO:0005488 binding; GO:0032550 purine ribonucleo…				IPR003959; IPR027417;	ATPase, AAA-type, core; P-loop containing nucleoside triphosphate hydrolase;
CSA027795.1	276	0.339686	Down	0.00659576	K	PREDICTED: monodehydroascorbate reductase isoform X1 [Vitis vinifera]	1	1.01e-05	56.817	GQVEEEK(1)GGIETDSFFK	2	1.5489	2		0.233	0.656	0.367	0.83	0.685		1.895	1.803	cytoplasm	GO:0044699 single-organism process; GO:0008152 metabolic process; GO:0055114 oxidation-reduction process; GO:0044710 single-organism metabolic process;		GO:0097159 organic cyclic compound binding; GO:1901363 heterocyclic compound binding; GO:1901265 nucleoside phosphate binding; GO:0050660 flavin adenine dinucleotide binding; GO:0003824 catalytic activity; GO:0005488 binding; GO:0043167 ion binding; GO:0043168 anion binding; GO:0000166 nucleotide binding; GO:0048037 cofactor binding; GO:0016491 oxidoreductase activity; GO:0036094 small molecule b…	K08232	E1.6.5.4; monodehydroascorbate reductase (NADH) [EC:1.6.5.4]	ath00053 Ascorbate and aldarate metabolism - Arabidopsis thaliana (thale cress); ath01100 Metabolic pathways - Arabidopsis thaliana (thale cress);	IPR016156; IPR023753;	FAD/NAD-linked reductase, dimerisation domain; FAD/NAD(P)-binding domain;
CSA008308.1	231	2.79543	Up	0.000299247	K	PREDICTED: basic endochitinase [Eucalyptus grandis]	1	0.0106846	57.174	GSNAK(1)AEDR	2	-0.12238	2	0.801	0.513	1.261	1.655	1.549	1.591	0.46	0.597	0.743	extracellular	GO:1901071 glucosamine-containing compound metabolic process; GO:0006030 chitin metabolic process; GO:0044036 cell wall macromolecule metabolic process; GO:0006026 aminoglycan catabolic process; GO:1901136 carbohydrate derivative catabolic process; GO:0006807 nitrogen compound metabolic process; GO:0006032 chitin catabolic process; GO:0005975 carbohydrate metabolic process; GO:0044238 primary met…		GO:0004553 hydrolase activity, hydrolyzing O-glycosyl compounds; GO:0016787 hydrolase activity; GO:0004568 chitinase activity; GO:0003824 catalytic activity; GO:0016798 hydrolase activity, acting on glycosyl bonds;	K20547	CHIB; basic endochitinase B [EC:3.2.1.14]	ath01100 Metabolic pathways - Arabidopsis thaliana (thale cress); ath00520 Amino sugar and nucleotide sugar metabolism - Arabidopsis thaliana (thale cress); ath04016 MAPK signaling pathway - plant - Arabidopsis thaliana (thale cress);	IPR023346; IPR000726;	Lysozyme-like domain; Glycoside hydrolase, family 19, catalytic;
CSA021791.1	385	1.68126	Up	0.0411629	K	PREDICTED: alcohol dehydrogenase class-3 [Daucus carota subsp. sativus]	1	0.00347876	61.344	GTAFGGFK(1)SR	2	0.40023	8	0.812	0.882	1.366	1.483	1.105	1.242	1.004	0.528	0.751	cytoplasm	GO:0006069 ethanol oxidation; GO:0008152 metabolic process; GO:1901615 organic hydroxy compound metabolic process; GO:0044710 single-organism metabolic process; GO:0006066 alcohol metabolic process; GO:0055114 oxidation-reduction process; GO:0044281 small molecule metabolic process; GO:0006067 ethanol metabolic process; GO:0044699 single-organism process; GO:0034308 primary alcohol metabolic proc…		GO:0016614 oxidoreductase activity, acting on CH-OH group of donors; GO:0016616 oxidoreductase activity, acting on the CH-OH group of donors, NAD or NADP as acceptor; GO:0046914 transition metal ion binding; GO:0003824 catalytic activity; GO:0005488 binding; GO:0043167 ion binding; GO:0046872 metal ion binding; GO:0043169 cation binding; GO:0008270 zinc ion binding; GO:0051903 S-(hydroxymethyl)gl…	K00121	frmA; S-(hydroxymethyl)glutathione dehydrogenase / alcohol dehydrogenase [EC:1.1.1.284 1.1.1.1]	ath00071 Fatty acid degradation - Arabidopsis thaliana (thale cress); ath00350 Tyrosine metabolism - Arabidopsis thaliana (thale cress); ath01200 Carbon metabolism - Arabidopsis thaliana (thale cress); ath01100 Metabolic pathways - Arabidopsis thaliana (thale cress); ath00010 Glycolysis / Gluconeogenesis - Arabidopsis thaliana (thale cress); ath01110 Biosynthesis of secondary metabolites - Arabid…	IPR011032; IPR016040; IPR013154; IPR013149;	GroES-like; NAD(P)-binding domain; Alcohol dehydrogenase, N-terminal; Alcohol dehydrogenase, C-terminal;
CSA000627.1	121	0.489549	Down	0.0285983	K	"PREDICTED: oxygen-evolving enhancer protein 1, chloroplastic [Ziziphus jujuba]"	1	4.64e-74	128.88	GTGTANQCPTIEGGVDK(1)FAFK	3	-0.052301	11	0.114	0.345		0.346	0.779	1.029	1.508	1.586	1.255	chloroplast	GO:0050794 regulation of cellular process; GO:0043467 regulation of generation of precursor metabolites and energy; GO:0008152 metabolic process; GO:0050789 regulation of biological process; GO:0042549 photosystem II stabilization; GO:0019222 regulation of metabolic process; GO:0031323 regulation of cellular metabolic process; GO:0044237 cellular metabolic process; GO:0009987 cellular process; GO…	GO:0016020 membrane; GO:0009523 photosystem II; GO:0019898 extrinsic component of membrane; GO:0098796 membrane protein complex; GO:0009654 photosystem II oxygen evolving complex; GO:0042651 thylakoid membrane; GO:0031224 intrinsic component of membrane; GO:0032991 macromolecular complex; GO:0044424 intracellular part; GO:0005623 cell; GO:0016021 integral component of membrane; GO:0034357 photosy…	GO:0043169 cation binding; GO:0046872 metal ion binding; GO:0005509 calcium ion binding; GO:0005488 binding; GO:0043167 ion binding;	K02716	psbO; photosystem II oxygen-evolving enhancer protein 1	ath00195 Photosynthesis - Arabidopsis thaliana (thale cress); ath01100 Metabolic pathways - Arabidopsis thaliana (thale cress);	IPR011250;	Outer membrane protein/outer membrane enzyme PagP, beta-barrel;
CSA032136.1	90	0.215602	Down	0.00437976	K	PREDICTED: 60S acidic ribosomal protein P0 [Vitis vinifera]	1	5.87e-07	72.681	GTVEIITPVELIK(1)K	2	0.19212	3		0.906	0.95		0.317	0.271	1.157	1.425	1.508	chloroplast
CSA015898.1	117	0.207667	Down	0.0120862	K	"PREDICTED: aldehyde dehydrogenase family 2 member B4, mitochondrial [Theobroma cacao]"	1	9.82e-12	73.057	GVEQGPQIDSEQFEK(1)VLR	2	1.0849	6					0.296	0.197	1.343	1.316	0.937	cytoplasm	GO:0044699 single-organism process; GO:0008152 metabolic process; GO:0055114 oxidation-reduction process; GO:0044710 single-organism metabolic process;		GO:0016620 oxidoreductase activity, acting on the aldehyde or oxo group of donors, NAD or NADP as acceptor; GO:0003824 catalytic activity; GO:0016491 oxidoreductase activity; GO:0016903 oxidoreductase activity, acting on the aldehyde or oxo group of donors;				IPR016161; IPR015590; IPR016162; IPR016163;	Aldehyde/histidinol dehydrogenase; Aldehyde dehydrogenase domain; Aldehyde dehydrogenase N-terminal domain; Aldehyde dehydrogenase, C-terminal;
CSA010528.1	22	1.56493	Up	0.0216436	K	PREDICTED: 60S ribosomal protein L27-3 [Musa acuminata subsp. malaccensis]	1	0.00117362	70.942	HAGSK(1)AVIAK	2	0.14626	6	1.131	0.893		1.202	1.197	1.196	0.576	0.93	0.738	cytoplasm	GO:0006518 peptide metabolic process; GO:0043043 peptide biosynthetic process; GO:0044267 cellular protein metabolic process; GO:0006807 nitrogen compound metabolic process; GO:0009058 biosynthetic process; GO:0043603 cellular amide metabolic process; GO:0044238 primary metabolic process; GO:1901566 organonitrogen compound biosynthetic process; GO:1901576 organic substance biosynthetic process; G…	GO:0005840 ribosome; GO:0043226 organelle; GO:0043229 intracellular organelle; GO:0043232 intracellular non-membrane-bounded organelle; GO:0044464 cell part; GO:0005622 intracellular; GO:0005737 cytoplasm; GO:0032991 macromolecular complex; GO:0044424 intracellular part; GO:1990904 ribonucleoprotein complex; GO:0005623 cell; GO:0030529 intracellular ribonucleoprotein complex; GO:0044444 cytoplasm…	GO:0003735 structural constituent of ribosome; GO:0005198 structural molecule activity;	K02901	RP-L27e; large subunit ribosomal protein L27e	ath03010 Ribosome - Arabidopsis thaliana (thale cress);	IPR008991; IPR014722;	Translation protein SH3-like domain; Ribosomal protein L2 domain 2;
CSA012532.1	710	1.51608	Up	0.0265806	K	"PREDICTED: transketolase, chloroplastic [Nelumbo nucifera]"	1	0.00528786	96.19	HIGSK(1)GK	2	0.34962	8	1.059	1.176	1.344	1.123	1.165	1.194	0.586	0.729	0.972	chloroplast	GO:0008152 metabolic process;		GO:0016740 transferase activity; GO:0003824 catalytic activity; GO:0004802 transketolase activity; GO:0016744 transferase activity, transferring aldehyde or ketonic groups;	K00615	E2.2.1.1; transketolase [EC:2.2.1.1]	ath01230 Biosynthesis of amino acids - Arabidopsis thaliana (thale cress); ath00030 Pentose phosphate pathway - Arabidopsis thaliana (thale cress); ath01200 Carbon metabolism - Arabidopsis thaliana (thale cress); ath01100 Metabolic pathways - Arabidopsis thaliana (thale cress); ath00710 Carbon fixation in photosynthetic organisms - Arabidopsis thaliana (thale cress); ath01110 Biosynthesis of seco…	IPR005474; IPR009014; IPR033248; IPR005475; IPR029061;	Transketolase, N-terminal; Transketolase C-terminal/Pyruvate-ferredoxin oxidoreductase domain II; Transketolase, C-terminal domain; Transketolase-like, pyrimidine-binding domain; Thiamin diphosphate-binding fold;
CSA005509.1	243	1.96299	Up	0.00539879	K	Thylakoid lumenal 19 kDa protein [Morus notabilis]	1	0.00291518	101.33	HIHK(1)SFK	2	-0.5539	4	0.922	0.872		1.455	1.376	1.165	0.79	0.707	0.515	chloroplast	GO:0008152 metabolic process; GO:0044237 cellular metabolic process; GO:0009987 cellular process; GO:0015979 photosynthesis;	GO:0016020 membrane; GO:0009523 photosystem II; GO:0019898 extrinsic component of membrane; GO:0098796 membrane protein complex; GO:0009654 photosystem II oxygen evolving complex; GO:0042651 thylakoid membrane; GO:0032991 macromolecular complex; GO:0044424 intracellular part; GO:0005623 cell; GO:0034357 photosynthetic membrane; GO:0009521 photosystem; GO:1902494 catalytic complex; GO:0044425 memb…	GO:0043169 cation binding; GO:0046872 metal ion binding; GO:0005509 calcium ion binding; GO:0005488 binding; GO:0043167 ion binding;				IPR016123;	Mog1/PsbP, alpha/beta/alpha sandwich;
CSA022696.1	488	1.6191	Up	0.0148709	K	PREDICTED: structural maintenance of chromosomes protein 1 [Vitis vinifera]	1	0.00165438	104.06	HK(1)EELTR	2	-0.57926	2	1.198	1.002	1.129	1.215	1.187	1.279	0.646	0.64	0.977	cytoplasm	GO:0016043 cellular component organization; GO:0051276 chromosome organization; GO:0009987 cellular process; GO:0006996 organelle organization; GO:0071840 cellular component organization or biogenesis;	GO:0043226 organelle; GO:0043229 intracellular organelle; GO:0043232 intracellular non-membrane-bounded organelle; GO:0044464 cell part; GO:0005622 intracellular; GO:0005694 chromosome; GO:0044424 intracellular part; GO:0005623 cell; GO:0043228 non-membrane-bounded organelle;	GO:0005524 ATP binding; GO:1901265 nucleoside phosphate binding; GO:0001882 nucleoside binding; GO:0043167 ion binding; GO:0005515 protein binding; GO:0000166 nucleotide binding; GO:0097159 organic cyclic compound binding; GO:1901363 heterocyclic compound binding; GO:0032549 ribonucleoside binding; GO:0097367 carbohydrate derivative binding; GO:0032553 ribonucleotide binding; GO:0005488 binding; …	K06636			IPR010935; IPR027417; IPR003395;	SMCs flexible hinge; P-loop containing nucleoside triphosphate hydrolase; RecF/RecN/SMC, N-terminal;
CSA018101.1	113	1.99441	Up	0.0172981	K	PREDICTED: probable nucleoredoxin 1 [Ziziphus jujuba]	1	0.0162359	80.684	HLK(1)ELFK	2	-2.3119	7	0.972	1.093	0.836	1.385	1.369	1.272	0.85		0.496	nucleus	GO:0050794 regulation of cellular process; GO:0042592 homeostatic process; GO:0065008 regulation of biological quality; GO:0050789 regulation of biological process; GO:0045454 cell redox homeostasis; GO:0044763 single-organism cellular process; GO:0019725 cellular homeostasis; GO:0044699 single-organism process; GO:0009987 cellular process; GO:0065007 biological regulation;						IPR004146; IPR012336; IPR013766;	DC1; Thioredoxin-like fold; Thioredoxin domain;
CSA027825.1	130	0.217084	Down	0.00488291	K	"PREDICTED: peroxiredoxin-2E-1, chloroplastic [Nelumbo nucifera]"	1	7.27e-06	84.753	HLPSFVEK(1)AAELK	2	-0.30752	10		0.212	0.34	0.227	0.416	0.486	2.095	1.315	1.763	chloroplast	GO:0050794 regulation of cellular process; GO:0042592 homeostatic process; GO:0065008 regulation of biological quality; GO:0050789 regulation of biological process; GO:0045454 cell redox homeostasis; GO:0044763 single-organism cellular process; GO:0019725 cellular homeostasis; GO:0044699 single-organism process; GO:0009987 cellular process; GO:0065007 biological regulation;		GO:0003824 catalytic activity; GO:0016491 oxidoreductase activity;				IPR012336; IPR013740; IPR013766;	Thioredoxin-like fold; Redoxin; Thioredoxin domain;
CSA022823.1	40	2.45485	Up	0.0421456	K	PREDICTED: GTP-binding nuclear protein Ran-3-like [Vigna radiata var. radiata]	1	0.000978088	103.01	HLTGEFEK(1)K	2	-0.074839	4	1.033	0.859	1.313	1.318	1.995	1.027	0.506	0.567	0.693	cytoplasm	GO:0050794 regulation of cellular process; GO:0044700 single organism signaling; GO:0051716 cellular response to stimulus; GO:0046907 intracellular transport; GO:0035556 intracellular signal transduction; GO:0044699 single-organism process; GO:0051169 nuclear transport; GO:0071702 organic substance transport; GO:0007264 small GTPase mediated signal transduction; GO:0023052 signaling; GO:0050896 r…		GO:1901265 nucleoside phosphate binding; GO:0001882 nucleoside binding; GO:0043167 ion binding; GO:0016817 hydrolase activity, acting on acid anhydrides; GO:0016787 hydrolase activity; GO:0000166 nucleotide binding; GO:0017111 nucleoside-triphosphatase activity; GO:0097159 organic cyclic compound binding; GO:1901363 heterocyclic compound binding; GO:0032549 ribonucleoside binding; GO:0097367 carb…	K07936	RAN; GTP-binding nuclear protein Ran	ath03008 Ribosome biogenesis in eukaryotes - Arabidopsis thaliana (thale cress); ath03013 RNA transport - Arabidopsis thaliana (thale cress);	IPR005225; IPR027417;	Small GTP-binding protein domain; P-loop containing nucleoside triphosphate hydrolase;
CSA023182.1	128	1.80883	Up	0.0163333	K	"PREDICTED: ribosome-binding factor PSRP1, chloroplastic [Jatropha curcas]"	1	0.00143516	104.01	HVEEK(1)VGK	2	-0.37535	9	1.093	0.845	1.322	1.4	1.092	1.4	0.628	0.596	0.926	chloroplast	GO:0008152 metabolic process; GO:0044238 primary metabolic process;						IPR032528;	Sigma 54 modulation/S30EA ribosomal protein, C-terminal;
CSA004531.1	142	1.69476	Up	0.000877515	K	PREDICTED: carboxymethylenebutenolidase homolog [Citrus sinensis]	1	0.000581255	93.556	IAK(1)DITTSK	2	-0.15929	12	1.305	1.263	0.854	1.257	1.247	1.187	0.632	0.724	0.811	chloroplast			GO:0016787 hydrolase activity; GO:0003824 catalytic activity;				IPR029058; IPR002925;	Alpha/Beta hydrolase fold; Dienelactone hydrolase;
CSA008625.1	608	1.95266	Up	0.000391246	K	"PREDICTED: glycine--tRNA ligase, mitochondrial 1-like [Nicotiana attenuata]"	1	0.00137425	54.898	IAK(1)SLTAAGISYK	2	1.1535	4	1.099	1.182	1.203	1.347	1.292	1.235	0.671	0.576	0.74	chloroplast	GO:0006426 glycyl-tRNA aminoacylation; GO:0006518 peptide metabolic process; GO:0006725 cellular aromatic compound metabolic process; GO:0044267 cellular protein metabolic process; GO:0044699 single-organism process; GO:0009058 biosynthetic process; GO:1901566 organonitrogen compound biosynthetic process; GO:0043039 tRNA aminoacylation; GO:0044237 cellular metabolic process; GO:0071704 organic su…	GO:0044424 intracellular part; GO:0005623 cell; GO:0044464 cell part; GO:0005622 intracellular; GO:0005737 cytoplasm;	GO:0016876 ligase activity, forming aminoacyl-tRNA and related compounds; GO:0005524 ATP binding; GO:1901265 nucleoside phosphate binding; GO:0016875 ligase activity, forming carbon-oxygen bonds; GO:0001882 nucleoside binding; GO:0043167 ion binding; GO:0016874 ligase activity; GO:0000166 nucleotide binding; GO:0097159 organic cyclic compound binding; GO:1901363 heterocyclic compound binding; GO:…	K01880	GARS; glycyl-tRNA synthetase [EC:6.1.1.14]	ath00970 Aminoacyl-tRNA biosynthesis - Arabidopsis thaliana (thale cress);	IPR033731; IPR002314; IPR004154; IPR006195;	Glycyl-tRNA synthetase-like core domain; Aminoacyl-tRNA synthetase, class II (G/ P/ S/T); Anticodon-binding; Aminoacyl-tRNA synthetase, class II;
CSA012999.1	149	1.62415	Up	0.0136264	K	PREDICTED: 40S ribosomal protein S7 [Nelumbo nucifera]	1	0.00206804	89.355	IDGSK(1)IIK	2	1.349	12	0.969	0.729	0.894	1.302	1.211	1.442	0.772	1.01	0.661	cytoplasm	GO:0006518 peptide metabolic process; GO:0043043 peptide biosynthetic process; GO:0044267 cellular protein metabolic process; GO:0006807 nitrogen compound metabolic process; GO:0009058 biosynthetic process; GO:0043603 cellular amide metabolic process; GO:0044238 primary metabolic process; GO:1901566 organonitrogen compound biosynthetic process; GO:1901576 organic substance biosynthetic process; G…	GO:0005840 ribosome; GO:0043226 organelle; GO:0043229 intracellular organelle; GO:0043232 intracellular non-membrane-bounded organelle; GO:0044464 cell part; GO:0005622 intracellular; GO:0005737 cytoplasm; GO:0032991 macromolecular complex; GO:0044424 intracellular part; GO:1990904 ribonucleoprotein complex; GO:0005623 cell; GO:0030529 intracellular ribonucleoprotein complex; GO:0044444 cytoplasm…	GO:0003735 structural constituent of ribosome; GO:0005198 structural molecule activity;	K02993	RP-S7e; small subunit ribosomal protein S7e	ath03010 Ribosome - Arabidopsis thaliana (thale cress);
CSA035147.1	485	1.96074	Up	0.0186657	K	PREDICTED: importin subunit alpha [Nicotiana attenuata]	1	2.15e-17	84.508	IENLQSHDNNEIYEK(1)AVK	3	4.0419	5		1.11	1.675	1.429	0.95	1.21	0.75	0.525	0.566	nucleus	GO:0046907 intracellular transport; GO:0072594 establishment of protein localization to organelle; GO:0017038 protein import; GO:1902593 single-organism nuclear import; GO:0044699 single-organism process; GO:0051169 nuclear transport; GO:0071702 organic substance transport; GO:0015031 protein transport; GO:1902582 single-organism intracellular transport; GO:0051234 establishment of localization; …	GO:0043226 organelle; GO:0043231 intracellular membrane-bounded organelle; GO:0043229 intracellular organelle; GO:0005634 nucleus; GO:0044464 cell part; GO:0005622 intracellular; GO:0005737 cytoplasm; GO:0044424 intracellular part; GO:0043227 membrane-bounded organelle; GO:0005623 cell;	GO:0022892 substrate-specific transporter activity; GO:0005515 protein binding; GO:0008565 protein transporter activity; GO:0005488 binding; GO:0005215 transporter activity;				IPR002652; IPR011989; IPR016024;	Importin-alpha, importin-beta-binding domain; Armadillo-like helical; Armadillo-type fold;
CSA009779.1	473	1.98462	Up	0.0114529	K	"PREDICTED: beta-fructofuranosidase, insoluble isoenzyme CWINV1 [Eucalyptus grandis]"	1	0.00994932	89.55	IFK(1)DQNK	2	0.57391	2	0.976	0.92	0.972	1.26	1.569	1.333	0.573	0.587	0.961	vacuolar membrane	GO:0008152 metabolic process; GO:0005975 carbohydrate metabolic process; GO:0044238 primary metabolic process; GO:0071704 organic substance metabolic process;		GO:0004553 hydrolase activity, hydrolyzing O-glycosyl compounds; GO:0016787 hydrolase activity; GO:0003824 catalytic activity; GO:0016798 hydrolase activity, acting on glycosyl bonds;	K01193	INV; beta-fructofuranosidase [EC:3.2.1.26]	ath00052 Galactose metabolism - Arabidopsis thaliana (thale cress); ath01100 Metabolic pathways - Arabidopsis thaliana (thale cress); ath00500 Starch and sucrose metabolism - Arabidopsis thaliana (thale cress);	IPR013148; IPR023296; IPR013189; IPR013320;	Glycosyl hydrolase family 32, N-terminal; Glycosyl hydrolase, five-bladed beta-propellor domain; Glycosyl hydrolase family 32, C-terminal; Concanavalin A-like lectin/glucanase domain;
CSA021191.1	339	1.58777	Up	0.00536387	K	PREDICTED: annexin D1 [Eucalyptus grandis]	1	0.0074771	60.478	IIK(1)EEYHR	3	-0.85546	3	0.979	1.315	0.807	1.232	1.133	1.339	0.704	0.739	0.898	cytoplasm			GO:0005544 calcium-dependent phospholipid binding; GO:0005488 binding; GO:0005543 phospholipid binding; GO:0043167 ion binding; GO:0008289 lipid binding; GO:0043169 cation binding; GO:0046872 metal ion binding; GO:0043168 anion binding; GO:0005509 calcium ion binding;	K17098
CSA030262.1	237	1.90695	Up	0.000784953	K	PREDICTED: proteasome subunit alpha type-3-like [Populus euphratica]	1	0.00247532	64.82	IIYK(1)VHDEAK	2	2.7347	6	1.235	1.258	0.935	1.261	1.247	1.349	0.562	0.752	0.711	cytoskeleton	GO:0043632 modification-dependent macromolecule catabolic process; GO:0051603 proteolysis involved in cellular protein catabolic process; GO:0044265 cellular macromolecule catabolic process; GO:0044257 cellular protein catabolic process; GO:0019941 modification-dependent protein catabolic process; GO:0044267 cellular protein metabolic process; GO:0006511 ubiquitin-dependent protein catabolic proc…	GO:0019773 proteasome core complex, alpha-subunit complex; GO:1902494 catalytic complex; GO:0000502 proteasome complex; GO:0044464 cell part; GO:0005622 intracellular; GO:0005839 proteasome core complex; GO:0032991 macromolecular complex; GO:0044424 intracellular part; GO:1905368 peptidase complex; GO:0005623 cell; GO:0043234 protein complex; GO:1905369 endopeptidase complex;	GO:0004175 endopeptidase activity; GO:0004298 threonine-type endopeptidase activity; GO:0008233 peptidase activity; GO:0070003 threonine-type peptidase activity; GO:0003824 catalytic activity; GO:0070011 peptidase activity, acting on L-amino acid peptides; GO:0016787 hydrolase activity;	K02727	PSMA3; 20S proteasome subunit alpha 7 [EC:3.4.25.1]	ath03050 Proteasome - Arabidopsis thaliana (thale cress);	IPR029055; IPR000426;	Nucleophile aminohydrolases, N-terminal; Proteasome alpha-subunit, N-terminal domain;
CSA018346.1	184	1.63625	Up	0.00410358	K	PREDICTED: golgin subfamily A member 2-like [Nicotiana sylvestris]	1	0.0121853	44.511	IK(1)EITIGSAGSK	2	-0.51186	1	1.004	1.097	1.128	1.15	1.25	1.309	0.736	0.879	0.645	chloroplast
CSA000172.1	106	1.63194	Up	0.0413152	K	PREDICTED: hydroxyacylglutathione hydrolase cytoplasmic [Nicotiana sylvestris]	1	0.00357344	68.657	IK(1)ELVPGIK	2	0.48457	3	1.231	1.014	0.949	1.441	1.287	1.005	0.696	0.64	0.956	cytoplasm	GO:0006089 lactate metabolic process; GO:0051596 methylglyoxal catabolic process; GO:1901615 organic hydroxy compound metabolic process; GO:0042182 ketone catabolic process; GO:0044712 single-organism catabolic process; GO:0044281 small molecule metabolic process; GO:0044763 single-organism cellular process; GO:0006081 cellular aldehyde metabolic process; GO:0044699 single-organism process; GO:00…		GO:0016787 hydrolase activity; GO:0004416 hydroxyacylglutathione hydrolase activity; GO:0016790 thiolester hydrolase activity; GO:0003824 catalytic activity; GO:0016788 hydrolase activity, acting on ester bonds;	K01069	gloB; hydroxyacylglutathione hydrolase [EC:3.1.2.6]	ath00620 Pyruvate metabolism - Arabidopsis thaliana (thale cress);	IPR001279; IPR032282;	Metallo-beta-lactamase; Hydroxyacylglutathione hydrolase, C-terminal domain;
CSA017430.1	305	0.396236	Down	0.000642069	K	"PREDICTED: chloroplast stem-loop binding protein of 41 kDa a, chloroplastic-like [Populus euphratica]"	1	0.0118115	47.706	ILESLK(1)VPVAV	2	-0.22258	1		0.302	0.431	0.475	0.741	0.584	1.491	1.432	1.613	cytoplasm			GO:0048037 cofactor binding; GO:0003824 catalytic activity; GO:0005488 binding; GO:0050662 coenzyme binding;				IPR001509; IPR016040;	NAD-dependent epimerase/dehydratase; NAD(P)-binding domain;
CSA019899.1	51	1.59425	Up	0.0200808	K	PREDICTED: 14-3-3 protein 7 [Jatropha curcas]	1	2.23e-05	98.406	ILSSIEQK(1)EEGK	2	-2.5201	8	1.224	1.162	1.222	1.29	1.087	1.143	0.889	0.54	0.775	cytoplasm			GO:0019904 protein domain specific binding; GO:0005515 protein binding; GO:0005488 binding;	K06630			IPR023410;	14-3-3 domain;
CSA003078.1	72	1.82387	Up	0.0158738	K	PREDICTED: 14-3-3-like protein B [Cicer arietinum]	1	8.96e-20	149.23	ILSSIEQK(1)EESR	2	-0.64153	12	1.218	0.92	1.404	1.398	1.317	1.024	0.851	0.571	0.649	nucleus,plasma membrane			GO:0019904 protein domain specific binding; GO:0005515 protein binding; GO:0005488 binding;	K06630			IPR023410;	14-3-3 domain;
CSA034956.1	17	1.67823	Up	0.0181439	K	ATP synthase CF1 beta chain (chloroplast) [Camellia crapnelliana]	1	1.75e-37	136.99	INPATSGPGVSVLEK(1)K	3	0.029329	26	1.114	1.045	1.345	1.366	1.034	1.26	0.561	0.841	0.789	chloroplast	GO:0009116 nucleoside metabolic process; GO:0042278 purine nucleoside metabolic process; GO:0006725 cellular aromatic compound metabolic process; GO:0009167 purine ribonucleoside monophosphate metabolic process; GO:0009259 ribonucleotide metabolic process; GO:0009117 nucleotide metabolic process; GO:0044699 single-organism process; GO:0044237 cellular metabolic process; GO:0006796 phosphate-conta…						IPR004100; IPR027417;	ATPase, F1/V1/A1 complex, alpha/beta subunit, N-terminal domain; P-loop containing nucleoside triphosphate hydrolase;
CSA012572.1	123	1.98791	Up	0.0125689	K	PREDICTED: 60S ribosomal protein L4 [Ziziphus jujuba]	1	0.00193296	114.02	INVNQK(1)R	2	1.6968	5	1.237	0.883	0.839	1.116	1.353	1.656	0.641	0.705	0.73	cytoplasm	GO:0006518 peptide metabolic process; GO:0043043 peptide biosynthetic process; GO:0044267 cellular protein metabolic process; GO:0006807 nitrogen compound metabolic process; GO:0009058 biosynthetic process; GO:0043603 cellular amide metabolic process; GO:0044238 primary metabolic process; GO:1901566 organonitrogen compound biosynthetic process; GO:1901576 organic substance biosynthetic process; G…	GO:0005840 ribosome; GO:0043226 organelle; GO:0043229 intracellular organelle; GO:0043232 intracellular non-membrane-bounded organelle; GO:0044464 cell part; GO:0005622 intracellular; GO:0005737 cytoplasm; GO:0032991 macromolecular complex; GO:0044424 intracellular part; GO:1990904 ribonucleoprotein complex; GO:0005623 cell; GO:0030529 intracellular ribonucleoprotein complex; GO:0044444 cytoplasm…	GO:0003735 structural constituent of ribosome; GO:0005198 structural molecule activity;	K02930	RP-L4e; large subunit ribosomal protein L4e	ath03010 Ribosome - Arabidopsis thaliana (thale cress);	IPR023574; IPR025755;	Ribosomal protein L4 domain; 60S ribosomal protein L4, C-terminal domain;
CSA010844.1	66	1.54243	Up	0.00979829	K	PREDICTED: calreticulin-3 [Glycine max]	1	0.0086652	59.067	IPEFTNK(1)DR	2	-0.80569	4	0.714	0.787	0.937	1.452	1.274	1.18	0.985	0.793	0.79	cytoplasm	GO:0006457 protein folding; GO:0009987 cellular process;	GO:0043226 organelle; GO:0043231 intracellular membrane-bounded organelle; GO:0043229 intracellular organelle; GO:0005783 endoplasmic reticulum; GO:0044464 cell part; GO:0005622 intracellular; GO:0005737 cytoplasm; GO:0012505 endomembrane system; GO:0044424 intracellular part; GO:0043227 membrane-bounded organelle; GO:0005623 cell; GO:0044444 cytoplasmic part;	GO:0043169 cation binding; GO:0046872 metal ion binding; GO:0005515 protein binding; GO:0005509 calcium ion binding; GO:0051082 unfolded protein binding; GO:0005488 binding; GO:0043167 ion binding;				IPR009033; IPR013320;	Calreticulin/calnexin, P domain; Concanavalin A-like lectin/glucanase domain;
CSA028194.1	295	1.99422	Up	0.000648497	K	"PREDICTED: ATP-dependent zinc metalloprotease FTSH, chloroplastic [Jatropha curcas]"	1	3.99e-06	64.565	IPK(1)GCLLVGPPGTGK	2	-0.21367	4	1.25	1.201	1.316	1.218	1.197	1.372	0.686	0.563	0.638	chloroplast	GO:0006508 proteolysis; GO:0008152 metabolic process; GO:0043170 macromolecule metabolic process; GO:0019538 protein metabolic process; GO:0044238 primary metabolic process; GO:0071704 organic substance metabolic process;	GO:0016020 membrane;	GO:0004222 metalloendopeptidase activity; GO:0008233 peptidase activity; GO:0005524 ATP binding; GO:1901265 nucleoside phosphate binding; GO:0001882 nucleoside binding; GO:0043167 ion binding; GO:0008237 metallopeptidase activity; GO:0016787 hydrolase activity; GO:0000166 nucleotide binding; GO:0004175 endopeptidase activity; GO:0097159 organic cyclic compound binding; GO:1901363 heterocyclic com…	K03798			IPR003593; IPR003959; IPR000642; IPR027417;	AAA+ ATPase domain; ATPase, AAA-type, core; Peptidase M41; P-loop containing nucleoside triphosphate hydrolase;
CSA032793.1	377	1.5298	Up	0.0194646	K	PREDICTED: luminal-binding protein 5 [Theobroma cacao]	1	0.00448681	66.568	IPK(1)VQQLLK	2	1.7664	2	1.025	1.111	1.101	1.023	1.374	1.186	0.86	0.765	0.723	endoplasmic reticulum				K09490	HSPA5; heat shock 70kDa protein 5	ath03060 Protein export - Arabidopsis thaliana (thale cress); ath04141 Protein processing in endoplasmic reticulum - Arabidopsis thaliana (thale cress);	IPR029048; IPR029047;	Heat shock protein 70kD, C-terminal domain; Heat shock protein 70kD, peptide-binding domain;
CSA026341.1	354	1.59508	Up	0.0105347	K	PREDICTED: patellin-3-like [Gossypium arboreum]	1	0.00357344	68.657	IQFLEK(1)SIR	2	1.633	5	1.203	1.738	1.607	1.045	1.14	0.948	0.762	0.651	0.535	cytoplasm	GO:0006810 transport; GO:0051179 localization; GO:0051234 establishment of localization;	GO:0016020 membrane; GO:0044425 membrane part; GO:0005622 intracellular; GO:0044464 cell part; GO:0031224 intrinsic component of membrane; GO:0005623 cell; GO:0016021 integral component of membrane;	GO:0005215 transporter activity;				IPR001251; IPR009038; IPR011074;	CRAL-TRIO lipid binding domain; GOLD domain; CRAL/TRIO, N-terminal domain;
CSA002712.1	301	0.376946	Down	0.00135041	K	PREDICTED: enolase [Sesamum indicum]	1	1.6e-09	88.561	IQIVGDDLLVTNPK(1)R	2	0.36008	5			0.506	0.303	0.64	0.592	1.355	1.39	1.343	chloroplast	GO:0006757 ATP generation from ADP; GO:0009116 nucleoside metabolic process; GO:0042278 purine nucleoside metabolic process; GO:0006165 nucleoside diphosphate phosphorylation; GO:0046031 ADP metabolic process; GO:0019362 pyridine nucleotide metabolic process; GO:0006096 glycolytic process; GO:0009167 purine ribonucleoside monophosphate metabolic process; GO:0009117 nucleotide metabolic process; G…	GO:1902494 catalytic complex; GO:0044464 cell part; GO:0005622 intracellular; GO:0005737 cytoplasm; GO:0032991 macromolecular complex; GO:0044424 intracellular part; GO:0044445 cytosolic part; GO:0005623 cell; GO:0005829 cytosol; GO:0000015 phosphopyruvate hydratase complex; GO:0044444 cytoplasmic part;	GO:0000287 magnesium ion binding; GO:0004634 phosphopyruvate hydratase activity; GO:0003824 catalytic activity; GO:0005488 binding; GO:0043167 ion binding; GO:0046872 metal ion binding; GO:0043169 cation binding; GO:0016829 lyase activity; GO:0016836 hydro-lyase activity; GO:0016835 carbon-oxygen lyase activity;	K01689	ENO; enolase [EC:4.2.1.11]	ath01230 Biosynthesis of amino acids - Arabidopsis thaliana (thale cress); ath03018 RNA degradation - Arabidopsis thaliana (thale cress); ath01200 Carbon metabolism - Arabidopsis thaliana (thale cress); ath01100 Metabolic pathways - Arabidopsis thaliana (thale cress); ath00010 Glycolysis / Gluconeogenesis - Arabidopsis thaliana (thale cress); ath01110 Biosynthesis of secondary metabolites - Arabi…	IPR029065; IPR020810; IPR029017; IPR020811;	Enolase C-terminal domain-like; Enolase, C-terminal TIM barrel domain; Enolase N-terminal domain-like; Enolase, N-terminal;
CSA014079.1	53	1.69292	Up	0.0151387	K	PREDICTED: transcription factor Pur-alpha 1 [Vitis vinifera]	1	0.0143781	54.539	ISEK(1)TSATR	2	0.30537	2	1.138	1.24	1.188	1.215	1.206	1.109	0.806		0.583	nucleus
CSA007849.1	208	1.79695	Up	0.00705787	K	PREDICTED: subtilisin-like protease SBT1.5 [Vitis vinifera]	1	0.00400461	80.165	ISK(1)EDDYK	2	-0.037252	4	1.198	0.979	0.733	1.298	1.422	1.267	0.702	0.582	0.944	plasma membrane	GO:0006508 proteolysis; GO:0008152 metabolic process; GO:0043170 macromolecule metabolic process; GO:0019538 protein metabolic process; GO:0044238 primary metabolic process; GO:0071704 organic substance metabolic process;		GO:0004252 serine-type endopeptidase activity; GO:0004175 endopeptidase activity; GO:0008233 peptidase activity; GO:0003824 catalytic activity; GO:0017171 serine hydrolase activity; GO:0008236 serine-type peptidase activity; GO:0070011 peptidase activity, acting on L-amino acid peptides; GO:0016787 hydrolase activity;				IPR034197; IPR000209; IPR010259;	Cucumisin-like catalytic domain; Peptidase S8/S53 domain; Peptidase S8 propeptide/proteinase inhibitor I9;
CSA030644.1	73	0.311191	Down	0.0133424	K	"PREDICTED: ATP synthase subunit d, mitochondrial-like [Gossypium hirsutum]"	1	2.32e-11	67.685	ISTMTAEEYFSK(1)HPEVK	3	0.29766	2		0.499		0.306		0.491	1.45	1.35	1.051	cytoplasm	GO:0009116 nucleoside metabolic process; GO:0042278 purine nucleoside metabolic process; GO:0009167 purine ribonucleoside monophosphate metabolic process; GO:0009117 nucleotide metabolic process; GO:0044699 single-organism process; GO:0046129 purine ribonucleoside biosynthetic process; GO:0009163 nucleoside biosynthetic process; GO:0009058 biosynthetic process; GO:0009156 ribonucleoside monophosp…	GO:0016020 membrane; GO:0098800 inner mitochondrial membrane protein complex; GO:0031090 organelle membrane; GO:0098796 membrane protein complex; GO:0005737 cytoplasm; GO:0032991 macromolecular complex; GO:0098798 mitochondrial protein complex; GO:0044424 intracellular part; GO:0005623 cell; GO:0044455 mitochondrial membrane part; GO:0044422 organelle part; GO:0005740 mitochondrial envelope; GO:0…	GO:0015075 ion transmembrane transporter activity; GO:0022892 substrate-specific transporter activity; GO:0015077 monovalent inorganic cation transmembrane transporter activity; GO:0022890 inorganic cation transmembrane transporter activity; GO:0015078 hydrogen ion transmembrane transporter activity; GO:0008324 cation transmembrane transporter activity; GO:0022891 substrate-specific transmembrane…
CSA009600.1	88	1.64474	Up	0.0283462	K	"PREDICTED: citrate synthase, glyoxysomal [Sesamum indicum]"	1	0.00805838	69.598	ITTGK(1)NDK	2	1.0942	2	1.146	1.068	1.742	1.122	1.378	0.945	0.628	0.774	0.687	cytoplasm	GO:0072350 tricarboxylic acid metabolic process; GO:0055114 oxidation-reduction process; GO:0044281 small molecule metabolic process; GO:0044763 single-organism cellular process; GO:0006099 tricarboxylic acid cycle; GO:0044699 single-organism process; GO:0044238 primary metabolic process; GO:0045333 cellular respiration; GO:0044237 cellular metabolic process; GO:0071704 organic substance metaboli…		GO:0016746 transferase activity, transferring acyl groups; GO:0046912 transferase activity, transferring acyl groups, acyl groups converted into alkyl on transfer; GO:0003824 catalytic activity; GO:0016740 transferase activity;	K01647	CS; citrate synthase [EC:2.3.3.1]	ath01230 Biosynthesis of amino acids - Arabidopsis thaliana (thale cress); ath01200 Carbon metabolism - Arabidopsis thaliana (thale cress); ath01100 Metabolic pathways - Arabidopsis thaliana (thale cress); ath00020 Citrate cycle (TCA cycle) - Arabidopsis thaliana (thale cress); ath00630 Glyoxylate and dicarboxylate metabolism - Arabidopsis thaliana (thale cress); ath01210 2-Oxocarboxylic acid met…	IPR016142; IPR016143;	Citrate synthase-like, large alpha subdomain; Citrate synthase-like, small alpha subdomain;
CSA002602.1	147	1.80019	Up	0.0151054	K	PREDICTED: peptidyl-prolyl cis-trans isomerase [Ricinus communis]	1	5.75e-08	97.273	IVEGMDVVK(1)AIEK	2	-0.44087	27	1.234	1.295	1.566	1.234	0.932	1.339	0.715	0.594	0.634	cytoplasm	GO:0044267 cellular protein metabolic process; GO:0044238 primary metabolic process; GO:0018208 peptidyl-proline modification; GO:0000413 protein peptidyl-prolyl isomerization; GO:0044237 cellular metabolic process; GO:0071704 organic substance metabolic process; GO:0006457 protein folding; GO:0018193 peptidyl-amino acid modification; GO:0008152 metabolic process; GO:0044260 cellular macromolecul…		GO:0003755 peptidyl-prolyl cis-trans isomerase activity; GO:0016853 isomerase activity; GO:0003824 catalytic activity; GO:0016859 cis-trans isomerase activity;	K01802			IPR002130; IPR029000;	Cyclophilin-type peptidyl-prolyl cis-trans isomerase domain; Cyclophilin-like domain;
CSA003060.1	261	0.281248	Down	0.000252689	K	"PREDICTED: linoleate 13S-lipoxygenase 2-1, chloroplastic-like [Pyrus x bretschneideri]"	1	6.91e-17	99.344	IYGAPESAITK(1)DLIER	3	-1.6171	6			0.144		0.388	0.39	1.441	1.321	1.342	cytoplasm	GO:0044699 single-organism process; GO:0008152 metabolic process; GO:0055114 oxidation-reduction process; GO:0044710 single-organism metabolic process;		GO:0016702 oxidoreductase activity, acting on single donors with incorporation of molecular oxygen, incorporation of two atoms of oxygen; GO:0016701 oxidoreductase activity, acting on single donors with incorporation of molecular oxygen; GO:0003824 catalytic activity; GO:0005488 binding; GO:0051213 dioxygenase activity; GO:0043167 ion binding; GO:0043169 cation binding; GO:0046872 metal ion bindi…				IPR001024; IPR027433; IPR013819;	PLAT/LH2 domain; Lipoxygenase, domain 3; Lipoxygenase, C-terminal;
CSA022844.1	67	0.632062	Down	0.0302042	K	PREDICTED: probable histone H2B.1 [Juglans regia]	1	0.0115474	65.252	IYIFK(1)VLK	2	0.15582	11	0.598	0.791	1.406	0.567	0.936	1.039	0.991	1.229	1.319	nucleus		GO:0043229 intracellular organelle; GO:0043232 intracellular non-membrane-bounded organelle; GO:0044446 intracellular organelle part; GO:0032991 macromolecular complex; GO:0044424 intracellular part; GO:0005623 cell; GO:0044422 organelle part; GO:0044427 chromosomal part; GO:0043228 non-membrane-bounded organelle; GO:0000786 nucleosome; GO:0043226 organelle; GO:0000785 chromatin; GO:0044464 cell …	GO:0097159 organic cyclic compound binding; GO:1901363 heterocyclic compound binding; GO:0003677 DNA binding; GO:0046982 protein heterodimerization activity; GO:0005488 binding; GO:0046983 protein dimerization activity; GO:0003676 nucleic acid binding; GO:0005515 protein binding;	K11252			IPR009072; IPR007125;	Histone-fold; Histone H2A/H2B/H3;
CSA019241.1	212	1.83747	Up	0.0397061	K	PREDICTED: ran-binding protein 1 homolog c-like [Ipomoea nil]	0.981848	0.00267535	51.771	K(0.018)EENAAK(0.982)DNPTDEK	2	0.13842	3	0.791	1.65	1.41	1.013	1.328	1.28	0.389	0.921	0.659	chloroplast	GO:0006810 transport; GO:0046907 intracellular transport; GO:0051649 establishment of localization in cell; GO:0051179 localization; GO:0051234 establishment of localization; GO:0051641 cellular localization;			K15306			IPR000156; IPR011993;	Ran binding domain; PH domain-like;
CSA005888.1	121	2.00194	Up	0.00425226	K	photosystem II Pbs27 protein [Medicago truncatula]	0.999971	0.0105743	80.219	KEK(1)ALLGR	2	-1.1317	3	1.192	1.376		1.353	1.089	1.252	0.524	0.558	0.745	chloroplast	GO:0044085 cellular component biogenesis; GO:0016043 cellular component organization; GO:0034622 cellular macromolecular complex assembly; GO:0071822 protein complex subunit organization; GO:0019684 photosynthesis, light reaction; GO:0010207 photosystem II assembly; GO:0044237 cellular metabolic process; GO:0043933 macromolecular complex subunit organization; GO:0008152 metabolic process; GO:0006…			K08902	psb27; photosystem II Psb27 protein	ath00195 Photosynthesis - Arabidopsis thaliana (thale cress); ath01100 Metabolic pathways - Arabidopsis thaliana (thale cress);
CSA006880.1	40	1.6455	Up	0.0183397	K	copper ion-binding protein [Medicago truncatula]	0.999996	0.000420997	90.05	KIEQEK(1)LEK	2	0.94714	5	1.234	1.187	1.209	1.089	1.146	1.301	0.641	0.904	0.632	nucleus	GO:0032780 negative regulation of ATPase activity; GO:0051336 regulation of hydrolase activity; GO:0043462 regulation of ATPase activity; GO:0050790 regulation of catalytic activity; GO:0065009 regulation of molecular function; GO:0044092 negative regulation of molecular function; GO:0043086 negative regulation of catalytic activity; GO:0051346 negative regulation of hydrolase activity; GO:006500…	GO:0043226 organelle; GO:0043231 intracellular membrane-bounded organelle; GO:0043229 intracellular organelle; GO:0044464 cell part; GO:0005622 intracellular; GO:0005737 cytoplasm; GO:0044424 intracellular part; GO:0043227 membrane-bounded organelle; GO:0005623 cell; GO:0005739 mitochondrion; GO:0044444 cytoplasmic part;	GO:0042030 ATPase inhibitor activity; GO:0098772 molecular function regulator; GO:0030234 enzyme regulator activity; GO:0004857 enzyme inhibitor activity; GO:0060590 ATPase regulator activity; GO:0060589 nucleoside-triphosphatase regulator activity;
CSA012572.1	367	1.63403	Up	0.00959646	K	PREDICTED: 60S ribosomal protein L4 [Ziziphus jujuba]	0.999982	0.00150193	74.962	KPITK(1)EEAAK	2	0.31715	5	1.18	0.868	1.375	1.207	1.08	1.37	0.634	0.822	0.783	cytoplasm	GO:0006518 peptide metabolic process; GO:0043043 peptide biosynthetic process; GO:0044267 cellular protein metabolic process; GO:0006807 nitrogen compound metabolic process; GO:0009058 biosynthetic process; GO:0043603 cellular amide metabolic process; GO:0044238 primary metabolic process; GO:1901566 organonitrogen compound biosynthetic process; GO:1901576 organic substance biosynthetic process; G…	GO:0005840 ribosome; GO:0043226 organelle; GO:0043229 intracellular organelle; GO:0043232 intracellular non-membrane-bounded organelle; GO:0044464 cell part; GO:0005622 intracellular; GO:0005737 cytoplasm; GO:0032991 macromolecular complex; GO:0044424 intracellular part; GO:1990904 ribonucleoprotein complex; GO:0005623 cell; GO:0030529 intracellular ribonucleoprotein complex; GO:0044444 cytoplasm…	GO:0003735 structural constituent of ribosome; GO:0005198 structural molecule activity;	K02930	RP-L4e; large subunit ribosomal protein L4e	ath03010 Ribosome - Arabidopsis thaliana (thale cress);	IPR023574; IPR025755;	Ribosomal protein L4 domain; 60S ribosomal protein L4, C-terminal domain;
CSA032793.1	594	1.78448	Up	0.00397431	K	PREDICTED: luminal-binding protein 5 [Theobroma cacao]	1	0.000290316	100.82	LADK(1)LESDEK	2	-1.5869	10	0.836	1.033	0.733	1.37	1.313	1.399	0.869	0.854	0.57	endoplasmic reticulum				K09490	HSPA5; heat shock 70kDa protein 5	ath03060 Protein export - Arabidopsis thaliana (thale cress); ath04141 Protein processing in endoplasmic reticulum - Arabidopsis thaliana (thale cress);	IPR029048; IPR029047;	Heat shock protein 70kD, C-terminal domain; Heat shock protein 70kD, peptide-binding domain;
CSA032793.1	125	1.83367	Up	0.00495223	K	PREDICTED: luminal-binding protein 5 [Theobroma cacao]	1	0.00609944	63.673	LAPYK(1)IVNK	2	-1.3532	3	0.936	1.354	0.713	1.353	1.235	1.361	0.894	0.551	0.714	endoplasmic reticulum				K09490	HSPA5; heat shock 70kDa protein 5	ath03060 Protein export - Arabidopsis thaliana (thale cress); ath04141 Protein processing in endoplasmic reticulum - Arabidopsis thaliana (thale cress);	IPR029048; IPR029047;	Heat shock protein 70kD, C-terminal domain; Heat shock protein 70kD, peptide-binding domain;
CSA036590.1	437	1.974	Up	0.0291323	K	"PREDICTED: ruBisCO large subunit-binding protein subunit beta, chloroplastic [Ziziphus jujuba]"	1	0.00677345	62.463	LASK(1)VDCIK	2	1.3966	3	1.063	1.097	0.977	1.334	1.383	1.283	1.06	0.543	0.423	cytoplasm	GO:0006457 protein folding; GO:0009987 cellular process; GO:0042026 protein refolding;	GO:0044424 intracellular part; GO:0005623 cell; GO:0044464 cell part; GO:0005622 intracellular; GO:0005737 cytoplasm;	GO:0005524 ATP binding; GO:1901265 nucleoside phosphate binding; GO:0001882 nucleoside binding; GO:0043167 ion binding; GO:0000166 nucleotide binding; GO:0097159 organic cyclic compound binding; GO:1901363 heterocyclic compound binding; GO:0032549 ribonucleoside binding; GO:0097367 carbohydrate derivative binding; GO:0032553 ribonucleotide binding; GO:0005488 binding; GO:0032550 purine ribonucleo…	K04077	groEL; chaperonin GroEL	ath03018 RNA degradation - Arabidopsis thaliana (thale cress);	IPR027409; IPR027413;	GroEL-like apical domain; GroEL-like equatorial domain;
CSA028293.1	64	1.52195	Up	0.031531	K	"PREDICTED: probable aminopyrimidine aminohydrolase, mitochondrial isoform X2 [Citrus sinensis]"	1	0.0172517	52.49	LATPFEK(1)TK	2	0.80174	2	1.424	0.867	0.994	1.328	1.092	1.171	0.88	0.612	0.86	cytoplasm							IPR016084;	Haem oxygenase-like, multi-helical;
CSA013811.1	529	1.7473	Up	0.00515945	K	PREDICTED: heat shock cognate protein 80 [Ziziphus jujuba]	1	0.000330027	102.52	LDETEDEK(1)AK	2	0.87385	13	1.395	0.883	0.888	1.205	1.295	1.351	0.602	0.903	0.692	cytoplasm	GO:0006457 protein folding; GO:0006950 response to stress; GO:0050896 response to stimulus; GO:0009987 cellular process;		GO:0005524 ATP binding; GO:1901265 nucleoside phosphate binding; GO:0001882 nucleoside binding; GO:0043167 ion binding; GO:0005515 protein binding; GO:0000166 nucleotide binding; GO:0097159 organic cyclic compound binding; GO:1901363 heterocyclic compound binding; GO:0032549 ribonucleoside binding; GO:0097367 carbohydrate derivative binding; GO:0032553 ribonucleotide binding; GO:0005488 binding; …	K04079	HSP90A; molecular chaperone HtpG	ath04141 Protein processing in endoplasmic reticulum - Arabidopsis thaliana (thale cress); ath04626 Plant-pathogen interaction - Arabidopsis thaliana (thale cress);	IPR020575; IPR020568; IPR003594;	Heat shock protein Hsp90, N-terminal; Ribosomal protein S5 domain 2-type fold; Histidine kinase-like ATPase, C-terminal domain;
CSA003060.1	250	1.93029	Up	0.0475757	K	"PREDICTED: linoleate 13S-lipoxygenase 2-1, chloroplastic-like [Pyrus x bretschneideri]"	1	1.91e-05	62.203	LDPK(1)IYGAPESAITK	2	0.43195	8		1.187	1.441		1.337	1.174	0.912	0.52	0.498	cytoplasm	GO:0044699 single-organism process; GO:0008152 metabolic process; GO:0055114 oxidation-reduction process; GO:0044710 single-organism metabolic process;		GO:0016702 oxidoreductase activity, acting on single donors with incorporation of molecular oxygen, incorporation of two atoms of oxygen; GO:0016701 oxidoreductase activity, acting on single donors with incorporation of molecular oxygen; GO:0003824 catalytic activity; GO:0005488 binding; GO:0051213 dioxygenase activity; GO:0043167 ion binding; GO:0043169 cation binding; GO:0046872 metal ion bindi…				IPR001024; IPR027433; IPR013819;	PLAT/LH2 domain; Lipoxygenase, domain 3; Lipoxygenase, C-terminal;
CSA001213.1	51	0.437702	Down	0.0250593	K	"PREDICTED: putative quinone-oxidoreductase homolog, chloroplastic [Ricinus communis]"	1	2.17e-41	151.56	LEATSLNPVDWK(1)IQK	2	0.25608	5		0.291	0.323	0.233	1.022	0.683	1.605	1.435	1.403	cytoplasm							IPR011032;	GroES-like;
CSA014396.1	57	1.97953	Up	0.0321739	K	PREDICTED: probable cinnamyl alcohol dehydrogenase 1 [Nicotiana tabacum]	1	0.00142986	108.09	LEK(1)NDVR	2	1.3809	6	0.783	0.935	0.866	1.318	1.217	1.628	0.609	0.808		cytoplasm				K00083	E1.1.1.195; cinnamyl-alcohol dehydrogenase [EC:1.1.1.195]	ath01100 Metabolic pathways - Arabidopsis thaliana (thale cress); ath00940 Phenylpropanoid biosynthesis - Arabidopsis thaliana (thale cress); ath01110 Biosynthesis of secondary metabolites - Arabidopsis thaliana (thale cress);	IPR016040;	NAD(P)-binding domain;
CSA011735.1	26	0.37796	Down	0.0120676	K	PREDICTED: glutamate dehydrogenase 2 [Theobroma cacao]	1	0.00117362	70.942	LEK(1)SLLIPFR	2	-1.1876	4	0.167	0.537	0.864	0.314	0.665	0.899	1.62	1.394	1.779	cytoplasm	GO:0055114 oxidation-reduction process; GO:0044281 small molecule metabolic process; GO:0044763 single-organism cellular process; GO:0006807 nitrogen compound metabolic process; GO:0044699 single-organism process; GO:0044238 primary metabolic process; GO:0044237 cellular metabolic process; GO:0071704 organic substance metabolic process; GO:0008152 metabolic process; GO:0006520 cellular amino acid…		GO:0016638 oxidoreductase activity, acting on the CH-NH2 group of donors; GO:0004352 glutamate dehydrogenase (NAD+) activity; GO:0003824 catalytic activity; GO:0016639 oxidoreductase activity, acting on the CH-NH2 group of donors, NAD or NADP as acceptor; GO:0016491 oxidoreductase activity;	K00261	GLUD1_2; glutamate dehydrogenase (NAD(P)+) [EC:1.4.1.3]	ath00250 Alanine, aspartate and glutamate metabolism - Arabidopsis thaliana (thale cress); ath00220 Arginine biosynthesis - Arabidopsis thaliana (thale cress); ath01200 Carbon metabolism - Arabidopsis thaliana (thale cress); ath00910 Nitrogen metabolism - Arabidopsis thaliana (thale cress); ath01100 Metabolic pathways - Arabidopsis thaliana (thale cress);	IPR006096; IPR016040; IPR033922; IPR006097;	Glutamate/phenylalanine/leucine/valine dehydrogenase, C-terminal; NAD(P)-binding domain; NAD(P) binding domain of glutamate dehydrogenase; Glutamate/phenylalanine/leucine/valine dehydrogenase, dimerisation domain;
CSA033458.1	181	1.52541	Up	0.0142971	K	PREDICTED: nucleoside diphosphate kinase 3-like [Nicotiana tabacum]	1	9.42e-17	97.45	LIGATDPQK(1)SEPGTIR	2	-1.0545	8		0.977	1.216	1.136	1.009	1.326	0.696	0.817	0.768	mitochondria	GO:0042278 purine nucleoside metabolic process; GO:0009116 nucleoside metabolic process; GO:0046132 pyrimidine ribonucleoside biosynthetic process; GO:0006165 nucleoside diphosphate phosphorylation; GO:0009147 pyrimidine nucleoside triphosphate metabolic process; GO:0009117 nucleotide metabolic process; GO:0044699 single-organism process; GO:0046129 purine ribonucleoside biosynthetic process; GO:…		GO:0016301 kinase activity; GO:0003824 catalytic activity; GO:0004550 nucleoside diphosphate kinase activity; GO:0019205 nucleobase-containing compound kinase activity; GO:0016740 transferase activity; GO:0016776 phosphotransferase activity, phosphate group as acceptor; GO:0016772 transferase activity, transferring phosphorus-containing groups;	K00940	ndk; nucleoside-diphosphate kinase [EC:2.7.4.6]	ath00240 Pyrimidine metabolism - Arabidopsis thaliana (thale cress); ath00230 Purine metabolism - Arabidopsis thaliana (thale cress); ath01100 Metabolic pathways - Arabidopsis thaliana (thale cress); ath04016 MAPK signaling pathway - plant - Arabidopsis thaliana (thale cress); ath01110 Biosynthesis of secondary metabolites - Arabidopsis thaliana (thale cress);
CSA032793.1	88	1.60764	Up	0.0434858	K	PREDICTED: luminal-binding protein 5 [Theobroma cacao]	1	5.85e-06	59.728	LIGEAAK(1)NQAAVNPER	2	1.0738	2	0.882	1.149		1.247	1.047	1.303	0.619	0.606	1.018	endoplasmic reticulum				K09490	HSPA5; heat shock 70kDa protein 5	ath03060 Protein export - Arabidopsis thaliana (thale cress); ath04141 Protein processing in endoplasmic reticulum - Arabidopsis thaliana (thale cress);	IPR029048; IPR029047;	Heat shock protein 70kD, C-terminal domain; Heat shock protein 70kD, peptide-binding domain;
CSA035726.1	212	1.59533	Up	0.00378399	K	PREDICTED: 60S ribosomal protein L7-2-like [Ipomoea nil]	1	0.000853189	78.113	LK(1)APLGGLK	2	0.10978	4			1.216		1.144	1.17		0.748	0.7	cytoplasm				K02937	RP-L7e; large subunit ribosomal protein L7e	ath03010 Ribosome - Arabidopsis thaliana (thale cress);	IPR012988; IPR016082;	Ribosomal protein L30, N-terminal; Ribosomal protein L30, ferredoxin-like fold domain;
CSA012836.1	364	1.6069	Up	0.018598	K	PREDICTED: 60S ribosomal protein L3 [Vitis vinifera]	1	0.00109078	76.228	LK(1)FIDTSSK	2	0.5672	8	0.78	0.645	0.832	1.173	1.301	1.582	0.963	0.798	0.78	cytoplasm	GO:0006518 peptide metabolic process; GO:0043043 peptide biosynthetic process; GO:0044267 cellular protein metabolic process; GO:0006807 nitrogen compound metabolic process; GO:0009058 biosynthetic process; GO:0043603 cellular amide metabolic process; GO:0044238 primary metabolic process; GO:1901566 organonitrogen compound biosynthetic process; GO:1901576 organic substance biosynthetic process; G…	GO:0005840 ribosome; GO:0043226 organelle; GO:0043229 intracellular organelle; GO:0043232 intracellular non-membrane-bounded organelle; GO:0044464 cell part; GO:0005622 intracellular; GO:0005737 cytoplasm; GO:0032991 macromolecular complex; GO:0044424 intracellular part; GO:1990904 ribonucleoprotein complex; GO:0005623 cell; GO:0030529 intracellular ribonucleoprotein complex; GO:0044444 cytoplasm…	GO:0003735 structural constituent of ribosome; GO:0005198 structural molecule activity;	K02925	RP-L3e; large subunit ribosomal protein L3e	ath03010 Ribosome - Arabidopsis thaliana (thale cress);	IPR009000;	Translation protein, beta-barrel domain;
CSA022929.1	282	1.552	Up	0.0167227	K	60S ribosomal protein L7a-1-like [Cajanus cajan]	1	0.000622313	95.358	LLAK(1)EAAQR	2	0.014249	4	1.033	1.125	0.912	1.148	1.213	1.334	0.631	0.785	0.97	chloroplast	GO:0044085 cellular component biogenesis; GO:0042254 ribosome biogenesis; GO:0022613 ribonucleoprotein complex biogenesis; GO:0071840 cellular component organization or biogenesis;	GO:0044464 cell part; GO:0005622 intracellular; GO:0032991 macromolecular complex; GO:0044424 intracellular part; GO:1990904 ribonucleoprotein complex; GO:0005623 cell; GO:0030529 intracellular ribonucleoprotein complex;		K02936	RP-L7Ae; large subunit ribosomal protein L7Ae	ath03010 Ribosome - Arabidopsis thaliana (thale cress);	IPR029064; IPR004038;	50S ribosomal protein L30e-like; Ribosomal protein L7Ae/L30e/S12e/Gadd45;
CSA015390.1	84	0.467846	Down	0.0126632	K	PREDICTED: glutathione S-transferase-like [Nelumbo nucifera]	1	0.00310667	62.633	LLK(1)VLDVYEK	2	1.9417	4	0.793	1.327	1.055	0.445	0.74	0.63	1.049	1.527	1.311	cytoplasm,nucleus			GO:0005515 protein binding; GO:0005488 binding;				IPR004046; IPR010987; IPR004045; IPR012336; IPR034347;	Glutathione S-transferase, C-terminal; Glutathione S-transferase, C-terminal-like; Glutathione S-transferase, N-terminal; Thioredoxin-like fold; Glutathione S-transferases Phi, C-terminal;
CSA028599.1	99	1.82261	Up	0.013863	K	PREDICTED: 40S ribosomal protein S15a-1-like [Gossypium hirsutum]	1	0.00369414	60.598	LNK(1)CGVISPR	2	-3.4613	6	1.033		1.394	1.212	1.344			0.711	0.69	chloroplast	GO:0006518 peptide metabolic process; GO:0043043 peptide biosynthetic process; GO:0044267 cellular protein metabolic process; GO:0006807 nitrogen compound metabolic process; GO:0009058 biosynthetic process; GO:0043603 cellular amide metabolic process; GO:0044238 primary metabolic process; GO:1901566 organonitrogen compound biosynthetic process; GO:1901576 organic substance biosynthetic process; G…	GO:0005840 ribosome; GO:0043226 organelle; GO:0043229 intracellular organelle; GO:0043232 intracellular non-membrane-bounded organelle; GO:0044464 cell part; GO:0005622 intracellular; GO:0005737 cytoplasm; GO:0032991 macromolecular complex; GO:0044424 intracellular part; GO:1990904 ribonucleoprotein complex; GO:0005623 cell; GO:0030529 intracellular ribonucleoprotein complex; GO:0044444 cytoplasm…	GO:0003735 structural constituent of ribosome; GO:0005198 structural molecule activity;	K02957	RP-S15Ae; small subunit ribosomal protein S15Ae	ath03010 Ribosome - Arabidopsis thaliana (thale cress);
CSA028806.1	119	1.69071	Up	0.00990017	K	"PREDICTED: ATP synthase subunit gamma, mitochondrial [Juglans regia]"	1	0.00211863	66.056	LNSGPDK(1)ENR	2	-1.271	5		1.017	0.986	1.236	1.191	1.285	0.531	0.889	0.771	mitochondria	GO:0009116 nucleoside metabolic process; GO:0042278 purine nucleoside metabolic process; GO:0009167 purine ribonucleoside monophosphate metabolic process; GO:0009117 nucleotide metabolic process; GO:0044699 single-organism process; GO:0046129 purine ribonucleoside biosynthetic process; GO:0009163 nucleoside biosynthetic process; GO:0009058 biosynthetic process; GO:0009156 ribonucleoside monophosp…	GO:0045261 proton-transporting ATP synthase complex, catalytic core F(1); GO:0016020 membrane; GO:0098796 membrane protein complex; GO:0044425 membrane part; GO:0044464 cell part; GO:0005622 intracellular; GO:0016469 proton-transporting two-sector ATPase complex; GO:0032991 macromolecular complex; GO:0033178 proton-transporting two-sector ATPase complex, catalytic domain; GO:0044424 intracellular…	GO:0022804 active transmembrane transporter activity; GO:0042625 ATPase coupled ion transmembrane transporter activity; GO:0015075 ion transmembrane transporter activity; GO:0022853 active ion transmembrane transporter activity; GO:0015399 primary active transmembrane transporter activity; GO:0022892 substrate-specific transporter activity; GO:0044769 ATPase activity, coupled to transmembrane mov…	K02136	ATPeF1G; F-type H+-transporting ATPase subunit gamma	ath00190 Oxidative phosphorylation - Arabidopsis thaliana (thale cress); ath01100 Metabolic pathways - Arabidopsis thaliana (thale cress);
CSA020590.1	125	2.45565	Up	0.000271	K	PREDICTED: 17.3 kDa class I heat shock protein-like [Nelumbo nucifera]	1	2.49e-11	140.91	LPENAK(1)VDQVK	2	1.0595	11	0.406	0.693	0.429	1.846	1.625	1.78	0.728	0.551	0.689	cytoplasm				K13993	HSP20; HSP20 family protein	ath04141 Protein processing in endoplasmic reticulum - Arabidopsis thaliana (thale cress);	IPR002068; IPR008978;	Alpha crystallin/Hsp20 domain; HSP20-like chaperone;
CSA004403.1	186	2.5062	Up	9.68e-05	K	PREDICTED: dehydrin isoform X1 [Citrus sinensis]	1	0.00715341	96.048	LPGQNK(1)K	2	0.99248	4	0.911	0.846	0.647	1.574	1.628	1.536	0.533	0.722	0.634	nucleus	GO:0001101 response to acid chemical; GO:0042221 response to chemical; GO:0006950 response to stress; GO:0009415 response to water; GO:0009628 response to abiotic stimulus; GO:1901700 response to oxygen-containing compound; GO:0010035 response to inorganic substance; GO:0050896 response to stimulus;
CSA009793.1	282	1.58252	Up	0.000702401	K	"PREDICTED: ATP-dependent zinc metalloprotease FTSH 4, mitochondrial [Vitis vinifera]"	1	1.69e-14	107.5	LPK(1)GVLLVGPPGTGK	2	-1.1364	12	0.976	1.434	1.43	1.134	1.194	1.08	0.776	0.685	0.69	cytoplasm	GO:0006508 proteolysis; GO:0008152 metabolic process; GO:0043170 macromolecule metabolic process; GO:0019538 protein metabolic process; GO:0044238 primary metabolic process; GO:0071704 organic substance metabolic process;	GO:0016020 membrane;	GO:0004222 metalloendopeptidase activity; GO:0008233 peptidase activity; GO:0005524 ATP binding; GO:1901265 nucleoside phosphate binding; GO:0001882 nucleoside binding; GO:0043167 ion binding; GO:0008237 metallopeptidase activity; GO:0016787 hydrolase activity; GO:0000166 nucleotide binding; GO:0004175 endopeptidase activity; GO:0097159 organic cyclic compound binding; GO:1901363 heterocyclic com…				IPR003959; IPR003593; IPR000642; IPR027417;	ATPase, AAA-type, core; AAA+ ATPase domain; Peptidase M41; P-loop containing nucleoside triphosphate hydrolase;
CSA004763.1	138	0.0302808	Down	0.00972589	K	"PREDICTED: ribulose bisphosphate carboxylase small chain, chloroplastic-like [Juglans regia]"	1	3.77e-158	204.63	LPMFGCTDSSQVLK(1)EVEECK	3	0.1065	14			0.047	0.024		0.073	1.377	1.416	2.002	chloroplast				K01602	rbcS; ribulose-bisphosphate carboxylase small chain [EC:4.1.1.39]	ath01200 Carbon metabolism - Arabidopsis thaliana (thale cress); ath01100 Metabolic pathways - Arabidopsis thaliana (thale cress); ath00630 Glyoxylate and dicarboxylate metabolism - Arabidopsis thaliana (thale cress); ath00710 Carbon fixation in photosynthetic organisms - Arabidopsis thaliana (thale cress);	IPR024680; IPR000894;	Ribulose-1,5-bisphosphate carboxylase small subunit, N-terminal; Ribulose bisphosphate carboxylase small chain, domain;
CSA034412.1	407	1.77511	Up	0.00544868	K	"PREDICTED: protochlorophyllide reductase, chloroplastic [Jatropha curcas]"	1	0.000815723	63.181	LSEEASDVEK(1)AR	2	0.71606	4	0.687	0.789	0.792	1.344	1.401	1.441	0.884	0.676		chloroplast	GO:0044699 single-organism process; GO:0008152 metabolic process; GO:0055114 oxidation-reduction process; GO:0044710 single-organism metabolic process;		GO:0016627 oxidoreductase activity, acting on the CH-CH group of donors; GO:0016628 oxidoreductase activity, acting on the CH-CH group of donors, NAD or NADP as acceptor; GO:0003824 catalytic activity; GO:0016630 protochlorophyllide reductase activity; GO:0016491 oxidoreductase activity;				IPR016040;	NAD(P)-binding domain;
CSA021528.1	42	1.96891	Up	0.0192352	K	PREDICTED: 40S ribosomal protein S8 isoform X2 [Zea mays]	1	0.00149768	93.162	LSSNK(1)TVR	2	-0.44431	7	1.339	0.92	0.944	1.228	1.339	1.358	0.573	0.899	0.637	chloroplast	GO:0006518 peptide metabolic process; GO:0043043 peptide biosynthetic process; GO:0044267 cellular protein metabolic process; GO:0006807 nitrogen compound metabolic process; GO:0009058 biosynthetic process; GO:0043603 cellular amide metabolic process; GO:0044238 primary metabolic process; GO:1901566 organonitrogen compound biosynthetic process; GO:1901576 organic substance biosynthetic process; G…	GO:0005840 ribosome; GO:0043226 organelle; GO:0043229 intracellular organelle; GO:0043232 intracellular non-membrane-bounded organelle; GO:0044464 cell part; GO:0005622 intracellular; GO:0005737 cytoplasm; GO:0032991 macromolecular complex; GO:0044424 intracellular part; GO:1990904 ribonucleoprotein complex; GO:0005623 cell; GO:0030529 intracellular ribonucleoprotein complex; GO:0044444 cytoplasm…	GO:0003735 structural constituent of ribosome; GO:0005198 structural molecule activity;	K02995	RP-S8e; small subunit ribosomal protein S8e	ath03010 Ribosome - Arabidopsis thaliana (thale cress);
CSA025676.1	248	0.408426	Down	0.0148135	K	"PREDICTED: UPF0603 protein At1g54780, chloroplastic [Cucumis melo]"	1	3.45e-21	80.316	LVAAIDGLPDTGGPSFK(1)DNK	3	-0.11945	9		0.544	0.292		0.673	0.462	1.6	1.239	1.324	chloroplast							IPR007621;	TPM domain;
CSA022844.1	132	0.178641	Down	0.00123991	K	PREDICTED: probable histone H2B.1 [Juglans regia]	1	2.4e-23	101.78	LVLPGELAK(1)HAVSEGTK	3	-0.27388	14		0.224	0.149	0.15	0.55	0.37	1.969	1.841	1.498	nucleus		GO:0043229 intracellular organelle; GO:0043232 intracellular non-membrane-bounded organelle; GO:0044446 intracellular organelle part; GO:0032991 macromolecular complex; GO:0044424 intracellular part; GO:0005623 cell; GO:0044422 organelle part; GO:0044427 chromosomal part; GO:0043228 non-membrane-bounded organelle; GO:0000786 nucleosome; GO:0043226 organelle; GO:0000785 chromatin; GO:0044464 cell …	GO:0097159 organic cyclic compound binding; GO:1901363 heterocyclic compound binding; GO:0003677 DNA binding; GO:0046982 protein heterodimerization activity; GO:0005488 binding; GO:0046983 protein dimerization activity; GO:0003676 nucleic acid binding; GO:0005515 protein binding;	K11252			IPR009072; IPR007125;	Histone-fold; Histone H2A/H2B/H3;
CSA002726.1	44	0.235246	Down	0.022776	K	PREDICTED: glutathione S-transferase L3 [Vitis vinifera]	1	5.52e-09	67.646	LVPIDLQNRPTWYK(1)EK	3	0.29697	4		0.205		0.176		0.477	1.694	1.117	1.344	chloroplast			GO:0005515 protein binding; GO:0005488 binding;				IPR012336; IPR004045;	Thioredoxin-like fold; Glutathione S-transferase, N-terminal;
CSA013811.1	517	1.5035	Up	0.0091725	K	PREDICTED: heat shock cognate protein 80 [Ziziphus jujuba]	1	0.000344089	82.417	LVSATK(1)EGLK	2	0.47453	15	0.846	0.872	0.889	1.198	1.226	1.398	0.843	0.959	0.732	cytoplasm	GO:0006457 protein folding; GO:0006950 response to stress; GO:0050896 response to stimulus; GO:0009987 cellular process;		GO:0005524 ATP binding; GO:1901265 nucleoside phosphate binding; GO:0001882 nucleoside binding; GO:0043167 ion binding; GO:0005515 protein binding; GO:0000166 nucleotide binding; GO:0097159 organic cyclic compound binding; GO:1901363 heterocyclic compound binding; GO:0032549 ribonucleoside binding; GO:0097367 carbohydrate derivative binding; GO:0032553 ribonucleotide binding; GO:0005488 binding; …	K04079	HSP90A; molecular chaperone HtpG	ath04141 Protein processing in endoplasmic reticulum - Arabidopsis thaliana (thale cress); ath04626 Plant-pathogen interaction - Arabidopsis thaliana (thale cress);	IPR020575; IPR020568; IPR003594;	Heat shock protein Hsp90, N-terminal; Ribosomal protein S5 domain 2-type fold; Histidine kinase-like ATPase, C-terminal domain;
CSA007008.1	129	1.76521	Up	0.0029763	K	PREDICTED: 60S ribosomal protein L27a-3-like [Nelumbo nucifera]	1	0.0044084	78.516	LVSK(1)TAEK	2	0.4917	12	1.263	1.049	0.854	1.177	1.229	1.454	0.673	0.76	0.741	cytoplasm	GO:0006518 peptide metabolic process; GO:0043043 peptide biosynthetic process; GO:0044267 cellular protein metabolic process; GO:0006807 nitrogen compound metabolic process; GO:0009058 biosynthetic process; GO:0043603 cellular amide metabolic process; GO:0044238 primary metabolic process; GO:1901566 organonitrogen compound biosynthetic process; GO:1901576 organic substance biosynthetic process; G…	GO:0005840 ribosome; GO:0043229 intracellular organelle; GO:0043232 intracellular non-membrane-bounded organelle; GO:0044446 intracellular organelle part; GO:0005737 cytoplasm; GO:0032991 macromolecular complex; GO:0044424 intracellular part; GO:0005623 cell; GO:0044422 organelle part; GO:0043228 non-membrane-bounded organelle; GO:0043226 organelle; GO:0015934 large ribosomal subunit; GO:0044391 …	GO:0003735 structural constituent of ribosome; GO:0005198 structural molecule activity;	K02900	RP-L27Ae; large subunit ribosomal protein L27Ae	ath03010 Ribosome - Arabidopsis thaliana (thale cress);	IPR021131;	Ribosomal protein L18e/L15P;
CSA022412.1	499	1.83429	Up	0.015723	K	"PREDICTED: phosphoglucomutase, cytoplasmic [Daucus carota subsp. sativus]"	1	0.000202257	78.324	LYIEQYEK(1)DTSK	2	-0.38998	8	1.089	1.401	1.12	1.16	1.436	1.107	0.808	0.49	0.72	chloroplast	GO:0008152 metabolic process; GO:0005975 carbohydrate metabolic process; GO:0044238 primary metabolic process; GO:0071704 organic substance metabolic process;		GO:0000287 magnesium ion binding; GO:0016853 isomerase activity; GO:0003824 catalytic activity; GO:0005488 binding; GO:0016868 intramolecular transferase activity, phosphotransferases; GO:0043167 ion binding; GO:0046872 metal ion binding; GO:0043169 cation binding; GO:0016866 intramolecular transferase activity;	K01835	pgm; phosphoglucomutase [EC:5.4.2.2]	ath00052 Galactose metabolism - Arabidopsis thaliana (thale cress); ath00030 Pentose phosphate pathway - Arabidopsis thaliana (thale cress); ath01100 Metabolic pathways - Arabidopsis thaliana (thale cress); ath00500 Starch and sucrose metabolism - Arabidopsis thaliana (thale cress); ath00010 Glycolysis / Gluconeogenesis - Arabidopsis thaliana (thale cress); ath00230 Purine metabolism - Arabidopsi…	IPR005846; IPR005843; IPR005845; IPR016055; IPR005844;	Alpha-D-phosphohexomutase, alpha/beta/alpha domain III; Alpha-D-phosphohexomutase, C-terminal; Alpha-D-phosphohexomutase, alpha/beta/alpha domain II; Alpha-D-phosphohexomutase, alpha/beta/alpha I/II/III; Alpha-D-phosphohexomutase, alpha/beta/alpha domain I;
CSA001667.1	161	1.7228	Up	0.0410531	K	PREDICTED: elongation factor 1-alpha [Juglans regia]	1	0.00619295	50.786	MDATTPK(1)YSK	2	3.8478	4	1.501	1.045	0.944	1.275		1.334		0.866	0.645	cytoplasm	GO:0006518 peptide metabolic process; GO:0006414 translational elongation; GO:0043043 peptide biosynthetic process; GO:0044267 cellular protein metabolic process; GO:0006807 nitrogen compound metabolic process; GO:0009058 biosynthetic process; GO:0043603 cellular amide metabolic process; GO:0044238 primary metabolic process; GO:1901566 organonitrogen compound biosynthetic process; GO:1901576 orga…	GO:0044424 intracellular part; GO:0005623 cell; GO:0044464 cell part; GO:0005622 intracellular; GO:0005737 cytoplasm;	GO:0003723 RNA binding; GO:1901265 nucleoside phosphate binding; GO:0003746 translation elongation factor activity; GO:0001882 nucleoside binding; GO:0043167 ion binding; GO:0016817 hydrolase activity, acting on acid anhydrides; GO:0016787 hydrolase activity; GO:0000166 nucleotide binding; GO:0017111 nucleoside-triphosphatase activity; GO:1901363 heterocyclic compound binding; GO:0097159 organic …	K03231	EEF1A; elongation factor 1-alpha	ath03013 RNA transport - Arabidopsis thaliana (thale cress);	IPR004160; IPR004161; IPR009001; IPR027417; IPR000795; IPR009000;	Translation elongation factor EFTu/EF1A, C-terminal; Translation elongation factor EFTu-like, domain 2; Translation elongation factor EF1A/initiation factor IF2gamma, C-terminal; P-loop containing nucleoside triphosphate hydrolase; Transcription factor, GTP-binding domain; Translation protein, beta-barrel domain;
CSA025110.1	238	0.523452	Down	0.0300376	K	"PREDICTED: ferredoxin--NADP reductase, leaf isozyme, chloroplastic [Ricinus communis]"	1	0.00394418	55.314	MFFEK(1)YDDYK	2	-0.63755	7	0.419	0.764	0.932	0.382	0.901	0.91	1.327	1.592	1.262	chloroplast	GO:0044699 single-organism process; GO:0008152 metabolic process; GO:0055114 oxidation-reduction process; GO:0044710 single-organism metabolic process;		GO:0003824 catalytic activity; GO:0016491 oxidoreductase activity;	K02641	petH; ferredoxin--NADP+ reductase [EC:1.18.1.2]	ath00195 Photosynthesis - Arabidopsis thaliana (thale cress); ath01100 Metabolic pathways - Arabidopsis thaliana (thale cress);	IPR001433; IPR017927; IPR017938; IPR001709;	Oxidoreductase FAD/NAD(P)-binding; Ferredoxin reductase-type FAD-binding domain; Riboflavin synthase-like beta-barrel; Flavoprotein pyridine nucleotide cytochrome reductase;
CSA002108.1	127	1.8462	Up	0.0484043	K	PREDICTED: carbonic anhydrase 2 isoform X1 [Vitis vinifera]	1	0.000339911	88.37	MK(1)NGFIHFK	3	-0.82559	11	0.673	0.613	0.75	1.608	1.082	1.702	1.078	0.621	0.692	chloroplast	GO:0015976 carbon utilization; GO:0044699 single-organism process;		GO:0046914 transition metal ion binding; GO:0003824 catalytic activity; GO:0005488 binding; GO:0043167 ion binding; GO:0046872 metal ion binding; GO:0043169 cation binding; GO:0016829 lyase activity; GO:0016836 hydro-lyase activity; GO:0004089 carbonate dehydratase activity; GO:0008270 zinc ion binding; GO:0016835 carbon-oxygen lyase activity;	K01673	cynT; carbonic anhydrase [EC:4.2.1.1]	ath00910 Nitrogen metabolism - Arabidopsis thaliana (thale cress);
CSA003234.1	5	1.58315	Up	0.0190426	K	PREDICTED: transcription factor BTF3 homolog 4 [Citrus sinensis]	1	0.00188024	69.598	MNVEK(1)LMK	2	-0.2292	12	1.031	1.503	1.564	1.12	1.196	1.086	0.689	0.567	0.76	cytoplasm				K01527			IPR002715;	Nascent polypeptide-associated complex NAC domain;
CSA007781.1	109	1.66483	Up	0.00718153	K	PREDICTED: beta-glucosidase BoGH3B-like [Arachis ipaensis]	1	4.31e-06	84.753	MVNDFQK(1)GSMSTR	2	-0.36514	9		0.674	0.867	1.301	1.315	1.262	0.949	0.736	0.607	extracellular	GO:0008152 metabolic process; GO:0005975 carbohydrate metabolic process; GO:0044238 primary metabolic process; GO:0071704 organic substance metabolic process;		GO:0004553 hydrolase activity, hydrolyzing O-glycosyl compounds; GO:0016787 hydrolase activity; GO:0003824 catalytic activity; GO:0016798 hydrolase activity, acting on glycosyl bonds;				IPR001764; IPR002772; IPR017853;	Glycoside hydrolase, family 3, N-terminal; Glycoside hydrolase family 3 C-terminal domain; Glycoside hydrolase superfamily;
CSA009227.1	252	1.59603	Up	0.0234931	K	PREDICTED: heat shock cognate 70 kDa protein 2-like [Nicotiana tabacum]	1	3.04e-06	112.83	MVNHFVQEFK(1)R	3	1.7873	22	1.458	1.515	1.326	1.09	1.19	0.933	0.833	0.647	0.543	cytoplasm				K03283	HSPA1s; heat shock 70kDa protein 1/2/6/8	ath04141 Protein processing in endoplasmic reticulum - Arabidopsis thaliana (thale cress); ath03040 Spliceosome - Arabidopsis thaliana (thale cress); ath04144 Endocytosis - Arabidopsis thaliana (thale cress);	IPR029048; IPR029047;	Heat shock protein 70kD, C-terminal domain; Heat shock protein 70kD, peptide-binding domain;
CSA025687.1	121	1.75496	Up	0.00554827	K	PREDICTED: 60S ribosomal protein L23a [Cucumis melo]	1	0.00189315	101.43	MYDIQTK(1)K	2	0.72954	7	1.335	0.965	0.873	1.439	1.11	1.373	0.712	0.626	0.799	nucleus	GO:0006518 peptide metabolic process; GO:0043043 peptide biosynthetic process; GO:0044267 cellular protein metabolic process; GO:0006807 nitrogen compound metabolic process; GO:0009058 biosynthetic process; GO:0043603 cellular amide metabolic process; GO:0044238 primary metabolic process; GO:1901566 organonitrogen compound biosynthetic process; GO:1901576 organic substance biosynthetic process; G…	GO:0005840 ribosome; GO:0043226 organelle; GO:0043229 intracellular organelle; GO:0043232 intracellular non-membrane-bounded organelle; GO:0044464 cell part; GO:0005622 intracellular; GO:0005737 cytoplasm; GO:0032991 macromolecular complex; GO:0044424 intracellular part; GO:1990904 ribonucleoprotein complex; GO:0005623 cell; GO:0030529 intracellular ribonucleoprotein complex; GO:0044444 cytoplasm…	GO:0097159 organic cyclic compound binding; GO:1901363 heterocyclic compound binding; GO:1901265 nucleoside phosphate binding; GO:0005488 binding; GO:0000166 nucleotide binding; GO:0005198 structural molecule activity; GO:0003735 structural constituent of ribosome; GO:0036094 small molecule binding;	K02893	RP-L23Ae; large subunit ribosomal protein L23Ae	ath03010 Ribosome - Arabidopsis thaliana (thale cress);	IPR012678; IPR005633; IPR012677;	Ribosomal protein L23/L15e core domain; Ribosomal protein L23/L25, N-terminal; Nucleotide-binding alpha-beta plait domain;
CSA022564.1	28	2.15399	Up	0.00570425	K	PREDICTED: S-formylglutathione hydrolase [Jatropha curcas]	1	0.00384597	49.448	MYDYVVK(1)ELPK	2	1.3262	6	0.972	1.833	1.697	1.069	1.396	1.078	0.493	0.514	0.638	mitochondria				K01070	frmB; S-formylglutathione hydrolase [EC:3.1.2.12]	ath01200 Carbon metabolism - Arabidopsis thaliana (thale cress);	IPR029058;	Alpha/Beta hydrolase fold;
CSA036589.1	242	1.50227	Up	0.0202362	K	"tyrosine phosphatase, putative [Medicago truncatula]"	1	0.00136526	69.672	NAK(1)YEEALEK	2	0.92713	2	0.882	1.078	0.849	1.2	1.103	1.432	0.919	0.826	0.726	chloroplast			GO:0005515 protein binding; GO:0005488 binding;				IPR011990; IPR001478; IPR013026;	Tetratricopeptide-like helical domain; PDZ domain; Tetratricopeptide repeat-containing domain;
CSA007724.1	187	1.6423	Up	0.0171095	K	PREDICTED: titin-like isoform X1 [Gossypium hirsutum]	1	0.0115067	73.26	NDK(1)MVVK	2	2.0343	3	1.038			1.04	1.096	1.273	0.653		0.736	chloroplast	GO:0006518 peptide metabolic process; GO:0006414 translational elongation; GO:0043043 peptide biosynthetic process; GO:0044267 cellular protein metabolic process; GO:0006807 nitrogen compound metabolic process; GO:0009058 biosynthetic process; GO:0043603 cellular amide metabolic process; GO:0044238 primary metabolic process; GO:1901566 organonitrogen compound biosynthetic process; GO:1901576 orga…	GO:0005623 cell; GO:0005622 intracellular; GO:0044464 cell part;	GO:0097159 organic cyclic compound binding; GO:1901363 heterocyclic compound binding; GO:0003723 RNA binding; GO:0008135 translation factor activity, RNA binding; GO:0005515 protein binding; GO:0003746 translation elongation factor activity; GO:0005488 binding; GO:0003676 nucleic acid binding;				IPR009060; IPR014039;	UBA-like; Translation elongation factor EFTs/EF1B, dimerisation;
CSA015797.1	211	1.6113	Up	0.0278873	K	PREDICTED: 60S ribosomal protein L7a-1 [Nelumbo nucifera]	1	0.000484584	79.148	NEDK(1)MEFSR	2	-0.16404	8	1.353	1.116	1.074	1.079	1.375	1.108	0.655	0.632	0.929	cytoplasm	GO:0044085 cellular component biogenesis; GO:0042254 ribosome biogenesis; GO:0022613 ribonucleoprotein complex biogenesis; GO:0071840 cellular component organization or biogenesis;	GO:0044464 cell part; GO:0005622 intracellular; GO:0032991 macromolecular complex; GO:0044424 intracellular part; GO:1990904 ribonucleoprotein complex; GO:0005623 cell; GO:0030529 intracellular ribonucleoprotein complex;		K02936	RP-L7Ae; large subunit ribosomal protein L7Ae	ath03010 Ribosome - Arabidopsis thaliana (thale cress);	IPR029064; IPR004038;	50S ribosomal protein L30e-like; Ribosomal protein L7Ae/L30e/S12e/Gadd45;
CSA002108.1	134	1.8483	Up	0.0133477	K	PREDICTED: carbonic anhydrase 2 isoform X1 [Vitis vinifera]	1	0.0145888	65.252	NGFIHFK(1)R	3	-0.81834	3	0.725	0.808	1.006	1.568	1.168	1.451	0.945	0.635	0.697	chloroplast	GO:0015976 carbon utilization; GO:0044699 single-organism process;		GO:0046914 transition metal ion binding; GO:0003824 catalytic activity; GO:0005488 binding; GO:0043167 ion binding; GO:0046872 metal ion binding; GO:0043169 cation binding; GO:0016829 lyase activity; GO:0016836 hydro-lyase activity; GO:0004089 carbonate dehydratase activity; GO:0008270 zinc ion binding; GO:0016835 carbon-oxygen lyase activity;	K01673	cynT; carbonic anhydrase [EC:4.2.1.1]	ath00910 Nitrogen metabolism - Arabidopsis thaliana (thale cress);
CSA029342.1	70	1.51219	Up	0.0260227	K	PREDICTED: 40S ribosomal protein S3a [Sesamum indicum]	1	0.000640745	86.882	NIGK(1)TLVSR	2	0.017507	8	1.029	0.913	0.957	1.352	1.346	1.009	0.822	0.895	0.747	chloroplast	GO:0006518 peptide metabolic process; GO:0043043 peptide biosynthetic process; GO:0044267 cellular protein metabolic process; GO:0006807 nitrogen compound metabolic process; GO:0009058 biosynthetic process; GO:0043603 cellular amide metabolic process; GO:0044238 primary metabolic process; GO:1901566 organonitrogen compound biosynthetic process; GO:1901576 organic substance biosynthetic process; G…	GO:0005840 ribosome; GO:0043226 organelle; GO:0043229 intracellular organelle; GO:0043232 intracellular non-membrane-bounded organelle; GO:0044464 cell part; GO:0005622 intracellular; GO:0005737 cytoplasm; GO:0032991 macromolecular complex; GO:0044424 intracellular part; GO:1990904 ribonucleoprotein complex; GO:0005623 cell; GO:0030529 intracellular ribonucleoprotein complex; GO:0044444 cytoplasm…	GO:0003735 structural constituent of ribosome; GO:0005198 structural molecule activity;	K02984	RP-S3Ae; small subunit ribosomal protein S3Ae	ath03010 Ribosome - Arabidopsis thaliana (thale cress);
CSA030644.1	61	0.370251	Down	0.00449432	K	"PREDICTED: ATP synthase subunit d, mitochondrial-like [Gossypium hirsutum]"	1	0.000144334	58.079	NK(1)ISTMTAEEYFSK	2	0.66314	2					0.482	0.337	1.223	1.065	1.043	cytoplasm	GO:0009116 nucleoside metabolic process; GO:0042278 purine nucleoside metabolic process; GO:0009167 purine ribonucleoside monophosphate metabolic process; GO:0009117 nucleotide metabolic process; GO:0044699 single-organism process; GO:0046129 purine ribonucleoside biosynthetic process; GO:0009163 nucleoside biosynthetic process; GO:0009058 biosynthetic process; GO:0009156 ribonucleoside monophosp…	GO:0016020 membrane; GO:0098800 inner mitochondrial membrane protein complex; GO:0031090 organelle membrane; GO:0098796 membrane protein complex; GO:0005737 cytoplasm; GO:0032991 macromolecular complex; GO:0098798 mitochondrial protein complex; GO:0044424 intracellular part; GO:0005623 cell; GO:0044455 mitochondrial membrane part; GO:0044422 organelle part; GO:0005740 mitochondrial envelope; GO:0…	GO:0015075 ion transmembrane transporter activity; GO:0022892 substrate-specific transporter activity; GO:0015077 monovalent inorganic cation transmembrane transporter activity; GO:0022890 inorganic cation transmembrane transporter activity; GO:0015078 hydrogen ion transmembrane transporter activity; GO:0008324 cation transmembrane transporter activity; GO:0022891 substrate-specific transmembrane…
CSA013503.1	330	1.93118	Up	0.00858394	K	PREDICTED: histone H1 [Vitis vinifera]	1	0.00136642	75.387	NK(1)VEHFQSR	2	-1.8295	8	1.324	1.211	0.65	1.178	1.199	1.584	0.677	0.73	0.649	cytoplasm	GO:0044085 cellular component biogenesis; GO:0016043 cellular component organization; GO:0034728 nucleosome organization; GO:0034622 cellular macromolecular complex assembly; GO:0006333 chromatin assembly or disassembly; GO:0043933 macromolecular complex subunit organization; GO:0065004 protein-DNA complex assembly; GO:0006323 DNA packaging; GO:0006334 nucleosome assembly; GO:0051276 chromosome o…	GO:0043229 intracellular organelle; GO:0043232 intracellular non-membrane-bounded organelle; GO:0044446 intracellular organelle part; GO:0032991 macromolecular complex; GO:0044424 intracellular part; GO:0005623 cell; GO:0044422 organelle part; GO:0044427 chromosomal part; GO:0000786 nucleosome; GO:0043228 non-membrane-bounded organelle; GO:0043231 intracellular membrane-bounded organelle; GO:0043…	GO:0097159 organic cyclic compound binding; GO:1901363 heterocyclic compound binding; GO:0003677 DNA binding; GO:0005488 binding; GO:0003676 nucleic acid binding;				IPR011991; IPR005818;	Winged helix-turn-helix DNA-binding domain; Linker histone H1/H5, domain H15;
CSA013417.1	55	0.480972	Down	0.0123925	K	PREDICTED: probable protein disulfide-isomerase A6 [Nelumbo nucifera]	1	0.00357718	44.968	NLAPTYEK(1)VATAFK	2	0.66097	2			0.289	0.37	0.664	0.845	1.331	1.408	1.171	extracellular	GO:0050794 regulation of cellular process; GO:0042592 homeostatic process; GO:0065008 regulation of biological quality; GO:0050789 regulation of biological process; GO:0045454 cell redox homeostasis; GO:0044763 single-organism cellular process; GO:0019725 cellular homeostasis; GO:0044699 single-organism process; GO:0009987 cellular process; GO:0065007 biological regulation;	GO:0043226 organelle; GO:0043231 intracellular membrane-bounded organelle; GO:0043229 intracellular organelle; GO:0005783 endoplasmic reticulum; GO:0044464 cell part; GO:0005622 intracellular; GO:0005737 cytoplasm; GO:0012505 endomembrane system; GO:0044424 intracellular part; GO:0043227 membrane-bounded organelle; GO:0005623 cell; GO:0044444 cytoplasmic part;	GO:0016853 isomerase activity; GO:0003824 catalytic activity;	K09584	PDIA6; protein disulfide-isomerase A6 [EC:5.3.4.1]	ath04141 Protein processing in endoplasmic reticulum - Arabidopsis thaliana (thale cress);	IPR005788; IPR012336; IPR013766; IPR011679;	Disulphide isomerase; Thioredoxin-like fold; Thioredoxin domain; Endoplasmic reticulum, protein ERp29, C-terminal;
CSA020674.1	357	2.8966	Up	0.000589454	K	PREDICTED: endoplasmin homolog [Ziziphus jujuba]	1	4.12e-05	91.62	NPK(1)EVTDEEYTK	2	0.16761	7	0.549		0.297	1.848	1.556	1.656	0.613	0.453	0.695	endoplasmic reticulum	GO:0006457 protein folding; GO:0006950 response to stress; GO:0050896 response to stimulus; GO:0009987 cellular process;		GO:0005524 ATP binding; GO:1901265 nucleoside phosphate binding; GO:0001882 nucleoside binding; GO:0043167 ion binding; GO:0005515 protein binding; GO:0000166 nucleotide binding; GO:0097159 organic cyclic compound binding; GO:1901363 heterocyclic compound binding; GO:0032549 ribonucleoside binding; GO:0097367 carbohydrate derivative binding; GO:0032553 ribonucleotide binding; GO:0005488 binding; …	K09487	HSP90B; heat shock protein 90kDa beta	ath04141 Protein processing in endoplasmic reticulum - Arabidopsis thaliana (thale cress); ath04626 Plant-pathogen interaction - Arabidopsis thaliana (thale cress);	IPR020575; IPR020568; IPR003594;	Heat shock protein Hsp90, N-terminal; Ribosomal protein S5 domain 2-type fold; Histidine kinase-like ATPase, C-terminal domain;
CSA030367.1	588	1.85679	Up	0.00300455	K	PREDICTED: luminal-binding protein 5 [Ricinus communis]	1	0.00345121	82.426	NQISDK(1)DK	2	-0.94255	8	1.243	1.104	1.008	1.22	1.333	1.307	0.535	0.824	0.717	endoplasmic reticulum				K09490	HSPA5; heat shock 70kDa protein 5	ath03060 Protein export - Arabidopsis thaliana (thale cress); ath04141 Protein processing in endoplasmic reticulum - Arabidopsis thaliana (thale cress);	IPR029048; IPR029047;	Heat shock protein 70kD, C-terminal domain; Heat shock protein 70kD, peptide-binding domain;
CSA032793.1	588	1.56678	Up	0.0314551	K	PREDICTED: luminal-binding protein 5 [Theobroma cacao]	1	0.00201661	89.698	NQVSDK(1)DK	2	0.59799	10	0.894	1.154	0.928	1.364	1.097	1.29	0.741	0.637	1.022	endoplasmic reticulum				K09490	HSPA5; heat shock 70kDa protein 5	ath03060 Protein export - Arabidopsis thaliana (thale cress); ath04141 Protein processing in endoplasmic reticulum - Arabidopsis thaliana (thale cress);	IPR029048; IPR029047;	Heat shock protein 70kD, C-terminal domain; Heat shock protein 70kD, peptide-binding domain;
CSA002108.1	194	1.71461	Up	0.0298185	K	PREDICTED: carbonic anhydrase 2 isoform X1 [Vitis vinifera]	1	4.9e-11	106.32	NVANMVPPFDK(1)TK	2	0.031292	52	0.626	0.683	0.755	1.607	1.303	1.339	1.115	0.598	0.778	chloroplast	GO:0015976 carbon utilization; GO:0044699 single-organism process;		GO:0046914 transition metal ion binding; GO:0003824 catalytic activity; GO:0005488 binding; GO:0043167 ion binding; GO:0046872 metal ion binding; GO:0043169 cation binding; GO:0016829 lyase activity; GO:0016836 hydro-lyase activity; GO:0004089 carbonate dehydratase activity; GO:0008270 zinc ion binding; GO:0016835 carbon-oxygen lyase activity;	K01673	cynT; carbonic anhydrase [EC:4.2.1.1]	ath00910 Nitrogen metabolism - Arabidopsis thaliana (thale cress);
CSA032691.1	219	1.88159	Up	0.000735097	K	PREDICTED: 60S ribosomal protein L6-1-like [Pyrus x bretschneideri]	1	0.00210666	105.81	NVLPQEK(1)K	2	-0.85831	8	0.986	0.882	0.762	1.308	1.414	1.468	0.689	0.686	0.846	chloroplast	GO:0006518 peptide metabolic process; GO:0043043 peptide biosynthetic process; GO:0044267 cellular protein metabolic process; GO:0006807 nitrogen compound metabolic process; GO:0009058 biosynthetic process; GO:0043603 cellular amide metabolic process; GO:0044238 primary metabolic process; GO:1901566 organonitrogen compound biosynthetic process; GO:1901576 organic substance biosynthetic process; G…	GO:0005840 ribosome; GO:0043226 organelle; GO:0043229 intracellular organelle; GO:0043232 intracellular non-membrane-bounded organelle; GO:0044464 cell part; GO:0005622 intracellular; GO:0005737 cytoplasm; GO:0032991 macromolecular complex; GO:0044424 intracellular part; GO:1990904 ribonucleoprotein complex; GO:0005623 cell; GO:0030529 intracellular ribonucleoprotein complex; GO:0044444 cytoplasm…	GO:0003735 structural constituent of ribosome; GO:0005198 structural molecule activity;				IPR008991; IPR005568; IPR014722;	Translation protein SH3-like domain; Ribosomal protein L6, N-terminal; Ribosomal protein L2 domain 2;
CSA024768.1	416	1.60195	Up	0.0220108	K	PREDICTED: leukotriene A-4 hydrolase homolog isoform X1 [Nelumbo nucifera]	1	0.0100193	61.161	PAFDDFLK(1)K	2	-0.31476	2	1.306	1.416	1.467	1.049	1.268	0.961	0.802	0.581	0.665	nucleus			GO:0008233 peptidase activity; GO:0046914 transition metal ion binding; GO:0003824 catalytic activity; GO:0005488 binding; GO:0043167 ion binding; GO:0070011 peptidase activity, acting on L-amino acid peptides; GO:0046872 metal ion binding; GO:0043169 cation binding; GO:0016787 hydrolase activity; GO:0008237 metallopeptidase activity; GO:0008270 zinc ion binding;	K01254	LTA4H; leukotriene-A4 hydrolase [EC:3.3.2.6]	ath00590 Arachidonic acid metabolism - Arabidopsis thaliana (thale cress); ath01100 Metabolic pathways - Arabidopsis thaliana (thale cress);	IPR014782; IPR015211; IPR016024;	Peptidase M1, membrane alanine aminopeptidase, N-terminal; Peptidase M1, leukotriene A4 hydrolase/aminopeptidase C-terminal; Armadillo-type fold;
CSA009154.1	240	2.04626	Up	0.00288386	K	PREDICTED: probable alpha-mannosidase At5g13980 [Vitis vinifera]	1	0.00449112	78.178	PALK(1)GYVR	2	1.134	6	0.937	0.792	0.972	1.64	1.411	1.253	0.732	0.674	0.689	chloroplast	GO:0044723 single-organism carbohydrate metabolic process; GO:0008152 metabolic process; GO:0044710 single-organism metabolic process; GO:0044281 small molecule metabolic process; GO:0005996 monosaccharide metabolic process; GO:0006013 mannose metabolic process; GO:0044699 single-organism process; GO:0005975 carbohydrate metabolic process; GO:0044238 primary metabolic process; GO:0019318 hexose m…		GO:0015923 mannosidase activity; GO:0046914 transition metal ion binding; GO:0003824 catalytic activity; GO:0005488 binding; GO:0043167 ion binding; GO:0004559 alpha-mannosidase activity; GO:0016798 hydrolase activity, acting on glycosyl bonds; GO:0043169 cation binding; GO:0046872 metal ion binding; GO:0004553 hydrolase activity, hydrolyzing O-glycosyl compounds; GO:0030246 carbohydrate binding;…	K01191	MAN2C1; alpha-mannosidase [EC:3.2.1.24]	ath00511 Other glycan degradation - Arabidopsis thaliana (thale cress);	IPR011013; IPR011330; IPR027291; IPR013780; IPR028995; IPR000602; IPR011682; IPR015341;	Galactose mutarotase-like domain; Glycoside hydrolase/deacetylase, beta/alpha-barrel; Glycoside hydrolase 38/57, N-terminal domain; Glycosyl hydrolase, all-beta; Glycoside hydrolase families 57/38, central domain; Glycoside hydrolase family 38, N-terminal domain; Glycosyl hydrolase family 38, C-terminal; Glycoside hydrolase family 38, central domain;
CSA007673.1	154	1.51271	Up	0.0267655	K	PREDICTED: RNA-binding protein 1 isoform X1 [Vitis vinifera]	1	0.000645994	83.948	PFVGYK(1)EVR	2	0.20895	9	1.296	0.957	1.379	1	1.125	1.307	0.847	0.707	0.715	nucleus			GO:0097159 organic cyclic compound binding; GO:1901363 heterocyclic compound binding; GO:1901265 nucleoside phosphate binding; GO:0005488 binding; GO:0003676 nucleic acid binding; GO:0000166 nucleotide binding; GO:0036094 small molecule binding;				IPR000504; IPR012677;	RNA recognition motif domain; Nucleotide-binding alpha-beta plait domain;
CSA005866.1	165	1.72815	Up	0.00848247	K	"PREDICTED: PGR5-like protein 1A, chloroplastic [Ziziphus jujuba]"	1	7.25e-13	123.95	PIMSDQEYDK(1)LK	2	-1.0012	15	0.976	1.356	1.703	1.032	1.095	1.346	0.64	0.636	0.729	chloroplast
CSA009418.1	148	1.82833	Up	0.00177993	K	Ribosomal protein S24/S35 [Arabidopsis thaliana]	1	0.00345121	82.426	PLDDVK(1)DK	2	4.2298	6			0.86	1.216	1.279	1.17		0.63	0.731	chloroplast				K17413			IPR019349;	Ribosomal protein S24/S35, mitochondrial, conserved domain;
CSA027795.1	269	0.499364	Down	0.00660769	K	PREDICTED: monodehydroascorbate reductase isoform X1 [Vitis vinifera]	1	3.23e-23	128.95	PLTTLFK(1)GQVEEEK	2	0.11229	10	0.267	0.613	0.767	0.465	0.891	0.86	1.524	1.509	1.403	cytoplasm	GO:0044699 single-organism process; GO:0008152 metabolic process; GO:0055114 oxidation-reduction process; GO:0044710 single-organism metabolic process;		GO:0097159 organic cyclic compound binding; GO:1901363 heterocyclic compound binding; GO:1901265 nucleoside phosphate binding; GO:0050660 flavin adenine dinucleotide binding; GO:0003824 catalytic activity; GO:0005488 binding; GO:0043167 ion binding; GO:0043168 anion binding; GO:0000166 nucleotide binding; GO:0048037 cofactor binding; GO:0016491 oxidoreductase activity; GO:0036094 small molecule b…	K08232	E1.6.5.4; monodehydroascorbate reductase (NADH) [EC:1.6.5.4]	ath00053 Ascorbate and aldarate metabolism - Arabidopsis thaliana (thale cress); ath01100 Metabolic pathways - Arabidopsis thaliana (thale cress);	IPR016156; IPR023753;	FAD/NAD-linked reductase, dimerisation domain; FAD/NAD(P)-binding domain;
CSA020587.1	84	0.208152	Down	9.87e-05	K	"PREDICTED: ribulose bisphosphate carboxylase small chain, chloroplastic isoform X1 [Juglans regia]"	1	9.89e-13	125.54	PQLGK(1)EVDYLIR	2	-1.1796	6	0.175		0.407	0.208	0.5	0.383	1.776	1.748	1.698	chloroplast				K01602	rbcS; ribulose-bisphosphate carboxylase small chain [EC:4.1.1.39]	ath01200 Carbon metabolism - Arabidopsis thaliana (thale cress); ath01100 Metabolic pathways - Arabidopsis thaliana (thale cress); ath00630 Glyoxylate and dicarboxylate metabolism - Arabidopsis thaliana (thale cress); ath00710 Carbon fixation in photosynthetic organisms - Arabidopsis thaliana (thale cress);	IPR024680; IPR000894;	Ribulose-1,5-bisphosphate carboxylase small subunit, N-terminal; Ribulose bisphosphate carboxylase small chain, domain;
CSA011959.1	262	1.60032	Up	0.00250004	K	40S ribosomal protein S2-4 [Medicago truncatula]	1	1.14e-13	104.95	PTSK(1)LTYVEDVPER	2	-0.84234	9	0.882	0.984	1.425	1.224	1.233	1.211	0.738	0.662	0.894	endoplasmic reticulum	GO:0006518 peptide metabolic process; GO:0043043 peptide biosynthetic process; GO:0044267 cellular protein metabolic process; GO:0006807 nitrogen compound metabolic process; GO:0009058 biosynthetic process; GO:0043603 cellular amide metabolic process; GO:0044238 primary metabolic process; GO:1901566 organonitrogen compound biosynthetic process; GO:1901576 organic substance biosynthetic process; G…	GO:0005840 ribosome; GO:0043229 intracellular organelle; GO:0043232 intracellular non-membrane-bounded organelle; GO:0015935 small ribosomal subunit; GO:0044446 intracellular organelle part; GO:0005737 cytoplasm; GO:0032991 macromolecular complex; GO:0044424 intracellular part; GO:0005623 cell; GO:0044422 organelle part; GO:0043228 non-membrane-bounded organelle; GO:0043226 organelle; GO:0044391 …	GO:0097159 organic cyclic compound binding; GO:1901363 heterocyclic compound binding; GO:0003723 RNA binding; GO:0005488 binding; GO:0003676 nucleic acid binding; GO:0005198 structural molecule activity; GO:0003735 structural constituent of ribosome;	K02981	RP-S2e; small subunit ribosomal protein S2e	ath03010 Ribosome - Arabidopsis thaliana (thale cress);	IPR014720; IPR020568; IPR005324; IPR014721; IPR013810;	Double-stranded RNA-binding domain; Ribosomal protein S5 domain 2-type fold; Ribosomal protein S5, C-terminal; Ribosomal protein S5 domain 2-type fold, subgroup; Ribosomal protein S5, N-terminal;
CSA030262.1	211	1.55836	Up	0.0407855	K	PREDICTED: proteasome subunit alpha type-3-like [Populus euphratica]	1	0.0101829	57.532	QAAK(1)TEIEK	2	-0.74963	1	0.958	1.034	0.968	1.442	1.185	1.112	0.759	1.006	0.637	cytoskeleton	GO:0043632 modification-dependent macromolecule catabolic process; GO:0051603 proteolysis involved in cellular protein catabolic process; GO:0044265 cellular macromolecule catabolic process; GO:0044257 cellular protein catabolic process; GO:0019941 modification-dependent protein catabolic process; GO:0044267 cellular protein metabolic process; GO:0006511 ubiquitin-dependent protein catabolic proc…	GO:0019773 proteasome core complex, alpha-subunit complex; GO:1902494 catalytic complex; GO:0000502 proteasome complex; GO:0044464 cell part; GO:0005622 intracellular; GO:0005839 proteasome core complex; GO:0032991 macromolecular complex; GO:0044424 intracellular part; GO:1905368 peptidase complex; GO:0005623 cell; GO:0043234 protein complex; GO:1905369 endopeptidase complex;	GO:0004175 endopeptidase activity; GO:0004298 threonine-type endopeptidase activity; GO:0008233 peptidase activity; GO:0070003 threonine-type peptidase activity; GO:0003824 catalytic activity; GO:0070011 peptidase activity, acting on L-amino acid peptides; GO:0016787 hydrolase activity;	K02727	PSMA3; 20S proteasome subunit alpha 7 [EC:3.4.25.1]	ath03050 Proteasome - Arabidopsis thaliana (thale cress);	IPR029055; IPR000426;	Nucleophile aminohydrolases, N-terminal; Proteasome alpha-subunit, N-terminal domain;
CSA032813.1	17	1.55315	Up	0.0085834	K	"PREDICTED: ribosome-recycling factor, chloroplastic [Nelumbo nucifera]"	1	0.000158679	105.98	QVEEGK(1)VALR	2	-0.42445	15	1.433	0.962	1.054	1.157	1.156	1.202	0.9	0.784	0.605	cytoplasm,nucleus							IPR023584;	Ribosome recycling factor domain;
CSA022992.1	10	0.128441	Down	0.000191584	K	PREDICTED: kirola-like [Erythranthe guttata]	1	1.78e-17	101.53	QVEIK(1)SDGDAFHEIFR	3	0.15897	3				0.097	0.246	0.223	1.297	1.518	1.585	cytoplasm	GO:0006952 defense response; GO:0050896 response to stimulus; GO:0006950 response to stress; GO:0009607 response to biotic stimulus;						IPR000916; IPR023393;	Bet v I/Major latex protein; START-like domain;
CSA009317.1	167	2.1119	Up	0.0315554	K	PREDICTED: 60S ribosomal protein L9 [Cucumis melo]	1	3.7e-05	84.507	SAALINQK(1)CHVK	3	-0.5578	3	0.844	0.936	0.799	1.681		1.574	0.634	0.563	1.109	cytoplasm	GO:0006518 peptide metabolic process; GO:0043043 peptide biosynthetic process; GO:0044267 cellular protein metabolic process; GO:0006807 nitrogen compound metabolic process; GO:0009058 biosynthetic process; GO:0043603 cellular amide metabolic process; GO:0044238 primary metabolic process; GO:1901566 organonitrogen compound biosynthetic process; GO:1901576 organic substance biosynthetic process; G…	GO:0005840 ribosome; GO:0043226 organelle; GO:0043229 intracellular organelle; GO:0043232 intracellular non-membrane-bounded organelle; GO:0044464 cell part; GO:0005622 intracellular; GO:0005737 cytoplasm; GO:0032991 macromolecular complex; GO:0044424 intracellular part; GO:1990904 ribonucleoprotein complex; GO:0005623 cell; GO:0030529 intracellular ribonucleoprotein complex; GO:0044444 cytoplasm…	GO:0097159 organic cyclic compound binding; GO:1901363 heterocyclic compound binding; GO:0003723 RNA binding; GO:0005488 binding; GO:0003676 nucleic acid binding; GO:0005198 structural molecule activity; GO:0003735 structural constituent of ribosome; GO:0019843 rRNA binding;	K02940	RP-L9e; large subunit ribosomal protein L9e	ath03010 Ribosome - Arabidopsis thaliana (thale cress);	IPR020040;	Ribosomal protein L6, alpha-beta domain;
CSA011908.1	172	1.72484	Up	0.00481046	K	"PREDICTED: probable fructose-bisphosphate aldolase 3, chloroplastic [Sesamum indicum]"	1	0.00389333	59.908	SAEYYK(1)QGAR	2	-0.068234	4	1.269	1.278	0.992	1.351	1.19	1.121	0.702	0.606	0.82	chloroplast	GO:0006757 ATP generation from ADP; GO:0009116 nucleoside metabolic process; GO:0042278 purine nucleoside metabolic process; GO:0006165 nucleoside diphosphate phosphorylation; GO:0046031 ADP metabolic process; GO:0019362 pyridine nucleotide metabolic process; GO:0006096 glycolytic process; GO:0009167 purine ribonucleoside monophosphate metabolic process; GO:0009117 nucleotide metabolic process; G…		GO:0016829 lyase activity; GO:0004332 fructose-bisphosphate aldolase activity; GO:0016832 aldehyde-lyase activity; GO:0003824 catalytic activity; GO:0016830 carbon-carbon lyase activity;	K01623	ALDO; fructose-bisphosphate aldolase, class I [EC:4.1.2.13]	ath01230 Biosynthesis of amino acids - Arabidopsis thaliana (thale cress); ath00030 Pentose phosphate pathway - Arabidopsis thaliana (thale cress); ath00051 Fructose and mannose metabolism - Arabidopsis thaliana (thale cress); ath01100 Metabolic pathways - Arabidopsis thaliana (thale cress); ath00010 Glycolysis / Gluconeogenesis - Arabidopsis thaliana (thale cress); ath01200 Carbon metabolism - A…	IPR013785;	Aldolase-type TIM barrel;
CSA013374.1	185	0.0752771	Down	0.00276781	K	"PREDICTED: photosystem II 22 kDa protein, chloroplastic [Vitis vinifera]"	1	1.35e-13	87.429	SALGLK(1)EGGPLFGFTK	2	-0.63614	5				0.046	0.166	0.135	1.154	1.571	1.891	plasma membrane				K03542	psbS; photosystem II 22kDa protein	ath00195 Photosynthesis - Arabidopsis thaliana (thale cress); ath01100 Metabolic pathways - Arabidopsis thaliana (thale cress);	IPR023329;	Chlorophyll a/b binding protein domain;
CSA011928.1	411	1.94858	Up	0.001166	K	PREDICTED: elongation factor 2 [Citrus sinensis]	1	0.000389765	83.647	SDEK(1)DLMGK	2	-1.078	15	1.412	1.357	1.052	1.168	1.168	1.377	0.595	0.652	0.661	cytoplasm			GO:1901265 nucleoside phosphate binding; GO:0001882 nucleoside binding; GO:0043167 ion binding; GO:0016817 hydrolase activity, acting on acid anhydrides; GO:0016787 hydrolase activity; GO:0000166 nucleotide binding; GO:0017111 nucleoside-triphosphatase activity; GO:0097159 organic cyclic compound binding; GO:1901363 heterocyclic compound binding; GO:0032549 ribonucleoside binding; GO:0097367 carb…	K03234			IPR027417; IPR000795; IPR005517; IPR005225; IPR000640; IPR004161; IPR020568; IPR014721; IPR009022; IPR009000;	P-loop containing nucleoside triphosphate hydrolase; Transcription factor, GTP-binding domain; Translation elongation factor EFG/EF2, domain IV; Small GTP-binding protein domain; Translation elongation factor EFG, V domain; Translation elongation factor EFTu-like, domain 2; Ribosomal protein S5 domain 2-type fold; Ribosomal protein S5 domain 2-type fold, subgroup; Elongation factor G, III-V domai…
CSA019161.1	76	1.50332	Up	0.00889257	K	PREDICTED: calnexin homolog 1-like [Nicotiana tabacum]	1	0.000115401	48.899	SEGHDDHGLLVSEK(1)AR	3	0.66465	1	0.807	1.02	0.758	1.24	1.179	1.407	0.793	0.788	0.97	extracellular	GO:0006457 protein folding; GO:0009987 cellular process;	GO:0043226 organelle; GO:0043231 intracellular membrane-bounded organelle; GO:0043229 intracellular organelle; GO:0005783 endoplasmic reticulum; GO:0044464 cell part; GO:0005622 intracellular; GO:0005737 cytoplasm; GO:0012505 endomembrane system; GO:0044424 intracellular part; GO:0043227 membrane-bounded organelle; GO:0005623 cell; GO:0044444 cytoplasmic part;	GO:0043169 cation binding; GO:0046872 metal ion binding; GO:0005515 protein binding; GO:0005509 calcium ion binding; GO:0051082 unfolded protein binding; GO:0005488 binding; GO:0043167 ion binding;	K08054	CANX; calnexin	ath04141 Protein processing in endoplasmic reticulum - Arabidopsis thaliana (thale cress); ath04145 Phagosome - Arabidopsis thaliana (thale cress);	IPR009033; IPR013320;	Calreticulin/calnexin, P domain; Concanavalin A-like lectin/glucanase domain;
CSA007747.1	494	1.86138	Up	0.000250343	K	PREDICTED: T-complex protein 1 subunit eta [Nelumbo nucifera]	1	0.000816421	90.15	SEK(1)ENAEIR	2	-1.2421	9	1.053	1.168	0.974	1.316	1.265	1.341	0.704	0.623	0.78	mitochondria	GO:0006457 protein folding; GO:0009987 cellular process;		GO:0005524 ATP binding; GO:1901265 nucleoside phosphate binding; GO:0001882 nucleoside binding; GO:0043167 ion binding; GO:0005515 protein binding; GO:0000166 nucleotide binding; GO:0097159 organic cyclic compound binding; GO:1901363 heterocyclic compound binding; GO:0032549 ribonucleoside binding; GO:0097367 carbohydrate derivative binding; GO:0032553 ribonucleotide binding; GO:0005488 binding; …	K09499			IPR027410; IPR027409; IPR027413;	TCP-1-like chaperonin intermediate domain; GroEL-like apical domain; GroEL-like equatorial domain;
CSA025126.1	662	1.69014	Up	0.0433112	K	PREDICTED: protein SIEVE ELEMENT OCCLUSION B-like [Juglans regia]	1	0.00126507	114.97	SFK(1)DHHDK	2	0.76798	16	1.065		1.064	1.237	1.501	0.952	0.609	0.837	0.732	cytoplasm							IPR027942; IPR027944;	Sieve element occlusion, N-terminal; Sieve element occlusion, C-terminal;
CSA001667.1	373	1.5841	Up	0.0124298	K	PREDICTED: elongation factor 1-alpha [Juglans regia]	1	2.91e-05	125.31	SGK(1)ELEK	2	-0.047458	17	1.392	1.111	1.285	1.021	1.296	1.119	0.78	0.771	0.607	cytoplasm	GO:0006518 peptide metabolic process; GO:0006414 translational elongation; GO:0043043 peptide biosynthetic process; GO:0044267 cellular protein metabolic process; GO:0006807 nitrogen compound metabolic process; GO:0009058 biosynthetic process; GO:0043603 cellular amide metabolic process; GO:0044238 primary metabolic process; GO:1901566 organonitrogen compound biosynthetic process; GO:1901576 orga…	GO:0044424 intracellular part; GO:0005623 cell; GO:0044464 cell part; GO:0005622 intracellular; GO:0005737 cytoplasm;	GO:0003723 RNA binding; GO:1901265 nucleoside phosphate binding; GO:0003746 translation elongation factor activity; GO:0001882 nucleoside binding; GO:0043167 ion binding; GO:0016817 hydrolase activity, acting on acid anhydrides; GO:0016787 hydrolase activity; GO:0000166 nucleotide binding; GO:0017111 nucleoside-triphosphatase activity; GO:1901363 heterocyclic compound binding; GO:0097159 organic …	K03231	EEF1A; elongation factor 1-alpha	ath03013 RNA transport - Arabidopsis thaliana (thale cress);	IPR004160; IPR004161; IPR009001; IPR027417; IPR000795; IPR009000;	Translation elongation factor EFTu/EF1A, C-terminal; Translation elongation factor EFTu-like, domain 2; Translation elongation factor EF1A/initiation factor IF2gamma, C-terminal; P-loop containing nucleoside triphosphate hydrolase; Transcription factor, GTP-binding domain; Translation protein, beta-barrel domain;
CSA025687.1	33	1.61868	Up	0.0100093	K	PREDICTED: 60S ribosomal protein L23a [Cucumis melo]	1	0.00535074	80.165	SGSSTFK(1)K	2	4.1837	9	1.519	1.254	0.938	1.085	1.246	1.208	0.746	0.768	0.586	nucleus	GO:0006518 peptide metabolic process; GO:0043043 peptide biosynthetic process; GO:0044267 cellular protein metabolic process; GO:0006807 nitrogen compound metabolic process; GO:0009058 biosynthetic process; GO:0043603 cellular amide metabolic process; GO:0044238 primary metabolic process; GO:1901566 organonitrogen compound biosynthetic process; GO:1901576 organic substance biosynthetic process; G…	GO:0005840 ribosome; GO:0043226 organelle; GO:0043229 intracellular organelle; GO:0043232 intracellular non-membrane-bounded organelle; GO:0044464 cell part; GO:0005622 intracellular; GO:0005737 cytoplasm; GO:0032991 macromolecular complex; GO:0044424 intracellular part; GO:1990904 ribonucleoprotein complex; GO:0005623 cell; GO:0030529 intracellular ribonucleoprotein complex; GO:0044444 cytoplasm…	GO:0097159 organic cyclic compound binding; GO:1901363 heterocyclic compound binding; GO:1901265 nucleoside phosphate binding; GO:0005488 binding; GO:0000166 nucleotide binding; GO:0005198 structural molecule activity; GO:0003735 structural constituent of ribosome; GO:0036094 small molecule binding;	K02893	RP-L23Ae; large subunit ribosomal protein L23Ae	ath03010 Ribosome - Arabidopsis thaliana (thale cress);	IPR012678; IPR005633; IPR012677;	Ribosomal protein L23/L15e core domain; Ribosomal protein L23/L25, N-terminal; Nucleotide-binding alpha-beta plait domain;
CSA007781.1	73	2.10757	Up	0.0119782	K	PREDICTED: beta-glucosidase BoGH3B-like [Arachis ipaensis]	1	0.0077668	55.461	SIASTK(1)VMK	2	-1.6232	11	0.727	0.784	0.605	1.709	1.22	1.714	0.58	0.722	0.866	extracellular	GO:0008152 metabolic process; GO:0005975 carbohydrate metabolic process; GO:0044238 primary metabolic process; GO:0071704 organic substance metabolic process;		GO:0004553 hydrolase activity, hydrolyzing O-glycosyl compounds; GO:0016787 hydrolase activity; GO:0003824 catalytic activity; GO:0016798 hydrolase activity, acting on glycosyl bonds;				IPR001764; IPR002772; IPR017853;	Glycoside hydrolase, family 3, N-terminal; Glycoside hydrolase family 3 C-terminal domain; Glycoside hydrolase superfamily;
CSA011054.1	89	0.328998	Down	0.01247	K	"PREDICTED: thioredoxin M-type, chloroplastic [Eucalyptus grandis]"	1	2.93e-05	77.204	SIPTVLFFK(1)NGER	2	0.16205	5	0.125	0.433	0.716	0.33	0.629	0.739	1.336	1.669	2.163	chloroplast	GO:0050794 regulation of cellular process; GO:0065008 regulation of biological quality; GO:0045454 cell redox homeostasis; GO:0044281 small molecule metabolic process; GO:0044763 single-organism cellular process; GO:0019725 cellular homeostasis; GO:0018904 ether metabolic process; GO:0044699 single-organism process; GO:0071704 organic substance metabolic process; GO:0042592 homeostatic process; G…		GO:0015035 protein disulfide oxidoreductase activity; GO:0016667 oxidoreductase activity, acting on a sulfur group of donors; GO:0015036 disulfide oxidoreductase activity; GO:0003824 catalytic activity; GO:0016491 oxidoreductase activity;				IPR013766; IPR012336;	Thioredoxin domain; Thioredoxin-like fold;
CSA005455.1	83	1.77097	Up	0.0155655	K	PREDICTED: structural maintenance of chromosomes protein 2-1-like [Ziziphus jujuba]	1	0.00198546	73.499	SK(1)DDIITEK	2	-2.2316	9	1.139	0.86	0.9	1.246	1.157	1.563	0.881	0.696	0.66	extracellular
CSA017084.1	3	1.5358	Up	0.0221684	K	PREDICTED: probable aquaporin PIP2-8 [Tarenaya hassleriana]	1	6.35e-10	92.939	SK(1)EVSEEGQTQHGK	2	-0.71836	7	1.202	1.178	1.299	0.983	1.336	1.131	0.738	0.7	0.781	cytoplasm	GO:0006810 transport; GO:0051179 localization; GO:0051234 establishment of localization;	GO:0016020 membrane;	GO:0005215 transporter activity;				IPR023271;	Aquaporin-like;
CSA013417.1	99	2.06343	Up	0.00413824	K	PREDICTED: probable protein disulfide-isomerase A6 [Nelumbo nucifera]	1	0.0158511	41.996	SNK(1)AGEDYDGGR	2	0.33442	1		1.053	0.943	1.283	1.381	1.336	0.448	0.839	0.654	extracellular	GO:0050794 regulation of cellular process; GO:0042592 homeostatic process; GO:0065008 regulation of biological quality; GO:0050789 regulation of biological process; GO:0045454 cell redox homeostasis; GO:0044763 single-organism cellular process; GO:0019725 cellular homeostasis; GO:0044699 single-organism process; GO:0009987 cellular process; GO:0065007 biological regulation;	GO:0043226 organelle; GO:0043231 intracellular membrane-bounded organelle; GO:0043229 intracellular organelle; GO:0005783 endoplasmic reticulum; GO:0044464 cell part; GO:0005622 intracellular; GO:0005737 cytoplasm; GO:0012505 endomembrane system; GO:0044424 intracellular part; GO:0043227 membrane-bounded organelle; GO:0005623 cell; GO:0044444 cytoplasmic part;	GO:0016853 isomerase activity; GO:0003824 catalytic activity;	K09584	PDIA6; protein disulfide-isomerase A6 [EC:5.3.4.1]	ath04141 Protein processing in endoplasmic reticulum - Arabidopsis thaliana (thale cress);	IPR005788; IPR012336; IPR013766; IPR011679;	Disulphide isomerase; Thioredoxin-like fold; Thioredoxin domain; Endoplasmic reticulum, protein ERp29, C-terminal;
CSA002108.1	150	1.8748	Up	0.00276992	K	PREDICTED: carbonic anhydrase 2 isoform X1 [Vitis vinifera]	1	9.83e-60	170.42	SPALFGELAK(1)GQSPK	3	1.209	21	0.572	0.883	1.162	1.221	1.54	1.414	0.75	0.687	0.802	chloroplast	GO:0015976 carbon utilization; GO:0044699 single-organism process;		GO:0046914 transition metal ion binding; GO:0003824 catalytic activity; GO:0005488 binding; GO:0043167 ion binding; GO:0046872 metal ion binding; GO:0043169 cation binding; GO:0016829 lyase activity; GO:0016836 hydro-lyase activity; GO:0004089 carbonate dehydratase activity; GO:0008270 zinc ion binding; GO:0016835 carbon-oxygen lyase activity;	K01673	cynT; carbonic anhydrase [EC:4.2.1.1]	ath00910 Nitrogen metabolism - Arabidopsis thaliana (thale cress);
CSA024921.1	4	1.82061	Up	0.00222842	K	PREDICTED: glutamate--glyoxylate aminotransferase 2-like [Juglans regia]	1	4.26e-12	96.489	SPK(1)ALDYESLNENVK	2	-2.1488	9	1.097	1.052	1.363	1.23	1.245	1.274	0.805	0.723	0.536	cytoplasm	GO:0009058 biosynthetic process; GO:0008152 metabolic process;		GO:0097159 organic cyclic compound binding; GO:1901363 heterocyclic compound binding; GO:0003824 catalytic activity; GO:0005488 binding; GO:0043167 ion binding; GO:0043168 anion binding; GO:0048037 cofactor binding; GO:0030170 pyridoxal phosphate binding;	K14272	GGAT; glutamate--glyoxylate aminotransferase [EC:2.6.1.4 2.6.1.2 2.6.1.44]	ath01230 Biosynthesis of amino acids - Arabidopsis thaliana (thale cress); ath00220 Arginine biosynthesis - Arabidopsis thaliana (thale cress); ath00260 Glycine, serine and threonine metabolism - Arabidopsis thaliana (thale cress); ath01100 Metabolic pathways - Arabidopsis thaliana (thale cress); ath01210 2-Oxocarboxylic acid metabolism - Arabidopsis thaliana (thale cress); ath00250 Alanine, aspa…	IPR004839; IPR015424; IPR015422; IPR015421;	Aminotransferase, class I/classII; Pyridoxal phosphate-dependent transferase; Pyridoxal phosphate-dependent transferase, major region, subdomain 2; Pyridoxal phosphate-dependent transferase, major region, subdomain 1;
CSA022649.1	53	1.90296	Up	0.0237392	K	PREDICTED: probable glutathione S-transferase [Ziziphus jujuba]	1	6.39e-05	72.29	SSLLLEMNPVHK(1)K	3	-0.5576	3	0.722	0.851	1.06	1.545	1.045	1.625	0.691	0.762	0.772	cytoplasm			GO:0005515 protein binding; GO:0005488 binding;				IPR010987; IPR012336; IPR004045;	Glutathione S-transferase, C-terminal-like; Thioredoxin-like fold; Glutathione S-transferase, N-terminal;
CSA022844.1	62	0.15679	Down	0.000232572	K	PREDICTED: probable histone H2B.1 [Juglans regia]	1	5.46e-09	130.98	SVETYK(1)IYIFK	3	4.1425	13	0.072	0.199	0.392	0.178	0.425	0.483	1.775	2.078	2.158	nucleus		GO:0043229 intracellular organelle; GO:0043232 intracellular non-membrane-bounded organelle; GO:0044446 intracellular organelle part; GO:0032991 macromolecular complex; GO:0044424 intracellular part; GO:0005623 cell; GO:0044422 organelle part; GO:0044427 chromosomal part; GO:0043228 non-membrane-bounded organelle; GO:0000786 nucleosome; GO:0043226 organelle; GO:0000785 chromatin; GO:0044464 cell …	GO:0097159 organic cyclic compound binding; GO:1901363 heterocyclic compound binding; GO:0003677 DNA binding; GO:0046982 protein heterodimerization activity; GO:0005488 binding; GO:0046983 protein dimerization activity; GO:0003676 nucleic acid binding; GO:0005515 protein binding;	K11252			IPR009072; IPR007125;	Histone-fold; Histone H2A/H2B/H3;
CSA012537.1	601	1.55043	Up	0.0186041	K	"PREDICTED: heat shock 70 kDa protein, mitochondrial-like [Sesamum indicum]"	1	0.00800574	69.716	SVNEYK(1)DK	2	0.30449	6	1.305	1.157	0.941	1.042	1.153	1.361	0.656	0.789	0.851	mitochondria	GO:0006457 protein folding; GO:0009987 cellular process;		GO:0005524 ATP binding; GO:1901265 nucleoside phosphate binding; GO:0001882 nucleoside binding; GO:0043167 ion binding; GO:0005515 protein binding; GO:0000166 nucleotide binding; GO:0097159 organic cyclic compound binding; GO:1901363 heterocyclic compound binding; GO:0032549 ribonucleoside binding; GO:0097367 carbohydrate derivative binding; GO:0032553 ribonucleotide binding; GO:0005488 binding; …	K04043	dnaK; molecular chaperone DnaK	ath03018 RNA degradation - Arabidopsis thaliana (thale cress);	IPR029048; IPR029047;	Heat shock protein 70kD, C-terminal domain; Heat shock protein 70kD, peptide-binding domain;
CSA023848.1	53	2.09806	Up	0.000358732	K	PREDICTED: peroxidase 4 [Citrus sinensis]	1	0.000241651	93.345	SVVNSAVSK(1)EK	2	-0.1889	9	0.882	0.782	0.741	1.491	1.43	1.549	0.64	0.82	0.659	chloroplast	GO:0008152 metabolic process; GO:0042743 hydrogen peroxide metabolic process; GO:0006950 response to stress; GO:0072593 reactive oxygen species metabolic process; GO:0055114 oxidation-reduction process; GO:0044710 single-organism metabolic process; GO:0006979 response to oxidative stress; GO:0044699 single-organism process; GO:0044248 cellular catabolic process; GO:0050896 response to stimulus; G…		GO:0097159 organic cyclic compound binding; GO:1901363 heterocyclic compound binding; GO:0020037 heme binding; GO:0003824 catalytic activity; GO:0005488 binding; GO:0016209 antioxidant activity; GO:0004601 peroxidase activity; GO:0046906 tetrapyrrole binding; GO:0016491 oxidoreductase activity; GO:0016684 oxidoreductase activity, acting on peroxide as acceptor;	K00430	E1.11.1.7; peroxidase [EC:1.11.1.7]	ath01100 Metabolic pathways - Arabidopsis thaliana (thale cress); ath00940 Phenylpropanoid biosynthesis - Arabidopsis thaliana (thale cress); ath01110 Biosynthesis of secondary metabolites - Arabidopsis thaliana (thale cress);	IPR033905; IPR002016;	Secretory peroxidase; Haem peroxidase, plant/fungal/bacterial;
CSA016706.1	50	1.68419	Up	0.0235426	K	PREDICTED: FK506-binding protein 2 [Populus euphratica]	1	0.000411603	73.435	TCDIQAHK(1)GDR	3	-0.44216	5	1.028	1.053	0.857	1.521	1.233	1.148	0.668	0.861	0.761	extracellular				K09569			IPR001179;	FKBP-type peptidyl-prolyl cis-trans isomerase domain;
CSA005110.1	538	1.62278	Up	0.0304232	K	PREDICTED: mannosylglycoprotein endo-beta-mannosidase [Vitis vinifera]	1	0.00823136	53.237	TDHK(1)EGEDTR	2	-1.0259	1	0.832	1.257	1.797	0.992	1.329	1.125	0.684	0.56	0.879	vacuolar membrane	GO:0008152 metabolic process; GO:0005975 carbohydrate metabolic process; GO:0044238 primary metabolic process; GO:0071704 organic substance metabolic process;		GO:0004553 hydrolase activity, hydrolyzing O-glycosyl compounds; GO:0016787 hydrolase activity; GO:0003824 catalytic activity; GO:0016798 hydrolase activity, acting on glycosyl bonds;	K18577			IPR006102; IPR017853; IPR013781;	Glycoside hydrolase, family 2, immunoglobulin-like beta-sandwich; Glycoside hydrolase superfamily; Glycoside hydrolase, catalytic domain;
CSA021656.1	151	2.03513	Up	0.00748173	K	PREDICTED: beta-galactosidase 8 [Vitis vinifera]	1	0.000268867	84.605	TDNEPFK(1)AEMK	2	0.17813	10	0.906	1.11		1.481	1.349	1.113	0.537	0.61	0.808	plasma membrane	GO:0008152 metabolic process; GO:0005975 carbohydrate metabolic process; GO:0044238 primary metabolic process; GO:0071704 organic substance metabolic process;		GO:0004553 hydrolase activity, hydrolyzing O-glycosyl compounds; GO:0030246 carbohydrate binding; GO:0016787 hydrolase activity; GO:0003824 catalytic activity; GO:0005488 binding; GO:0016798 hydrolase activity, acting on glycosyl bonds;				IPR031330; IPR000922; IPR017853; IPR013781; IPR008979;	Glycoside hydrolase 35, catalytic domain; D-galactoside/L-rhamnose binding SUEL lectin domain; Glycoside hydrolase superfamily; Glycoside hydrolase, catalytic domain; Galactose-binding domain-like;
CSA034422.1	370	1.97619	Up	0.006674	K	PREDICTED: sucrose synthase 2 [Ziziphus jujuba]	1	0.000655926	130.77	TEK(1)GILR	2	-0.12386	2	0.878	1.076	0.904	1.293	1.314	1.545	0.673	0.89	0.533	mitochondria	GO:0044723 single-organism carbohydrate metabolic process; GO:0008152 metabolic process; GO:0005985 sucrose metabolic process; GO:0044262 cellular carbohydrate metabolic process; GO:0044710 single-organism metabolic process; GO:0044763 single-organism cellular process; GO:0044699 single-organism process; GO:0009311 oligosaccharide metabolic process; GO:0005984 disaccharide metabolic process; GO:0…		GO:0016758 transferase activity, transferring hexosyl groups; GO:0003824 catalytic activity; GO:0035251 UDP-glucosyltransferase activity; GO:0008194 UDP-glycosyltransferase activity; GO:0046527 glucosyltransferase activity; GO:0016757 transferase activity, transferring glycosyl groups; GO:0016157 sucrose synthase activity; GO:0016740 transferase activity;	K00695	E2.4.1.13; sucrose synthase [EC:2.4.1.13]	ath01100 Metabolic pathways - Arabidopsis thaliana (thale cress); ath00500 Starch and sucrose metabolism - Arabidopsis thaliana (thale cress);	IPR000368; IPR001296;	Sucrose synthase; Glycosyl transferase, family 1;
CSA002602.1	132	0.567962	Down	0.0137077	K	PREDICTED: peptidyl-prolyl cis-trans isomerase [Ricinus communis]	1	0.000168437	59.227	TEWLDGK(1)HVVFGR	3	1.241	2	0.288	0.462	0.57	0.57	1.058	0.868	1.552	1.454	1.38	cytoplasm	GO:0044267 cellular protein metabolic process; GO:0044238 primary metabolic process; GO:0018208 peptidyl-proline modification; GO:0000413 protein peptidyl-prolyl isomerization; GO:0044237 cellular metabolic process; GO:0071704 organic substance metabolic process; GO:0006457 protein folding; GO:0018193 peptidyl-amino acid modification; GO:0008152 metabolic process; GO:0044260 cellular macromolecul…		GO:0003755 peptidyl-prolyl cis-trans isomerase activity; GO:0016853 isomerase activity; GO:0003824 catalytic activity; GO:0016859 cis-trans isomerase activity;	K01802			IPR002130; IPR029000;	Cyclophilin-type peptidyl-prolyl cis-trans isomerase domain; Cyclophilin-like domain;
CSA011382.1	144	2.06103	Up	0.00606045	K	"PREDICTED: superoxide dismutase [Cu-Zn], chloroplastic [Ziziphus jujuba]"	1	0.00257605	56.404	THGAPK(1)DEIR	3	0.55408	3	1.001	0.799	0.829	1.402	1.579	1.378	0.464	0.891	0.74	chloroplast	GO:0006801 superoxide metabolic process; GO:0008152 metabolic process; GO:0072593 reactive oxygen species metabolic process; GO:0055114 oxidation-reduction process; GO:0044710 single-organism metabolic process; GO:0044699 single-organism process; GO:0009987 cellular process; GO:0044237 cellular metabolic process;		GO:0004784 superoxide dismutase activity; GO:0003824 catalytic activity; GO:0016721 oxidoreductase activity, acting on superoxide radicals as acceptor; GO:0005488 binding; GO:0043167 ion binding; GO:0016209 antioxidant activity; GO:0043169 cation binding; GO:0046872 metal ion binding; GO:0016491 oxidoreductase activity;	K04565	SOD1; superoxide dismutase, Cu-Zn family [EC:1.15.1.1]	ath04146 Peroxisome - Arabidopsis thaliana (thale cress);	IPR001424;	Superoxide dismutase, copper/zinc binding domain;
CSA019241.1	198	1.79766	Up	0.0434772	K	PREDICTED: ran-binding protein 1 homolog c-like [Ipomoea nil]	1	0.00162445	74.6	TK(1)EVPTEEK	2	0.5464	7	1.135	0.99		1.219	0.959	1.543	0.601	0.859	0.608	chloroplast	GO:0006810 transport; GO:0046907 intracellular transport; GO:0051649 establishment of localization in cell; GO:0051179 localization; GO:0051234 establishment of localization; GO:0051641 cellular localization;			K15306			IPR000156; IPR011993;	Ran binding domain; PH domain-like;
CSA014356.1	239	1.96669	Up	0.00131371	K	"PREDICTED: histidine biosynthesis bifunctional protein hisIE, chloroplastic [Vitis vinifera]"	1	0.0074509	54.259	TLEENEDK(1)SR	2	-0.8926	1	1.282	1.048	0.883	1.218	1.292	1.366	0.665		0.649	chloroplast	GO:0006725 cellular aromatic compound metabolic process; GO:0016053 organic acid biosynthetic process; GO:0052803 imidazole-containing compound metabolic process; GO:0044699 single-organism process; GO:0009058 biosynthetic process; GO:0000105 histidine biosynthetic process; GO:1901566 organonitrogen compound biosynthetic process; GO:0044237 cellular metabolic process; GO:0071704 organic substance…		GO:0016814 hydrolase activity, acting on carbon-nitrogen (but not peptide) bonds, in cyclic amidines; GO:0016462 pyrophosphatase activity; GO:0003824 catalytic activity; GO:0004635 phosphoribosyl-AMP cyclohydrolase activity; GO:0004636 phosphoribosyl-ATP diphosphatase activity; GO:0016817 hydrolase activity, acting on acid anhydrides; GO:0016787 hydrolase activity; GO:0019238 cyclohydrolase activ…	K11755	hisIE; phosphoribosyl-ATP pyrophosphohydrolase / phosphoribosyl-AMP cyclohydrolase [EC:3.6.1.31 3.5.4.19]	ath01230 Biosynthesis of amino acids - Arabidopsis thaliana (thale cress); ath01100 Metabolic pathways - Arabidopsis thaliana (thale cress); ath00340 Histidine metabolism - Arabidopsis thaliana (thale cress); ath01110 Biosynthesis of secondary metabolites - Arabidopsis thaliana (thale cress);	IPR002496;	Phosphoribosyl-AMP cyclohydrolase domain;
CSA002108.1	304	0.307314	Down	0.000422675	K	PREDICTED: carbonic anhydrase 2 isoform X1 [Vitis vinifera]	1	2.73e-06	88.075	TLSLK(1)GGYYDFVK	2	-0.12949	5		0.092	0.114		0.546	0.415	1.579	1.619	1.519	chloroplast	GO:0015976 carbon utilization; GO:0044699 single-organism process;		GO:0046914 transition metal ion binding; GO:0003824 catalytic activity; GO:0005488 binding; GO:0043167 ion binding; GO:0046872 metal ion binding; GO:0043169 cation binding; GO:0016829 lyase activity; GO:0016836 hydro-lyase activity; GO:0004089 carbonate dehydratase activity; GO:0008270 zinc ion binding; GO:0016835 carbon-oxygen lyase activity;	K01673	cynT; carbonic anhydrase [EC:4.2.1.1]	ath00910 Nitrogen metabolism - Arabidopsis thaliana (thale cress);
CSA001463.1	431	1.50461	Up	0.00226944	K	PREDICTED: uncharacterized GTP-binding protein YjiA [Ricinus communis]	1	0.0110465	56.916	TNK(1)IVFIGK	2	-0.32562	4	1.376			1.126	1.089		0.746	0.684	0.776	chloroplast							IPR027417; IPR003495; IPR011629;	P-loop containing nucleoside triphosphate hydrolase; CobW/HypB/UreG, nucleotide-binding domain; Cobalamin (vitamin B12) biosynthesis CobW-like, C-terminal;
CSA003232.1	24	1.50931	Up	0.029782	K	PREDICTED: elongation factor 1-gamma [Vitis vinifera]	1	0.0130759	85.265	TNK(1)NAYK	2	0.31265	4	1.007	1.073	1.277	1.31	1.15	1.092	0.726	0.647	0.984	cytoskeleton	GO:0006518 peptide metabolic process; GO:0006414 translational elongation; GO:0043043 peptide biosynthetic process; GO:0044267 cellular protein metabolic process; GO:0006807 nitrogen compound metabolic process; GO:0009058 biosynthetic process; GO:0043603 cellular amide metabolic process; GO:0044238 primary metabolic process; GO:1901566 organonitrogen compound biosynthetic process; GO:1901576 orga…		GO:0097159 organic cyclic compound binding; GO:1901363 heterocyclic compound binding; GO:0003723 RNA binding; GO:0008135 translation factor activity, RNA binding; GO:0005515 protein binding; GO:0003746 translation elongation factor activity; GO:0005488 binding; GO:0003676 nucleic acid binding;	K03233			IPR004046; IPR010987; IPR001662; IPR004045; IPR012336;	Glutathione S-transferase, C-terminal; Glutathione S-transferase, C-terminal-like; Translation elongation factor EF1B, gamma chain, conserved; Glutathione S-transferase, N-terminal; Thioredoxin-like fold;
CSA034838.1	39	1.85329	Up	0.00516045	K	"PREDICTED: 6-phosphogluconate dehydrogenase, decarboxylating 3 [Ziziphus jujuba]"	1	2.02e-05	105.2	TTSK(1)VDETVER	2	0.20443	8	0.947	0.919	0.792	1.441	1.393	1.328	0.608	0.673	0.968	chloroplast	GO:0006739 NADP metabolic process; GO:0019362 pyridine nucleotide metabolic process; GO:0006725 cellular aromatic compound metabolic process; GO:0046496 nicotinamide nucleotide metabolic process; GO:0009117 nucleotide metabolic process; GO:0044699 single-organism process; GO:0072524 pyridine-containing compound metabolic process; GO:0044237 cellular metabolic process; GO:0006796 phosphate-contain…		GO:0016614 oxidoreductase activity, acting on CH-OH group of donors; GO:0016616 oxidoreductase activity, acting on the CH-OH group of donors, NAD or NADP as acceptor; GO:0004616 phosphogluconate dehydrogenase (decarboxylating) activity; GO:0003824 catalytic activity; GO:0016491 oxidoreductase activity;	K00033	PGD; 6-phosphogluconate dehydrogenase [EC:1.1.1.44 1.1.1.343]	ath00480 Glutathione metabolism - Arabidopsis thaliana (thale cress); ath00030 Pentose phosphate pathway - Arabidopsis thaliana (thale cress); ath01200 Carbon metabolism - Arabidopsis thaliana (thale cress); ath01100 Metabolic pathways - Arabidopsis thaliana (thale cress); ath01110 Biosynthesis of secondary metabolites - Arabidopsis thaliana (thale cress);	IPR006115; IPR013328; IPR008927; IPR006114; IPR016040; IPR012284;	6-phosphogluconate dehydrogenase, NADP-binding; 6-phosphogluconate dehydrogenase, domain 2; 6-phosphogluconate dehydrogenase C-terminal domain-like; 6-phosphogluconate dehydrogenase, C-terminal; NAD(P)-binding domain; 6-phosphogluconate dehydrogenase, domain 3;
CSA029580.1	276	1.58805	Up	0.00712114	K	PREDICTED: 26S protease regulatory subunit 7 homolog A isoform X2 [Nicotiana tabacum]	1	0.00294791	49.298	TVTEK(1)DFLDAVNK	2	-2.2094	2	0.648	1.302	1.558		1.192	1.258	0.696	0.867	0.753	cytoplasm	GO:1901575 organic substance catabolic process; GO:0008152 metabolic process; GO:0030163 protein catabolic process; GO:0009057 macromolecule catabolic process; GO:0043170 macromolecule metabolic process; GO:0019538 protein metabolic process; GO:0044238 primary metabolic process; GO:0009056 catabolic process; GO:0071704 organic substance metabolic process;	GO:0044424 intracellular part; GO:0005623 cell; GO:0044464 cell part; GO:0005622 intracellular; GO:0005737 cytoplasm;	GO:0005524 ATP binding; GO:1901265 nucleoside phosphate binding; GO:0001882 nucleoside binding; GO:0043167 ion binding; GO:0016787 hydrolase activity; GO:0000166 nucleotide binding; GO:0097159 organic cyclic compound binding; GO:1901363 heterocyclic compound binding; GO:0032549 ribonucleoside binding; GO:0097367 carbohydrate derivative binding; GO:0003824 catalytic activity; GO:0032553 ribonucleo…	K03061	PSMC2; 26S proteasome regulatory subunit T1	ath03050 Proteasome - Arabidopsis thaliana (thale cress);	IPR003593; IPR003959; IPR027417;	AAA+ ATPase domain; ATPase, AAA-type, core; P-loop containing nucleoside triphosphate hydrolase;
CSA034381.1	248	2.18282	Up	0.0329687	K	PREDICTED: enolase [Populus euphratica]	1	0.0014877	42.947	TYDLNFK(1)EENNDGSQK	2	-1.6753	1	0.791	1.045	1.203	0.983	1.497	1.741	0.655	0.502	0.785	cytoplasm	GO:0006757 ATP generation from ADP; GO:0009116 nucleoside metabolic process; GO:0042278 purine nucleoside metabolic process; GO:0006165 nucleoside diphosphate phosphorylation; GO:0046031 ADP metabolic process; GO:0019362 pyridine nucleotide metabolic process; GO:0006096 glycolytic process; GO:0009167 purine ribonucleoside monophosphate metabolic process; GO:0009117 nucleotide metabolic process; G…	GO:1902494 catalytic complex; GO:0044464 cell part; GO:0005622 intracellular; GO:0005737 cytoplasm; GO:0032991 macromolecular complex; GO:0044424 intracellular part; GO:0044445 cytosolic part; GO:0005623 cell; GO:0005829 cytosol; GO:0000015 phosphopyruvate hydratase complex; GO:0044444 cytoplasmic part;	GO:0000287 magnesium ion binding; GO:0004634 phosphopyruvate hydratase activity; GO:0003824 catalytic activity; GO:0005488 binding; GO:0043167 ion binding; GO:0046872 metal ion binding; GO:0043169 cation binding; GO:0016829 lyase activity; GO:0016836 hydro-lyase activity; GO:0016835 carbon-oxygen lyase activity;	K01689	ENO; enolase [EC:4.2.1.11]	ath01230 Biosynthesis of amino acids - Arabidopsis thaliana (thale cress); ath03018 RNA degradation - Arabidopsis thaliana (thale cress); ath01200 Carbon metabolism - Arabidopsis thaliana (thale cress); ath01100 Metabolic pathways - Arabidopsis thaliana (thale cress); ath00010 Glycolysis / Gluconeogenesis - Arabidopsis thaliana (thale cress); ath01110 Biosynthesis of secondary metabolites - Arabi…	IPR029065; IPR029017; IPR020810; IPR020811;	Enolase C-terminal domain-like; Enolase N-terminal domain-like; Enolase, C-terminal TIM barrel domain; Enolase, N-terminal;
CSA013341.1	216	2.18747	Up	0.00600888	K	PREDICTED: carbonic anhydrase 2-like [Citrus sinensis]	1	0.00904293	90.777	VAK(1)GTLK	2	-0.61091	11	1.387	1.04	0.931	1.404	1.556		0.526	0.735	0.77	chloroplast	GO:0015976 carbon utilization; GO:0044699 single-organism process;		GO:0046914 transition metal ion binding; GO:0003824 catalytic activity; GO:0005488 binding; GO:0043167 ion binding; GO:0046872 metal ion binding; GO:0043169 cation binding; GO:0016829 lyase activity; GO:0016836 hydro-lyase activity; GO:0004089 carbonate dehydratase activity; GO:0008270 zinc ion binding; GO:0016835 carbon-oxygen lyase activity;
CSA030173.1	36	0.302139	Down	0.0049009	K	PREDICTED: 14-3-3-like protein A [Theobroma cacao]	1	1.7e-07	68.481	VAK(1)TVDVEELTVEER	2	-0.21015	4		0.583	0.431	0.267	0.517	0.621	1.801	1.589	1.252	plasma membrane			GO:0019904 protein domain specific binding; GO:0005515 protein binding; GO:0005488 binding;	K06630			IPR023410;	14-3-3 domain;
CSA001864.1	650	1.58987	Up	0.0263465	K	"PREDICTED: heat shock protein 90-5, chloroplastic [Ziziphus jujuba]"	1	0.00448785	78.192	VAK(1)VQVSK	2	-1.1884	4	1.141	1.157	0.879	1.196	1.067	1.428	0.655	0.926	0.732	chloroplast	GO:0006457 protein folding; GO:0006950 response to stress; GO:0050896 response to stimulus; GO:0009987 cellular process;		GO:0005524 ATP binding; GO:1901265 nucleoside phosphate binding; GO:0001882 nucleoside binding; GO:0043167 ion binding; GO:0005515 protein binding; GO:0000166 nucleotide binding; GO:0097159 organic cyclic compound binding; GO:1901363 heterocyclic compound binding; GO:0032549 ribonucleoside binding; GO:0097367 carbohydrate derivative binding; GO:0032553 ribonucleotide binding; GO:0005488 binding; …	K09487	HSP90B; heat shock protein 90kDa beta	ath04141 Protein processing in endoplasmic reticulum - Arabidopsis thaliana (thale cress); ath04626 Plant-pathogen interaction - Arabidopsis thaliana (thale cress);	IPR020575; IPR020568; IPR003594;	Heat shock protein Hsp90, N-terminal; Ribosomal protein S5 domain 2-type fold; Histidine kinase-like ATPase, C-terminal domain;
CSA000855.1	282	1.99295	Up	0.00302539	K	PREDICTED: aldose 1-epimerase-like [Nicotiana tabacum]	1	0.00143783	67.385	VAVVQDNK(1)SGR	2	0.84536	5	1.013		0.642	1.528	1.282	1.342	0.538	0.749	0.79	extracellular	GO:0044723 single-organism carbohydrate metabolic process; GO:0008152 metabolic process; GO:0044710 single-organism metabolic process; GO:0044281 small molecule metabolic process; GO:0005996 monosaccharide metabolic process; GO:0044699 single-organism process; GO:0044238 primary metabolic process; GO:0005975 carbohydrate metabolic process; GO:0019318 hexose metabolic process; GO:0071704 organic s…		GO:0030246 carbohydrate binding; GO:0016853 isomerase activity; GO:0003824 catalytic activity; GO:0005488 binding;	K01785	galM; aldose 1-epimerase [EC:5.1.3.3]	ath00052 Galactose metabolism - Arabidopsis thaliana (thale cress); ath01100 Metabolic pathways - Arabidopsis thaliana (thale cress); ath00010 Glycolysis / Gluconeogenesis - Arabidopsis thaliana (thale cress); ath01110 Biosynthesis of secondary metabolites - Arabidopsis thaliana (thale cress);	IPR011013; IPR014718;	Galactose mutarotase-like domain; Glycoside hydrolase-type carbohydrate-binding;
CSA000790.1	276	1.65996	Up	0.00330436	K	PREDICTED: methyl-CpG-binding domain-containing protein 11 [Citrus sinensis]	1	0.0078572	59.198	VDDK(1)VNQPER	2	1.1888	4	1.181	1.088	0.943	1.21	1.291	1.245	0.603	0.857	0.796	cytoplasm		GO:0043226 organelle; GO:0043231 intracellular membrane-bounded organelle; GO:0043229 intracellular organelle; GO:0005634 nucleus; GO:0044464 cell part; GO:0005622 intracellular; GO:0044424 intracellular part; GO:0043227 membrane-bounded organelle; GO:0005623 cell;	GO:0097159 organic cyclic compound binding; GO:1901363 heterocyclic compound binding; GO:0003677 DNA binding; GO:0005488 binding; GO:0003676 nucleic acid binding;				IPR016177; IPR001739;	DNA-binding domain; Methyl-CpG DNA binding;
CSA013341.1	184	1.73164	Up	0.0228312	K	PREDICTED: carbonic anhydrase 2-like [Citrus sinensis]	1	2.46e-05	78.814	VEAELPDAK(1)DEEK	2	-0.18792	15	1.07	0.803	0.965	1.198	1.312	1.442	0.781	0.988	0.514	chloroplast	GO:0015976 carbon utilization; GO:0044699 single-organism process;		GO:0046914 transition metal ion binding; GO:0003824 catalytic activity; GO:0005488 binding; GO:0043167 ion binding; GO:0046872 metal ion binding; GO:0043169 cation binding; GO:0016829 lyase activity; GO:0016836 hydro-lyase activity; GO:0004089 carbonate dehydratase activity; GO:0008270 zinc ion binding; GO:0016835 carbon-oxygen lyase activity;
CSA007722.1	424	1.64183	Up	0.00782517	K	"PREDICTED: 30S ribosomal protein S1-like, partial [Nicotiana tabacum]"	1	0.000648804	103.01	VEAK(1)VNESR	2	0.33328	9	1.182	0.943	0.962	1.183	1.205	1.364	0.878	0.81	0.61	chloroplast			GO:0097159 organic cyclic compound binding; GO:1901363 heterocyclic compound binding; GO:0005488 binding; GO:0003676 nucleic acid binding;	K02357			IPR012340; IPR003029; IPR022967;	Nucleic acid-binding, OB-fold; S1 domain; RNA-binding domain, S1;
CSA013811.1	241	1.8786	Up	0.0265729	K	PREDICTED: heat shock cognate protein 80 [Ziziphus jujuba]	1	4.14e-18	124.07	VEDVDEEK(1)EK	2	-1.0705	8		0.756	0.706	1.134	1.376	1.544		0.748	0.686	cytoplasm	GO:0006457 protein folding; GO:0006950 response to stress; GO:0050896 response to stimulus; GO:0009987 cellular process;		GO:0005524 ATP binding; GO:1901265 nucleoside phosphate binding; GO:0001882 nucleoside binding; GO:0043167 ion binding; GO:0005515 protein binding; GO:0000166 nucleotide binding; GO:0097159 organic cyclic compound binding; GO:1901363 heterocyclic compound binding; GO:0032549 ribonucleoside binding; GO:0097367 carbohydrate derivative binding; GO:0032553 ribonucleotide binding; GO:0005488 binding; …	K04079	HSP90A; molecular chaperone HtpG	ath04141 Protein processing in endoplasmic reticulum - Arabidopsis thaliana (thale cress); ath04626 Plant-pathogen interaction - Arabidopsis thaliana (thale cress);	IPR020575; IPR020568; IPR003594;	Heat shock protein Hsp90, N-terminal; Ribosomal protein S5 domain 2-type fold; Histidine kinase-like ATPase, C-terminal domain;
CSA005509.1	126	1.61906	Up	0.00101243	K	Thylakoid lumenal 19 kDa protein [Morus notabilis]	1	1.57e-06	65.467	VEK(1)GTNGTDSEFYNPK	2	0.8761	7	1.102	0.965	1.088	1.212	1.184	1.352	0.751	0.748	0.79	chloroplast	GO:0008152 metabolic process; GO:0044237 cellular metabolic process; GO:0009987 cellular process; GO:0015979 photosynthesis;	GO:0016020 membrane; GO:0009523 photosystem II; GO:0019898 extrinsic component of membrane; GO:0098796 membrane protein complex; GO:0009654 photosystem II oxygen evolving complex; GO:0042651 thylakoid membrane; GO:0032991 macromolecular complex; GO:0044424 intracellular part; GO:0005623 cell; GO:0034357 photosynthetic membrane; GO:0009521 photosystem; GO:1902494 catalytic complex; GO:0044425 memb…	GO:0043169 cation binding; GO:0046872 metal ion binding; GO:0005509 calcium ion binding; GO:0005488 binding; GO:0043167 ion binding;				IPR016123;	Mog1/PsbP, alpha/beta/alpha sandwich;
CSA034503.1	16	1.71302	Up	0.0129084	K	PREDICTED: DNA ligase 1 [Camelina sativa]	1	0.0143434	43.03	VEPK(1)STEETTSK	2	-0.57492	1	1.288	1.101	1.085	1.406	1.081	1.21	0.609	0.86	0.685	chloroplast
CSA021740.1	71	2.01111	Up	0.0203458	K	PREDICTED: MLP-like protein 328 [Juglans regia]	1	0.00266272	120.62	VETYK(1)ER	2	0.8622	6	1.022	0.983	0.851	1.113	1.357	1.726	0.557	0.733	0.789	cytoplasm	GO:0006952 defense response; GO:0050896 response to stimulus; GO:0006950 response to stress; GO:0009607 response to biotic stimulus;						IPR023393; IPR000916;	START-like domain; Bet v I/Major latex protein;
CSA029877.1	95	0.190434	Down	0.00015903	K	PREDICTED: calmodulin-7 isoform X1 [Vitis vinifera]	1	7.23e-25	121.82	VFDK(1)DQNGFISAAELR	2	-2.6188	5				0.194	0.286	0.322	1.357	1.297	1.541	nucleus			GO:0043169 cation binding; GO:0046872 metal ion binding; GO:0005509 calcium ion binding; GO:0005488 binding; GO:0043167 ion binding;	K02183	CALM; calmodulin	ath04070 Phosphatidylinositol signaling system - Arabidopsis thaliana (thale cress); ath04016 MAPK signaling pathway - plant - Arabidopsis thaliana (thale cress); ath04626 Plant-pathogen interaction - Arabidopsis thaliana (thale cress);	IPR011992; IPR002048;	EF-hand domain pair; EF-hand domain;
CSA008530.1	241	0.526919	Down	0.00188945	K	PREDICTED: peroxisomal fatty acid beta-oxidation multifunctional protein AIM1-like [Gossypium hirsutum]	1	0.0121853	44.511	VFK(1)ELVLSDTSR	2	1.5161	1	0.857	0.992	0.981	0.555	0.731	0.772	1.287	1.216	1.387	cytoplasm	GO:0008152 metabolic process;		GO:0003824 catalytic activity;				IPR029045;	ClpP/crotonase-like domain;
CSA028748.1	333	0.56334	Down	0.0467198	K	"PREDICTED: elongation factor Tu, chloroplastic [Juglans regia]"	1	2.3e-08	84.759	VGETVDLVGLK(1)DTR	2	0.41613	6	0.292	0.862			0.755	0.644	1.484	1.074	1.162	chloroplast	GO:0006518 peptide metabolic process; GO:0006414 translational elongation; GO:0043043 peptide biosynthetic process; GO:0044267 cellular protein metabolic process; GO:0006807 nitrogen compound metabolic process; GO:0009058 biosynthetic process; GO:0043603 cellular amide metabolic process; GO:0044238 primary metabolic process; GO:1901566 organonitrogen compound biosynthetic process; GO:1901576 orga…	GO:0005623 cell; GO:0005622 intracellular; GO:0044464 cell part;	GO:0003723 RNA binding; GO:1901265 nucleoside phosphate binding; GO:0003746 translation elongation factor activity; GO:0001882 nucleoside binding; GO:0043167 ion binding; GO:0016817 hydrolase activity, acting on acid anhydrides; GO:0016787 hydrolase activity; GO:0000166 nucleotide binding; GO:0017111 nucleoside-triphosphatase activity; GO:1901363 heterocyclic compound binding; GO:0097159 organic …	K02358			IPR009001; IPR027417; IPR000795; IPR033720; IPR005225; IPR004160; IPR004161; IPR009000;	Translation elongation factor EF1A/initiation factor IF2gamma, C-terminal; P-loop containing nucleoside triphosphate hydrolase; Transcription factor, GTP-binding domain; Elongation factor Tu, domain 2; Small GTP-binding protein domain; Translation elongation factor EFTu/EF1A, C-terminal; Translation elongation factor EFTu-like, domain 2; Translation protein, beta-barrel domain;
CSA027991.1	29	1.84573	Up	0.019487	K	"PREDICTED: peptidyl-prolyl cis-trans isomerase FKBP16-4, chloroplastic isoform X3 [Beta vulgaris subsp.vulgaris]"	1	0.00429222	51.726	VGGGAEAVK(1)GSR	2	0.72457	1	1.143	1.036	0.821	1.179	1.252	1.594	0.545	0.717	0.888	cytoplasm							IPR001179;	FKBP-type peptidyl-prolyl cis-trans isomerase domain;
CSA007565.1	168	1.62587	Up	0.00173295	K	PREDICTED: 60S ribosomal protein L22-2 [Arachis ipaensis]	1	0.00126781	127.56	VIASNK(1)DR	2	-0.27718	9	1.156	1.195	0.885	1.311	1.235	1.141	0.695	0.841	0.742	chloroplast	GO:0006518 peptide metabolic process; GO:0043043 peptide biosynthetic process; GO:0044267 cellular protein metabolic process; GO:0006807 nitrogen compound metabolic process; GO:0009058 biosynthetic process; GO:0043603 cellular amide metabolic process; GO:0044238 primary metabolic process; GO:1901566 organonitrogen compound biosynthetic process; GO:1901576 organic substance biosynthetic process; G…	GO:0005840 ribosome; GO:0043226 organelle; GO:0043229 intracellular organelle; GO:0043232 intracellular non-membrane-bounded organelle; GO:0044464 cell part; GO:0005622 intracellular; GO:0005737 cytoplasm; GO:0032991 macromolecular complex; GO:0044424 intracellular part; GO:1990904 ribonucleoprotein complex; GO:0005623 cell; GO:0030529 intracellular ribonucleoprotein complex; GO:0044444 cytoplasm…	GO:0003735 structural constituent of ribosome; GO:0005198 structural molecule activity;	K02891	RP-L22e; large subunit ribosomal protein L22e	ath03010 Ribosome - Arabidopsis thaliana (thale cress);
CSA011668.1	63	0.227401	Down	0.0125446	K	"PREDICTED: glyceraldehyde-3-phosphate dehydrogenase, cytosolic-like [Daucus carota subsp. sativus]"	1	5.34e-10	61.942	VIISAPSK(1)DAPMFVMGVNEK	3	0.3309	6					0.307	0.241	0.974	1.211	1.425	cytoplasm	GO:0006006 glucose metabolic process; GO:0044723 single-organism carbohydrate metabolic process; GO:0008152 metabolic process; GO:0055114 oxidation-reduction process; GO:0044710 single-organism metabolic process; GO:0044281 small molecule metabolic process; GO:0005996 monosaccharide metabolic process; GO:0044699 single-organism process; GO:0044238 primary metabolic process; GO:0005975 carbohydrat…		GO:0016620 oxidoreductase activity, acting on the aldehyde or oxo group of donors, NAD or NADP as acceptor; GO:0097159 organic cyclic compound binding; GO:1901363 heterocyclic compound binding; GO:1901265 nucleoside phosphate binding; GO:0051287 NAD binding; GO:0003824 catalytic activity; GO:0005488 binding; GO:0016903 oxidoreductase activity, acting on the aldehyde or oxo group of donors; GO:005…				IPR020829; IPR016040; IPR020828;	Glyceraldehyde 3-phosphate dehydrogenase, catalytic domain; NAD(P)-binding domain; Glyceraldehyde 3-phosphate dehydrogenase, NAD(P) binding domain;
CSA019161.1	91	1.52994	Up	0.0429178	K	PREDICTED: calnexin homolog 1-like [Nicotiana tabacum]	1	0.00207278	73.233	VLDEPVK(1)LK	2	0.20763	3	0.732	0.755	0.839	1.552	1.086	1.324	0.907	0.975	0.714	extracellular	GO:0006457 protein folding; GO:0009987 cellular process;	GO:0043226 organelle; GO:0043231 intracellular membrane-bounded organelle; GO:0043229 intracellular organelle; GO:0005783 endoplasmic reticulum; GO:0044464 cell part; GO:0005622 intracellular; GO:0005737 cytoplasm; GO:0012505 endomembrane system; GO:0044424 intracellular part; GO:0043227 membrane-bounded organelle; GO:0005623 cell; GO:0044444 cytoplasmic part;	GO:0043169 cation binding; GO:0046872 metal ion binding; GO:0005515 protein binding; GO:0005509 calcium ion binding; GO:0051082 unfolded protein binding; GO:0005488 binding; GO:0043167 ion binding;	K08054	CANX; calnexin	ath04141 Protein processing in endoplasmic reticulum - Arabidopsis thaliana (thale cress); ath04145 Phagosome - Arabidopsis thaliana (thale cress);	IPR009033; IPR013320;	Calreticulin/calnexin, P domain; Concanavalin A-like lectin/glucanase domain;
CSA033628.1	1711	0.284423	Down	0.0039701	K	PREDICTED: putative ABC transporter C family member 15 [Ziziphus jujuba]	1	6.23e-10	91.812	VLPALNGK(1)LTGMAFR	2	-0.70886	7			0.219	0.156	0.646	0.465	1.669	1.466	1.307	plasma membrane	GO:0055114 oxidation-reduction process; GO:0044281 small molecule metabolic process; GO:0044699 single-organism process; GO:0044238 primary metabolic process; GO:0005975 carbohydrate metabolic process; GO:0051234 establishment of localization; GO:0071704 organic substance metabolic process; GO:0006006 glucose metabolic process; GO:0006810 transport; GO:0044723 single-organism carbohydrate metabol…	GO:0031224 intrinsic component of membrane; GO:0016020 membrane; GO:0016021 integral component of membrane; GO:0044425 membrane part;	GO:1901265 nucleoside phosphate binding; GO:0015399 primary active transmembrane transporter activity; GO:0016903 oxidoreductase activity, acting on the aldehyde or oxo group of donors; GO:0016817 hydrolase activity, acting on acid anhydrides; GO:0016787 hydrolase activity; GO:0016887 ATPase activity; GO:0097159 organic cyclic compound binding; GO:1901363 heterocyclic compound binding; GO:0016462…				IPR003593; IPR020829; IPR003439; IPR016040; IPR011527; IPR027417; IPR020828;	AAA+ ATPase domain; Glyceraldehyde 3-phosphate dehydrogenase, catalytic domain; ABC transporter-like; NAD(P)-binding domain; ABC transporter type 1, transmembrane domain; P-loop containing nucleoside triphosphate hydrolase; Glyceraldehyde 3-phosphate dehydrogenase, NAD(P) binding domain;
CSA004504.1	142	2.2769	Up	0.010844	K	PREDICTED: beta-glucosidase 44-like [Citrus sinensis]	1	0.00146211	67.214	VNEK(1)GVAYYNR	2	-0.95178	7	0.668	0.598	0.709	1.354	1.876	1.519	0.805	0.837	0.454	chloroplast	GO:0008152 metabolic process; GO:0005975 carbohydrate metabolic process; GO:0044238 primary metabolic process; GO:0071704 organic substance metabolic process;		GO:0004553 hydrolase activity, hydrolyzing O-glycosyl compounds; GO:0016787 hydrolase activity; GO:0003824 catalytic activity; GO:0016798 hydrolase activity, acting on glycosyl bonds;	K05350	bglB; beta-glucosidase [EC:3.2.1.21]	ath01100 Metabolic pathways - Arabidopsis thaliana (thale cress); ath00460 Cyanoamino acid metabolism - Arabidopsis thaliana (thale cress); ath00500 Starch and sucrose metabolism - Arabidopsis thaliana (thale cress); ath00940 Phenylpropanoid biosynthesis - Arabidopsis thaliana (thale cress); ath01110 Biosynthesis of secondary metabolites - Arabidopsis thaliana (thale cress);	IPR017853; IPR013781;	Glycoside hydrolase superfamily; Glycoside hydrolase, catalytic domain;
CSA011441.1	48	1.53492	Up	0.0225563	K	"PREDICTED: 40S ribosomal protein S25-like, partial [Capsicum annuum]"	1	7.77e-09	86.214	VNNMVLFDK(1)ATYDK	2	-0.15649	13	0.919	1.452	1.416		1.248	1.02	0.82	0.786	0.672	nucleus				K02975	RP-S25e; small subunit ribosomal protein S25e	ath03010 Ribosome - Arabidopsis thaliana (thale cress);
CSA006542.1	101	1.58373	Up	0.0253591	K	"PREDICTED: ferredoxin-thioredoxin reductase, variable chain [Theobroma cacao]"	1	4.53e-18	121.24	VPETDLTGK(1)EGVLK	2	0.46248	14	0.918	1.063	1.323	1.269	1.101	1.258	0.994	0.669	0.619	chloroplast	GO:0008152 metabolic process; GO:0044237 cellular metabolic process; GO:0009987 cellular process; GO:0015979 photosynthesis;						IPR004207; IPR008990;	Ferredoxin thioredoxin reductase, alpha chain; Electron transport accessory protein-like domain;
CSA003662.1	167	0.0859773	Down	0.000547396	K	"PREDICTED: ribulose bisphosphate carboxylase/oxygenase activase, chloroplastic isoform X2 [Vitis vinifera]"	1	1.9e-18	119.39	VPLILGIWGGK(1)GQGK	2	1.8741	3				0.076	0.261	0.052	1.538	1.292	1.707	chloroplast			GO:0005524 ATP binding; GO:1901265 nucleoside phosphate binding; GO:0001882 nucleoside binding; GO:0043167 ion binding; GO:0000166 nucleotide binding; GO:0097159 organic cyclic compound binding; GO:1901363 heterocyclic compound binding; GO:0032549 ribonucleoside binding; GO:0097367 carbohydrate derivative binding; GO:0032553 ribonucleotide binding; GO:0005488 binding; GO:0032550 purine ribonucleo…				IPR003959; IPR027417;	ATPase, AAA-type, core; P-loop containing nucleoside triphosphate hydrolase;
CSA010844.1	278	1.61237	Up	0.0309776	K	PREDICTED: calreticulin-3 [Glycine max]	1	0.0033898	57.347	VPNPAYK(1)GPWK	2	1.7013	2	1.263	0.818	1.068	1.06	1.299	1.266	0.857	0.665		cytoplasm	GO:0006457 protein folding; GO:0009987 cellular process;	GO:0043226 organelle; GO:0043231 intracellular membrane-bounded organelle; GO:0043229 intracellular organelle; GO:0005783 endoplasmic reticulum; GO:0044464 cell part; GO:0005622 intracellular; GO:0005737 cytoplasm; GO:0012505 endomembrane system; GO:0044424 intracellular part; GO:0043227 membrane-bounded organelle; GO:0005623 cell; GO:0044444 cytoplasmic part;	GO:0043169 cation binding; GO:0046872 metal ion binding; GO:0005515 protein binding; GO:0005509 calcium ion binding; GO:0051082 unfolded protein binding; GO:0005488 binding; GO:0043167 ion binding;				IPR009033; IPR013320;	Calreticulin/calnexin, P domain; Concanavalin A-like lectin/glucanase domain;
CSA011933.1	516	2.45844	Up	0.035671	K	PREDICTED: 5-methyltetrahydropteroyltriglutamate--homocysteine methyltransferase [Ziziphus jujuba]	1	0.000453557	80.834	VSEEEYVK(1)AMK	2	1.0728	5			0.699	1.552	1.482	1.037		0.455	0.654	chloroplast	GO:0000097 sulfur amino acid biosynthetic process; GO:0016053 organic acid biosynthetic process; GO:0009066 aspartate family amino acid metabolic process; GO:0044699 single-organism process; GO:0009058 biosynthetic process; GO:1901566 organonitrogen compound biosynthetic process; GO:0044237 cellular metabolic process; GO:0000096 sulfur amino acid metabolic process; GO:0044272 sulfur compound bios…		GO:0042085 5-methyltetrahydropteroyltri-L-glutamate-dependent methyltransferase activity; GO:0008168 methyltransferase activity; GO:0046914 transition metal ion binding; GO:0003824 catalytic activity; GO:0005488 binding; GO:0008172 S-methyltransferase activity; GO:0043167 ion binding; GO:0016741 transferase activity, transferring one-carbon groups; GO:0046872 metal ion binding; GO:0043169 cation …	K00549	metE; 5-methyltetrahydropteroyltriglutamate--homocysteine methyltransferase [EC:2.1.1.14]	ath01230 Biosynthesis of amino acids - Arabidopsis thaliana (thale cress); ath00270 Cysteine and methionine metabolism - Arabidopsis thaliana (thale cress); ath01100 Metabolic pathways - Arabidopsis thaliana (thale cress); ath00450 Selenocompound metabolism - Arabidopsis thaliana (thale cress); ath01110 Biosynthesis of secondary metabolites - Arabidopsis thaliana (thale cress);	IPR013215; IPR002629;	Cobalamin-independent methionine synthase MetE, N-terminal; Cobalamin-independent methionine synthase MetE, C-terminal/archaeal;
CSA017603.1	65	1.83776	Up	0.021293	K	PREDICTED: beta-galactosidase-like [Malus domestica]	1	0.00635398	63.216	VSFK(1)EGIIK	2	-0.85754	4	1.333	1.171	1.196	1.379	1.215	1.082	0.92	0.522	0.56	cytoplasm	GO:0008152 metabolic process; GO:0005975 carbohydrate metabolic process; GO:0044238 primary metabolic process; GO:0071704 organic substance metabolic process;	GO:0032991 macromolecular complex; GO:1902494 catalytic complex; GO:0009341 beta-galactosidase complex;	GO:0015925 galactosidase activity; GO:0003824 catalytic activity; GO:0005488 binding; GO:0016798 hydrolase activity, acting on glycosyl bonds; GO:0030246 carbohydrate binding; GO:0004553 hydrolase activity, hydrolyzing O-glycosyl compounds; GO:0016787 hydrolase activity; GO:0004565 beta-galactosidase activity;	K01190	lacZ; beta-galactosidase [EC:3.2.1.23]	ath00511 Other glycan degradation - Arabidopsis thaliana (thale cress); ath00052 Galactose metabolism - Arabidopsis thaliana (thale cress); ath00600 Sphingolipid metabolism - Arabidopsis thaliana (thale cress); ath01100 Metabolic pathways - Arabidopsis thaliana (thale cress);	IPR006102; IPR004199; IPR017853; IPR006103; IPR011013; IPR014718; IPR013781; IPR013812; IPR032312;	Glycoside hydrolase, family 2, immunoglobulin-like beta-sandwich; Beta galactosidase small chain/ domain 5; Glycoside hydrolase superfamily; Glycoside hydrolase family 2, catalytic domain; Galactose mutarotase-like domain; Glycoside hydrolase-type carbohydrate-binding; Glycoside hydrolase, catalytic domain; Glycoside hydrolase, family 2/20, immunoglobulin-like beta-sandwich domain; Beta-galactosi…
CSA026686.1	202	1.82394	Up	0.0076482	K	PREDICTED: auxin-binding protein ABP19a [Eucalyptus grandis]	1	1.2e-07	118.28	VTFLDDAQVK(1)K	2	-1.1256	35	1.339	1.177	1.03	1.438	1.206	1.131	0.608	0.634	0.802	chloroplast			GO:0046914 transition metal ion binding; GO:0005488 binding; GO:0043167 ion binding; GO:0046872 metal ion binding; GO:0043169 cation binding; GO:0045735 nutrient reservoir activity; GO:0030145 manganese ion binding;				IPR011051; IPR006045; IPR014710;	RmlC-like cupin domain; Cupin 1; RmlC-like jelly roll fold;
CSA026073.1	310	0.308775	Down	0.00376738	K	"PREDICTED: stromal 70 kDa heat shock-related protein, chloroplastic [Vitis vinifera]"	1	0.00221453	65.842	VVDWLAASFK(1)R	2	0.06375	5		0.195		0.223	0.596	0.546	1.265	1.469	1.681	chloroplast	GO:0006457 protein folding; GO:0009987 cellular process;		GO:0005524 ATP binding; GO:1901265 nucleoside phosphate binding; GO:0001882 nucleoside binding; GO:0043167 ion binding; GO:0005515 protein binding; GO:0000166 nucleotide binding; GO:0097159 organic cyclic compound binding; GO:1901363 heterocyclic compound binding; GO:0032549 ribonucleoside binding; GO:0097367 carbohydrate derivative binding; GO:0032553 ribonucleotide binding; GO:0005488 binding; …	K03283	HSPA1s; heat shock 70kDa protein 1/2/6/8	ath04141 Protein processing in endoplasmic reticulum - Arabidopsis thaliana (thale cress); ath03040 Spliceosome - Arabidopsis thaliana (thale cress); ath04144 Endocytosis - Arabidopsis thaliana (thale cress);	IPR029048; IPR029047;	Heat shock protein 70kD, C-terminal domain; Heat shock protein 70kD, peptide-binding domain;
CSA027685.1	18	1.61199	Up	0.00401334	K	PREDICTED: erlin-1 [Sesamum indicum]	1	0.000823855	78.939	VVEK(1)EAETK	2	0.082784	7	1.25	0.905	1.135		1.309	1.233	0.722	0.854	0.795	cytoplasm,nucleus
CSA012958.1	234	0.629976	Down	0.0425098	K	"PREDICTED: protease Do-like 1, chloroplastic [Nelumbo nucifera]"	1	5.2e-09	89.231	VVGFDQDK(1)DVAVLR	2	0.093158	9	0.403	0.744	0.987	0.543	1.077	0.861	1.223	1.415	1.304	chloroplast	GO:0006508 proteolysis; GO:0008152 metabolic process; GO:0043170 macromolecule metabolic process; GO:0019538 protein metabolic process; GO:0044238 primary metabolic process; GO:0071704 organic substance metabolic process;		GO:0004252 serine-type endopeptidase activity; GO:0004175 endopeptidase activity; GO:0008233 peptidase activity; GO:0003824 catalytic activity; GO:0017171 serine hydrolase activity; GO:0005488 binding; GO:0008236 serine-type peptidase activity; GO:0070011 peptidase activity, acting on L-amino acid peptides; GO:0005515 protein binding; GO:0016787 hydrolase activity;				IPR009003; IPR001478;	Peptidase S1, PA clan; PDZ domain;
CSA034037.1	424	1.80249	Up	0.00281287	K	PREDICTED: hydroquinone glucosyltransferase-like [Nicotiana sylvestris]	1	0.0110645	45.28	VVK(1)GLMEGEEGK	2	-2.2525	4	1.331	1.064		1.262	1.161	1.153	0.79	0.661	0.556	cytoplasm	GO:0008152 metabolic process;		GO:0016757 transferase activity, transferring glycosyl groups; GO:0016758 transferase activity, transferring hexosyl groups; GO:0003824 catalytic activity; GO:0016740 transferase activity;	K08237
CSA035369.1	26	0.270963	Down	0.0149388	K	"PREDICTED: LOW QUALITY PROTEIN: superoxide dismutase [Mn], mitochondrial-like [Malus domestica]"	1	5.68e-05	70.889	VVSWK(1)YASEVYEK	2	-2.8653	3			0.343		0.346	0.342	1.358	1.318	1.408	chloroplast	GO:0006801 superoxide metabolic process; GO:0008152 metabolic process; GO:0072593 reactive oxygen species metabolic process; GO:0055114 oxidation-reduction process; GO:0044710 single-organism metabolic process; GO:0044699 single-organism process; GO:0009987 cellular process; GO:0044237 cellular metabolic process;		GO:0004784 superoxide dismutase activity; GO:0003824 catalytic activity; GO:0016721 oxidoreductase activity, acting on superoxide radicals as acceptor; GO:0005488 binding; GO:0043167 ion binding; GO:0016209 antioxidant activity; GO:0043169 cation binding; GO:0046872 metal ion binding; GO:0016491 oxidoreductase activity;				IPR019832;	Manganese/iron superoxide dismutase, C-terminal;
CSA028552.1	371	0.395326	Down	0.0222096	K	"PREDICTED: ribulose bisphosphate carboxylase/oxygenase activase, chloroplastic-like isoform X1 [Nelumbo nucifera]"	1	2.6e-11	109	WISSIGVESIGK(1)R	2	1.5	7	0.434	0.856	1.009	0.504		0.781	1.673		1.561	chloroplast			GO:0005524 ATP binding; GO:1901265 nucleoside phosphate binding; GO:0001882 nucleoside binding; GO:0043167 ion binding; GO:0000166 nucleotide binding; GO:0097159 organic cyclic compound binding; GO:1901363 heterocyclic compound binding; GO:0032549 ribonucleoside binding; GO:0097367 carbohydrate derivative binding; GO:0032553 ribonucleotide binding; GO:0005488 binding; GO:0032550 purine ribonucleo…				IPR003959; IPR027417;	ATPase, AAA-type, core; P-loop containing nucleoside triphosphate hydrolase;
CSA033259.1	119	0.0589093	Down	0.0124577	K	"PREDICTED: oxygen-evolving enhancer protein 2, chloroplastic-like [Nelumbo nucifera]"	1	1.09e-12	102.52	WNPSK(1)EVEFPGQVLR	2	1.3881	7			0.036	0.035	0.153		1.181	1.655	1.893	chloroplast	GO:0008152 metabolic process; GO:0044237 cellular metabolic process; GO:0009987 cellular process; GO:0015979 photosynthesis;	GO:0016020 membrane; GO:0009523 photosystem II; GO:0019898 extrinsic component of membrane; GO:0098796 membrane protein complex; GO:0009654 photosystem II oxygen evolving complex; GO:0042651 thylakoid membrane; GO:0032991 macromolecular complex; GO:0044424 intracellular part; GO:0005623 cell; GO:0034357 photosynthetic membrane; GO:0009521 photosystem; GO:1902494 catalytic complex; GO:0044425 memb…	GO:0043169 cation binding; GO:0046872 metal ion binding; GO:0005509 calcium ion binding; GO:0005488 binding; GO:0043167 ion binding;	K02717	psbP; photosystem II oxygen-evolving enhancer protein 2	ath00195 Photosynthesis - Arabidopsis thaliana (thale cress); ath01100 Metabolic pathways - Arabidopsis thaliana (thale cress);	IPR016123;	Mog1/PsbP, alpha/beta/alpha sandwich;
CSA022929.1	83	1.92673	Up	0.0189645	K	60S ribosomal protein L7a-1-like [Cajanus cajan]	1	0.00384194	67.838	WPK(1)VVQIQR	2	-1.4912	5	1.266	1.164	1.313	1.522	1.038	1.186	0.766	0.566	0.616	chloroplast	GO:0044085 cellular component biogenesis; GO:0042254 ribosome biogenesis; GO:0022613 ribonucleoprotein complex biogenesis; GO:0071840 cellular component organization or biogenesis;	GO:0044464 cell part; GO:0005622 intracellular; GO:0032991 macromolecular complex; GO:0044424 intracellular part; GO:1990904 ribonucleoprotein complex; GO:0005623 cell; GO:0030529 intracellular ribonucleoprotein complex;		K02936	RP-L7Ae; large subunit ribosomal protein L7Ae	ath03010 Ribosome - Arabidopsis thaliana (thale cress);	IPR029064; IPR004038;	50S ribosomal protein L30e-like; Ribosomal protein L7Ae/L30e/S12e/Gadd45;
CSA033796.1	312	1.51025	Up	0.00983369	K	PREDICTED: hsp70-Hsp90 organizing protein 3-like [Ipomoea nil]	1	0.000290316	94.465	YDECIK(1)DCDK	2	-0.71265	9	0.981	1.117	0.777	1.294	1.166	1.263	0.661	0.924	0.889	cytoplasm			GO:0005515 protein binding; GO:0005488 binding;	K09553			IPR006636; IPR011990; IPR013026;	Heat shock chaperonin-binding; Tetratricopeptide-like helical domain; Tetratricopeptide repeat-containing domain;
CSA004403.1	150	2.10622	Up	0.00217831	K	PREDICTED: dehydrin isoform X1 [Citrus sinensis]	1	5.24e-05	71.879	YEAVVTPLPPK(1)EK	2	0.65221	15	0.843		0.81	1.399	1.464	1.348	0.82	0.491	0.683	nucleus	GO:0001101 response to acid chemical; GO:0042221 response to chemical; GO:0006950 response to stress; GO:0009415 response to water; GO:0009628 response to abiotic stimulus; GO:1901700 response to oxygen-containing compound; GO:0010035 response to inorganic substance; GO:0050896 response to stimulus;
CSA022649.1	34	1.72594	Up	0.00665335	K	PREDICTED: probable glutathione S-transferase [Ziziphus jujuba]	1	0.000672678	90.15	YEYK(1)EEDLR	2	-0.89685	8	0.832	0.849	0.841	1.282	1.552	1.234	0.897	0.764	0.702	cytoplasm			GO:0005515 protein binding; GO:0005488 binding;				IPR010987; IPR012336; IPR004045;	Glutathione S-transferase, C-terminal-like; Thioredoxin-like fold; Glutathione S-transferase, N-terminal;
CSA031106.1	163	1.74415	Up	0.0107415	K	PREDICTED: 60S ribosomal protein L6-1-like [Pyrus x bretschneideri]	1	0.00532584	75.696	YFAK(1)QVEK	2	0.51799	8	0.88	0.793	0.963	1.209	1.291	1.551	0.804	0.887	0.632	nucleus	GO:0006518 peptide metabolic process; GO:0043043 peptide biosynthetic process; GO:0044267 cellular protein metabolic process; GO:0006807 nitrogen compound metabolic process; GO:0009058 biosynthetic process; GO:0043603 cellular amide metabolic process; GO:0044238 primary metabolic process; GO:1901566 organonitrogen compound biosynthetic process; GO:1901576 organic substance biosynthetic process; G…	GO:0005840 ribosome; GO:0043226 organelle; GO:0043229 intracellular organelle; GO:0043232 intracellular non-membrane-bounded organelle; GO:0044464 cell part; GO:0005622 intracellular; GO:0005737 cytoplasm; GO:0032991 macromolecular complex; GO:0044424 intracellular part; GO:1990904 ribonucleoprotein complex; GO:0005623 cell; GO:0030529 intracellular ribonucleoprotein complex; GO:0044444 cytoplasm…	GO:0003735 structural constituent of ribosome; GO:0005198 structural molecule activity;	K02934	RP-L6e; large subunit ribosomal protein L6e	ath03010 Ribosome - Arabidopsis thaliana (thale cress);	IPR005568; IPR008991; IPR014722;	Ribosomal protein L6, N-terminal; Translation protein SH3-like domain; Ribosomal protein L2 domain 2;
CSA028843.1	218	1.69332	Up	0.0259921	K	"PREDICTED: heme-binding-like protein At3g10130, chloroplastic isoform X2 [Theobroma cacao]"	1	0.00221735	47.506	YGSNLPLPK(1)DPSVK	2	0.78722	2	1.235	1.244	1.567	1.274	0.956	1.21	0.836	0.513	0.676	chloroplast							IPR011256;	Regulatory factor, effector binding domain;
CSA005116.1	24	0.404135	Down	0.0187337	K	"PREDICTED: fructose-bisphosphate aldolase, cytoplasmic isozyme 1 [Theobroma cacao]"	1	1.42e-34	93.5	YIATPGK(1)GILAADESTGTIGK	3	-1.2103	8		0.478	0.308	0.194	0.799	0.815	1.297	1.513	1.681	cytoplasm	GO:0006757 ATP generation from ADP; GO:0009116 nucleoside metabolic process; GO:0042278 purine nucleoside metabolic process; GO:0006165 nucleoside diphosphate phosphorylation; GO:0046031 ADP metabolic process; GO:0019362 pyridine nucleotide metabolic process; GO:0006096 glycolytic process; GO:0009167 purine ribonucleoside monophosphate metabolic process; GO:0009117 nucleotide metabolic process; G…		GO:0016829 lyase activity; GO:0004332 fructose-bisphosphate aldolase activity; GO:0016832 aldehyde-lyase activity; GO:0003824 catalytic activity; GO:0016830 carbon-carbon lyase activity;	K01623	ALDO; fructose-bisphosphate aldolase, class I [EC:4.1.2.13]	ath01230 Biosynthesis of amino acids - Arabidopsis thaliana (thale cress); ath00030 Pentose phosphate pathway - Arabidopsis thaliana (thale cress); ath00051 Fructose and mannose metabolism - Arabidopsis thaliana (thale cress); ath01100 Metabolic pathways - Arabidopsis thaliana (thale cress); ath00010 Glycolysis / Gluconeogenesis - Arabidopsis thaliana (thale cress); ath01200 Carbon metabolism - A…	IPR013785;	Aldolase-type TIM barrel;
CSA012503.1	334	1.95892	Up	0.0096957	K	"PREDICTED: protochlorophyllide reductase, chloroplastic [Eucalyptus grandis]"	1	0.00323117	45.614	YITK(1)GFVSEEESGK	2	1.6071	1		0.614	0.817		1.364	1.629	0.73	0.674	0.866	chloroplast	GO:0044699 single-organism process; GO:0008152 metabolic process; GO:0055114 oxidation-reduction process; GO:0044710 single-organism metabolic process;		GO:0016627 oxidoreductase activity, acting on the CH-CH group of donors; GO:0016628 oxidoreductase activity, acting on the CH-CH group of donors, NAD or NADP as acceptor; GO:0003824 catalytic activity; GO:0016630 protochlorophyllide reductase activity; GO:0016491 oxidoreductase activity;	K00218	por; protochlorophyllide reductase [EC:1.3.1.33]	ath00860 Porphyrin and chlorophyll metabolism - Arabidopsis thaliana (thale cress); ath01100 Metabolic pathways - Arabidopsis thaliana (thale cress); ath01110 Biosynthesis of secondary metabolites - Arabidopsis thaliana (thale cress);	IPR016040;	NAD(P)-binding domain;
CSA021639.1	213	1.5114	Up	0.0492045	K	"PREDICTED: endo-1,3;1,4-beta-D-glucanase [Vitis vinifera]"	1	0.00113141	71.221	YK(1)DEDAGAVK	2	0.27423	9	1.266	1.024	0.848	1.013	1.146	1.454	0.698	0.912	0.789	cytoplasm			GO:0016787 hydrolase activity; GO:0003824 catalytic activity;				IPR029058; IPR002925;	Alpha/Beta hydrolase fold; Dienelactone hydrolase;
CSA013417.1	77	1.76417	Up	0.00211915	K	PREDICTED: probable protein disulfide-isomerase A6 [Nelumbo nucifera]	1	0.00143868	113.5	YK(1)DLGEK	2	-0.25197	2	1.129	1.052	0.909	1.167	1.383	1.33	0.71	0.665	0.828	extracellular	GO:0050794 regulation of cellular process; GO:0042592 homeostatic process; GO:0065008 regulation of biological quality; GO:0050789 regulation of biological process; GO:0045454 cell redox homeostasis; GO:0044763 single-organism cellular process; GO:0019725 cellular homeostasis; GO:0044699 single-organism process; GO:0009987 cellular process; GO:0065007 biological regulation;	GO:0043226 organelle; GO:0043231 intracellular membrane-bounded organelle; GO:0043229 intracellular organelle; GO:0005783 endoplasmic reticulum; GO:0044464 cell part; GO:0005622 intracellular; GO:0005737 cytoplasm; GO:0012505 endomembrane system; GO:0044424 intracellular part; GO:0043227 membrane-bounded organelle; GO:0005623 cell; GO:0044444 cytoplasmic part;	GO:0016853 isomerase activity; GO:0003824 catalytic activity;	K09584	PDIA6; protein disulfide-isomerase A6 [EC:5.3.4.1]	ath04141 Protein processing in endoplasmic reticulum - Arabidopsis thaliana (thale cress);	IPR005788; IPR012336; IPR013766; IPR011679;	Disulphide isomerase; Thioredoxin-like fold; Thioredoxin domain; Endoplasmic reticulum, protein ERp29, C-terminal;
CSA024064.1	85	0.642847	Down	0.0186877	K	"PREDICTED: chlorophyll a-b binding protein 6A, chloroplastic [Nicotiana attenuata]"	1	7.2e-07	120.06	YK(1)ESELIHCR	2	-0.21112	16	0.697	1.035	0.821	1.005	0.769	0.632	1.196	1.296	1.275	chloroplast				K08907	LHCA1; light-harvesting complex I chlorophyll a/b binding protein 1	ath00196 Photosynthesis - antenna proteins - Arabidopsis thaliana (thale cress);	IPR023329;	Chlorophyll a/b binding protein domain;
CSA028143.1	326	0.410971	Down	0.0360264	K	"PREDICTED: ADP,ATP carrier protein 3, mitochondrial [Eucalyptus grandis]"	1	3.86e-05	74.987	YK(1)SSIDAFNQIIK	2	-0.54809	3			0.383	0.277	0.782	0.59	1.731	1.022	1.265	chloroplast	GO:0006810 transport; GO:0055085 transmembrane transport; GO:0051179 localization; GO:0051234 establishment of localization;	GO:0016020 membrane; GO:0043229 intracellular organelle; GO:0044429 mitochondrial part; GO:0031090 organelle membrane; GO:0031967 organelle envelope; GO:0044446 intracellular organelle part; GO:0005737 cytoplasm; GO:0044424 intracellular part; GO:0005623 cell; GO:0044422 organelle part; GO:0005739 mitochondrion; GO:0005740 mitochondrial envelope; GO:0043231 intracellular membrane-bounded organell…	GO:0005215 transporter activity;	K05863			IPR023395;	Mitochondrial carrier domain;
CSA012532.1	133	1.73378	Up	0.0440617	K	"PREDICTED: transketolase, chloroplastic [Nelumbo nucifera]"	1	0.000249787	94.692	YNPK(1)NPCWFNR	2	-0.067754	5	0.992	1.291	1.23	1.051	1.564	1.069	0.595	0.717	0.804	chloroplast	GO:0008152 metabolic process;		GO:0016740 transferase activity; GO:0003824 catalytic activity; GO:0004802 transketolase activity; GO:0016744 transferase activity, transferring aldehyde or ketonic groups;	K00615	E2.2.1.1; transketolase [EC:2.2.1.1]	ath01230 Biosynthesis of amino acids - Arabidopsis thaliana (thale cress); ath00030 Pentose phosphate pathway - Arabidopsis thaliana (thale cress); ath01200 Carbon metabolism - Arabidopsis thaliana (thale cress); ath01100 Metabolic pathways - Arabidopsis thaliana (thale cress); ath00710 Carbon fixation in photosynthetic organisms - Arabidopsis thaliana (thale cress); ath01110 Biosynthesis of seco…	IPR005474; IPR009014; IPR033248; IPR005475; IPR029061;	Transketolase, N-terminal; Transketolase C-terminal/Pyruvate-ferredoxin oxidoreductase domain II; Transketolase, C-terminal domain; Transketolase-like, pyrimidine-binding domain; Thiamin diphosphate-binding fold;
CSA024064.1	180	0.109649	Down	0.00121988	K	"PREDICTED: chlorophyll a-b binding protein 6A, chloroplastic [Nicotiana attenuata]"	1	1.46e-20	94.569	YPGGAFDPLGYSK(1)DPVK	2	-0.18031	3					0.15	0.128	1.276	1.145	1.396	chloroplast				K08907	LHCA1; light-harvesting complex I chlorophyll a/b binding protein 1	ath00196 Photosynthesis - antenna proteins - Arabidopsis thaliana (thale cress);	IPR023329;	Chlorophyll a/b binding protein domain;
CSA018288.1	182	0.601363	Down	0.0331897	K	"PREDICTED: 2-Cys peroxiredoxin BAS1, chloroplastic [Juglans regia]"	1	7.38e-13	115.12	YPLISDVTK(1)SISK	2	-0.86895	18	0.396	0.939	0.876	0.571	0.95	0.868	1.315	1.125	1.531	chloroplast	GO:0050794 regulation of cellular process; GO:0042592 homeostatic process; GO:0065008 regulation of biological quality; GO:0008152 metabolic process; GO:0050789 regulation of biological process; GO:0055114 oxidation-reduction process; GO:0044710 single-organism metabolic process; GO:0045454 cell redox homeostasis; GO:0044763 single-organism cellular process; GO:0019725 cellular homeostasis; GO:00…		GO:0016209 antioxidant activity; GO:0003824 catalytic activity; GO:0051920 peroxiredoxin activity; GO:0016684 oxidoreductase activity, acting on peroxide as acceptor; GO:0016491 oxidoreductase activity;	K03386			IPR019479; IPR000866; IPR013766; IPR012336;	Peroxiredoxin, C-terminal; Alkyl hydroperoxide reductase subunit C/ Thiol specific antioxidant; Thioredoxin domain; Thioredoxin-like fold;
CSA010265.1	6	1.97149	Up	0.00647042	K	PREDICTED: 60S ribosomal protein L17-2 [Juglans regia]	1	0.00825139	53.211	YSK(1)EPDNPTK	2	0.097179	7	1.127	1.031	0.863	1.613	1.3	1.173	0.727	0.698	0.65	nucleus	GO:0006518 peptide metabolic process; GO:0043043 peptide biosynthetic process; GO:0044267 cellular protein metabolic process; GO:0006807 nitrogen compound metabolic process; GO:0009058 biosynthetic process; GO:0043603 cellular amide metabolic process; GO:0044238 primary metabolic process; GO:1901566 organonitrogen compound biosynthetic process; GO:1901576 organic substance biosynthetic process; G…	GO:0005840 ribosome; GO:0043229 intracellular organelle; GO:0043232 intracellular non-membrane-bounded organelle; GO:0044446 intracellular organelle part; GO:0005737 cytoplasm; GO:0032991 macromolecular complex; GO:0044424 intracellular part; GO:0005623 cell; GO:0044422 organelle part; GO:0043228 non-membrane-bounded organelle; GO:0043226 organelle; GO:0015934 large ribosomal subunit; GO:0044391 …	GO:0003735 structural constituent of ribosome; GO:0005198 structural molecule activity;	K02880	RP-L17e; large subunit ribosomal protein L17e	ath03010 Ribosome - Arabidopsis thaliana (thale cress);
CSA009966.1	389	1.79528	Up	0.0265586	K	"PREDICTED: fructose-bisphosphate aldolase 1, chloroplastic [Solanum pennellii]"	1	1.32e-12	125.54	YTGEGESEEAK(1)K	2	-0.40987	18	1.814	1.006	0.417	1.214	1.283	1.317	0.79	0.94	0.398	chloroplast	GO:0006757 ATP generation from ADP; GO:0009116 nucleoside metabolic process; GO:0042278 purine nucleoside metabolic process; GO:0006165 nucleoside diphosphate phosphorylation; GO:0046031 ADP metabolic process; GO:0019362 pyridine nucleotide metabolic process; GO:0006096 glycolytic process; GO:0009167 purine ribonucleoside monophosphate metabolic process; GO:0009117 nucleotide metabolic process; G…		GO:0016829 lyase activity; GO:0004332 fructose-bisphosphate aldolase activity; GO:0016832 aldehyde-lyase activity; GO:0003824 catalytic activity; GO:0016830 carbon-carbon lyase activity;	K01623	ALDO; fructose-bisphosphate aldolase, class I [EC:4.1.2.13]	ath01230 Biosynthesis of amino acids - Arabidopsis thaliana (thale cress); ath00030 Pentose phosphate pathway - Arabidopsis thaliana (thale cress); ath00051 Fructose and mannose metabolism - Arabidopsis thaliana (thale cress); ath01100 Metabolic pathways - Arabidopsis thaliana (thale cress); ath00010 Glycolysis / Gluconeogenesis - Arabidopsis thaliana (thale cress); ath01200 Carbon metabolism - A…	IPR013785;	Aldolase-type TIM barrel;
CSA023848.1	306	2.04943	Up	0.0173183	K	PREDICTED: peroxidase 4 [Citrus sinensis]	1	0.0172626	52.482	YYK(1)NLINQK	2	0.87854	6	0.899	0.784	1.015	1.691	1.118	1.498	0.869	0.58	0.644	chloroplast	GO:0008152 metabolic process; GO:0042743 hydrogen peroxide metabolic process; GO:0006950 response to stress; GO:0072593 reactive oxygen species metabolic process; GO:0055114 oxidation-reduction process; GO:0044710 single-organism metabolic process; GO:0006979 response to oxidative stress; GO:0044699 single-organism process; GO:0044248 cellular catabolic process; GO:0050896 response to stimulus; G…		GO:0097159 organic cyclic compound binding; GO:1901363 heterocyclic compound binding; GO:0020037 heme binding; GO:0003824 catalytic activity; GO:0005488 binding; GO:0016209 antioxidant activity; GO:0004601 peroxidase activity; GO:0046906 tetrapyrrole binding; GO:0016491 oxidoreductase activity; GO:0016684 oxidoreductase activity, acting on peroxide as acceptor;	K00430	E1.11.1.7; peroxidase [EC:1.11.1.7]	ath01100 Metabolic pathways - Arabidopsis thaliana (thale cress); ath00940 Phenylpropanoid biosynthesis - Arabidopsis thaliana (thale cress); ath01110 Biosynthesis of secondary metabolites - Arabidopsis thaliana (thale cress);	IPR033905; IPR002016;	Secretory peroxidase; Haem peroxidase, plant/fungal/bacterial;

## Sheet: 3dNvsDN
Protein accession	Position	3dN/DN Ratio	Regulated Type	3dN/DN P value	Amino acid	Protein description	Localization probability	PEP	Score	Modified sequence	Charge	Mass error [ppm]	MS/MS Count	3dN-1	3dN-2	3dN-3	3hN-1	3hN-2	3hN-3	DN-1	DN-2	DN-3	Subcellular localization	Biological Process	Cellular Component	Molecular Function	KEGG KO No.	KEGG Gene	KEGG pathway	IPR ID	Domain description
CSA022360.1	269	1.57577	Up	0.0331428	K	PREDICTED: methyl-CpG-binding domain-containing protein 11 isoform X1 [Vitis vinifera]	1	1.88e-09	106.32	ADQTSNEK(1)EATEK	2	0.34403	8	1.138	1.485	1.215	1.232	0.813	1.033	0.826	0.636	0.989	nucleus		GO:0043226 organelle; GO:0043231 intracellular membrane-bounded organelle; GO:0043229 intracellular organelle; GO:0005634 nucleus; GO:0044464 cell part; GO:0005622 intracellular; GO:0044424 intracellular part; GO:0043227 membrane-bounded organelle; GO:0005623 cell;	GO:0097159 organic cyclic compound binding; GO:1901363 heterocyclic compound binding; GO:0003677 DNA binding; GO:0005488 binding; GO:0003676 nucleic acid binding;				IPR016177; IPR001739;	DNA-binding domain; Methyl-CpG DNA binding;
CSA019857.1	559	1.50001	Up	0.0060096	K	PREDICTED: pentatricopeptide repeat-containing protein At3g49240 [Solanum tuberosum]	1	1.56e-05	81.904	AEAAAK(1)EAEAAEK	2	0.62687	7		1.231	1.193	1.187	0.965		0.896	0.755	0.774	chloroplast			GO:0005515 protein binding; GO:0005488 binding;				IPR011990;	Tetratricopeptide-like helical domain;
CSA031781.1	159	1.53566	Up	0.0165336	K	PREDICTED: adenosylhomocysteinase [Ziziphus jujuba]	1	0.000358602	94.692	AEEEFEK(1)CGK	2	-1.5091	13	1.04	1.107	0.934	1.246	1.367	1.504	0.556	0.808	0.644	cytoplasm	GO:1901606 alpha-amino acid catabolic process; GO:0009116 nucleoside metabolic process; GO:0042278 purine nucleoside metabolic process; GO:0046498 S-adenosylhomocysteine metabolic process; GO:0006725 cellular aromatic compound metabolic process; GO:0044699 single-organism process; GO:0072523 purine-containing compound catabolic process; GO:0044237 cellular metabolic process; GO:0071704 organic su…		GO:0097159 organic cyclic compound binding; GO:1901363 heterocyclic compound binding; GO:0004013 adenosylhomocysteinase activity; GO:0016801 hydrolase activity, acting on ether bonds; GO:1901265 nucleoside phosphate binding; GO:0051287 NAD binding; GO:0003824 catalytic activity; GO:0005488 binding; GO:0016787 hydrolase activity; GO:0000166 nucleotide binding; GO:0048037 cofactor binding; GO:00168…	K01251	E3.3.1.1; adenosylhomocysteinase [EC:3.3.1.1]	ath00270 Cysteine and methionine metabolism - Arabidopsis thaliana (thale cress); ath01100 Metabolic pathways - Arabidopsis thaliana (thale cress);	IPR016040; IPR015878;	NAD(P)-binding domain; S-adenosyl-L-homocysteine hydrolase, NAD binding domain;
CSA000260.1	188	1.84836	Up	0.0299994	K	PREDICTED: 60S ribosomal protein L13a-4 [Sesamum indicum]	1	0.00151831	114.89	AEK(1)IAEEK	2	0.44525	9	1.494	1.012	1.039	1.265	1.347	1.305	0.555	0.728	0.632	cytoplasm	GO:0006518 peptide metabolic process; GO:0043043 peptide biosynthetic process; GO:0044267 cellular protein metabolic process; GO:0006807 nitrogen compound metabolic process; GO:0009058 biosynthetic process; GO:0043603 cellular amide metabolic process; GO:0044238 primary metabolic process; GO:1901566 organonitrogen compound biosynthetic process; GO:1901576 organic substance biosynthetic process; G…	GO:0005840 ribosome; GO:0043229 intracellular organelle; GO:0043232 intracellular non-membrane-bounded organelle; GO:0044446 intracellular organelle part; GO:0005737 cytoplasm; GO:0032991 macromolecular complex; GO:0044424 intracellular part; GO:0005623 cell; GO:0044422 organelle part; GO:0043228 non-membrane-bounded organelle; GO:0043226 organelle; GO:0015934 large ribosomal subunit; GO:0044391 …	GO:0003735 structural constituent of ribosome; GO:0005198 structural molecule activity;	K02872	RP-L13Ae; large subunit ribosomal protein L13Ae	ath03010 Ribosome - Arabidopsis thaliana (thale cress);
CSA022844.1	7	1.84511	Up	0.0102712	K	PREDICTED: probable histone H2B.1 [Juglans regia]	0.999999	1.61e-28	172.23	AEK(1)KPAEK	2	-0.81508	8	1.419	1.231	1.774	1.096	0.716	1.041	0.616	0.864	0.861	nucleus		GO:0043229 intracellular organelle; GO:0043232 intracellular non-membrane-bounded organelle; GO:0044446 intracellular organelle part; GO:0032991 macromolecular complex; GO:0044424 intracellular part; GO:0005623 cell; GO:0044422 organelle part; GO:0044427 chromosomal part; GO:0043228 non-membrane-bounded organelle; GO:0000786 nucleosome; GO:0043226 organelle; GO:0000785 chromatin; GO:0044464 cell …	GO:0097159 organic cyclic compound binding; GO:1901363 heterocyclic compound binding; GO:0003677 DNA binding; GO:0046982 protein heterodimerization activity; GO:0005488 binding; GO:0046983 protein dimerization activity; GO:0003676 nucleic acid binding; GO:0005515 protein binding;	K11252			IPR009072; IPR007125;	Histone-fold; Histone H2A/H2B/H3;
CSA003143.1	486	1.61941	Up	5.69e-05	K	PREDICTED: guanylate-binding protein 2 [Vitis vinifera]	1	0.0184125	84.244	AFEDFK(1)R	2	-0.35167	5	1.227	1.291	1.29	1.096	1.062	1.048	0.806	0.747	0.797	chloroplast			GO:1901265 nucleoside phosphate binding; GO:0001882 nucleoside binding; GO:0043167 ion binding; GO:0016817 hydrolase activity, acting on acid anhydrides; GO:0016787 hydrolase activity; GO:0000166 nucleotide binding; GO:0017111 nucleoside-triphosphatase activity; GO:0097159 organic cyclic compound binding; GO:1901363 heterocyclic compound binding; GO:0032549 ribonucleoside binding; GO:0097367 carb…				IPR015894; IPR027417; IPR030386; IPR003191;	Guanylate-binding protein, N-terminal; P-loop containing nucleoside triphosphate hydrolase; GB1/RHD3-type guanine nucleotide-binding (G) domain; Guanylate-binding protein, C-terminal;
CSA013811.1	316	1.60246	Up	0.00468975	K	PREDICTED: heat shock cognate protein 80 [Ziziphus jujuba]	1	0.00924611	72.138	AILFVPK(1)R	2	-1.2034	17	1.267	1.105	1.338	0.976	1.31	1.043	0.688	0.794	0.832	cytoplasm	GO:0006457 protein folding; GO:0006950 response to stress; GO:0050896 response to stimulus; GO:0009987 cellular process;		GO:0005524 ATP binding; GO:1901265 nucleoside phosphate binding; GO:0001882 nucleoside binding; GO:0043167 ion binding; GO:0005515 protein binding; GO:0000166 nucleotide binding; GO:0097159 organic cyclic compound binding; GO:1901363 heterocyclic compound binding; GO:0032549 ribonucleoside binding; GO:0097367 carbohydrate derivative binding; GO:0032553 ribonucleotide binding; GO:0005488 binding; …	K04079	HSP90A; molecular chaperone HtpG	ath04141 Protein processing in endoplasmic reticulum - Arabidopsis thaliana (thale cress); ath04626 Plant-pathogen interaction - Arabidopsis thaliana (thale cress);	IPR020575; IPR020568; IPR003594;	Heat shock protein Hsp90, N-terminal; Ribosomal protein S5 domain 2-type fold; Histidine kinase-like ATPase, C-terminal domain;
CSA031982.1	108	1.88867	Up	0.0427478	K	ribosomal protein L16 (chloroplast) [Camellia grandibracteata]	1	0.0075193	47.712	AISIAASK(1)MPIR	2	1.3016	1	1.395	1.813	1.567	0.748		0.663	0.639		1.067	cytoplasm	GO:0006518 peptide metabolic process; GO:0043043 peptide biosynthetic process; GO:0044267 cellular protein metabolic process; GO:0006807 nitrogen compound metabolic process; GO:0009058 biosynthetic process; GO:0043603 cellular amide metabolic process; GO:0044238 primary metabolic process; GO:1901566 organonitrogen compound biosynthetic process; GO:1901576 organic substance biosynthetic process; G…	GO:0005840 ribosome; GO:0043226 organelle; GO:0043229 intracellular organelle; GO:0043232 intracellular non-membrane-bounded organelle; GO:0044464 cell part; GO:0005622 intracellular; GO:0005737 cytoplasm; GO:0032991 macromolecular complex; GO:0044424 intracellular part; GO:1990904 ribonucleoprotein complex; GO:0005623 cell; GO:0030529 intracellular ribonucleoprotein complex; GO:0044444 cytoplasm…	GO:0097159 organic cyclic compound binding; GO:1901363 heterocyclic compound binding; GO:0003723 RNA binding; GO:0005488 binding; GO:0003676 nucleic acid binding; GO:0005198 structural molecule activity; GO:0003735 structural constituent of ribosome; GO:0019843 rRNA binding;	K02878	RP-L16; large subunit ribosomal protein L16	ath03010 Ribosome - Arabidopsis thaliana (thale cress);	IPR016180;	Ribosomal protein L10e/L16;
CSA024149.1	3	1.52484	Up	0.0293506	K	PREDICTED: mitochondrial outer membrane protein porin of 34 kDa [Ziziphus jujuba]	1	0.00108184	53.448	AK(1)GPGLYTEIGK	2	-0.3319	3		1.183	1.28	1.007	1.175			0.792	0.84	mitochondria	GO:0006810 transport; GO:0055085 transmembrane transport; GO:0051179 localization; GO:0051234 establishment of localization;	GO:0016020 membrane; GO:0043229 intracellular organelle; GO:0019867 outer membrane; GO:0044429 mitochondrial part; GO:0098588 bounding membrane of organelle; GO:0031090 organelle membrane; GO:0005741 mitochondrial outer membrane; GO:0005737 cytoplasm; GO:0044446 intracellular organelle part; GO:0031967 organelle envelope; GO:0044424 intracellular part; GO:0005623 cell; GO:0044422 organelle part; …					IPR023614;	Porin domain;
CSA004654.1	63	0.275531	Down	0.0293591	K	PREDICTED: glutathione S-transferase T1 [Nelumbo nucifera]	1	0.000134127	51.591	AK(1)IDSVLDWHHSNLR	4	2.0311	2	0.271	0.337	0.614	0.518	1.035	0.916	2.077	1.097	1.248	cytoplasm			GO:0005515 protein binding; GO:0005488 binding;	K00799	GST; glutathione S-transferase [EC:2.5.1.18]	ath00480 Glutathione metabolism - Arabidopsis thaliana (thale cress);	IPR010987; IPR012336; IPR004045;	Glutathione S-transferase, C-terminal-like; Thioredoxin-like fold; Glutathione S-transferase, N-terminal;
CSA011928.1	719	0.171621	Down	0.0101553	K	PREDICTED: elongation factor 2 [Citrus sinensis]	1	0.0010481	60.157	AK(1)ILSEEFGWDK	2	1.5583	2		0.494	0.2	0.316	0.564	0.371	1.941	2.113		cytoplasm			GO:1901265 nucleoside phosphate binding; GO:0001882 nucleoside binding; GO:0043167 ion binding; GO:0016817 hydrolase activity, acting on acid anhydrides; GO:0016787 hydrolase activity; GO:0000166 nucleotide binding; GO:0017111 nucleoside-triphosphatase activity; GO:0097159 organic cyclic compound binding; GO:1901363 heterocyclic compound binding; GO:0032549 ribonucleoside binding; GO:0097367 carb…	K03234			IPR027417; IPR000795; IPR005517; IPR005225; IPR000640; IPR004161; IPR020568; IPR014721; IPR009022; IPR009000;	P-loop containing nucleoside triphosphate hydrolase; Transcription factor, GTP-binding domain; Translation elongation factor EFG/EF2, domain IV; Small GTP-binding protein domain; Translation elongation factor EFG, V domain; Translation elongation factor EFTu-like, domain 2; Ribosomal protein S5 domain 2-type fold; Ribosomal protein S5 domain 2-type fold, subgroup; Elongation factor G, III-V domai…
CSA026219.1	141	2.05883	Up	0.0044526	K	PREDICTED: alpha-galactosidase 3 [Malus domestica]	1	0.00197879	51.359	ALADYVHEK(1)GLK	3	-0.27325	2		1.411	1.462	1.045	1.083	1.046	0.829	0.579	0.689	chloroplast	GO:0008152 metabolic process; GO:0005975 carbohydrate metabolic process; GO:0044238 primary metabolic process; GO:0071704 organic substance metabolic process;		GO:0004553 hydrolase activity, hydrolyzing O-glycosyl compounds; GO:0016787 hydrolase activity; GO:0003824 catalytic activity; GO:0016798 hydrolase activity, acting on glycosyl bonds;	K07407	E3.2.1.22B; alpha-galactosidase [EC:3.2.1.22]	ath00603 Glycosphingolipid biosynthesis - globo and isoglobo series - Arabidopsis thaliana (thale cress); ath00052 Galactose metabolism - Arabidopsis thaliana (thale cress); ath00600 Sphingolipid metabolism - Arabidopsis thaliana (thale cress); ath00561 Glycerolipid metabolism - Arabidopsis thaliana (thale cress);	IPR013785; IPR013780; IPR017853;	Aldolase-type TIM barrel; Glycosyl hydrolase, all-beta; Glycoside hydrolase superfamily;
CSA028194.1	512	1.51181	Up	0.0361775	K	"PREDICTED: ATP-dependent zinc metalloprotease FTSH, chloroplastic [Jatropha curcas]"	1	0.000358602	83.862	ALAK(1)DVDFEK	2	1.441	14	1.256	1.252	1.184	1.077	0.981	1.106	1.068	0.645	0.716	chloroplast	GO:0006508 proteolysis; GO:0008152 metabolic process; GO:0043170 macromolecule metabolic process; GO:0019538 protein metabolic process; GO:0044238 primary metabolic process; GO:0071704 organic substance metabolic process;	GO:0016020 membrane;	GO:0004222 metalloendopeptidase activity; GO:0008233 peptidase activity; GO:0005524 ATP binding; GO:1901265 nucleoside phosphate binding; GO:0001882 nucleoside binding; GO:0043167 ion binding; GO:0008237 metallopeptidase activity; GO:0016787 hydrolase activity; GO:0000166 nucleotide binding; GO:0004175 endopeptidase activity; GO:0097159 organic cyclic compound binding; GO:1901363 heterocyclic com…	K03798			IPR003593; IPR003959; IPR000642; IPR027417;	AAA+ ATPase domain; ATPase, AAA-type, core; Peptidase M41; P-loop containing nucleoside triphosphate hydrolase;
CSA021739.1	91	2.2443	Up	0.0460247	K	NAD(P)-binding Rossmann-fold superfamily protein [Arabidopsis thaliana]	1	2.49e-42	105.01	ALDLASKPEGTGTPTK(1)DFK	3	0.7211	8	1.167	1.828	1.514	1.086		0.996		0.603	0.73	cytoplasm,nucleus							IPR016040;	NAD(P)-binding domain;
CSA035367.1	79	2.10544	Up	0.0292117	K	"PREDICTED: superoxide dismutase [Mn], mitochondrial-like [Nicotiana tabacum]"	1	1.19e-20	81.807	ALEQLDDAMAK(1)GDAPTTVK	3	-0.59449	16		1.48	1.462		0.75	1.387	0.453	0.982	0.679	mitochondria	GO:0006801 superoxide metabolic process; GO:0008152 metabolic process; GO:0072593 reactive oxygen species metabolic process; GO:0055114 oxidation-reduction process; GO:0044710 single-organism metabolic process; GO:0044699 single-organism process; GO:0009987 cellular process; GO:0044237 cellular metabolic process;		GO:0004784 superoxide dismutase activity; GO:0003824 catalytic activity; GO:0016721 oxidoreductase activity, acting on superoxide radicals as acceptor; GO:0005488 binding; GO:0043167 ion binding; GO:0016209 antioxidant activity; GO:0043169 cation binding; GO:0046872 metal ion binding; GO:0016491 oxidoreductase activity;	K04564	SOD2; superoxide dismutase, Fe-Mn family [EC:1.15.1.1]	ath04146 Peroxisome - Arabidopsis thaliana (thale cress);	IPR019831; IPR019832;	Manganese/iron superoxide dismutase, N-terminal; Manganese/iron superoxide dismutase, C-terminal;
CSA021739.1	99	2.22099	Up	0.000178384	K	NAD(P)-binding Rossmann-fold superfamily protein [Arabidopsis thaliana]	1	0.00121474	93.649	ALFSK(1)ITTR	2	1.0284	9	1.483	1.646	1.619	0.931	0.934	0.932	0.787	0.64	0.705	cytoplasm,nucleus							IPR016040;	NAD(P)-binding domain;
CSA014753.1	197	1.81792	Up	0.0461633	K	PREDICTED: oligopeptide transporter 3 [Nicotiana tabacum]	1	0.000689493	105.1	ALHEK(1)EQK	2	1.1136	10	1.116	1.471	1.919	0.684	0.543	1.309	0.842	0.736	0.948	plasma membrane	GO:0006810 transport; GO:0055085 transmembrane transport; GO:0051179 localization; GO:0051234 establishment of localization;
CSA036135.1	87	1.6235	Up	0.024717	K	PREDICTED: 60S ribosomal protein L12 [Vitis vinifera]	1	0.00463589	97.602	ALK(1)EPER	2	0.14947	13	1.269	1.106	0.906	1.195	1.324	1.452	0.562	0.755	0.7	cytoplasm	GO:0006518 peptide metabolic process; GO:0043043 peptide biosynthetic process; GO:0044267 cellular protein metabolic process; GO:0006807 nitrogen compound metabolic process; GO:0009058 biosynthetic process; GO:0043603 cellular amide metabolic process; GO:0044238 primary metabolic process; GO:1901566 organonitrogen compound biosynthetic process; GO:1901576 organic substance biosynthetic process; G…	GO:0005840 ribosome; GO:0043226 organelle; GO:0043229 intracellular organelle; GO:0043232 intracellular non-membrane-bounded organelle; GO:0044464 cell part; GO:0005622 intracellular; GO:0005737 cytoplasm; GO:0032991 macromolecular complex; GO:0044424 intracellular part; GO:1990904 ribonucleoprotein complex; GO:0005623 cell; GO:0030529 intracellular ribonucleoprotein complex; GO:0044444 cytoplasm…	GO:0003735 structural constituent of ribosome; GO:0005198 structural molecule activity;	K02870	RP-L12e; large subunit ribosomal protein L12e	ath03010 Ribosome - Arabidopsis thaliana (thale cress);	IPR020783; IPR020784;	Ribosomal protein L11, C-terminal; Ribosomal protein L11, N-terminal;
CSA022929.1	252	2.24382	Up	0.00268206	K	60S ribosomal protein L7a-1-like [Cajanus cajan]	1	0.000831863	74.611	ANFNDK(1)YDEYR	2	-0.65683	8	1.365	1.218	1.398	1.201	1.428	1.133	0.775	0.477	0.511	chloroplast	GO:0044085 cellular component biogenesis; GO:0042254 ribosome biogenesis; GO:0022613 ribonucleoprotein complex biogenesis; GO:0071840 cellular component organization or biogenesis;	GO:0044464 cell part; GO:0005622 intracellular; GO:0032991 macromolecular complex; GO:0044424 intracellular part; GO:1990904 ribonucleoprotein complex; GO:0005623 cell; GO:0030529 intracellular ribonucleoprotein complex;		K02936	RP-L7Ae; large subunit ribosomal protein L7Ae	ath03010 Ribosome - Arabidopsis thaliana (thale cress);	IPR029064; IPR004038;	50S ribosomal protein L30e-like; Ribosomal protein L7Ae/L30e/S12e/Gadd45;
CSA013547.1	326	1.7328	Up	0.0183802	K	PREDICTED: heat shock cognate protein 80 [Ziziphus jujuba]	1	0.00156813	70.942	APFDLFDTK(1)K	2	-0.57685	7	1.033	1.453	1.209	0.963	1.554	0.987	0.79	0.591	0.748	cytoplasm	GO:0006457 protein folding; GO:0006950 response to stress; GO:0050896 response to stimulus; GO:0009987 cellular process;		GO:0005524 ATP binding; GO:1901265 nucleoside phosphate binding; GO:0001882 nucleoside binding; GO:0043167 ion binding; GO:0005515 protein binding; GO:0000166 nucleotide binding; GO:0097159 organic cyclic compound binding; GO:1901363 heterocyclic compound binding; GO:0032549 ribonucleoside binding; GO:0097367 carbohydrate derivative binding; GO:0032553 ribonucleotide binding; GO:0005488 binding; …	K04079	HSP90A; molecular chaperone HtpG	ath04141 Protein processing in endoplasmic reticulum - Arabidopsis thaliana (thale cress); ath04626 Plant-pathogen interaction - Arabidopsis thaliana (thale cress);	IPR020575; IPR020568; IPR003594;	Heat shock protein Hsp90, N-terminal; Ribosomal protein S5 domain 2-type fold; Histidine kinase-like ATPase, C-terminal domain;
CSA035706.1	151	2.0751	Up	0.00220271	K	"PREDICTED: membrane-associated protein VIPP1, chloroplastic [Nicotiana attenuata]"	1	1.58e-09	93.478	AQLALGK(1)GDEDLAR	2	0.89898	9	1.313	1.522	1.655	0.952	1.003	1.008	0.775	0.621	0.756	chloroplast				K03969
CSA007815.1	89	1.78541	Up	0.0210889	K	PREDICTED: hypersensitive-induced response protein 2 [Solanum tuberosum]	1	0.00034679	72.497	ASDAFYK(1)LSNTK	2	2.6099	9	1.358		1.234	1.175	1.082	1.104	0.908	0.627	0.638	chloroplast							IPR001107;	Band 7 domain;
CSA024921.1	35	1.62479	Up	0.0144055	K	PREDICTED: glutamate--glyoxylate aminotransferase 2-like [Juglans regia]	1	0.00237056	72.325	ASELQK(1)EGK	2	1.4974	4	1.255	1.043	1.388	1.088	1.134	1.183	0.671	0.86	0.746	cytoplasm	GO:0009058 biosynthetic process; GO:0008152 metabolic process;		GO:0097159 organic cyclic compound binding; GO:1901363 heterocyclic compound binding; GO:0003824 catalytic activity; GO:0005488 binding; GO:0043167 ion binding; GO:0043168 anion binding; GO:0048037 cofactor binding; GO:0030170 pyridoxal phosphate binding;	K14272	GGAT; glutamate--glyoxylate aminotransferase [EC:2.6.1.4 2.6.1.2 2.6.1.44]	ath01230 Biosynthesis of amino acids - Arabidopsis thaliana (thale cress); ath00220 Arginine biosynthesis - Arabidopsis thaliana (thale cress); ath00260 Glycine, serine and threonine metabolism - Arabidopsis thaliana (thale cress); ath01100 Metabolic pathways - Arabidopsis thaliana (thale cress); ath01210 2-Oxocarboxylic acid metabolism - Arabidopsis thaliana (thale cress); ath00250 Alanine, aspa…	IPR004839; IPR015424; IPR015422; IPR015421;	Aminotransferase, class I/classII; Pyridoxal phosphate-dependent transferase; Pyridoxal phosphate-dependent transferase, major region, subdomain 2; Pyridoxal phosphate-dependent transferase, major region, subdomain 1;
CSA017776.1	253	0.450416	Down	0.0423496	K	"PREDICTED: glucose-1-phosphate adenylyltransferase small subunit, chloroplastic/amyloplastic [Nicotiana sylvestris]"	1	8.5e-05	60.55	ATAFGLMK(1)IDEEGR	2	0.003065	2		0.502	0.767	0.501	0.691	0.553	1.727	1.27	1.232	chloroplast	GO:0016051 carbohydrate biosynthetic process; GO:0000271 polysaccharide biosynthetic process; GO:0044042 glucan metabolic process; GO:0044699 single-organism process; GO:0009058 biosynthetic process; GO:0006112 energy reserve metabolic process; GO:0044237 cellular metabolic process; GO:0044264 cellular polysaccharide metabolic process; GO:0071704 organic substance metabolic process; GO:0008152 me…		GO:0008878 glucose-1-phosphate adenylyltransferase activity; GO:0016779 nucleotidyltransferase activity; GO:0003824 catalytic activity; GO:0016740 transferase activity; GO:0016772 transferase activity, transferring phosphorus-containing groups; GO:0070566 adenylyltransferase activity;	K00975	glgC; glucose-1-phosphate adenylyltransferase [EC:2.7.7.27]	ath01100 Metabolic pathways - Arabidopsis thaliana (thale cress); ath00520 Amino sugar and nucleotide sugar metabolism - Arabidopsis thaliana (thale cress); ath00500 Starch and sucrose metabolism - Arabidopsis thaliana (thale cress); ath01110 Biosynthesis of secondary metabolites - Arabidopsis thaliana (thale cress);	IPR011004; IPR029044; IPR005835;	Trimeric LpxA-like; Nucleotide-diphospho-sugar transferases; Nucleotidyl transferase domain;
CSA005456.1	97	1.59869	Up	0.00571904	K	"PREDICTED: myosin heavy chain, striated muscle [Citrus sinensis]"	1	0.00351115	68.847	ATEVYK(1)TSK	2	0.51914	5	1.274	1.177	1.026	1.09	1.191	1.357	0.674	0.76	0.743	cytoplasm
CSA028455.1	125	2.54672	Up	0.046268	K	40S ribosomal protein S14-3 [Morus notabilis]	1	0.00488514	76.679	ATGGNK(1)TK	2	0.3866	6	1.608	1.282	2.019	1.073	0.715	1.066		0.479	0.813	cytoplasm	GO:0006518 peptide metabolic process; GO:0043043 peptide biosynthetic process; GO:0044267 cellular protein metabolic process; GO:0006807 nitrogen compound metabolic process; GO:0009058 biosynthetic process; GO:0043603 cellular amide metabolic process; GO:0044238 primary metabolic process; GO:1901566 organonitrogen compound biosynthetic process; GO:1901576 organic substance biosynthetic process; G…	GO:0005840 ribosome; GO:0043226 organelle; GO:0043229 intracellular organelle; GO:0043232 intracellular non-membrane-bounded organelle; GO:0044464 cell part; GO:0005622 intracellular; GO:0005737 cytoplasm; GO:0032991 macromolecular complex; GO:0044424 intracellular part; GO:1990904 ribonucleoprotein complex; GO:0005623 cell; GO:0030529 intracellular ribonucleoprotein complex; GO:0044444 cytoplasm…	GO:0003735 structural constituent of ribosome; GO:0005198 structural molecule activity;	K02955	RP-S14e; small subunit ribosomal protein S14e	ath03010 Ribosome - Arabidopsis thaliana (thale cress);
CSA003213.1	135	1.54723	Up	0.000803777	K	"PREDICTED: thylakoid lumenal 29 kDa protein, chloroplastic [Vitis vinifera]"	1	0.000974836	61.11	ATK(1)SGGPNGSVR	2	0.24112	2	1.238	1.238	1.24	1.251	0.892	1.108	0.71	0.805	0.876	chloroplast	GO:0008152 metabolic process; GO:0006950 response to stress; GO:0055114 oxidation-reduction process; GO:0044710 single-organism metabolic process; GO:0006979 response to oxidative stress; GO:0044699 single-organism process; GO:0050896 response to stimulus;		GO:0097159 organic cyclic compound binding; GO:1901363 heterocyclic compound binding; GO:0020037 heme binding; GO:0003824 catalytic activity; GO:0005488 binding; GO:0016209 antioxidant activity; GO:0004601 peroxidase activity; GO:0046906 tetrapyrrole binding; GO:0016491 oxidoreductase activity; GO:0016684 oxidoreductase activity, acting on peroxide as acceptor;	K00434	E1.11.1.11; L-ascorbate peroxidase [EC:1.11.1.11]	ath00053 Ascorbate and aldarate metabolism - Arabidopsis thaliana (thale cress); ath00480 Glutathione metabolism - Arabidopsis thaliana (thale cress);
CSA000107.1	124	1.66828	Up	0.0207567	K	"PREDICTED: photosystem I reaction center subunit III, chloroplastic-like [Daucus carota subsp. sativus]"	1	0.00126781	111.74	ATMEK(1)TSR	2	-0.22016	27	1.637	1.139	1.296	0.914	1.045	1.005	0.826	0.801	0.774	chloroplast	GO:0008152 metabolic process; GO:0044237 cellular metabolic process; GO:0009987 cellular process; GO:0015979 photosynthesis;	GO:0016020 membrane; GO:0098796 membrane protein complex; GO:0032991 macromolecular complex; GO:0044424 intracellular part; GO:0005623 cell; GO:0034357 photosynthetic membrane; GO:0009521 photosystem; GO:0009538 photosystem I reaction center; GO:0044464 cell part; GO:0005622 intracellular; GO:0044425 membrane part; GO:0009579 thylakoid; GO:0043234 protein complex; GO:0044436 thylakoid part; GO:00…		K02694	psaF; photosystem I subunit III	ath00195 Photosynthesis - Arabidopsis thaliana (thale cress); ath01100 Metabolic pathways - Arabidopsis thaliana (thale cress);
CSA026954.1	332	1.80411	Up	0.034835	K	uncharacterized LOC102580903 [Solanum tuberosum]	0.999966	0.00596217	58.246	AVKEEEFK(1)K	3	-0.039533	2	1.362	1.29	0.944	0.902	1.537	1.319	0.487	0.857	0.643	cytoplasm			GO:0043169 cation binding; GO:0046872 metal ion binding; GO:0005509 calcium ion binding; GO:0005488 binding; GO:0043167 ion binding;				IPR011992; IPR002048;	EF-hand domain pair; EF-hand domain;
CSA002530.1	306	1.55063	Up	0.0218235	K	PREDICTED: U3 small nucleolar RNA-associated protein 25 [Jatropha curcas]	1	0.00345121	82.426	DAAEK(1)EEK	2	1.2906	5	1.188	1.378	1.243	1.018	0.917	1.154	0.748	0.678	1.037	nucleus				K13199			IPR019084; IPR006861;	Stm1-like, N-terminal; Hyaluronan/mRNA-binding protein;
CSA032584.1	110	1.5688	Up	0.015945	K	PREDICTED: 60S ribosomal protein L24-like [Jatropha curcas]	1	0.00203051	74.92	DAAQEAVK(1)K	2	-4.1143	4	1.337	1.072	1.036	1.069	1.108	1.46	0.68	0.773	0.753	cytoplasm				K02896	RP-L24e; large subunit ribosomal protein L24e	ath03010 Ribosome - Arabidopsis thaliana (thale cress);	IPR011017;	TRASH domain;
CSA026073.1	601	2.14751	Up	0.0496878	K	"PREDICTED: stromal 70 kDa heat shock-related protein, chloroplastic [Vitis vinifera]"	1	2.97e-39	131.45	DAIDTK(1)NQADSVVYQTEK	2	0.58102	18		1.297	1.866	0.664	1.168	1.04	0.57	0.971	0.666	chloroplast	GO:0006457 protein folding; GO:0009987 cellular process;		GO:0005524 ATP binding; GO:1901265 nucleoside phosphate binding; GO:0001882 nucleoside binding; GO:0043167 ion binding; GO:0005515 protein binding; GO:0000166 nucleotide binding; GO:0097159 organic cyclic compound binding; GO:1901363 heterocyclic compound binding; GO:0032549 ribonucleoside binding; GO:0097367 carbohydrate derivative binding; GO:0032553 ribonucleotide binding; GO:0005488 binding; …	K03283	HSPA1s; heat shock 70kDa protein 1/2/6/8	ath04141 Protein processing in endoplasmic reticulum - Arabidopsis thaliana (thale cress); ath03040 Spliceosome - Arabidopsis thaliana (thale cress); ath04144 Endocytosis - Arabidopsis thaliana (thale cress);	IPR029048; IPR029047;	Heat shock protein 70kD, C-terminal domain; Heat shock protein 70kD, peptide-binding domain;
CSA036589.1	299	0.234444	Down	0.00221135	K	"tyrosine phosphatase, putative [Medicago truncatula]"	1	0.00120212	62.088	DALEAGFEDFK(1)R	2	1.5207	5	0.252	0.663	0.203	0.453	0.833	0.903	1.765	1.505	1.462	chloroplast			GO:0005515 protein binding; GO:0005488 binding;				IPR011990; IPR001478; IPR013026;	Tetratricopeptide-like helical domain; PDZ domain; Tetratricopeptide repeat-containing domain;
CSA025025.1	215	1.97805	Up	0.0239907	K	beta-glucosidase family protein [Populus trichocarpa]	1	0.0165493	80.229	DDGDK(1)DR	2	0.69277	2	1.31	1.254	1.835	0.952	0.953	1.089	0.573	0.82	0.831	chloroplast	GO:0008152 metabolic process; GO:0005975 carbohydrate metabolic process; GO:0044238 primary metabolic process; GO:0071704 organic substance metabolic process;		GO:0004553 hydrolase activity, hydrolyzing O-glycosyl compounds; GO:0016787 hydrolase activity; GO:0003824 catalytic activity; GO:0016798 hydrolase activity, acting on glycosyl bonds;	K15920	XYL4; xylan 1,4-beta-xylosidase [EC:3.2.1.37]	ath01100 Metabolic pathways - Arabidopsis thaliana (thale cress); ath00520 Amino sugar and nucleotide sugar metabolism - Arabidopsis thaliana (thale cress);	IPR001764; IPR017853;	Glycoside hydrolase, family 3, N-terminal; Glycoside hydrolase superfamily;
CSA003650.1	112	1.72552	Up	0.0422812	K	"PREDICTED: ferredoxin-dependent glutamate synthase, chloroplastic [Ricinus communis]"	1	0.00413083	67.207	DDNLMK(1)EAK	2	-0.94675	2	1.634	1.077	1.208	1.4	0.963	0.899	0.875	0.6	0.782	cytoplasm							IPR029055; IPR017932;	Nucleophile aminohydrolases, N-terminal; Glutamine amidotransferase type 2 domain;
CSA020605.1	190	1.74926	Up	0.0279826	K	ribulose bisphosphate carboxylase large chain (chloroplast) [Camellia crapnelliana]	1	0.00149768	93.162	DDYVEK(1)DR	2	0.80007	73	1.527	1.238	1.04	1.095	1.128	1.208	0.644	0.65	0.876	chloroplast	GO:0044699 single-organism process; GO:0015977 carbon fixation; GO:0008152 metabolic process; GO:0044710 single-organism metabolic process; GO:0071704 organic substance metabolic process;		GO:0000287 magnesium ion binding; GO:0003824 catalytic activity; GO:0016830 carbon-carbon lyase activity; GO:0005488 binding; GO:0016984 ribulose-bisphosphate carboxylase activity; GO:0043167 ion binding; GO:0016831 carboxy-lyase activity; GO:0046872 metal ion binding; GO:0043169 cation binding; GO:0016829 lyase activity;	K01601	rbcL; ribulose-bisphosphate carboxylase large chain [EC:4.1.1.39]	ath01200 Carbon metabolism - Arabidopsis thaliana (thale cress); ath01100 Metabolic pathways - Arabidopsis thaliana (thale cress); ath00630 Glyoxylate and dicarboxylate metabolism - Arabidopsis thaliana (thale cress); ath00710 Carbon fixation in photosynthetic organisms - Arabidopsis thaliana (thale cress);	IPR000685; IPR017443;	Ribulose bisphosphate carboxylase, large subunit, C-terminal; Ribulose bisphosphate carboxylase, large subunit, ferrodoxin-like N-terminal;
CSA009154.1	885	1.75899	Up	0.0271064	K	PREDICTED: probable alpha-mannosidase At5g13980 [Vitis vinifera]	1	0.0064173	73.26	DEEFK(1)VLR	2	0.56878	9	0.935	1.308	1.073	1.2	1.442	1.421	0.797	0.561	0.522	chloroplast	GO:0044723 single-organism carbohydrate metabolic process; GO:0008152 metabolic process; GO:0044710 single-organism metabolic process; GO:0044281 small molecule metabolic process; GO:0005996 monosaccharide metabolic process; GO:0006013 mannose metabolic process; GO:0044699 single-organism process; GO:0005975 carbohydrate metabolic process; GO:0044238 primary metabolic process; GO:0019318 hexose m…		GO:0015923 mannosidase activity; GO:0046914 transition metal ion binding; GO:0003824 catalytic activity; GO:0005488 binding; GO:0043167 ion binding; GO:0004559 alpha-mannosidase activity; GO:0016798 hydrolase activity, acting on glycosyl bonds; GO:0043169 cation binding; GO:0046872 metal ion binding; GO:0004553 hydrolase activity, hydrolyzing O-glycosyl compounds; GO:0030246 carbohydrate binding;…	K01191	MAN2C1; alpha-mannosidase [EC:3.2.1.24]	ath00511 Other glycan degradation - Arabidopsis thaliana (thale cress);	IPR011013; IPR011330; IPR027291; IPR013780; IPR028995; IPR000602; IPR011682; IPR015341;	Galactose mutarotase-like domain; Glycoside hydrolase/deacetylase, beta/alpha-barrel; Glycoside hydrolase 38/57, N-terminal domain; Glycosyl hydrolase, all-beta; Glycoside hydrolase families 57/38, central domain; Glycoside hydrolase family 38, N-terminal domain; Glycosyl hydrolase family 38, C-terminal; Glycoside hydrolase family 38, central domain;
CSA013341.1	188	1.67887	Up	0.00283963	K	PREDICTED: carbonic anhydrase 2-like [Citrus sinensis]	1	0.012508	86.086	DEEK(1)YAR	2	-0.80004	3	1.113	1.048	1.231	1.259	1.259	1.405	0.598	0.659	0.755	chloroplast	GO:0015976 carbon utilization; GO:0044699 single-organism process;		GO:0046914 transition metal ion binding; GO:0003824 catalytic activity; GO:0005488 binding; GO:0043167 ion binding; GO:0046872 metal ion binding; GO:0043169 cation binding; GO:0016829 lyase activity; GO:0016836 hydro-lyase activity; GO:0004089 carbonate dehydratase activity; GO:0008270 zinc ion binding; GO:0016835 carbon-oxygen lyase activity;
CSA000306.1	563	2.12609	Up	0.0317153	K	PREDICTED: LOW QUALITY PROTEIN: heat shock cognate 70 kDa protein 2-like [Jatropha curcas]	1	0.000250434	71.153	DEK(1)ISAK	2	-0.61528	3	1.815	1.283	1.06	1.016	1.204	1.166	0.68	0.628	0.672	cytoplasm				K03283	HSPA1s; heat shock 70kDa protein 1/2/6/8	ath04141 Protein processing in endoplasmic reticulum - Arabidopsis thaliana (thale cress); ath03040 Spliceosome - Arabidopsis thaliana (thale cress); ath04144 Endocytosis - Arabidopsis thaliana (thale cress);	IPR029048; IPR029047;	Heat shock protein 70kD, C-terminal domain; Heat shock protein 70kD, peptide-binding domain;
CSA000963.1	563	2.10388	Up	0.031557	K	PREDICTED: heat shock cognate 70 kDa protein 2-like [Nicotiana tabacum]	1	0.000540204	84.821	DEK(1)ISAK	2	-0.61528	16	1.815	1.283	1.06	1.016	1.204	1.166	0.68	0.628	0.672	cytoplasm				K03283	HSPA1s; heat shock 70kDa protein 1/2/6/8	ath04141 Protein processing in endoplasmic reticulum - Arabidopsis thaliana (thale cress); ath03040 Spliceosome - Arabidopsis thaliana (thale cress); ath04144 Endocytosis - Arabidopsis thaliana (thale cress);	IPR029048; IPR029047;	Heat shock protein 70kD, C-terminal domain; Heat shock protein 70kD, peptide-binding domain;
CSA021739.1	94	2.31044	Up	0.0136392	K	NAD(P)-binding Rossmann-fold superfamily protein [Arabidopsis thaliana]	1	0.001305	107.69	DFK(1)ALFSK	2	-0.30599	14	1.271	2.009	1.582	0.701	1.21	0.808	0.711	0.642	0.746	cytoplasm,nucleus							IPR016040;	NAD(P)-binding domain;
CSA026777.1	63	1.58199	Up	0.0118619	K	PREDICTED: protein IN2-1 homolog B [Ricinus communis]	1	1.33e-08	148.99	DHVENYK(1)K	2	0.0039565	19	1.295	1.073	1.353	1.131	1.096	1.041	0.823	0.855	0.676	nucleus							IPR010987;	Glutathione S-transferase, C-terminal-like;
CSA008456.1	168	1.52643	Up	0.0414285	K	PREDICTED: 3-isopropylmalate dehydratase large subunit-like isoform X1 [Ziziphus jujuba]	1	0.00306021	54.343	DLGDFK(1)ANPDYK	2	0.93556	3	1.221	1.197		1.189		0.993	0.977	0.734	0.666	chloroplast	GO:0008152 metabolic process;			K01703	leuC; 3-isopropylmalate/(R)-2-methylmalate dehydratase large subunit [EC:4.2.1.33 4.2.1.35]	ath01230 Biosynthesis of amino acids - Arabidopsis thaliana (thale cress); ath00966 Glucosinolate biosynthesis - Arabidopsis thaliana (thale cress); ath01100 Metabolic pathways - Arabidopsis thaliana (thale cress); ath00660 C5-Branched dibasic acid metabolism - Arabidopsis thaliana (thale cress); ath00290 Valine, leucine and isoleucine biosynthesis - Arabidopsis thaliana (thale cress); ath01210 2…	IPR001030; IPR015932; IPR015931;	Aconitase/3-isopropylmalate dehydratase large subunit, alpha/beta/alpha domain; Aconitase/3-isopropylmalate dehydratase large subunit, alpha/beta/alpha, subdomain 2; Aconitase/3-isopropylmalate dehydratase large subunit, alpha/beta/alpha, subdomain 1/3;
CSA003654.1	397	1.64164	Up	0.00260381	K	"PREDICTED: ferredoxin-dependent glutamate synthase, chloroplastic [Vitis vinifera]"	1	0.00749865	61.161	DLLEFK(1)SDR	2	-0.44314	7	1.303	1.281	1.218	0.99	1.212	1.062	0.747	0.66	0.898	cytoplasm	GO:0043648 dicarboxylic acid metabolic process; GO:0016053 organic acid biosynthetic process; GO:0044699 single-organism process; GO:0009058 biosynthetic process; GO:1901566 organonitrogen compound biosynthetic process; GO:0044237 cellular metabolic process; GO:0009084 glutamine family amino acid biosynthetic process; GO:0071704 organic substance metabolic process; GO:0008152 metabolic process; G…		GO:0015930 glutamate synthase activity; GO:0016638 oxidoreductase activity, acting on the CH-NH2 group of donors; GO:0003824 catalytic activity; GO:0016491 oxidoreductase activity;	K00284	E1.4.7.1; glutamate synthase (ferredoxin) [EC:1.4.7.1]	ath00910 Nitrogen metabolism - Arabidopsis thaliana (thale cress); ath00630 Glyoxylate and dicarboxylate metabolism - Arabidopsis thaliana (thale cress);	IPR002489; IPR013785; IPR006982; IPR002932;	Glutamate synthase, alpha subunit, C-terminal; Aldolase-type TIM barrel; Glutamate synthase, central-N; Glutamate synthase domain;
CSA028643.1	21	1.74252	Up	0.0347546	K	PREDICTED: mitochondrial outer membrane protein porin 2-like [Nicotiana attenuata]	1	0.000382168	71.176	DLLTK(1)DYVSDQK	2	0.43113	5	1.092	1.49	1.393	1.164	0.903	1.044	0.759		0.761	mitochondria	GO:0006810 transport; GO:0055085 transmembrane transport; GO:0051179 localization; GO:0051234 establishment of localization;	GO:0016020 membrane; GO:0043229 intracellular organelle; GO:0019867 outer membrane; GO:0044429 mitochondrial part; GO:0098588 bounding membrane of organelle; GO:0031090 organelle membrane; GO:0005741 mitochondrial outer membrane; GO:0005737 cytoplasm; GO:0044446 intracellular organelle part; GO:0031967 organelle envelope; GO:0044424 intracellular part; GO:0005623 cell; GO:0044422 organelle part; …		K15040			IPR023614;	Porin domain;
CSA001820.1	21	1.54237	Up	0.0271395	K	PREDICTED: mitochondrial outer membrane protein porin of 34 kDa [Nicotiana attenuata]	1	2.28e-15	138.24	DLLYK(1)DYQSDHK	2	-0.91756	26	1.246	1.125	1.179	1.313	1.13	1.006	0.935	0.539	0.823	cytoplasm	GO:0006820 anion transport; GO:0006810 transport; GO:0055085 transmembrane transport; GO:0050789 regulation of biological process; GO:0032879 regulation of localization; GO:0051049 regulation of transport; GO:0006811 ion transport; GO:0044070 regulation of anion transport; GO:0043269 regulation of ion transport; GO:0051179 localization; GO:0065007 biological regulation; GO:0051234 establishment o…	GO:0016020 membrane; GO:0043229 intracellular organelle; GO:0019867 outer membrane; GO:0044429 mitochondrial part; GO:0098588 bounding membrane of organelle; GO:0031090 organelle membrane; GO:0005741 mitochondrial outer membrane; GO:0005737 cytoplasm; GO:0044446 intracellular organelle part; GO:0031967 organelle envelope; GO:0044424 intracellular part; GO:0005623 cell; GO:0044422 organelle part; …	GO:0015075 ion transmembrane transporter activity; GO:0022803 passive transmembrane transporter activity; GO:0005253 anion channel activity; GO:0022892 substrate-specific transporter activity; GO:0015267 channel activity; GO:0022891 substrate-specific transmembrane transporter activity; GO:0005244 voltage-gated ion channel activity; GO:0008308 voltage-gated anion channel activity; GO:0022838 subs…	K15040			IPR023614;	Porin domain;
CSA008945.1	71	1.70457	Up	0.00656159	K	"PREDICTED: ruBisCO large subunit-binding protein subunit beta, chloroplastic [Vitis vinifera]"	1	1.03e-05	101.89	DLYFNK(1)DGSAIK	2	1.0484	12	1.242	1.542	1.415	0.701	1.173	0.88	0.919	0.691	0.859	chloroplast	GO:0006457 protein folding; GO:0009987 cellular process; GO:0042026 protein refolding;	GO:0044424 intracellular part; GO:0005623 cell; GO:0044464 cell part; GO:0005622 intracellular; GO:0005737 cytoplasm;	GO:0005524 ATP binding; GO:1901265 nucleoside phosphate binding; GO:0001882 nucleoside binding; GO:0043167 ion binding; GO:0000166 nucleotide binding; GO:0097159 organic cyclic compound binding; GO:1901363 heterocyclic compound binding; GO:0032549 ribonucleoside binding; GO:0097367 carbohydrate derivative binding; GO:0032553 ribonucleotide binding; GO:0005488 binding; GO:0032550 purine ribonucleo…	K04077	groEL; chaperonin GroEL	ath03018 RNA degradation - Arabidopsis thaliana (thale cress);	IPR027409; IPR027413;	GroEL-like apical domain; GroEL-like equatorial domain;
CSA035141.1	32	1.5422	Up	0.00969315	K	PREDICTED: histone H4-like [Zea mays]	1	4.93e-05	88.021	DNIQGITK(1)PAIR	2	1.3838	9	1.154	1.052	1.295	1.305	1.112	1.078	0.863	0.754	0.676	nucleus	GO:0044085 cellular component biogenesis; GO:0016043 cellular component organization; GO:0034728 nucleosome organization; GO:0034622 cellular macromolecular complex assembly; GO:0006333 chromatin assembly or disassembly; GO:0043933 macromolecular complex subunit organization; GO:0065004 protein-DNA complex assembly; GO:0006323 DNA packaging; GO:0006334 nucleosome assembly; GO:0051276 chromosome o…	GO:0043229 intracellular organelle; GO:0043232 intracellular non-membrane-bounded organelle; GO:0044446 intracellular organelle part; GO:0032991 macromolecular complex; GO:0044424 intracellular part; GO:0005623 cell; GO:0044422 organelle part; GO:0044427 chromosomal part; GO:0000786 nucleosome; GO:0043228 non-membrane-bounded organelle; GO:0043231 intracellular membrane-bounded organelle; GO:0043…	GO:0097159 organic cyclic compound binding; GO:1901363 heterocyclic compound binding; GO:0003677 DNA binding; GO:0046982 protein heterodimerization activity; GO:0005488 binding; GO:0046983 protein dimerization activity; GO:0003676 nucleic acid binding; GO:0005515 protein binding;	K11254			IPR009072;	Histone-fold;
CSA000790.1	102	1.55235	Up	0.0178549	K	PREDICTED: methyl-CpG-binding domain-containing protein 11 [Citrus sinensis]	1	1.5e-10	94.487	DSK(1)DTEATAEEIEGK	2	0.050678	8	1.085	1.423	1.24		0.998	1.127	0.905	0.822	0.693	cytoplasm		GO:0043226 organelle; GO:0043231 intracellular membrane-bounded organelle; GO:0043229 intracellular organelle; GO:0005634 nucleus; GO:0044464 cell part; GO:0005622 intracellular; GO:0044424 intracellular part; GO:0043227 membrane-bounded organelle; GO:0005623 cell;	GO:0097159 organic cyclic compound binding; GO:1901363 heterocyclic compound binding; GO:0003677 DNA binding; GO:0005488 binding; GO:0003676 nucleic acid binding;				IPR016177; IPR001739;	DNA-binding domain; Methyl-CpG DNA binding;
CSA033628.1	1549	1.71832	Up	0.0141214	K	PREDICTED: putative ABC transporter C family member 15 [Ziziphus jujuba]	1	5.3e-06	97.734	DSK(1)TLLFGEK	2	-0.28944	18	1.346	1.498	1.073	0.92	1.178	1.091	0.78	0.678	0.815	plasma membrane	GO:0055114 oxidation-reduction process; GO:0044281 small molecule metabolic process; GO:0044699 single-organism process; GO:0044238 primary metabolic process; GO:0005975 carbohydrate metabolic process; GO:0051234 establishment of localization; GO:0071704 organic substance metabolic process; GO:0006006 glucose metabolic process; GO:0006810 transport; GO:0044723 single-organism carbohydrate metabol…	GO:0031224 intrinsic component of membrane; GO:0016020 membrane; GO:0016021 integral component of membrane; GO:0044425 membrane part;	GO:1901265 nucleoside phosphate binding; GO:0015399 primary active transmembrane transporter activity; GO:0016903 oxidoreductase activity, acting on the aldehyde or oxo group of donors; GO:0016817 hydrolase activity, acting on acid anhydrides; GO:0016787 hydrolase activity; GO:0016887 ATPase activity; GO:0097159 organic cyclic compound binding; GO:1901363 heterocyclic compound binding; GO:0016462…				IPR003593; IPR020829; IPR003439; IPR016040; IPR011527; IPR027417; IPR020828;	AAA+ ATPase domain; Glyceraldehyde 3-phosphate dehydrogenase, catalytic domain; ABC transporter-like; NAD(P)-binding domain; ABC transporter type 1, transmembrane domain; P-loop containing nucleoside triphosphate hydrolase; Glyceraldehyde 3-phosphate dehydrogenase, NAD(P) binding domain;
CSA021656.1	340	2.27023	Up	0.00826595	K	PREDICTED: beta-galactosidase 8 [Vitis vinifera]	1	0.0133169	84.916	DVHK(1)AIK	2	0.5615	5	1.271	1.082	1.011	1.132	1.379	1.679		0.515	0.483	plasma membrane	GO:0008152 metabolic process; GO:0005975 carbohydrate metabolic process; GO:0044238 primary metabolic process; GO:0071704 organic substance metabolic process;		GO:0004553 hydrolase activity, hydrolyzing O-glycosyl compounds; GO:0030246 carbohydrate binding; GO:0016787 hydrolase activity; GO:0003824 catalytic activity; GO:0005488 binding; GO:0016798 hydrolase activity, acting on glycosyl bonds;				IPR031330; IPR000922; IPR017853; IPR013781; IPR008979;	Glycoside hydrolase 35, catalytic domain; D-galactoside/L-rhamnose binding SUEL lectin domain; Glycoside hydrolase superfamily; Glycoside hydrolase, catalytic domain; Galactose-binding domain-like;
CSA001667.1	51	1.70426	Up	0.022486	K	PREDICTED: elongation factor 1-alpha [Juglans regia]	1	0.00194786	93.429	EAAEMNK(1)R	2	-0.79793	8	1.281	1.244	1.699	0.868	0.813	1.125	0.69	0.921	0.864	cytoplasm	GO:0006518 peptide metabolic process; GO:0006414 translational elongation; GO:0043043 peptide biosynthetic process; GO:0044267 cellular protein metabolic process; GO:0006807 nitrogen compound metabolic process; GO:0009058 biosynthetic process; GO:0043603 cellular amide metabolic process; GO:0044238 primary metabolic process; GO:1901566 organonitrogen compound biosynthetic process; GO:1901576 orga…	GO:0044424 intracellular part; GO:0005623 cell; GO:0044464 cell part; GO:0005622 intracellular; GO:0005737 cytoplasm;	GO:0003723 RNA binding; GO:1901265 nucleoside phosphate binding; GO:0003746 translation elongation factor activity; GO:0001882 nucleoside binding; GO:0043167 ion binding; GO:0016817 hydrolase activity, acting on acid anhydrides; GO:0016787 hydrolase activity; GO:0000166 nucleotide binding; GO:0017111 nucleoside-triphosphatase activity; GO:1901363 heterocyclic compound binding; GO:0097159 organic …	K03231	EEF1A; elongation factor 1-alpha	ath03013 RNA transport - Arabidopsis thaliana (thale cress);	IPR004160; IPR004161; IPR009001; IPR027417; IPR000795; IPR009000;	Translation elongation factor EFTu/EF1A, C-terminal; Translation elongation factor EFTu-like, domain 2; Translation elongation factor EF1A/initiation factor IF2gamma, C-terminal; P-loop containing nucleoside triphosphate hydrolase; Transcription factor, GTP-binding domain; Translation protein, beta-barrel domain;
CSA026073.1	589	2.66426	Up	0.0281692	K	"PREDICTED: stromal 70 kDa heat shock-related protein, chloroplastic [Vitis vinifera]"	1	0.00315477	62.466	EAETYAK(1)EDK	2	-2.1146	4	1.462	1.254	1.527		1.195	1.555	0.687	0.86	0.043	chloroplast	GO:0006457 protein folding; GO:0009987 cellular process;		GO:0005524 ATP binding; GO:1901265 nucleoside phosphate binding; GO:0001882 nucleoside binding; GO:0043167 ion binding; GO:0005515 protein binding; GO:0000166 nucleotide binding; GO:0097159 organic cyclic compound binding; GO:1901363 heterocyclic compound binding; GO:0032549 ribonucleoside binding; GO:0097367 carbohydrate derivative binding; GO:0032553 ribonucleotide binding; GO:0005488 binding; …	K03283	HSPA1s; heat shock 70kDa protein 1/2/6/8	ath04141 Protein processing in endoplasmic reticulum - Arabidopsis thaliana (thale cress); ath03040 Spliceosome - Arabidopsis thaliana (thale cress); ath04144 Endocytosis - Arabidopsis thaliana (thale cress);	IPR029048; IPR029047;	Heat shock protein 70kD, C-terminal domain; Heat shock protein 70kD, peptide-binding domain;
CSA028552.1	387	1.53425	Up	0.0319644	K	"PREDICTED: ribulose bisphosphate carboxylase/oxygenase activase, chloroplastic-like isoform X1 [Nelumbo nucifera]"	1	7.6e-15	110.97	EAPPTFEQPK(1)MTLEK	2	0.43171	19	1.045	1.415	1.345	0.873	1.047	1.115	0.841	0.947	0.684	chloroplast			GO:0005524 ATP binding; GO:1901265 nucleoside phosphate binding; GO:0001882 nucleoside binding; GO:0043167 ion binding; GO:0000166 nucleotide binding; GO:0097159 organic cyclic compound binding; GO:1901363 heterocyclic compound binding; GO:0032549 ribonucleoside binding; GO:0097367 carbohydrate derivative binding; GO:0032553 ribonucleotide binding; GO:0005488 binding; GO:0032550 purine ribonucleo…				IPR003959; IPR027417;	ATPase, AAA-type, core; P-loop containing nucleoside triphosphate hydrolase;
CSA008945.1	373	1.69503	Up	0.0239488	K	"PREDICTED: ruBisCO large subunit-binding protein subunit beta, chloroplastic [Vitis vinifera]"	1	0.00129188	58.098	EEVGLTLDK(1)ADK	2	0.68784	9	1.26	1.424	1.623	0.895	0.809	0.911	1.051	0.612	0.884	chloroplast	GO:0006457 protein folding; GO:0009987 cellular process; GO:0042026 protein refolding;	GO:0044424 intracellular part; GO:0005623 cell; GO:0044464 cell part; GO:0005622 intracellular; GO:0005737 cytoplasm;	GO:0005524 ATP binding; GO:1901265 nucleoside phosphate binding; GO:0001882 nucleoside binding; GO:0043167 ion binding; GO:0000166 nucleotide binding; GO:0097159 organic cyclic compound binding; GO:1901363 heterocyclic compound binding; GO:0032549 ribonucleoside binding; GO:0097367 carbohydrate derivative binding; GO:0032553 ribonucleotide binding; GO:0005488 binding; GO:0032550 purine ribonucleo…	K04077	groEL; chaperonin GroEL	ath03018 RNA degradation - Arabidopsis thaliana (thale cress);	IPR027409; IPR027413;	GroEL-like apical domain; GroEL-like equatorial domain;
CSA003662.1	387	2.34222	Up	0.0171887	K	"PREDICTED: ribulose bisphosphate carboxylase/oxygenase activase, chloroplastic isoform X2 [Vitis vinifera]"	1	1.82e-35	147.1	EGPPTFEQPK(1)MTLEK	2	-0.8581	38	1.223	1.385	1.936	0.918	1.179	1.081	0.729	0.643	0.571	chloroplast			GO:0005524 ATP binding; GO:1901265 nucleoside phosphate binding; GO:0001882 nucleoside binding; GO:0043167 ion binding; GO:0000166 nucleotide binding; GO:0097159 organic cyclic compound binding; GO:1901363 heterocyclic compound binding; GO:0032549 ribonucleoside binding; GO:0097367 carbohydrate derivative binding; GO:0032553 ribonucleotide binding; GO:0005488 binding; GO:0032550 purine ribonucleo…				IPR003959; IPR027417;	ATPase, AAA-type, core; P-loop containing nucleoside triphosphate hydrolase;
CSA003658.1	411	1.84288	Up	0.033572	K	"PREDICTED: ribulose bisphosphate carboxylase/oxygenase activase, chloroplastic isoform X1 [Vitis vinifera]"	1	1.04e-59	169.94	EGPPTFEQPK(1)MTVEK	2	2.4252	31	1.131	1.237	1.76	1.023	0.799	1.314	0.787	0.675	0.784	chloroplast			GO:0005524 ATP binding; GO:1901265 nucleoside phosphate binding; GO:0001882 nucleoside binding; GO:0043167 ion binding; GO:0000166 nucleotide binding; GO:0097159 organic cyclic compound binding; GO:1901363 heterocyclic compound binding; GO:0032549 ribonucleoside binding; GO:0097367 carbohydrate derivative binding; GO:0032553 ribonucleotide binding; GO:0005488 binding; GO:0032550 purine ribonucleo…				IPR003959; IPR027417;	ATPase, AAA-type, core; P-loop containing nucleoside triphosphate hydrolase;
CSA013811.1	470	1.84254	Up	0.0226447	K	PREDICTED: heat shock cognate protein 80 [Ziziphus jujuba]	1	1.87e-07	70.197	EGQSDIYYITGESK(1)K	2	2.9805	6	1.134		1.499	1.254	1.194		0.68	0.758	0.705	cytoplasm	GO:0006457 protein folding; GO:0006950 response to stress; GO:0050896 response to stimulus; GO:0009987 cellular process;		GO:0005524 ATP binding; GO:1901265 nucleoside phosphate binding; GO:0001882 nucleoside binding; GO:0043167 ion binding; GO:0005515 protein binding; GO:0000166 nucleotide binding; GO:0097159 organic cyclic compound binding; GO:1901363 heterocyclic compound binding; GO:0032549 ribonucleoside binding; GO:0097367 carbohydrate derivative binding; GO:0032553 ribonucleotide binding; GO:0005488 binding; …	K04079	HSP90A; molecular chaperone HtpG	ath04141 Protein processing in endoplasmic reticulum - Arabidopsis thaliana (thale cress); ath04626 Plant-pathogen interaction - Arabidopsis thaliana (thale cress);	IPR020575; IPR020568; IPR003594;	Heat shock protein Hsp90, N-terminal; Ribosomal protein S5 domain 2-type fold; Histidine kinase-like ATPase, C-terminal domain;
CSA004763.1	110	1.71079	Up	0.00185931	K	"PREDICTED: ribulose bisphosphate carboxylase small chain, chloroplastic-like [Juglans regia]"	1	1.7e-32	162.31	EHNK(1)SPGYYDGR	3	-0.45482	80	1.23	1.219	1.305	0.892	1.171	1.38	0.646	0.686	0.859	chloroplast				K01602	rbcS; ribulose-bisphosphate carboxylase small chain [EC:4.1.1.39]	ath01200 Carbon metabolism - Arabidopsis thaliana (thale cress); ath01100 Metabolic pathways - Arabidopsis thaliana (thale cress); ath00630 Glyoxylate and dicarboxylate metabolism - Arabidopsis thaliana (thale cress); ath00710 Carbon fixation in photosynthetic organisms - Arabidopsis thaliana (thale cress);	IPR024680; IPR000894;	Ribulose-1,5-bisphosphate carboxylase small subunit, N-terminal; Ribulose bisphosphate carboxylase small chain, domain;
CSA028194.1	552	0.471463	Down	0.0105277	K	"PREDICTED: ATP-dependent zinc metalloprotease FTSH, chloroplastic [Jatropha curcas]"	1	1.21e-07	95.428	EISK(1)DEISDALER	2	-2.0563	6		0.413	0.707		0.836	0.874	1.188	1.181	1.179	chloroplast	GO:0006508 proteolysis; GO:0008152 metabolic process; GO:0043170 macromolecule metabolic process; GO:0019538 protein metabolic process; GO:0044238 primary metabolic process; GO:0071704 organic substance metabolic process;	GO:0016020 membrane;	GO:0004222 metalloendopeptidase activity; GO:0008233 peptidase activity; GO:0005524 ATP binding; GO:1901265 nucleoside phosphate binding; GO:0001882 nucleoside binding; GO:0043167 ion binding; GO:0008237 metallopeptidase activity; GO:0016787 hydrolase activity; GO:0000166 nucleotide binding; GO:0004175 endopeptidase activity; GO:0097159 organic cyclic compound binding; GO:1901363 heterocyclic com…	K03798			IPR003593; IPR003959; IPR000642; IPR027417;	AAA+ ATPase domain; ATPase, AAA-type, core; Peptidase M41; P-loop containing nucleoside triphosphate hydrolase;
CSA012375.1	135	1.97097	Up	0.000385871	K	PREDICTED: methyl-CpG-binding domain-containing protein 11-like [Nelumbo nucifera]	1	0.000223472	55.011	EK(1)DDIDEDGETAEEK	2	0.60636	1	1.221	1.367	1.237	1.012	1.438	1.181	0.594	0.706	0.666	nucleus		GO:0043226 organelle; GO:0043231 intracellular membrane-bounded organelle; GO:0043229 intracellular organelle; GO:0005634 nucleus; GO:0044464 cell part; GO:0005622 intracellular; GO:0044424 intracellular part; GO:0043227 membrane-bounded organelle; GO:0005623 cell;	GO:0097159 organic cyclic compound binding; GO:1901363 heterocyclic compound binding; GO:0003677 DNA binding; GO:0005488 binding; GO:0003676 nucleic acid binding;				IPR016177; IPR001739;	DNA-binding domain; Methyl-CpG DNA binding;
CSA013503.1	51	1.94538	Up	0.00744268	K	PREDICTED: histone H1 [Vitis vinifera]	1	0.0101371	89.296	EK(1)DGSSR	2	1.5771	5	1.588	1.214	1.484	0.958	0.948	1.181	0.569	0.797	0.836	cytoplasm	GO:0044085 cellular component biogenesis; GO:0016043 cellular component organization; GO:0034728 nucleosome organization; GO:0034622 cellular macromolecular complex assembly; GO:0006333 chromatin assembly or disassembly; GO:0043933 macromolecular complex subunit organization; GO:0065004 protein-DNA complex assembly; GO:0006323 DNA packaging; GO:0006334 nucleosome assembly; GO:0051276 chromosome o…	GO:0043229 intracellular organelle; GO:0043232 intracellular non-membrane-bounded organelle; GO:0044446 intracellular organelle part; GO:0032991 macromolecular complex; GO:0044424 intracellular part; GO:0005623 cell; GO:0044422 organelle part; GO:0044427 chromosomal part; GO:0000786 nucleosome; GO:0043228 non-membrane-bounded organelle; GO:0043231 intracellular membrane-bounded organelle; GO:0043…	GO:0097159 organic cyclic compound binding; GO:1901363 heterocyclic compound binding; GO:0003677 DNA binding; GO:0005488 binding; GO:0003676 nucleic acid binding;				IPR011991; IPR005818;	Winged helix-turn-helix DNA-binding domain; Linker histone H1/H5, domain H15;
CSA007722.1	437	1.69346	Up	0.0178026	K	"PREDICTED: 30S ribosomal protein S1-like, partial [Nicotiana tabacum]"	1	0.000225149	90.614	EK(1)EAEEAENSR	2	0.54158	9	1.433	1.14	1.356	1.043	0.882	1.24	0.683	0.992	0.655	chloroplast			GO:0097159 organic cyclic compound binding; GO:1901363 heterocyclic compound binding; GO:0005488 binding; GO:0003676 nucleic acid binding;	K02357			IPR012340; IPR003029; IPR022967;	Nucleic acid-binding, OB-fold; S1 domain; RNA-binding domain, S1;
CSA033796.1	261	1.58524	Up	0.0375987	K	PREDICTED: hsp70-Hsp90 organizing protein 3-like [Ipomoea nil]	1	0.00389333	59.908	EK(1)EAGNAAYK	2	-0.31595	1	1.287	1.14	1.119	1.142	1.233	1.154	0.55	0.997	0.696	cytoplasm			GO:0005515 protein binding; GO:0005488 binding;	K09553			IPR006636; IPR011990; IPR013026;	Heat shock chaperonin-binding; Tetratricopeptide-like helical domain; Tetratricopeptide repeat-containing domain;
CSA034492.1	305	1.50092	Up	0.0475422	K	"chloroplast sedoheptulose-1,7-bisphosphatase [Solanum lycopersicum]"	1	3.57e-34	141.85	EK(1)GIFTNVTSPSSK	2	1.7708	14	1.248	1.188	1.313	1.079	0.972	0.999	1.109	0.63	0.758	chloroplast	GO:0008152 metabolic process; GO:0005975 carbohydrate metabolic process; GO:0044238 primary metabolic process; GO:0071704 organic substance metabolic process;		GO:0016787 hydrolase activity; GO:0042578 phosphoric ester hydrolase activity; GO:0003824 catalytic activity; GO:0016791 phosphatase activity; GO:0016788 hydrolase activity, acting on ester bonds;	K01100	E3.1.3.37; sedoheptulose-bisphosphatase [EC:3.1.3.37]	ath01200 Carbon metabolism - Arabidopsis thaliana (thale cress); ath01100 Metabolic pathways - Arabidopsis thaliana (thale cress); ath00710 Carbon fixation in photosynthetic organisms - Arabidopsis thaliana (thale cress);	IPR033391;	Fructose-1-6-bisphosphatase class I, N-terminal;
CSA006747.1	7	0.384163	Down	0.00386204	K	PREDICTED: 2-alkenal reductase (NADP(+)-dependent)-like [Prunus mume]	1	0.000296053	74.392	EK(1)LGFDDAFNYK	2	0.0075864	4	0.312	0.55	0.743		0.862	0.708	1.527	1.316	1.33	cytoplasm	GO:0044699 single-organism process; GO:0008152 metabolic process; GO:0055114 oxidation-reduction process; GO:0044710 single-organism metabolic process;						IPR016040; IPR013149;	NAD(P)-binding domain; Alcohol dehydrogenase, C-terminal;
CSA002568.1	193	0.226566	Down	0.0144823	K	NAD-dependent epimerase/dehydratase [Zea mays]	1	8.82e-17	97.904	ELLVGK(1)DDELLNTETK	2	0.9632	5	0.09		0.567	0.423	0.789	0.816	1.575	1.544	1.258	chloroplast							IPR016040;	NAD(P)-binding domain;
CSA036590.1	9	1.91102	Up	0.0158114	K	"PREDICTED: ruBisCO large subunit-binding protein subunit beta, chloroplastic [Ziziphus jujuba]"	1	2.44e-05	97.779	ELYFNK(1)DGSAIK	2	2.2141	7	1.168	1.609	1.391	0.88	1.179	1.033	0.929	0.676	0.58	cytoplasm	GO:0006457 protein folding; GO:0009987 cellular process; GO:0042026 protein refolding;	GO:0044424 intracellular part; GO:0005623 cell; GO:0044464 cell part; GO:0005622 intracellular; GO:0005737 cytoplasm;	GO:0005524 ATP binding; GO:1901265 nucleoside phosphate binding; GO:0001882 nucleoside binding; GO:0043167 ion binding; GO:0000166 nucleotide binding; GO:0097159 organic cyclic compound binding; GO:1901363 heterocyclic compound binding; GO:0032549 ribonucleoside binding; GO:0097367 carbohydrate derivative binding; GO:0032553 ribonucleotide binding; GO:0005488 binding; GO:0032550 purine ribonucleo…	K04077	groEL; chaperonin GroEL	ath03018 RNA degradation - Arabidopsis thaliana (thale cress);	IPR027409; IPR027413;	GroEL-like apical domain; GroEL-like equatorial domain;
CSA030198.1	138	1.92832	Up	0.0100125	K	PREDICTED: probable histone H2A.1 [Nicotiana tabacum]	1	0.00276922	101.64	EPK(1)SPSK	2	0.085017	15	1.531	1.197	1.561	1.11	1.026	0.935	0.579	0.691	0.96	nucleus		GO:0043229 intracellular organelle; GO:0043232 intracellular non-membrane-bounded organelle; GO:0044446 intracellular organelle part; GO:0032991 macromolecular complex; GO:0044424 intracellular part; GO:0005623 cell; GO:0044422 organelle part; GO:0044427 chromosomal part; GO:0000786 nucleosome; GO:0043228 non-membrane-bounded organelle; GO:0043231 intracellular membrane-bounded organelle; GO:0043…	GO:0097159 organic cyclic compound binding; GO:1901363 heterocyclic compound binding; GO:0003677 DNA binding; GO:0046982 protein heterodimerization activity; GO:0005488 binding; GO:0046983 protein dimerization activity; GO:0003676 nucleic acid binding; GO:0005515 protein binding;	K11251			IPR032454; IPR009072; IPR007125;	Histone H2A, C-terminal domain; Histone-fold; Histone H2A/H2B/H3;
CSA024499.1	433	1.69214	Up	0.0391218	K	"PREDICTED: putative aconitate hydratase, cytoplasmic [Elaeis guineensis]"	1	0.00400461	80.165	EQHDK(1)VAK	2	0.35501	5	1.107	1.092	1.332	1.241	1.445	1.085	0.571	0.534	0.967	cytoplasm	GO:0008152 metabolic process;						IPR001030; IPR015932; IPR015931;	Aconitase/3-isopropylmalate dehydratase large subunit, alpha/beta/alpha domain; Aconitase/3-isopropylmalate dehydratase large subunit, alpha/beta/alpha, subdomain 2; Aconitase/3-isopropylmalate dehydratase large subunit, alpha/beta/alpha, subdomain 1/3;
CSA007724.1	253	1.571	Up	0.0445174	K	PREDICTED: titin-like isoform X1 [Gossypium hirsutum]	1	4.97e-05	50.831	EQPAVAEAK(1)GTVDTPPK	2	0.34783	4		1.067	1.421	1.005		1.211	0.837	0.791	0.746	chloroplast	GO:0006518 peptide metabolic process; GO:0006414 translational elongation; GO:0043043 peptide biosynthetic process; GO:0044267 cellular protein metabolic process; GO:0006807 nitrogen compound metabolic process; GO:0009058 biosynthetic process; GO:0043603 cellular amide metabolic process; GO:0044238 primary metabolic process; GO:1901566 organonitrogen compound biosynthetic process; GO:1901576 orga…	GO:0005623 cell; GO:0005622 intracellular; GO:0044464 cell part;	GO:0097159 organic cyclic compound binding; GO:1901363 heterocyclic compound binding; GO:0003723 RNA binding; GO:0008135 translation factor activity, RNA binding; GO:0005515 protein binding; GO:0003746 translation elongation factor activity; GO:0005488 binding; GO:0003676 nucleic acid binding;				IPR009060; IPR014039;	UBA-like; Translation elongation factor EFTs/EF1B, dimerisation;
CSA021703.1	52	2.05045	Up	0.00325735	K	PREDICTED: protein BOBBER 1 [Sesamum indicum]	1	9.11e-07	72.29	ESDLFK(1)SDSVVR	2	0.80934	6	1.384	1.437	1.542		0.921	1.095		0.636	0.791	nucleus							IPR007052; IPR008978;	CS domain; HSP20-like chaperone;
CSA024921.1	357	2.04125	Up	0.00958781	K	PREDICTED: glutamate--glyoxylate aminotransferase 2-like [Juglans regia]	1	0.00840283	53.013	ESK(1)GILESLR	2	0.075695	6	1.344	1.589		0.898	1.095	0.992	0.805	0.589	0.769	cytoplasm	GO:0009058 biosynthetic process; GO:0008152 metabolic process;		GO:0097159 organic cyclic compound binding; GO:1901363 heterocyclic compound binding; GO:0003824 catalytic activity; GO:0005488 binding; GO:0043167 ion binding; GO:0043168 anion binding; GO:0048037 cofactor binding; GO:0030170 pyridoxal phosphate binding;	K14272	GGAT; glutamate--glyoxylate aminotransferase [EC:2.6.1.4 2.6.1.2 2.6.1.44]	ath01230 Biosynthesis of amino acids - Arabidopsis thaliana (thale cress); ath00220 Arginine biosynthesis - Arabidopsis thaliana (thale cress); ath00260 Glycine, serine and threonine metabolism - Arabidopsis thaliana (thale cress); ath01100 Metabolic pathways - Arabidopsis thaliana (thale cress); ath01210 2-Oxocarboxylic acid metabolism - Arabidopsis thaliana (thale cress); ath00250 Alanine, aspa…	IPR004839; IPR015424; IPR015422; IPR015421;	Aminotransferase, class I/classII; Pyridoxal phosphate-dependent transferase; Pyridoxal phosphate-dependent transferase, major region, subdomain 2; Pyridoxal phosphate-dependent transferase, major region, subdomain 1;
CSA032793.1	170	1.66524	Up	0.00120486	K	PREDICTED: luminal-binding protein 5 [Theobroma cacao]	1	0.00199048	68.847	ETAEAFLGK(1)K	2	1.695	9	1.174	1.166	1.193	1.127	1.095	1.267	0.758	0.657		endoplasmic reticulum				K09490	HSPA5; heat shock 70kDa protein 5	ath03060 Protein export - Arabidopsis thaliana (thale cress); ath04141 Protein processing in endoplasmic reticulum - Arabidopsis thaliana (thale cress);	IPR029048; IPR029047;	Heat shock protein 70kD, C-terminal domain; Heat shock protein 70kD, peptide-binding domain;
CSA005888.1	116	1.73789	Up	0.0289766	K	photosystem II Pbs27 protein [Medicago truncatula]	1	0.000204433	87.184	ETSNTWVSK(1)YR	2	0.91255	5	1.434	1.021	1.29	0.882	1.007	1.607	0.912	0.613	0.602	chloroplast	GO:0044085 cellular component biogenesis; GO:0016043 cellular component organization; GO:0034622 cellular macromolecular complex assembly; GO:0071822 protein complex subunit organization; GO:0019684 photosynthesis, light reaction; GO:0010207 photosystem II assembly; GO:0044237 cellular metabolic process; GO:0043933 macromolecular complex subunit organization; GO:0008152 metabolic process; GO:0006…			K08902	psb27; photosystem II Psb27 protein	ath00195 Photosynthesis - Arabidopsis thaliana (thale cress); ath01100 Metabolic pathways - Arabidopsis thaliana (thale cress);
CSA004763.1	144	1.63037	Up	0.027838	K	"PREDICTED: ribulose bisphosphate carboxylase small chain, chloroplastic-like [Juglans regia]"	1	0.00864242	94.262	EVEECK(1)K	2	-0.13457	22	1.131	1.575	1.52	0.83	0.841	0.974	0.717	0.882	0.989	chloroplast				K01602	rbcS; ribulose-bisphosphate carboxylase small chain [EC:4.1.1.39]	ath01200 Carbon metabolism - Arabidopsis thaliana (thale cress); ath01100 Metabolic pathways - Arabidopsis thaliana (thale cress); ath00630 Glyoxylate and dicarboxylate metabolism - Arabidopsis thaliana (thale cress); ath00710 Carbon fixation in photosynthetic organisms - Arabidopsis thaliana (thale cress);	IPR024680; IPR000894;	Ribulose-1,5-bisphosphate carboxylase small subunit, N-terminal; Ribulose bisphosphate carboxylase small chain, domain;
CSA011054.1	59	1.61491	Up	0.00380637	K	"PREDICTED: thioredoxin M-type, chloroplastic [Eucalyptus grandis]"	1	0.00237797	65.157	EYAGK(1)ILCYK	2	-0.53132	8	1.237	1.289	1.274	1.068	0.908	1.203	0.93	0.767	0.664	chloroplast	GO:0050794 regulation of cellular process; GO:0065008 regulation of biological quality; GO:0045454 cell redox homeostasis; GO:0044281 small molecule metabolic process; GO:0044763 single-organism cellular process; GO:0019725 cellular homeostasis; GO:0018904 ether metabolic process; GO:0044699 single-organism process; GO:0071704 organic substance metabolic process; GO:0042592 homeostatic process; G…		GO:0015035 protein disulfide oxidoreductase activity; GO:0016667 oxidoreductase activity, acting on a sulfur group of donors; GO:0015036 disulfide oxidoreductase activity; GO:0003824 catalytic activity; GO:0016491 oxidoreductase activity;				IPR013766; IPR012336;	Thioredoxin domain; Thioredoxin-like fold;
CSA001667.1	366	0.402619	Down	0.03533	K	PREDICTED: elongation factor 1-alpha [Juglans regia]	1	0.00835147	53.08	FAEILTK(1)IDR	2	1.2122	2	0.419	0.784	0.82	0.572	0.936	0.827	1.376		1.966	cytoplasm	GO:0006518 peptide metabolic process; GO:0006414 translational elongation; GO:0043043 peptide biosynthetic process; GO:0044267 cellular protein metabolic process; GO:0006807 nitrogen compound metabolic process; GO:0009058 biosynthetic process; GO:0043603 cellular amide metabolic process; GO:0044238 primary metabolic process; GO:1901566 organonitrogen compound biosynthetic process; GO:1901576 orga…	GO:0044424 intracellular part; GO:0005623 cell; GO:0044464 cell part; GO:0005622 intracellular; GO:0005737 cytoplasm;	GO:0003723 RNA binding; GO:1901265 nucleoside phosphate binding; GO:0003746 translation elongation factor activity; GO:0001882 nucleoside binding; GO:0043167 ion binding; GO:0016817 hydrolase activity, acting on acid anhydrides; GO:0016787 hydrolase activity; GO:0000166 nucleotide binding; GO:0017111 nucleoside-triphosphatase activity; GO:1901363 heterocyclic compound binding; GO:0097159 organic …	K03231	EEF1A; elongation factor 1-alpha	ath03013 RNA transport - Arabidopsis thaliana (thale cress);	IPR004160; IPR004161; IPR009001; IPR027417; IPR000795; IPR009000;	Translation elongation factor EFTu/EF1A, C-terminal; Translation elongation factor EFTu-like, domain 2; Translation elongation factor EF1A/initiation factor IF2gamma, C-terminal; P-loop containing nucleoside triphosphate hydrolase; Transcription factor, GTP-binding domain; Translation protein, beta-barrel domain;
CSA000795.1	207	1.79243	Up	0.000326816	K	"PREDICTED: phosphoribulokinase, chloroplastic-like [Populus euphratica]"	1	7.38e-14	122.15	FAWK(1)IQR	2	0.082815	16	1.32	1.413	1.499		1.016	0.867	0.8	0.762	0.805	chloroplast	GO:0008152 metabolic process; GO:0005975 carbohydrate metabolic process; GO:0044238 primary metabolic process; GO:0071704 organic substance metabolic process;		GO:0005524 ATP binding; GO:1901265 nucleoside phosphate binding; GO:0016773 phosphotransferase activity, alcohol group as acceptor; GO:0001882 nucleoside binding; GO:0043167 ion binding; GO:0000166 nucleotide binding; GO:0008974 phosphoribulokinase activity; GO:0097159 organic cyclic compound binding; GO:1901363 heterocyclic compound binding; GO:0032549 ribonucleoside binding; GO:0097367 carbohyd…	K00855	PRK; phosphoribulokinase [EC:2.7.1.19]	ath01200 Carbon metabolism - Arabidopsis thaliana (thale cress); ath01100 Metabolic pathways - Arabidopsis thaliana (thale cress); ath00710 Carbon fixation in photosynthetic organisms - Arabidopsis thaliana (thale cress);	IPR006083; IPR027417;	Phosphoribulokinase/uridine kinase; P-loop containing nucleoside triphosphate hydrolase;
CSA017891.1	356	1.85746	Up	0.00624821	K	PREDICTED: glyoxysomal fatty acid beta-oxidation multifunctional protein MFP-a [Jatropha curcas]	1	0.00418301	67.113	FEK(1)TLSLLK	2	-0.28745	2	1.554	1.212	1.557	0.768	1.118	0.981	0.878	0.736	0.709	endoplasmic reticulum	GO:0055114 oxidation-reduction process; GO:0044281 small molecule metabolic process; GO:0044763 single-organism cellular process; GO:0044699 single-organism process; GO:0044255 cellular lipid metabolic process; GO:0006631 fatty acid metabolic process; GO:0044238 primary metabolic process; GO:0044237 cellular metabolic process; GO:0071704 organic substance metabolic process; GO:0008152 metabolic p…		GO:0016614 oxidoreductase activity, acting on CH-OH group of donors; GO:0016616 oxidoreductase activity, acting on the CH-OH group of donors, NAD or NADP as acceptor; GO:0003857 3-hydroxyacyl-CoA dehydrogenase activity; GO:0003824 catalytic activity; GO:0016491 oxidoreductase activity;	K10527	MFP2; enoyl-CoA hydratase/3-hydroxyacyl-CoA dehydrogenase [EC:4.2.1.17 1.1.1.35 1.1.1.211]	ath00071 Fatty acid degradation - Arabidopsis thaliana (thale cress); ath01212 Fatty acid metabolism - Arabidopsis thaliana (thale cress); ath00592 alpha-Linolenic acid metabolism - Arabidopsis thaliana (thale cress); ath01100 Metabolic pathways - Arabidopsis thaliana (thale cress); ath01110 Biosynthesis of secondary metabolites - Arabidopsis thaliana (thale cress);	IPR008927; IPR013328; IPR029045; IPR016040; IPR006176; IPR006108;	6-phosphogluconate dehydrogenase C-terminal domain-like; 6-phosphogluconate dehydrogenase, domain 2; ClpP/crotonase-like domain; NAD(P)-binding domain; 3-hydroxyacyl-CoA dehydrogenase, NAD binding; 3-hydroxyacyl-CoA dehydrogenase, C-terminal;
CSA010862.1	232	0.0645345	Down	0.00652749	K	"PREDICTED: chlorophyll a-b binding protein CP29.1, chloroplastic [Ricinus communis]"	1	2.69e-08	85.006	FFDPLGLASDPEK(1)K	2	0.14198	5		0.054	0.163		0.33	0.374	1.341	1.708	1.935	chloroplast				K08915	LHCB4; light-harvesting complex II chlorophyll a/b binding protein 4	ath01100 Metabolic pathways - Arabidopsis thaliana (thale cress); ath00196 Photosynthesis - antenna proteins - Arabidopsis thaliana (thale cress);	IPR023329;	Chlorophyll a/b binding protein domain;
CSA029276.1	194	1.54598	Up	0.0362993	K	"PREDICTED: ATP synthase gamma chain, chloroplastic [Gossypium hirsutum]"	1	0.00127258	69.261	FFEK(1)GNLPTAK	2	-0.9194	16	1.303	1.164	1.141	1.13	0.922	1.281	1.025	0.602	0.717	chloroplast	GO:0009116 nucleoside metabolic process; GO:0042278 purine nucleoside metabolic process; GO:0009167 purine ribonucleoside monophosphate metabolic process; GO:0009117 nucleotide metabolic process; GO:0044699 single-organism process; GO:0046129 purine ribonucleoside biosynthetic process; GO:0009163 nucleoside biosynthetic process; GO:0009058 biosynthetic process; GO:0009156 ribonucleoside monophosp…	GO:0045261 proton-transporting ATP synthase complex, catalytic core F(1); GO:0016020 membrane; GO:0098796 membrane protein complex; GO:0044425 membrane part; GO:0044464 cell part; GO:0005622 intracellular; GO:0016469 proton-transporting two-sector ATPase complex; GO:0032991 macromolecular complex; GO:0033178 proton-transporting two-sector ATPase complex, catalytic domain; GO:0044424 intracellular…	GO:0022804 active transmembrane transporter activity; GO:0042625 ATPase coupled ion transmembrane transporter activity; GO:0015075 ion transmembrane transporter activity; GO:0022853 active ion transmembrane transporter activity; GO:0015399 primary active transmembrane transporter activity; GO:0022892 substrate-specific transporter activity; GO:0044769 ATPase activity, coupled to transmembrane mov…	K02115	ATPF1G; F-type H+-transporting ATPase subunit gamma	ath00190 Oxidative phosphorylation - Arabidopsis thaliana (thale cress); ath00195 Photosynthesis - Arabidopsis thaliana (thale cress); ath01100 Metabolic pathways - Arabidopsis thaliana (thale cress);
CSA016400.1	20	0.560067	Down	0.0383877	K	"PREDICTED: ferritin-1, chloroplastic-like [Eucalyptus grandis]"	1	0.000182358	97.813	FFK(1)ESSEEEREHAEK	4	1.9589	19	0.686	0.445	0.519	1.424	1.341	1.36	1.024	1.098	0.715	cytoplasm	GO:0006879 cellular iron ion homeostasis; GO:0065008 regulation of biological quality; GO:0055076 transition metal ion homeostasis; GO:0050801 ion homeostasis; GO:0030003 cellular cation homeostasis; GO:0098771 inorganic ion homeostasis; GO:0044763 single-organism cellular process; GO:0019725 cellular homeostasis; GO:0055072 iron ion homeostasis; GO:0044699 single-organism process; GO:0055082 cel…		GO:0043169 cation binding; GO:0046872 metal ion binding; GO:0005506 iron ion binding; GO:0008199 ferric iron binding; GO:0046914 transition metal ion binding; GO:0005488 binding; GO:0043167 ion binding;	K00522			IPR012347; IPR009040; IPR009078; IPR008331;	Ferritin-related; Ferritin-like diiron domain; Ferritin-like superfamily; Ferritin/DPS protein domain;
CSA015733.1	117	0.120625	Down	0.000229281	K	"PREDICTED: ATP synthase delta chain, chloroplastic [Nicotiana tomentosiformis]"	1	3.11e-05	98.105	FFVNPTIDLEK(1)K	2	0.68834	3	0.131	0.266	0.293	0.214	0.624	0.457	2.165	1.787	1.8	chloroplast	GO:0009116 nucleoside metabolic process; GO:0042278 purine nucleoside metabolic process; GO:0009167 purine ribonucleoside monophosphate metabolic process; GO:0009117 nucleotide metabolic process; GO:0044699 single-organism process; GO:0046129 purine ribonucleoside biosynthetic process; GO:0009163 nucleoside biosynthetic process; GO:0009058 biosynthetic process; GO:0009156 ribonucleoside monophosp…	GO:0016020 membrane;	GO:0022804 active transmembrane transporter activity; GO:0042625 ATPase coupled ion transmembrane transporter activity; GO:0015075 ion transmembrane transporter activity; GO:0022853 active ion transmembrane transporter activity; GO:0015399 primary active transmembrane transporter activity; GO:0022892 substrate-specific transporter activity; GO:0044769 ATPase activity, coupled to transmembrane mov…	K02113	ATPF1D; F-type H+-transporting ATPase subunit delta	ath00190 Oxidative phosphorylation - Arabidopsis thaliana (thale cress); ath00195 Photosynthesis - Arabidopsis thaliana (thale cress); ath01100 Metabolic pathways - Arabidopsis thaliana (thale cress);	IPR026015;	F1F0 ATP synthase OSCP/delta subunit, N-terminal domain;
CSA021739.1	75	1.86203	Up	0.00033877	K	NAD(P)-binding Rossmann-fold superfamily protein [Arabidopsis thaliana]	1	2.27e-21	94.922	FK(1)ALDLASKPEGTGTPTK	3	-0.35845	24	1.377	1.465	1.49	1.088	0.87	0.928	0.722	0.868	0.729	cytoplasm,nucleus							IPR016040;	NAD(P)-binding domain;
CSA012055.1	237	1.94228	Up	0.00273259	K	"PREDICTED: 3-ketoacyl-CoA thiolase 2, peroxisomal [Solanum pennellii]"	1	0.00141874	67.519	FK(1)EEIIPVATK	2	-0.34983	8	1.565	1.529	1.239		0.982	0.971	0.779	0.687	0.768	cytoplasm	GO:0008152 metabolic process;		GO:0016746 transferase activity, transferring acyl groups; GO:0016747 transferase activity, transferring acyl groups other than amino-acyl groups; GO:0016740 transferase activity; GO:0003824 catalytic activity;	K07513	ACAA1; acetyl-CoA acyltransferase 1 [EC:2.3.1.16]	ath01040 Biosynthesis of unsaturated fatty acids - Arabidopsis thaliana (thale cress); ath00071 Fatty acid degradation - Arabidopsis thaliana (thale cress); ath04146 Peroxisome - Arabidopsis thaliana (thale cress); ath01212 Fatty acid metabolism - Arabidopsis thaliana (thale cress); ath00592 alpha-Linolenic acid metabolism - Arabidopsis thaliana (thale cress); ath01100 Metabolic pathways - Arabid…	IPR016039; IPR020616; IPR020617;	Thiolase-like; Thiolase, N-terminal; Thiolase, C-terminal;
CSA033864.1	159	0.508497	Down	0.0324419	K	"PREDICTED: photosystem I reaction center subunit N, chloroplastic-like [Gossypium hirsutum]"	1	9.29e-05	66.989	FLSEDLELECK(1)GK	2	-0.28676	5	0.516	0.575	1.154	0.517	0.927	0.546	1.257	1.517	1.551	chloroplast	GO:0008152 metabolic process; GO:0044237 cellular metabolic process; GO:0009987 cellular process; GO:0015979 photosynthesis;	GO:0009521 photosystem; GO:0016020 membrane; GO:0044464 cell part; GO:0005622 intracellular; GO:0098796 membrane protein complex; GO:0044425 membrane part; GO:0009579 thylakoid; GO:0032991 macromolecular complex; GO:0044424 intracellular part; GO:0005623 cell; GO:0043234 protein complex; GO:0044436 thylakoid part; GO:0009522 photosystem I; GO:0034357 photosynthetic membrane;		K02701	psaN; photosystem I subunit PsaN	ath00195 Photosynthesis - Arabidopsis thaliana (thale cress); ath01100 Metabolic pathways - Arabidopsis thaliana (thale cress);
CSA016400.1	35	0.423468	Down	0.00753869	K	"PREDICTED: ferritin-1, chloroplastic-like [Eucalyptus grandis]"	1	0.00143593	111.81	FMK(1)YQNK	2	-0.60247	4	0.398	0.578	0.352	1.042	2.261	0.803	0.964	0.867	1.192	cytoplasm	GO:0006879 cellular iron ion homeostasis; GO:0065008 regulation of biological quality; GO:0055076 transition metal ion homeostasis; GO:0050801 ion homeostasis; GO:0030003 cellular cation homeostasis; GO:0098771 inorganic ion homeostasis; GO:0044763 single-organism cellular process; GO:0019725 cellular homeostasis; GO:0055072 iron ion homeostasis; GO:0044699 single-organism process; GO:0055082 cel…		GO:0043169 cation binding; GO:0046872 metal ion binding; GO:0005506 iron ion binding; GO:0008199 ferric iron binding; GO:0046914 transition metal ion binding; GO:0005488 binding; GO:0043167 ion binding;	K00522			IPR012347; IPR009040; IPR009078; IPR008331;	Ferritin-related; Ferritin-like diiron domain; Ferritin-like superfamily; Ferritin/DPS protein domain;
CSA011032.1	196	1.57129	Up	0.0258557	K	PREDICTED: 60S ribosomal protein L18a-like [Nicotiana tabacum]	1	0.000305527	89.673	FPLVFK(1)K	2	0.17921	4	1.644		1.302	0.721	0.984	0.667	0.949	0.873	0.988	nucleus	GO:0006518 peptide metabolic process; GO:0043043 peptide biosynthetic process; GO:0044267 cellular protein metabolic process; GO:0006807 nitrogen compound metabolic process; GO:0009058 biosynthetic process; GO:0043603 cellular amide metabolic process; GO:0044238 primary metabolic process; GO:1901566 organonitrogen compound biosynthetic process; GO:1901576 organic substance biosynthetic process; G…	GO:0005840 ribosome; GO:0043226 organelle; GO:0043229 intracellular organelle; GO:0043232 intracellular non-membrane-bounded organelle; GO:0044464 cell part; GO:0005622 intracellular; GO:0005737 cytoplasm; GO:0032991 macromolecular complex; GO:0044424 intracellular part; GO:1990904 ribonucleoprotein complex; GO:0005623 cell; GO:0030529 intracellular ribonucleoprotein complex; GO:0044444 cytoplasm…	GO:0003735 structural constituent of ribosome; GO:0005198 structural molecule activity;	K02882	RP-L18Ae; large subunit ribosomal protein L18Ae	ath03010 Ribosome - Arabidopsis thaliana (thale cress);	IPR023573;	Ribosomal protein 50S-L18Ae/60S-L20/60S-L18A;
CSA012999.1	91	0.522259	Down	0.0290448	K	PREDICTED: 40S ribosomal protein S7 [Nelumbo nucifera]	1	0.000389854	70.889	FSGK(1)DVVLIATR	2	-1.213	2	0.396	0.697	1.006	0.55	0.998	0.88	1.398	1.182	1.428	cytoplasm	GO:0006518 peptide metabolic process; GO:0043043 peptide biosynthetic process; GO:0044267 cellular protein metabolic process; GO:0006807 nitrogen compound metabolic process; GO:0009058 biosynthetic process; GO:0043603 cellular amide metabolic process; GO:0044238 primary metabolic process; GO:1901566 organonitrogen compound biosynthetic process; GO:1901576 organic substance biosynthetic process; G…	GO:0005840 ribosome; GO:0043226 organelle; GO:0043229 intracellular organelle; GO:0043232 intracellular non-membrane-bounded organelle; GO:0044464 cell part; GO:0005622 intracellular; GO:0005737 cytoplasm; GO:0032991 macromolecular complex; GO:0044424 intracellular part; GO:1990904 ribonucleoprotein complex; GO:0005623 cell; GO:0030529 intracellular ribonucleoprotein complex; GO:0044444 cytoplasm…	GO:0003735 structural constituent of ribosome; GO:0005198 structural molecule activity;	K02993	RP-S7e; small subunit ribosomal protein S7e	ath03010 Ribosome - Arabidopsis thaliana (thale cress);
CSA027461.1	255	1.58722	Up	0.0470003	K	"PREDICTED: calcium sensing receptor, chloroplastic isoform X1 [Citrus sinensis]"	1	5.97e-06	67.136	FTGFSNDIK(1)EASNK	2	1.6519	9	0.939	1.109	1.39	1.049	1.223	1.455	0.826	0.534	0.768	chloroplast							IPR001763;	Rhodanese-like domain;
CSA007137.1	226	0.463419	Down	0.0252045	K	"PREDICTED: mitochondrial phosphate carrier protein 3, mitochondrial [Jatropha curcas]"	1	0.00627196	48.568	FVK(1)SEGILGLYK	2	0.49533	3		0.497	0.755	0.287	0.997	0.662	1.525	1.392	1.143	chloroplast				K15102			IPR023395;	Mitochondrial carrier domain;
CSA005059.1	173	1.6601	Up	0.0205506	K	PREDICTED: putative lactoylglutathione lyase isoform X2 [Vitis vinifera]	1	0.00441758	66.692	FYEK(1)ALGMK	2	-0.28466	9	1.135	0.982	1.361	1.323	1.166	1.271	0.802	0.648	0.64	cytoplasm			GO:0004462 lactoylglutathione lyase activity; GO:0046872 metal ion binding; GO:0043169 cation binding; GO:0016829 lyase activity; GO:0016846 carbon-sulfur lyase activity; GO:0003824 catalytic activity; GO:0005488 binding; GO:0043167 ion binding;	K01759	GLO1; lactoylglutathione lyase [EC:4.4.1.5]	ath00620 Pyruvate metabolism - Arabidopsis thaliana (thale cress);	IPR029068; IPR004360;	Glyoxalase/Bleomycin resistance protein/Dihydroxybiphenyl dioxygenase; Glyoxalase/fosfomycin resistance/dioxygenase domain;
CSA031519.1	125	1.55224	Up	0.0301085	K	"PREDICTED: phosphoglycerate kinase, cytosolic [Vitis vinifera]"	1	0.000309217	126.28	FYK(1)EEEK	2	0.18176	18	1.302	1.319	1	0.944	1.205	1.207	0.657	0.747	0.926	cytoplasm	GO:0006757 ATP generation from ADP; GO:0009116 nucleoside metabolic process; GO:0042278 purine nucleoside metabolic process; GO:0006165 nucleoside diphosphate phosphorylation; GO:0046031 ADP metabolic process; GO:0019362 pyridine nucleotide metabolic process; GO:0006096 glycolytic process; GO:0009167 purine ribonucleoside monophosphate metabolic process; GO:0009117 nucleotide metabolic process; G…		GO:0016774 phosphotransferase activity, carboxyl group as acceptor; GO:0016301 kinase activity; GO:0003824 catalytic activity; GO:0016740 transferase activity; GO:0004618 phosphoglycerate kinase activity; GO:0016772 transferase activity, transferring phosphorus-containing groups;	K00927	PGK; phosphoglycerate kinase [EC:2.7.2.3]	ath01230 Biosynthesis of amino acids - Arabidopsis thaliana (thale cress); ath01200 Carbon metabolism - Arabidopsis thaliana (thale cress); ath01100 Metabolic pathways - Arabidopsis thaliana (thale cress); ath00710 Carbon fixation in photosynthetic organisms - Arabidopsis thaliana (thale cress); ath00010 Glycolysis / Gluconeogenesis - Arabidopsis thaliana (thale cress); ath01110 Biosynthesis of s…	IPR015824; IPR015901;	Phosphoglycerate kinase, N-terminal; Phosphoglycerate kinase, C-terminal;
CSA008044.1	157	1.58793	Up	0.0394375	K	PREDICTED: polyadenylate-binding protein RBP45-like [Ipomoea nil]	1	0.00119634	95.815	GAK(1)VVTDR	2	0.51626	7	1.285	0.993	1.438	1.064	1.104	1.161	0.707	0.867	0.75	nucleus			GO:0097159 organic cyclic compound binding; GO:1901363 heterocyclic compound binding; GO:1901265 nucleoside phosphate binding; GO:0005488 binding; GO:0003676 nucleic acid binding; GO:0000166 nucleotide binding; GO:0036094 small molecule binding;				IPR000504; IPR012677;	RNA recognition motif domain; Nucleotide-binding alpha-beta plait domain;
CSA029655.1	291	1.53959	Up	0.0156599	K	"PREDICTED: bifunctional monothiol glutaredoxin-S16, chloroplastic [Prunus mume]"	1	0.0135723	57.55	GELTGLLK(1)K	2	2.707	8	1.284	1.195	1.251	0.872	1.085	1.172	0.994	0.806	0.629	chloroplast	GO:0050794 regulation of cellular process; GO:0042592 homeostatic process; GO:0065008 regulation of biological quality; GO:0050789 regulation of biological process; GO:0045454 cell redox homeostasis; GO:0044763 single-organism cellular process; GO:0019725 cellular homeostasis; GO:0044699 single-organism process; GO:0009987 cellular process; GO:0065007 biological regulation;		GO:0009055 electron carrier activity; GO:0015035 protein disulfide oxidoreductase activity; GO:0016667 oxidoreductase activity, acting on a sulfur group of donors; GO:0015036 disulfide oxidoreductase activity; GO:0003824 catalytic activity; GO:0016491 oxidoreductase activity;				IPR002109; IPR033658; IPR012336;	Glutaredoxin; Glutaredoxin, PICOT-like; Thioredoxin-like fold;
CSA017776.1	273	1.60333	Up	0.0452636	K	"PREDICTED: glucose-1-phosphate adenylyltransferase small subunit, chloroplastic/amyloplastic [Nicotiana sylvestris]"	1	0.0080672	63.419	GEQLK(1)AMK	2	-0.57955	10	1.438	1.32	1.054	0.785	1.017	1.308	1.034	0.653	0.694	chloroplast	GO:0016051 carbohydrate biosynthetic process; GO:0000271 polysaccharide biosynthetic process; GO:0044042 glucan metabolic process; GO:0044699 single-organism process; GO:0009058 biosynthetic process; GO:0006112 energy reserve metabolic process; GO:0044237 cellular metabolic process; GO:0044264 cellular polysaccharide metabolic process; GO:0071704 organic substance metabolic process; GO:0008152 me…		GO:0008878 glucose-1-phosphate adenylyltransferase activity; GO:0016779 nucleotidyltransferase activity; GO:0003824 catalytic activity; GO:0016740 transferase activity; GO:0016772 transferase activity, transferring phosphorus-containing groups; GO:0070566 adenylyltransferase activity;	K00975	glgC; glucose-1-phosphate adenylyltransferase [EC:2.7.7.27]	ath01100 Metabolic pathways - Arabidopsis thaliana (thale cress); ath00520 Amino sugar and nucleotide sugar metabolism - Arabidopsis thaliana (thale cress); ath00500 Starch and sucrose metabolism - Arabidopsis thaliana (thale cress); ath01110 Biosynthesis of secondary metabolites - Arabidopsis thaliana (thale cress);	IPR011004; IPR029044; IPR005835;	Trimeric LpxA-like; Nucleotide-diphospho-sugar transferases; Nucleotidyl transferase domain;
CSA007682.1	66	1.56556	Up	0.0119159	K	"PREDICTED: L-ascorbate peroxidase 3, peroxisomal [Ipomoea nil]"	1	1.833e-05	80.96	GESEGLLK(1)LPTDK	2	2.4816	8	1.224	1.323	1.227	1.153	1.031		0.975	0.781	0.644	cytoplasm	GO:0008152 metabolic process; GO:0006950 response to stress; GO:0055114 oxidation-reduction process; GO:0044710 single-organism metabolic process; GO:0006979 response to oxidative stress; GO:0044699 single-organism process; GO:0050896 response to stimulus;		GO:0097159 organic cyclic compound binding; GO:1901363 heterocyclic compound binding; GO:0020037 heme binding; GO:0003824 catalytic activity; GO:0005488 binding; GO:0016209 antioxidant activity; GO:0004601 peroxidase activity; GO:0046906 tetrapyrrole binding; GO:0016491 oxidoreductase activity; GO:0016684 oxidoreductase activity, acting on peroxide as acceptor;				IPR002016;	Haem peroxidase, plant/fungal/bacterial;
CSA018835.1	101	2.57799	Up	0.0209	K	PREDICTED: ureidoglycolate hydrolase [Vigna radiata var. radiata]	1	0.0010991	63.091	GGEDLSSVFVK(1)K	2	4.2317	5	1.442	1.375	1.336	1.117	1.27	1.118	0.287	0.778		cytoplasm	GO:0008152 metabolic process;		GO:0016787 hydrolase activity; GO:0003824 catalytic activity; GO:0016810 hydrolase activity, acting on carbon-nitrogen (but not peptide) bonds; GO:0016813 hydrolase activity, acting on carbon-nitrogen (but not peptide) bonds, in linear amidines;	K18151	UAH; ureidoglycolate amidohydrolase [EC:3.5.1.116]	ath00230 Purine metabolism - Arabidopsis thaliana (thale cress); ath01100 Metabolic pathways - Arabidopsis thaliana (thale cress);	IPR011650;	Peptidase M20, dimerisation domain;
CSA036938.1	216	0.045174	Down	7.93e-05	K	ribulose-1 (chloroplast) [Carpinus putoensis]	1	9.14e-248	249.16	GGLDFTK(1)DDENVNSQPFMR	2	0.1089	29	0.039	0.06	0.197	0.114	0.286	0.272	2.245	2.331	1.954	cytoplasm	GO:0044699 single-organism process; GO:0015977 carbon fixation; GO:0008152 metabolic process; GO:0044710 single-organism metabolic process; GO:0071704 organic substance metabolic process;		GO:0000287 magnesium ion binding; GO:0003824 catalytic activity; GO:0016830 carbon-carbon lyase activity; GO:0005488 binding; GO:0016984 ribulose-bisphosphate carboxylase activity; GO:0043167 ion binding; GO:0016831 carboxy-lyase activity; GO:0046872 metal ion binding; GO:0043169 cation binding; GO:0016829 lyase activity;	K01601	rbcL; ribulose-bisphosphate carboxylase large chain [EC:4.1.1.39]	ath01200 Carbon metabolism - Arabidopsis thaliana (thale cress); ath01100 Metabolic pathways - Arabidopsis thaliana (thale cress); ath00630 Glyoxylate and dicarboxylate metabolism - Arabidopsis thaliana (thale cress); ath00710 Carbon fixation in photosynthetic organisms - Arabidopsis thaliana (thale cress);	IPR000685; IPR017443;	Ribulose bisphosphate carboxylase, large subunit, C-terminal; Ribulose bisphosphate carboxylase, large subunit, ferrodoxin-like N-terminal;
CSA010519.1	83	1.77219	Up	0.0265494	K	"PREDICTED: peroxiredoxin Q, chloroplastic-like [Juglans regia]"	1	3.58e-12	97.797	GGVPPNFSLK(1)DQDGR	2	1.3483	58	1.59	1.291	1.345	0.968	0.952	0.944	1.046	0.513	0.819	chloroplast	GO:0050794 regulation of cellular process; GO:0042592 homeostatic process; GO:0065008 regulation of biological quality; GO:0008152 metabolic process; GO:0050789 regulation of biological process; GO:0055114 oxidation-reduction process; GO:0044710 single-organism metabolic process; GO:0045454 cell redox homeostasis; GO:0044763 single-organism cellular process; GO:0019725 cellular homeostasis; GO:00…		GO:0016209 antioxidant activity; GO:0003824 catalytic activity; GO:0016491 oxidoreductase activity;	K03564			IPR000866; IPR013766; IPR012336;	Alkyl hydroperoxide reductase subunit C/ Thiol specific antioxidant; Thioredoxin domain; Thioredoxin-like fold;
CSA000795.1	223	0.211803	Down	0.00725166	K	"PREDICTED: phosphoribulokinase, chloroplastic-like [Populus euphratica]"	1	3.48e-07	68.277	GHSLESIK(1)ASIEAR	3	0.75197	2		0.274	0.407			0.367	1.7	1.525		chloroplast	GO:0008152 metabolic process; GO:0005975 carbohydrate metabolic process; GO:0044238 primary metabolic process; GO:0071704 organic substance metabolic process;		GO:0005524 ATP binding; GO:1901265 nucleoside phosphate binding; GO:0016773 phosphotransferase activity, alcohol group as acceptor; GO:0001882 nucleoside binding; GO:0043167 ion binding; GO:0000166 nucleotide binding; GO:0008974 phosphoribulokinase activity; GO:0097159 organic cyclic compound binding; GO:1901363 heterocyclic compound binding; GO:0032549 ribonucleoside binding; GO:0097367 carbohyd…	K00855	PRK; phosphoribulokinase [EC:2.7.1.19]	ath01200 Carbon metabolism - Arabidopsis thaliana (thale cress); ath01100 Metabolic pathways - Arabidopsis thaliana (thale cress); ath00710 Carbon fixation in photosynthetic organisms - Arabidopsis thaliana (thale cress);	IPR006083; IPR027417;	Phosphoribulokinase/uridine kinase; P-loop containing nucleoside triphosphate hydrolase;
CSA010160.1	146	1.85633	Up	0.00130088	K	"PREDICTED: dihydrolipoyl dehydrogenase 1, mitochondrial [Ricinus communis]"	1	0.00746719	75.109	GIEGLFK(1)K	2	-1.1529	12	1.324	1.605	1.446	0.777	1.119	0.88	0.76	0.814	0.786	chloroplast	GO:0050794 regulation of cellular process; GO:0042592 homeostatic process; GO:0065008 regulation of biological quality; GO:0008152 metabolic process; GO:0050789 regulation of biological process; GO:0055114 oxidation-reduction process; GO:0044710 single-organism metabolic process; GO:0045454 cell redox homeostasis; GO:0044763 single-organism cellular process; GO:0019725 cellular homeostasis; GO:00…		GO:0004148 dihydrolipoyl dehydrogenase activity; GO:0016651 oxidoreductase activity, acting on NAD(P)H; GO:1901265 nucleoside phosphate binding; GO:0050660 flavin adenine dinucleotide binding; GO:0043167 ion binding; GO:0000166 nucleotide binding; GO:0048037 cofactor binding; GO:0016668 oxidoreductase activity, acting on a sulfur group of donors, NAD(P) as acceptor; GO:0016491 oxidoreductase acti…	K00382	DLD; dihydrolipoamide dehydrogenase [EC:1.8.1.4]	ath00260 Glycine, serine and threonine metabolism - Arabidopsis thaliana (thale cress); ath00640 Propanoate metabolism - Arabidopsis thaliana (thale cress); ath00620 Pyruvate metabolism - Arabidopsis thaliana (thale cress); ath01100 Metabolic pathways - Arabidopsis thaliana (thale cress); ath00020 Citrate cycle (TCA cycle) - Arabidopsis thaliana (thale cress); ath00010 Glycolysis / Gluconeogenesi…	IPR016156; IPR004099; IPR023753;	FAD/NAD-linked reductase, dimerisation domain; Pyridine nucleotide-disulphide oxidoreductase, dimerisation domain; FAD/NAD(P)-binding domain;
CSA009966.1	80	1.90487	Up	0.0121148	K	"PREDICTED: fructose-bisphosphate aldolase 1, chloroplastic [Solanum pennellii]"	1	1.45e-49	161.21	GILAMDESNATCGK(1)R	2	-0.85685	32	1.257	1.404	1.643	0.894	0.976	1.082	0.778	0.93	0.554	chloroplast	GO:0006757 ATP generation from ADP; GO:0009116 nucleoside metabolic process; GO:0042278 purine nucleoside metabolic process; GO:0006165 nucleoside diphosphate phosphorylation; GO:0046031 ADP metabolic process; GO:0019362 pyridine nucleotide metabolic process; GO:0006096 glycolytic process; GO:0009167 purine ribonucleoside monophosphate metabolic process; GO:0009117 nucleotide metabolic process; G…		GO:0016829 lyase activity; GO:0004332 fructose-bisphosphate aldolase activity; GO:0016832 aldehyde-lyase activity; GO:0003824 catalytic activity; GO:0016830 carbon-carbon lyase activity;	K01623	ALDO; fructose-bisphosphate aldolase, class I [EC:4.1.2.13]	ath01230 Biosynthesis of amino acids - Arabidopsis thaliana (thale cress); ath00030 Pentose phosphate pathway - Arabidopsis thaliana (thale cress); ath00051 Fructose and mannose metabolism - Arabidopsis thaliana (thale cress); ath01100 Metabolic pathways - Arabidopsis thaliana (thale cress); ath00010 Glycolysis / Gluconeogenesis - Arabidopsis thaliana (thale cress); ath01200 Carbon metabolism - A…	IPR013785;	Aldolase-type TIM barrel;
CSA019996.1	94	1.79001	Up	0.0115944	K	"PREDICTED: aminomethyltransferase, mitochondrial [Nelumbo nucifera]"	1	0.00379301	60.255	GK(1)DCIPFLEK	2	-0.95721	6		1.411	1.267	0.812	1.25	1.069	0.729	0.638	0.88	mitochondria	GO:1901606 alpha-amino acid catabolic process; GO:0044712 single-organism catabolic process; GO:0044281 small molecule metabolic process; GO:0044763 single-organism cellular process; GO:0006807 nitrogen compound metabolic process; GO:0044699 single-organism process; GO:0044282 small molecule catabolic process; GO:1901605 alpha-amino acid metabolic process; GO:0044238 primary metabolic process; GO…		GO:0008168 methyltransferase activity; GO:0003824 catalytic activity; GO:0005488 binding; GO:0016741 transferase activity, transferring one-carbon groups; GO:0005515 protein binding; GO:0004047 aminomethyltransferase activity; GO:0016740 transferase activity;	K00605	gcvT; aminomethyltransferase [EC:2.1.2.10]	ath00670 One carbon pool by folate - Arabidopsis thaliana (thale cress); ath00260 Glycine, serine and threonine metabolism - Arabidopsis thaliana (thale cress); ath01200 Carbon metabolism - Arabidopsis thaliana (thale cress); ath01100 Metabolic pathways - Arabidopsis thaliana (thale cress); ath00630 Glyoxylate and dicarboxylate metabolism - Arabidopsis thaliana (thale cress); ath01110 Biosynthesi…	IPR029043; IPR006222; IPR013977; IPR027266;	Glycine cleavage T-protein/YgfZ, C-terminal domain; Glycine cleavage T-protein-like, N-terminal; Glycine cleavage T-protein, C-terminal barrel domain; GTP-binding protein TrmE/Glycine cleavage system T protein, domain 1;
CSA002213.1	21	1.56199	Up	0.0310038	K	PREDICTED: serpin-ZX-like [Malus domestica]	1	0.00030851	73.927	GK(1)DITELIASGR	2	-0.63932	9	0.876	1.244	1.236	1.161	1.41	1.193	0.663	0.756	0.722	nucleus
CSA022360.1	225	1.90042	Up	0.0204258	K	PREDICTED: methyl-CpG-binding domain-containing protein 11 isoform X1 [Vitis vinifera]	1	0.000250632	78.548	GK(1)VEDTDVHEK	3	0.9687	8	1.405	1.419	1.064	1.774	0.664	1.061	0.81	0.798	0.451	nucleus		GO:0043226 organelle; GO:0043231 intracellular membrane-bounded organelle; GO:0043229 intracellular organelle; GO:0005634 nucleus; GO:0044464 cell part; GO:0005622 intracellular; GO:0044424 intracellular part; GO:0043227 membrane-bounded organelle; GO:0005623 cell;	GO:0097159 organic cyclic compound binding; GO:1901363 heterocyclic compound binding; GO:0003677 DNA binding; GO:0005488 binding; GO:0003676 nucleic acid binding;				IPR016177; IPR001739;	DNA-binding domain; Methyl-CpG DNA binding;
CSA021143.1	38	1.83464	Up	0.0149977	K	PREDICTED: apoptotic chromatin condensation inducer in the nucleus-like isoform X1 [Populus euphratica]	1	0.00326018	83.206	GLK(1)DDLIR	2	-0.45687	8	1.113	1.579	1.353	1.01	0.979	1.218	0.709	0.641	0.858	nucleus			GO:0097159 organic cyclic compound binding; GO:1901363 heterocyclic compound binding; GO:1901265 nucleoside phosphate binding; GO:0005488 binding; GO:0003676 nucleic acid binding; GO:0000166 nucleotide binding; GO:0036094 small molecule binding;	K12875	ACIN1; apoptotic chromatin condensation inducer in the nucleus	ath03015 mRNA surveillance pathway - Arabidopsis thaliana (thale cress); ath03040 Spliceosome - Arabidopsis thaliana (thale cress); ath03013 RNA transport - Arabidopsis thaliana (thale cress);	IPR003034; IPR034257; IPR000504; IPR012677;	SAP domain; Acinus, RNA recognition motif; RNA recognition motif domain; Nucleotide-binding alpha-beta plait domain;
CSA009889.1	441	1.50419	Up	0.0105274	K	PREDICTED: serine hydroxymethyltransferase 4 [Sesamum indicum]	1	7.48e-08	113.22	GLVNNK(1)DIEELK	2	-0.77134	8	1.163	1.097	1.225	1.392	0.958	1.147	0.881	0.621	0.809	cytoskeleton	GO:0044281 small molecule metabolic process; GO:0044763 single-organism cellular process; GO:0006807 nitrogen compound metabolic process; GO:0044699 single-organism process; GO:0044238 primary metabolic process; GO:0006544 glycine metabolic process; GO:1901605 alpha-amino acid metabolic process; GO:0044237 cellular metabolic process; GO:0071704 organic substance metabolic process; GO:0008152 meta…		GO:0097159 organic cyclic compound binding; GO:1901363 heterocyclic compound binding; GO:0003824 catalytic activity; GO:0005488 binding; GO:0043167 ion binding; GO:0004372 glycine hydroxymethyltransferase activity; GO:0016741 transferase activity, transferring one-carbon groups; GO:0043168 anion binding; GO:0016742 hydroxymethyl-, formyl- and related transferase activity; GO:0048037 cofactor bind…	K00600	glyA; glycine hydroxymethyltransferase [EC:2.1.2.1]	ath00670 One carbon pool by folate - Arabidopsis thaliana (thale cress); ath01230 Biosynthesis of amino acids - Arabidopsis thaliana (thale cress); ath00260 Glycine, serine and threonine metabolism - Arabidopsis thaliana (thale cress); ath01100 Metabolic pathways - Arabidopsis thaliana (thale cress); ath00460 Cyanoamino acid metabolism - Arabidopsis thaliana (thale cress); ath01200 Carbon metabol…	IPR015424; IPR015422; IPR015421;	Pyridoxal phosphate-dependent transferase; Pyridoxal phosphate-dependent transferase, major region, subdomain 2; Pyridoxal phosphate-dependent transferase, major region, subdomain 1;
CSA013450.1	142	1.96062	Up	0.00624115	K	PREDICTED: expansin-like A2 [Populus euphratica]	1	0.0176769	51.059	GMEEDLK(1)K	2	-3.2395	4	1.306	1.202	0.957	1.357	1.425	1.324	0.631	0.534	0.617	chloroplast	GO:0019953 sexual reproduction; GO:0000003 reproduction; GO:0022414 reproductive process; GO:0051704 multi-organism process; GO:0044703 multi-organism reproductive process;	GO:0005576 extracellular region;					IPR009009; IPR007112; IPR007117;	RlpA-like protein, double-psi beta-barrel domain; Expansin/pollen allergen, DPBB domain; Expansin, cellulose-binding-like domain;
CSA015476.1	127	2.96527	Up	0.00965917	K	PREDICTED: cysteine synthase [Vitis vinifera]	1	0.000718831	96.19	GMK(1)GAVQK	2	-2.4363	7	1.185	1.357	1.835	1.204	1.44	1.233	0.358	0.63	0.484	cytoplasm	GO:0000097 sulfur amino acid biosynthetic process; GO:0016053 organic acid biosynthetic process; GO:0044699 single-organism process; GO:0009058 biosynthetic process; GO:1901566 organonitrogen compound biosynthetic process; GO:0044237 cellular metabolic process; GO:0044272 sulfur compound biosynthetic process; GO:0000096 sulfur amino acid metabolic process; GO:0071704 organic substance metabolic p…		GO:0016829 lyase activity; GO:0004124 cysteine synthase activity; GO:0003824 catalytic activity; GO:0016835 carbon-oxygen lyase activity;	K01738	cysK; cysteine synthase A [EC:2.5.1.47]	ath01230 Biosynthesis of amino acids - Arabidopsis thaliana (thale cress); ath01200 Carbon metabolism - Arabidopsis thaliana (thale cress); ath00270 Cysteine and methionine metabolism - Arabidopsis thaliana (thale cress); ath01100 Metabolic pathways - Arabidopsis thaliana (thale cress); ath00920 Sulfur metabolism - Arabidopsis thaliana (thale cress); ath01110 Biosynthesis of secondary metabolites…	IPR001926;	Tryptophan synthase beta subunit-like PLP-dependent enzyme;
CSA022360.1	151	1.65651	Up	0.0193027	K	PREDICTED: methyl-CpG-binding domain-containing protein 11 isoform X1 [Vitis vinifera]	1	0.000823855	78.939	GNAAK(1)EIEK	2	-1.1571	10	1.241	1.278	0.993	1.116	1.11	1.453	0.554	0.742	0.837	nucleus		GO:0043226 organelle; GO:0043231 intracellular membrane-bounded organelle; GO:0043229 intracellular organelle; GO:0005634 nucleus; GO:0044464 cell part; GO:0005622 intracellular; GO:0044424 intracellular part; GO:0043227 membrane-bounded organelle; GO:0005623 cell;	GO:0097159 organic cyclic compound binding; GO:1901363 heterocyclic compound binding; GO:0003677 DNA binding; GO:0005488 binding; GO:0003676 nucleic acid binding;				IPR016177; IPR001739;	DNA-binding domain; Methyl-CpG DNA binding;
CSA028643.1	13	1.71185	Up	0.00955631	K	PREDICTED: mitochondrial outer membrane protein porin 2-like [Nicotiana attenuata]	1	0.00943043	51.979	GPGLFSDIGK(1)K	2	0.93878	1	1.163	1.561	1.289	0.93	1.185	0.921	0.829	0.764	0.75	mitochondria	GO:0006810 transport; GO:0055085 transmembrane transport; GO:0051179 localization; GO:0051234 establishment of localization;	GO:0016020 membrane; GO:0043229 intracellular organelle; GO:0019867 outer membrane; GO:0044429 mitochondrial part; GO:0098588 bounding membrane of organelle; GO:0031090 organelle membrane; GO:0005741 mitochondrial outer membrane; GO:0005737 cytoplasm; GO:0044446 intracellular organelle part; GO:0031967 organelle envelope; GO:0044424 intracellular part; GO:0005623 cell; GO:0044422 organelle part; …		K15040			IPR023614;	Porin domain;
CSA023424.1	348	2.00386	Up	0.0376456	K	PREDICTED: inosine-5'-monophosphate dehydrogenase 2-like isoform X1 [Nelumbo nucifera]	1	1.36e-07	70.41	GQATAVYK(1)VSSIAER	2	0.30509	7		1.366	1.222	0.868	1.345	1.076	0.755	0.538		extracellular	GO:0009165 nucleotide biosynthetic process; GO:0006725 cellular aromatic compound metabolic process; GO:0009117 nucleotide metabolic process; GO:0044699 single-organism process; GO:0009058 biosynthetic process; GO:1901566 organonitrogen compound biosynthetic process; GO:0044237 cellular metabolic process; GO:0006796 phosphate-containing compound metabolic process; GO:0071704 organic substance met…		GO:0016614 oxidoreductase activity, acting on CH-OH group of donors; GO:0016616 oxidoreductase activity, acting on the CH-OH group of donors, NAD or NADP as acceptor; GO:0003938 IMP dehydrogenase activity; GO:0003824 catalytic activity; GO:0016491 oxidoreductase activity;	K00088	IMPDH; IMP dehydrogenase [EC:1.1.1.205]	ath00230 Purine metabolism - Arabidopsis thaliana (thale cress); ath01100 Metabolic pathways - Arabidopsis thaliana (thale cress); ath01110 Biosynthesis of secondary metabolites - Arabidopsis thaliana (thale cress);	IPR013785; IPR001093; IPR000644;	Aldolase-type TIM barrel; IMP dehydrogenase/GMP reductase; CBS domain;
CSA027795.1	276	0.240544	Down	0.0229564	K	PREDICTED: monodehydroascorbate reductase isoform X1 [Vitis vinifera]	1	1.01e-05	56.817	GQVEEEK(1)GGIETDSFFK	2	1.5489	2		0.233	0.656	0.367	0.83	0.685		1.895	1.803	cytoplasm	GO:0044699 single-organism process; GO:0008152 metabolic process; GO:0055114 oxidation-reduction process; GO:0044710 single-organism metabolic process;		GO:0097159 organic cyclic compound binding; GO:1901363 heterocyclic compound binding; GO:1901265 nucleoside phosphate binding; GO:0050660 flavin adenine dinucleotide binding; GO:0003824 catalytic activity; GO:0005488 binding; GO:0043167 ion binding; GO:0043168 anion binding; GO:0000166 nucleotide binding; GO:0048037 cofactor binding; GO:0016491 oxidoreductase activity; GO:0036094 small molecule b…	K08232	E1.6.5.4; monodehydroascorbate reductase (NADH) [EC:1.6.5.4]	ath00053 Ascorbate and aldarate metabolism - Arabidopsis thaliana (thale cress); ath01100 Metabolic pathways - Arabidopsis thaliana (thale cress);	IPR016156; IPR023753;	FAD/NAD-linked reductase, dimerisation domain; FAD/NAD(P)-binding domain;
CSA010842.1	50	1.6472	Up	0.029788	K	"PREDICTED: acyl carrier protein 2, mitochondrial [Ricinus communis]"	1	4.39e-05	90.412	GSFLDK(1)SEVADR	2	0.30462	9	1.202	1.235	1.424	1.043	1.174	0.976	0.925	0.625	0.77	chloroplast	GO:0044711 single-organism biosynthetic process; GO:0016053 organic acid biosynthetic process; GO:0044281 small molecule metabolic process; GO:0044763 single-organism cellular process; GO:0044699 single-organism process; GO:0009058 biosynthetic process; GO:0044255 cellular lipid metabolic process; GO:0006631 fatty acid metabolic process; GO:0044238 primary metabolic process; GO:0044237 cellular m…		GO:0031177 phosphopantetheine binding; GO:0019842 vitamin binding; GO:0072341 modified amino acid binding; GO:0005488 binding; GO:0043167 ion binding; GO:0043168 anion binding; GO:0033218 amide binding; GO:0036094 small molecule binding;	K03955	NDUFAB1; NADH dehydrogenase (ubiquinone) 1 alpha/beta subcomplex 1	ath00190 Oxidative phosphorylation - Arabidopsis thaliana (thale cress); ath01100 Metabolic pathways - Arabidopsis thaliana (thale cress);	IPR020806; IPR009081;	Polyketide synthase, phosphopantetheine-binding domain; Phosphopantetheine binding ACP domain;
CSA000627.1	121	0.156012	Down	0.00425907	K	"PREDICTED: oxygen-evolving enhancer protein 1, chloroplastic [Ziziphus jujuba]"	1	4.64e-74	128.88	GTGTANQCPTIEGGVDK(1)FAFK	3	-0.052301	11	0.114	0.345		0.346	0.779	1.029	1.508	1.586	1.255	chloroplast	GO:0050794 regulation of cellular process; GO:0043467 regulation of generation of precursor metabolites and energy; GO:0008152 metabolic process; GO:0050789 regulation of biological process; GO:0042549 photosystem II stabilization; GO:0019222 regulation of metabolic process; GO:0031323 regulation of cellular metabolic process; GO:0044237 cellular metabolic process; GO:0009987 cellular process; GO…	GO:0016020 membrane; GO:0009523 photosystem II; GO:0019898 extrinsic component of membrane; GO:0098796 membrane protein complex; GO:0009654 photosystem II oxygen evolving complex; GO:0042651 thylakoid membrane; GO:0031224 intrinsic component of membrane; GO:0032991 macromolecular complex; GO:0044424 intracellular part; GO:0005623 cell; GO:0016021 integral component of membrane; GO:0034357 photosy…	GO:0043169 cation binding; GO:0046872 metal ion binding; GO:0005509 calcium ion binding; GO:0005488 binding; GO:0043167 ion binding;	K02716	psbO; photosystem II oxygen-evolving enhancer protein 1	ath00195 Photosynthesis - Arabidopsis thaliana (thale cress); ath01100 Metabolic pathways - Arabidopsis thaliana (thale cress);	IPR011250;	Outer membrane protein/outer membrane enzyme PagP, beta-barrel;
CSA012532.1	710	1.56034	Up	0.0383049	K	"PREDICTED: transketolase, chloroplastic [Nelumbo nucifera]"	1	0.00528786	96.19	HIGSK(1)GK	2	0.34962	8	1.059	1.176	1.344	1.123	1.165	1.194	0.586	0.729	0.972	chloroplast	GO:0008152 metabolic process;		GO:0016740 transferase activity; GO:0003824 catalytic activity; GO:0004802 transketolase activity; GO:0016744 transferase activity, transferring aldehyde or ketonic groups;	K00615	E2.2.1.1; transketolase [EC:2.2.1.1]	ath01230 Biosynthesis of amino acids - Arabidopsis thaliana (thale cress); ath00030 Pentose phosphate pathway - Arabidopsis thaliana (thale cress); ath01200 Carbon metabolism - Arabidopsis thaliana (thale cress); ath01100 Metabolic pathways - Arabidopsis thaliana (thale cress); ath00710 Carbon fixation in photosynthetic organisms - Arabidopsis thaliana (thale cress); ath01110 Biosynthesis of seco…	IPR005474; IPR009014; IPR033248; IPR005475; IPR029061;	Transketolase, N-terminal; Transketolase C-terminal/Pyruvate-ferredoxin oxidoreductase domain II; Transketolase, C-terminal domain; Transketolase-like, pyrimidine-binding domain; Thiamin diphosphate-binding fold;
CSA027825.1	130	0.159313	Down	0.0163716	K	"PREDICTED: peroxiredoxin-2E-1, chloroplastic [Nelumbo nucifera]"	1	7.27e-06	84.753	HLPSFVEK(1)AAELK	2	-0.30752	10		0.212	0.34	0.227	0.416	0.486	2.095	1.315	1.763	chloroplast	GO:0050794 regulation of cellular process; GO:0042592 homeostatic process; GO:0065008 regulation of biological quality; GO:0050789 regulation of biological process; GO:0045454 cell redox homeostasis; GO:0044763 single-organism cellular process; GO:0019725 cellular homeostasis; GO:0044699 single-organism process; GO:0009987 cellular process; GO:0065007 biological regulation;		GO:0003824 catalytic activity; GO:0016491 oxidoreductase activity;				IPR012336; IPR013740; IPR013766;	Thioredoxin-like fold; Redoxin; Thioredoxin domain;
CSA022823.1	40	1.82193	Up	0.028444	K	PREDICTED: GTP-binding nuclear protein Ran-3-like [Vigna radiata var. radiata]	1	0.000978088	103.01	HLTGEFEK(1)K	2	-0.074839	4	1.033	0.859	1.313	1.318	1.995	1.027	0.506	0.567	0.693	cytoplasm	GO:0050794 regulation of cellular process; GO:0044700 single organism signaling; GO:0051716 cellular response to stimulus; GO:0046907 intracellular transport; GO:0035556 intracellular signal transduction; GO:0044699 single-organism process; GO:0051169 nuclear transport; GO:0071702 organic substance transport; GO:0007264 small GTPase mediated signal transduction; GO:0023052 signaling; GO:0050896 r…		GO:1901265 nucleoside phosphate binding; GO:0001882 nucleoside binding; GO:0043167 ion binding; GO:0016817 hydrolase activity, acting on acid anhydrides; GO:0016787 hydrolase activity; GO:0000166 nucleotide binding; GO:0017111 nucleoside-triphosphatase activity; GO:0097159 organic cyclic compound binding; GO:1901363 heterocyclic compound binding; GO:0032549 ribonucleoside binding; GO:0097367 carb…	K07936	RAN; GTP-binding nuclear protein Ran	ath03008 Ribosome biogenesis in eukaryotes - Arabidopsis thaliana (thale cress); ath03013 RNA transport - Arabidopsis thaliana (thale cress);	IPR005225; IPR027417;	Small GTP-binding protein domain; P-loop containing nucleoside triphosphate hydrolase;
CSA013997.1	258	0.602399	Down	0.0269714	K	PREDICTED: galactinol synthase 1 [Vitis vinifera]	1	0.00147927	61.48	HRENIELEK(1)VK	3	-0.74361	2	0.868	0.729	0.548	1.118	0.78	0.94	1.106	1.423	1.12	cytoskeleton			GO:0016757 transferase activity, transferring glycosyl groups; GO:0003824 catalytic activity; GO:0016740 transferase activity;	K18819	GOLS; inositol 3-alpha-galactosyltransferase [EC:2.4.1.123]	ath00052 Galactose metabolism - Arabidopsis thaliana (thale cress);	IPR029044;	Nucleotide-diphospho-sugar transferases;
CSA033458.1	139	1.65886	Up	0.00218699	K	PREDICTED: nucleoside diphosphate kinase 3-like [Nicotiana tabacum]	1	0.000802758	91.069	HYHDLK(1)ER	3	-0.92627	8	1.175	1.285	1.313	0.835	1.314	1.154	0.683	0.875	0.719	mitochondria	GO:0042278 purine nucleoside metabolic process; GO:0009116 nucleoside metabolic process; GO:0046132 pyrimidine ribonucleoside biosynthetic process; GO:0006165 nucleoside diphosphate phosphorylation; GO:0009147 pyrimidine nucleoside triphosphate metabolic process; GO:0009117 nucleotide metabolic process; GO:0044699 single-organism process; GO:0046129 purine ribonucleoside biosynthetic process; GO:…		GO:0016301 kinase activity; GO:0003824 catalytic activity; GO:0004550 nucleoside diphosphate kinase activity; GO:0019205 nucleobase-containing compound kinase activity; GO:0016740 transferase activity; GO:0016776 phosphotransferase activity, phosphate group as acceptor; GO:0016772 transferase activity, transferring phosphorus-containing groups;	K00940	ndk; nucleoside-diphosphate kinase [EC:2.7.4.6]	ath00240 Pyrimidine metabolism - Arabidopsis thaliana (thale cress); ath00230 Purine metabolism - Arabidopsis thaliana (thale cress); ath01100 Metabolic pathways - Arabidopsis thaliana (thale cress); ath04016 MAPK signaling pathway - plant - Arabidopsis thaliana (thale cress); ath01110 Biosynthesis of secondary metabolites - Arabidopsis thaliana (thale cress);
CSA002549.1	419	1.73807	Up	0.00775721	K	"PREDICTED: peptidyl-prolyl cis-trans isomerase, chloroplastic [Ziziphus jujuba]"	1	0.00041125	70.089	IAGVK(1)ALDSVER	2	1.7226	9	1.397	1.18		1.077	0.903	1.259	0.773	0.698	0.721	chloroplast	GO:0044267 cellular protein metabolic process; GO:0044238 primary metabolic process; GO:0018208 peptidyl-proline modification; GO:0000413 protein peptidyl-prolyl isomerization; GO:0044237 cellular metabolic process; GO:0071704 organic substance metabolic process; GO:0006457 protein folding; GO:0018193 peptidyl-amino acid modification; GO:0008152 metabolic process; GO:0044260 cellular macromolecul…	GO:0031224 intrinsic component of membrane; GO:0016020 membrane; GO:0016021 integral component of membrane; GO:0044425 membrane part;	GO:0003755 peptidyl-prolyl cis-trans isomerase activity; GO:0016853 isomerase activity; GO:0003824 catalytic activity; GO:0016859 cis-trans isomerase activity;				IPR002130; IPR029000; IPR023222;	Cyclophilin-type peptidyl-prolyl cis-trans isomerase domain; Cyclophilin-like domain; PsbQ-like domain;
CSA008625.1	608	1.75429	Up	0.000956496	K	"PREDICTED: glycine--tRNA ligase, mitochondrial 1-like [Nicotiana attenuata]"	1	0.00137425	54.898	IAK(1)SLTAAGISYK	2	1.1535	4	1.099	1.182	1.203	1.347	1.292	1.235	0.671	0.576	0.74	chloroplast	GO:0006426 glycyl-tRNA aminoacylation; GO:0006518 peptide metabolic process; GO:0006725 cellular aromatic compound metabolic process; GO:0044267 cellular protein metabolic process; GO:0044699 single-organism process; GO:0009058 biosynthetic process; GO:1901566 organonitrogen compound biosynthetic process; GO:0043039 tRNA aminoacylation; GO:0044237 cellular metabolic process; GO:0071704 organic su…	GO:0044424 intracellular part; GO:0005623 cell; GO:0044464 cell part; GO:0005622 intracellular; GO:0005737 cytoplasm;	GO:0016876 ligase activity, forming aminoacyl-tRNA and related compounds; GO:0005524 ATP binding; GO:1901265 nucleoside phosphate binding; GO:0016875 ligase activity, forming carbon-oxygen bonds; GO:0001882 nucleoside binding; GO:0043167 ion binding; GO:0016874 ligase activity; GO:0000166 nucleotide binding; GO:0097159 organic cyclic compound binding; GO:1901363 heterocyclic compound binding; GO:…	K01880	GARS; glycyl-tRNA synthetase [EC:6.1.1.14]	ath00970 Aminoacyl-tRNA biosynthesis - Arabidopsis thaliana (thale cress);	IPR033731; IPR002314; IPR004154; IPR006195;	Glycyl-tRNA synthetase-like core domain; Aminoacyl-tRNA synthetase, class II (G/ P/ S/T); Anticodon-binding; Aminoacyl-tRNA synthetase, class II;
CSA022980.1	26	0.491925	Down	0.045421	K	probable glutathione S-transferase [Nicotiana tabacum]	1	3.01e-08	91.62	IALAEK(1)GIDYEYREEDLR	3	-0.20356	15	0.321	0.665	0.929	0.589	1.118	0.941	1.577	1.238	1.075	nucleus			GO:0005515 protein binding; GO:0005488 binding;	K00799	GST; glutathione S-transferase [EC:2.5.1.18]	ath00480 Glutathione metabolism - Arabidopsis thaliana (thale cress);	IPR004046; IPR010987; IPR012336; IPR004045;	Glutathione S-transferase, C-terminal; Glutathione S-transferase, C-terminal-like; Thioredoxin-like fold; Glutathione S-transferase, N-terminal;
CSA023423.1	35	0.273168	Down	0.00318443	K	PREDICTED: inosine-5'-monophosphate dehydrogenase 2-like [Malus domestica]	1	8.99e-08	62.658	IAQGVVGAVADK(1)GSVLK	2	1.2895	3		0.226	0.423				1.265	1.11	1.3	cytoplasm	GO:0044699 single-organism process; GO:0008152 metabolic process; GO:0055114 oxidation-reduction process; GO:0044710 single-organism metabolic process;		GO:0003824 catalytic activity;				IPR001093; IPR013785;	IMP dehydrogenase/GMP reductase; Aldolase-type TIM barrel;
CSA035147.1	485	2.28335	Up	0.0418647	K	PREDICTED: importin subunit alpha [Nicotiana attenuata]	1	2.15e-17	84.508	IENLQSHDNNEIYEK(1)AVK	3	4.0419	5		1.11	1.675	1.429	0.95	1.21	0.75	0.525	0.566	nucleus	GO:0046907 intracellular transport; GO:0072594 establishment of protein localization to organelle; GO:0017038 protein import; GO:1902593 single-organism nuclear import; GO:0044699 single-organism process; GO:0051169 nuclear transport; GO:0071702 organic substance transport; GO:0015031 protein transport; GO:1902582 single-organism intracellular transport; GO:0051234 establishment of localization; …	GO:0043226 organelle; GO:0043231 intracellular membrane-bounded organelle; GO:0043229 intracellular organelle; GO:0005634 nucleus; GO:0044464 cell part; GO:0005622 intracellular; GO:0005737 cytoplasm; GO:0044424 intracellular part; GO:0043227 membrane-bounded organelle; GO:0005623 cell;	GO:0022892 substrate-specific transporter activity; GO:0005515 protein binding; GO:0008565 protein transporter activity; GO:0005488 binding; GO:0005215 transporter activity;				IPR002652; IPR011989; IPR016024;	Importin-alpha, importin-beta-binding domain; Armadillo-like helical; Armadillo-type fold;
CSA024905.1	60	1.89146	Up	0.0141625	K	PREDICTED: probable carboxylesterase 5 [Juglans regia]	1	9.99e-05	77.124	IFLPK(1)INGPDHK	3	1.0323	3	1.384	1.604	1.253		1.027		0.881	0.502	0.869	cytoplasm	GO:0008152 metabolic process;		GO:0016787 hydrolase activity; GO:0003824 catalytic activity;				IPR029058; IPR013094;	Alpha/Beta hydrolase fold; Alpha/beta hydrolase fold-3;
CSA004763.1	160	1.53836	Up	0.00188101	K	"PREDICTED: ribulose bisphosphate carboxylase small chain, chloroplastic-like [Juglans regia]"	1	2.4e-08	147.52	IIGFDNK(1)R	2	-0.083949	55	1.2	1.178	1.311	1.165	0.934	1.148	0.867	0.717	0.811	chloroplast				K01602	rbcS; ribulose-bisphosphate carboxylase small chain [EC:4.1.1.39]	ath01200 Carbon metabolism - Arabidopsis thaliana (thale cress); ath01100 Metabolic pathways - Arabidopsis thaliana (thale cress); ath00630 Glyoxylate and dicarboxylate metabolism - Arabidopsis thaliana (thale cress); ath00710 Carbon fixation in photosynthetic organisms - Arabidopsis thaliana (thale cress);	IPR024680; IPR000894;	Ribulose-1,5-bisphosphate carboxylase small subunit, N-terminal; Ribulose bisphosphate carboxylase small chain, domain;
CSA030262.1	237	1.69802	Up	0.0174773	K	PREDICTED: proteasome subunit alpha type-3-like [Populus euphratica]	1	0.00247532	64.82	IIYK(1)VHDEAK	2	2.7347	6	1.235	1.258	0.935	1.261	1.247	1.349	0.562	0.752	0.711	cytoskeleton	GO:0043632 modification-dependent macromolecule catabolic process; GO:0051603 proteolysis involved in cellular protein catabolic process; GO:0044265 cellular macromolecule catabolic process; GO:0044257 cellular protein catabolic process; GO:0019941 modification-dependent protein catabolic process; GO:0044267 cellular protein metabolic process; GO:0006511 ubiquitin-dependent protein catabolic proc…	GO:0019773 proteasome core complex, alpha-subunit complex; GO:1902494 catalytic complex; GO:0000502 proteasome complex; GO:0044464 cell part; GO:0005622 intracellular; GO:0005839 proteasome core complex; GO:0032991 macromolecular complex; GO:0044424 intracellular part; GO:1905368 peptidase complex; GO:0005623 cell; GO:0043234 protein complex; GO:1905369 endopeptidase complex;	GO:0004175 endopeptidase activity; GO:0004298 threonine-type endopeptidase activity; GO:0008233 peptidase activity; GO:0070003 threonine-type peptidase activity; GO:0003824 catalytic activity; GO:0070011 peptidase activity, acting on L-amino acid peptides; GO:0016787 hydrolase activity;	K02727	PSMA3; 20S proteasome subunit alpha 7 [EC:3.4.25.1]	ath03050 Proteasome - Arabidopsis thaliana (thale cress);	IPR029055; IPR000426;	Nucleophile aminohydrolases, N-terminal; Proteasome alpha-subunit, N-terminal domain;
CSA000231.1	231	1.5896	Up	0.0479433	K	PREDICTED: haloacid dehalogenase-like hydrolase domain-containing protein At3g48420 [Pyrus x bretschneideri]	1	0.00687454	52.247	IK(1)IFAGDVVPR	2	0.085527	5	1.014	1.363	1.45	1.116	1.219	0.781	0.985	0.62	0.793	chloroplast	GO:0008152 metabolic process;		GO:0016787 hydrolase activity; GO:0003824 catalytic activity;				IPR023214;	HAD-like domain;
CSA005888.1	169	2.19382	Up	0.0285433	K	photosystem II Pbs27 protein [Medicago truncatula]	1	3e-09	91.812	ILEEMDTAEK(1)ALSR	2	0.6115	22	0.986	1.71	1.52	0.946	0.807	1.679	0.67	0.73	0.496	chloroplast	GO:0044085 cellular component biogenesis; GO:0016043 cellular component organization; GO:0034622 cellular macromolecular complex assembly; GO:0071822 protein complex subunit organization; GO:0019684 photosynthesis, light reaction; GO:0010207 photosystem II assembly; GO:0044237 cellular metabolic process; GO:0043933 macromolecular complex subunit organization; GO:0008152 metabolic process; GO:0006…			K08902	psb27; photosystem II Psb27 protein	ath00195 Photosynthesis - Arabidopsis thaliana (thale cress); ath01100 Metabolic pathways - Arabidopsis thaliana (thale cress);
CSA017430.1	305	0.242344	Down	0.000892662	K	"PREDICTED: chloroplast stem-loop binding protein of 41 kDa a, chloroplastic-like [Populus euphratica]"	1	0.0118115	47.706	ILESLK(1)VPVAV	2	-0.22258	1		0.302	0.431	0.475	0.741	0.584	1.491	1.432	1.613	cytoplasm			GO:0048037 cofactor binding; GO:0003824 catalytic activity; GO:0005488 binding; GO:0050662 coenzyme binding;				IPR001509; IPR016040;	NAD-dependent epimerase/dehydratase; NAD(P)-binding domain;
CSA009025.1	131	0.246801	Down	0.000513926	K	PREDICTED: NADP-dependent malic enzyme [Sesamum indicum]	1	0.00103441	72.152	ILEVLK(1)NWPEK	2	0.77431	3		0.229	0.379				1.233	1.214	1.249	chloroplast	GO:0043648 dicarboxylic acid metabolic process; GO:0008152 metabolic process; GO:0055114 oxidation-reduction process; GO:0044710 single-organism metabolic process; GO:0006108 malate metabolic process; GO:0044281 small molecule metabolic process; GO:0019752 carboxylic acid metabolic process; GO:0044763 single-organism cellular process; GO:0044699 single-organism process; GO:0006082 organic acid me…		GO:0004471 malate dehydrogenase (decarboxylating) (NAD+) activity; GO:1901265 nucleoside phosphate binding; GO:0000166 nucleotide binding; GO:0048037 cofactor binding; GO:0016491 oxidoreductase activity; GO:0016614 oxidoreductase activity, acting on CH-OH group of donors; GO:1901363 heterocyclic compound binding; GO:0097159 organic cyclic compound binding; GO:0016616 oxidoreductase activity, acti…	K00029	E1.1.1.40; malate dehydrogenase (oxaloacetate-decarboxylating)(NADP+) [EC:1.1.1.40]	ath00620 Pyruvate metabolism - Arabidopsis thaliana (thale cress); ath01200 Carbon metabolism - Arabidopsis thaliana (thale cress); ath01100 Metabolic pathways - Arabidopsis thaliana (thale cress); ath00710 Carbon fixation in photosynthetic organisms - Arabidopsis thaliana (thale cress);	IPR012302; IPR012301; IPR016040;	Malic enzyme, NAD-binding; Malic enzyme, N-terminal domain; NAD(P)-binding domain;
CSA019899.1	51	1.64872	Up	0.00986058	K	PREDICTED: 14-3-3 protein 7 [Jatropha curcas]	1	2.23e-05	98.406	ILSSIEQK(1)EEGK	2	-2.5201	8	1.224	1.162	1.222	1.29	1.087	1.143	0.889	0.54	0.775	cytoplasm			GO:0019904 protein domain specific binding; GO:0005515 protein binding; GO:0005488 binding;	K06630			IPR023410;	14-3-3 domain;
CSA003078.1	72	1.70932	Up	0.0370116	K	PREDICTED: 14-3-3-like protein B [Cicer arietinum]	1	8.96e-20	149.23	ILSSIEQK(1)EESR	2	-0.64153	12	1.218	0.92	1.404	1.398	1.317	1.024	0.851	0.571	0.649	nucleus,plasma membrane			GO:0019904 protein domain specific binding; GO:0005515 protein binding; GO:0005488 binding;	K06630			IPR023410;	14-3-3 domain;
CSA016470.1	188	1.88288	Up	0.0447771	K	"dimethylallyl, adenosine tRNA methylthiotransferase [Arabidopsis thaliana]"	1	0.00417388	79.474	ILSSK(1)DVK	2	0.67052	7	1.504	1.458	1.12	1.097	0.947	1.087	0.575		0.873	chloroplast
[truncated: 138 more rows]

## Sheet: 3dNvs3hN
Protein accession	Position	3dN/3hN Ratio	Regulated Type	3dN/3hN P value	Amino acid	Protein description	Localization probability	PEP	Score	Modified sequence	Charge	Mass error [ppm]	MS/MS Count	3dN-1	3dN-2	3dN-3	3hN-1	3hN-2	3hN-3	DN-1	DN-2	DN-3	Subcellular localization	Biological Process	Cellular Component	Molecular Function	KEGG KO No.	KEGG Gene	KEGG pathway	IPR ID	Domain description
[truncated: 110 more rows]
