# Supplementary material for: Ammonium triggered the response mechanism of lysine crotonylome in tea plants
Source: BMC Genomics. 2019 May 6;20:340. doi: 10.1186/s12864-019-5716-z (PMC6501322; doi:10.1186/s12864-019-5716-z)
Supplement: Supplementary file 12 — The information of Venn diagram. (XLSX 76 kb) [file 12864_2019_5716_MOESM12_ESM.xlsx]

## Sheet: specific DCPs at 3hNvsDN 
Protein accession	Position	3hN/0N Ratio	Regulated Type	3hN/DN P value	Amino acid	Protein description	Localization probability	PEP	Score	Modified sequence	Charge	Mass error [ppm]	MS/MS Count
CSA000172.1	74	1.6638	Up	0.00121494	K	PREDICTED: hydroxyacylglutathione hydrolase cytoplasmic [Nicotiana sylvestris]	1	1.7e-06	67.136	EAAVVDPVEPEK(1)VLR	2	2.4088	8
CSA000172.1	106	1.63194	Up	0.0413152	K	PREDICTED: hydroxyacylglutathione hydrolase cytoplasmic [Nicotiana sylvestris]	1	0.00357344	68.657	IK(1)ELVPGIK	2	0.48457	3
CSA000627.1	144	0.0566072	Down	0.000306619	K	"PREDICTED: oxygen-evolving enhancer protein 1, chloroplastic [Ziziphus jujuba]"	1	1.65e-16	77.899	FCLEPTSFTVK(1)ADSVSK	3	-0.6522	6
CSA000627.1	270	1.623	Up	0.00761072	K	"PREDICTED: oxygen-evolving enhancer protein 1, chloroplastic [Ziziphus jujuba]"	1	3.45e-15	136.53	GDEEELVK(1)ENIK	3	-0.58595	41
CSA000790.1	276	1.65996	Up	0.00330436	K	PREDICTED: methyl-CpG-binding domain-containing protein 11 [Citrus sinensis]	1	0.0078572	59.198	VDDK(1)VNQPER	2	1.1888	4
CSA000790.1	529	1.68281	Up	0.00329782	K	PREDICTED: methyl-CpG-binding domain-containing protein 11 [Citrus sinensis]	1	3.05e-28	112.34	ATGDK(1)QTDEASGVEVTR	2	-0.47476	9
CSA000855.1	282	1.99295	Up	0.00302539	K	PREDICTED: aldose 1-epimerase-like [Nicotiana tabacum]	1	0.00143783	67.385	VAVVQDNK(1)SGR	2	0.84536	5
CSA001463.1	431	1.50461	Up	0.00226944	K	PREDICTED: uncharacterized GTP-binding protein YjiA [Ricinus communis]	1	0.0110465	56.916	TNK(1)IVFIGK	2	-0.32562	4
CSA001667.1	161	1.7228	Up	0.0410531	K	PREDICTED: elongation factor 1-alpha [Juglans regia]	1	0.00619295	50.786	MDATTPK(1)YSK	2	3.8478	4
CSA001818.1	136	1.60164	Up	0.0384133	K	"PREDICTED: indole-3-glycerol phosphate synthase, chloroplastic [Vitis vinifera]"	1	0.00117362	70.942	DVEVSHMK(1)EK	2	0.13727	6
CSA001864.1	650	1.58987	Up	0.0263465	K	"PREDICTED: heat shock protein 90-5, chloroplastic [Ziziphus jujuba]"	1	0.00448785	78.192	VAK(1)VQVSK	2	-1.1884	4
CSA002108.1	127	1.8462	Up	0.0484043	K	PREDICTED: carbonic anhydrase 2 isoform X1 [Vitis vinifera]	1	0.000339911	88.37	MK(1)NGFIHFK	3	-0.82559	11
CSA002108.1	194	1.71461	Up	0.0298185	K	PREDICTED: carbonic anhydrase 2 isoform X1 [Vitis vinifera]	1	4.9e-11	106.32	NVANMVPPFDK(1)TK	2	0.031292	52
CSA002108.1	134	1.8483	Up	0.0133477	K	PREDICTED: carbonic anhydrase 2 isoform X1 [Vitis vinifera]	1	0.0145888	65.252	NGFIHFK(1)R	3	-0.81834	3
CSA002108.1	92	1.8275	Up	0.0379659	K	PREDICTED: carbonic anhydrase 2 isoform X1 [Vitis vinifera]	1	6.73e-13	127.71	EK(1)SELEPIAATK	2	0.29581	20
CSA002108.1	150	1.8748	Up	0.00276992	K	PREDICTED: carbonic anhydrase 2 isoform X1 [Vitis vinifera]	1	9.83e-60	170.42	SPALFGELAK(1)GQSPK	3	1.209	21
CSA002335.1	151	1.52816	Up	0.00374974	K	PREDICTED: peptidyl-prolyl cis-trans isomerase-like [Jatropha curcas]	1	0.00228667	61.419	AIEK(1)VGSSTGR	2	-0.27899	5
CSA002568.1	226	1.82129	Up	0.0194414	K	NAD-dependent epimerase/dehydratase [Zea mays]	1	0.000158098	76.357	FK(1)AFDLASKPER	3	-0.79713	6
CSA002602.1	44	1.59587	Up	0.00328029	K	PREDICTED: peptidyl-prolyl cis-trans isomerase [Ricinus communis]	1	0.00213767	62.466	ALCTGEK(1)GVGK	2	-1.1762	12
CSA002712.1	199	0.255713	Down	0.00646317	K	PREDICTED: enolase [Sesamum indicum]	1	0.00202057	56.551	EGLELLK(1)AAIAK	2	0.054153	1
CSA002712.1	301	0.376946	Down	0.00135041	K	PREDICTED: enolase [Sesamum indicum]	1	1.6e-09	88.561	IQIVGDDLLVTNPK(1)R	2	0.36008	5
CSA002726.1	44	0.235246	Down	0.022776	K	PREDICTED: glutathione S-transferase L3 [Vitis vinifera]	1	5.52e-09	67.646	LVPIDLQNRPTWYK(1)EK	3	0.29697	4
CSA003060.1	261	0.281248	Down	0.000252689	K	"PREDICTED: linoleate 13S-lipoxygenase 2-1, chloroplastic-like [Pyrus x bretschneideri]"	1	6.91e-17	99.344	IYGAPESAITK(1)DLIER	3	-1.6171	6
CSA003232.1	273	1.66891	Up	0.0201753	K	PREDICTED: elongation factor 1-gamma [Vitis vinifera]	0.955723	1.16e-07	68.044	AEDVEEEEAPK(0.044)PK(0.956)AK	2	0.47073	9
CSA003232.1	24	1.50931	Up	0.029782	K	PREDICTED: elongation factor 1-gamma [Vitis vinifera]	1	0.0130759	85.265	TNK(1)NAYK	2	0.31265	4
CSA003662.1	167	0.0859773	Down	0.000547396	K	"PREDICTED: ribulose bisphosphate carboxylase/oxygenase activase, chloroplastic isoform X2 [Vitis vinifera]"	1	1.9e-18	119.39	VPLILGIWGGK(1)GQGK	2	1.8741	3
CSA003662.1	171	0.366112	Down	0.0477162	K	"PREDICTED: ribulose bisphosphate carboxylase/oxygenase activase, chloroplastic isoform X2 [Vitis vinifera]"	1	1.04e-07	77.776	GQGK(1)SFQCELVFAK	2	0.64468	4
CSA004403.1	186	2.5062	Up	9.68e-05	K	PREDICTED: dehydrin isoform X1 [Citrus sinensis]	1	0.00715341	96.048	LPGQNK(1)K	2	0.99248	4
CSA004403.1	150	2.10622	Up	0.00217831	K	PREDICTED: dehydrin isoform X1 [Citrus sinensis]	1	5.24e-05	71.879	YEAVVTPLPPK(1)EK	2	0.65221	15
CSA004504.1	142	2.2769	Up	0.010844	K	PREDICTED: beta-glucosidase 44-like [Citrus sinensis]	1	0.00146211	67.214	VNEK(1)GVAYYNR	2	-0.95178	7
CSA004531.1	142	1.69476	Up	0.000877515	K	PREDICTED: carboxymethylenebutenolidase homolog [Citrus sinensis]	1	0.000581255	93.556	IAK(1)DITTSK	2	-0.15929	12
CSA004763.1	138	0.0302808	Down	0.00972589	K	"PREDICTED: ribulose bisphosphate carboxylase small chain, chloroplastic-like [Juglans regia]"	1	3.77e-158	204.63	LPMFGCTDSSQVLK(1)EVEECK	3	0.1065	14
CSA005033.1	277	1.51768	Up	0.0193432	K	PREDICTED: S-adenosylmethionine synthase 2 [Eucalyptus grandis]	1	0.00712422	93.374	DPTK(1)VDR	2	-1.1681	5
CSA005110.1	538	1.62278	Up	0.0304232	K	PREDICTED: mannosylglycoprotein endo-beta-mannosidase [Vitis vinifera]	1	0.00823136	53.237	TDHK(1)EGEDTR	2	-1.0259	1
CSA005231.1	203	1.68591	Up	0.033042	K	PREDICTED: 60S ribosomal protein L13-1 [Nelumbo nucifera]	1	0.000672678	87.258	AAEAEK(1)EEK	2	0.37631	8
CSA005231.1	122	1.60825	Up	0.00168311	K	PREDICTED: 60S ribosomal protein L13-1 [Nelumbo nucifera]	1	0.00823782	69.198	AK(1)LVVFPR	2	0.66543	4
CSA005455.1	83	1.77097	Up	0.0155655	K	PREDICTED: structural maintenance of chromosomes protein 2-1-like [Ziziphus jujuba]	1	0.00198546	73.499	SK(1)DDIITEK	2	-2.2316	9
CSA005455.1	151	1.84428	Up	0.0134446	K	PREDICTED: structural maintenance of chromosomes protein 2-1-like [Ziziphus jujuba]	1	0.000804317	79.489	EK(1)EALESQK	2	1.2473	8
CSA005509.1	243	1.96299	Up	0.00539879	K	Thylakoid lumenal 19 kDa protein [Morus notabilis]	1	0.00291518	101.33	HIHK(1)SFK	2	-0.5539	4
CSA005509.1	126	1.61906	Up	0.00101243	K	Thylakoid lumenal 19 kDa protein [Morus notabilis]	1	1.57e-06	65.467	VEK(1)GTNGTDSEFYNPK	2	0.8761	7
CSA006268.1	350	1.72998	Up	0.00161325	K	"PREDICTED: 3-oxo-Delta(4,5)-steroid 5-beta-reductase-like [Nicotiana attenuata]"	1	0.00221557	88.37	EK(1)GLVETK	2	0.40109	6
CSA006542.1	101	1.58373	Up	0.0253591	K	"PREDICTED: ferredoxin-thioredoxin reductase, variable chain [Theobroma cacao]"	1	4.53e-18	121.24	VPETDLTGK(1)EGVLK	2	0.46248	14
CSA006658.1	166	1.57281	Up	0.00744169	K	PREDICTED: beta-glucosidase BoGH3B-like isoform X1 [Prunus mume]	1	0.00850466	94.401	DPELVK(1)R	2	-0.27246	4
CSA007008.1	129	1.76521	Up	0.0029763	K	PREDICTED: 60S ribosomal protein L27a-3-like [Nelumbo nucifera]	1	0.0044084	78.516	LVSK(1)TAEK	2	0.4917	12
CSA007565.1	168	1.62587	Up	0.00173295	K	PREDICTED: 60S ribosomal protein L22-2 [Arachis ipaensis]	1	0.00126781	127.56	VIASNK(1)DR	2	-0.27718	9
CSA007722.1	424	1.64183	Up	0.00782517	K	"PREDICTED: 30S ribosomal protein S1-like, partial [Nicotiana tabacum]"	1	0.000648804	103.01	VEAK(1)VNESR	2	0.33328	9
CSA007724.1	149	0.419639	Down	0.00477352	K	PREDICTED: titin-like isoform X1 [Gossypium hirsutum]	0.999901	9.95e-12	74.141	EIEMQK(1)EDLLSKPEQIR	3	0.070944	2
CSA007724.1	432	1.51168	Up	0.0455009	K	PREDICTED: titin-like isoform X1 [Gossypium hirsutum]	1	0.00347301	57.225	DDSILVK(1)DLVK	2	-0.63892	4
CSA007724.1	187	1.6423	Up	0.0171095	K	PREDICTED: titin-like isoform X1 [Gossypium hirsutum]	1	0.0115067	73.26	NDK(1)MVVK	2	2.0343	3
CSA007781.1	109	1.66483	Up	0.00718153	K	PREDICTED: beta-glucosidase BoGH3B-like [Arachis ipaensis]	1	4.31e-06	84.753	MVNDFQK(1)GSMSTR	2	-0.36514	9
CSA007781.1	73	2.10757	Up	0.0119782	K	PREDICTED: beta-glucosidase BoGH3B-like [Arachis ipaensis]	1	0.0077668	55.461	SIASTK(1)VMK	2	-1.6232	11
CSA007849.1	401	1.5928	Up	0.0489375	K	PREDICTED: subtilisin-like protease SBT1.5 [Vitis vinifera]	1	5.92e-10	75.376	ATCNLYALDPK(1)EVHSK	3	-0.3257	3
CSA007849.1	208	1.79695	Up	0.00705787	K	PREDICTED: subtilisin-like protease SBT1.5 [Vitis vinifera]	1	0.00400461	80.165	ISK(1)EDDYK	2	-0.037252	4
CSA008308.1	231	2.79543	Up	0.000299247	K	PREDICTED: basic endochitinase [Eucalyptus grandis]	1	0.0106846	57.174	GSNAK(1)AEDR	2	-0.12238	2
CSA008530.1	241	0.526919	Down	0.00188945	K	PREDICTED: peroxisomal fatty acid beta-oxidation multifunctional protein AIM1-like [Gossypium hirsutum]	1	0.0121853	44.511	VFK(1)ELVLSDTSR	2	1.5161	1
CSA008732.1	77	1.5594	Up	0.00137643	K	PREDICTED: 40S ribosomal protein S18-like [Nicotiana tabacum]	1	0.00324774	80.165	ADVDMNK(1)R	2	-1.1272	7
CSA008732.1	129	0.505513	Down	0.00438499	K	PREDICTED: 40S ribosomal protein S18-like [Nicotiana tabacum]	1	2.31e-08	84.753	FSQVTSNALDMK(1)LR	2	-1.3786	2
CSA009154.1	240	2.04626	Up	0.00288386	K	PREDICTED: probable alpha-mannosidase At5g13980 [Vitis vinifera]	1	0.00449112	78.178	PALK(1)GYVR	2	1.134	6
CSA009227.1	325	1.80168	Up	0.0382213	K	PREDICTED: heat shock cognate 70 kDa protein 2-like [Nicotiana tabacum]	1	0.0137167	42.336	CMEPVEK(1)CLR	2	0.3594	2
CSA009317.1	167	2.1119	Up	0.0315554	K	PREDICTED: 60S ribosomal protein L9 [Cucumis melo]	1	3.7e-05	84.507	SAALINQK(1)CHVK	3	-0.5578	3
CSA009418.1	148	1.82833	Up	0.00177993	K	Ribosomal protein S24/S35 [Arabidopsis thaliana]	1	0.00345121	82.426	PLDDVK(1)DK	2	4.2298	6
CSA009779.1	473	1.98462	Up	0.0114529	K	"PREDICTED: beta-fructofuranosidase, insoluble isoenzyme CWINV1 [Eucalyptus grandis]"	1	0.00994932	89.55	IFK(1)DQNK	2	0.57391	2
CSA009927.1	468	1.73915	Up	0.00189383	K	PREDICTED: glycerol kinase-like [Sesamum indicum]	1	0.00283515	70.908	DAGEK(1)GEVK	2	1.9733	4
CSA009966.1	389	1.79528	Up	0.0265586	K	"PREDICTED: fructose-bisphosphate aldolase 1, chloroplastic [Solanum pennellii]"	1	1.32e-12	125.54	YTGEGESEEAK(1)K	2	-0.40987	18
CSA010191.1	321	1.61358	Up	0.013127	K	"PREDICTED: heat shock 70 kDa protein 6, chloroplastic [Gossypium arboreum]"	1	0.0102647	89.123	DK(1)QALQR	2	-0.55516	7
CSA010265.1	6	1.97149	Up	0.00647042	K	PREDICTED: 60S ribosomal protein L17-2 [Juglans regia]	1	0.00825139	53.211	YSK(1)EPDNPTK	2	0.097179	7
CSA010446.1	459	0.397198	Down	0.00904321	K	PREDICTED: ruBisCO large subunit-binding protein subunit alpha [Vitis vinifera]	1	5.89e-13	76.586	DSTTIIADAASK(1)DEIQAR	2	-0.5482	2
CSA010528.1	22	1.56493	Up	0.0216436	K	PREDICTED: 60S ribosomal protein L27-3 [Musa acuminata subsp. malaccensis]	1	0.00117362	70.942	HAGSK(1)AVIAK	2	0.14626	6
CSA010528.1	27	1.5507	Up	0.00486414	K	PREDICTED: 60S ribosomal protein L27-3 [Musa acuminata subsp. malaccensis]	1	4.35e-05	90.614	AVIAK(1)NFDDGTR	2	1.3588	10
CSA010844.1	278	1.61237	Up	0.0309776	K	PREDICTED: calreticulin-3 [Glycine max]	1	0.0033898	57.347	VPNPAYK(1)GPWK	2	1.7013	2
CSA010844.1	66	1.54243	Up	0.00979829	K	PREDICTED: calreticulin-3 [Glycine max]	1	0.0086652	59.067	IPEFTNK(1)DR	2	-0.80569	4
CSA011225.1	52	1.67422	Up	0.0193747	K	PREDICTED: dirigent protein 22-like [Juglans regia]	1	0.0163885	80.462	EK(1)LSHFR	2	-0.32026	3
CSA011382.1	144	2.06103	Up	0.00606045	K	"PREDICTED: superoxide dismutase [Cu-Zn], chloroplastic [Ziziphus jujuba]"	1	0.00257605	56.404	THGAPK(1)DEIR	3	0.55408	3
CSA011544.1	55	0.554339	Down	0.0444112	K	PREDICTED: glycine-rich RNA-binding protein GRP1A-like [Nelumbo nucifera]	1	5.67e-08	78.814	GFGFVTFK(1)DEQSMR	2	-0.10372	7
CSA011668.1	63	0.227401	Down	0.0125446	K	"PREDICTED: glyceraldehyde-3-phosphate dehydrogenase, cytosolic-like [Daucus carota subsp. sativus]"	1	5.34e-10	61.942	VIISAPSK(1)DAPMFVMGVNEK	3	0.3309	6
CSA011933.1	516	2.45844	Up	0.035671	K	PREDICTED: 5-methyltetrahydropteroyltriglutamate--homocysteine methyltransferase [Ziziphus jujuba]	1	0.000453557	80.834	VSEEEYVK(1)AMK	2	1.0728	5
CSA011959.1	262	1.60032	Up	0.00250004	K	40S ribosomal protein S2-4 [Medicago truncatula]	1	1.14e-13	104.95	PTSK(1)LTYVEDVPER	2	-0.84234	9
CSA012503.1	334	1.95892	Up	0.0096957	K	"PREDICTED: protochlorophyllide reductase, chloroplastic [Eucalyptus grandis]"	1	0.00323117	45.614	YITK(1)GFVSEEESGK	2	1.6071	1
CSA012532.1	314	1.56724	Up	0.00440726	K	"PREDICTED: transketolase, chloroplastic [Nelumbo nucifera]"	1	0.00904293	90.777	AAIK(1)EAK	2	0.38499	8
CSA012537.1	601	1.55043	Up	0.0186041	K	"PREDICTED: heat shock 70 kDa protein, mitochondrial-like [Sesamum indicum]"	1	0.00800574	69.716	SVNEYK(1)DK	2	0.30449	6
CSA012572.1	367	1.63403	Up	0.00959646	K	PREDICTED: 60S ribosomal protein L4 [Ziziphus jujuba]	0.999982	0.00150193	74.962	KPITK(1)EEAAK	2	0.31715	5
CSA012572.1	123	1.98791	Up	0.0125689	K	PREDICTED: 60S ribosomal protein L4 [Ziziphus jujuba]	1	0.00193296	114.02	INVNQK(1)R	2	1.6968	5
CSA012836.1	364	1.6069	Up	0.018598	K	PREDICTED: 60S ribosomal protein L3 [Vitis vinifera]	1	0.00109078	76.228	LK(1)FIDTSSK	2	0.5672	8
CSA012999.1	149	1.62415	Up	0.0136264	K	PREDICTED: 40S ribosomal protein S7 [Nelumbo nucifera]	1	0.00206804	89.355	IDGSK(1)IIK	2	1.349	12
CSA013341.1	184	1.73164	Up	0.0228312	K	PREDICTED: carbonic anhydrase 2-like [Citrus sinensis]	1	2.46e-05	78.814	VEAELPDAK(1)DEEK	2	-0.18792	15
CSA013374.1	185	0.0752771	Down	0.00276781	K	"PREDICTED: photosystem II 22 kDa protein, chloroplastic [Vitis vinifera]"	1	1.35e-13	87.429	SALGLK(1)EGGPLFGFTK	2	-0.63614	5
CSA013417.1	99	2.06343	Up	0.00413824	K	PREDICTED: probable protein disulfide-isomerase A6 [Nelumbo nucifera]	1	0.0158511	41.996	SNK(1)AGEDYDGGR	2	0.33442	1
CSA013417.1	77	1.76417	Up	0.00211915	K	PREDICTED: probable protein disulfide-isomerase A6 [Nelumbo nucifera]	1	0.00143868	113.5	YK(1)DLGEK	2	-0.25197	2
CSA013417.1	55	0.480972	Down	0.0123925	K	PREDICTED: probable protein disulfide-isomerase A6 [Nelumbo nucifera]	1	0.00357718	44.968	NLAPTYEK(1)VATAFK	2	0.66097	2
CSA013503.1	330	1.93118	Up	0.00858394	K	PREDICTED: histone H1 [Vitis vinifera]	1	0.00136642	75.387	NK(1)VEHFQSR	2	-1.8295	8
CSA013811.1	241	1.8786	Up	0.0265729	K	PREDICTED: heat shock cognate protein 80 [Ziziphus jujuba]	1	4.14e-18	124.07	VEDVDEEK(1)EK	2	-1.0705	8
CSA013811.1	517	1.5035	Up	0.0091725	K	PREDICTED: heat shock cognate protein 80 [Ziziphus jujuba]	1	0.000344089	82.417	LVSATK(1)EGLK	2	0.47453	15
CSA013811.1	529	1.7473	Up	0.00515945	K	PREDICTED: heat shock cognate protein 80 [Ziziphus jujuba]	1	0.000330027	102.52	LDETEDEK(1)AK	2	0.87385	13
CSA014011.1	139	0.400996	Down	0.0381377	K	"PREDICTED: peptidyl-prolyl cis-trans isomerase CYP37, chloroplastic isoform X2 [Ricinus communis]"	1	4.94e-07	71.98	EK(1)GSELYASLIDGK	2	0.83441	2
CSA014356.1	239	1.96669	Up	0.00131371	K	"PREDICTED: histidine biosynthesis bifunctional protein hisIE, chloroplastic [Vitis vinifera]"	1	0.0074509	54.259	TLEENEDK(1)SR	2	-0.8926	1
CSA014396.1	57	1.97953	Up	0.0321739	K	PREDICTED: probable cinnamyl alcohol dehydrogenase 1 [Nicotiana tabacum]	1	0.00142986	108.09	LEK(1)NDVR	2	1.3809	6
CSA015390.1	84	0.467846	Down	0.0126632	K	PREDICTED: glutathione S-transferase-like [Nelumbo nucifera]	1	0.00310667	62.633	LLK(1)VLDVYEK	2	1.9417	4
CSA015898.1	117	0.207667	Down	0.0120862	K	"PREDICTED: aldehyde dehydrogenase family 2 member B4, mitochondrial [Theobroma cacao]"	1	9.82e-12	73.057	GVEQGPQIDSEQFEK(1)VLR	2	1.0849	6
CSA015928.1	196	1.70012	Up	0.0142617	K	PREDICTED: dihydropyrimidinase [Ipomoea nil]	1	0.00337172	82.75	EK(1)GINSFK	2	1.0119	8
CSA016706.1	50	1.68419	Up	0.0235426	K	PREDICTED: FK506-binding protein 2 [Populus euphratica]	1	0.000411603	73.435	TCDIQAHK(1)GDR	3	-0.44216	5
CSA017664.1	165	1.56652	Up	0.0403019	K	PREDICTED: peptidyl-prolyl cis-trans isomerase CYP19-4 [Malus domestica]	1	0.000645994	95.502	FADENFK(1)LK	2	0.63365	5
CSA017776.1	276	0.35286	Down	0.00840704	K	"PREDICTED: glucose-1-phosphate adenylyltransferase small subunit, chloroplastic/amyloplastic [Nicotiana sylvestris]"	1	0.00103811	47.548	AMK(1)VDTTILGLDDER	2	0.75034	2
CSA018083.1	371	2.17694	Up	0.0318826	K	PREDICTED: calreticulin-3-like [Populus euphratica]	1	0.000326908	80.706	DAFEEAEK(1)AR	2	-2.6938	5
CSA018101.1	113	1.99441	Up	0.0172981	K	PREDICTED: probable nucleoredoxin 1 [Ziziphus jujuba]	1	0.0162359	80.684	HLK(1)ELFK	2	-2.3119	7
CSA018346.1	184	1.63625	Up	0.00410358	K	PREDICTED: golgin subfamily A member 2-like [Nicotiana sylvestris]	1	0.0121853	44.511	IK(1)EITIGSAGSK	2	-0.51186	1
CSA019161.1	76	1.50332	Up	0.00889257	K	PREDICTED: calnexin homolog 1-like [Nicotiana tabacum]	1	0.000115401	48.899	SEGHDDHGLLVSEK(1)AR	3	0.66465	1
CSA019161.1	91	1.52994	Up	0.0429178	K	PREDICTED: calnexin homolog 1-like [Nicotiana tabacum]	1	0.00207278	73.233	VLDEPVK(1)LK	2	0.20763	3
CSA019238.1	750	1.67199	Up	0.017377	K	PREDICTED: aminopeptidase M1 [Vitis vinifera]	1	0.000787599	73.499	ETDQSQEK(1)TR	2	0.29447	3
CSA019241.1	212	1.83747	Up	0.0397061	K	PREDICTED: ran-binding protein 1 homolog c-like [Ipomoea nil]	0.981848	0.00267535	51.771	K(0.018)EENAAK(0.982)DNPTDEK	2	0.13842	3
CSA019241.1	198	1.79766	Up	0.0434772	K	PREDICTED: ran-binding protein 1 homolog c-like [Ipomoea nil]	1	0.00162445	74.6	TK(1)EVPTEEK	2	0.5464	7
CSA020107.1	184	1.60855	Up	0.0390352	K	AT-rich interactive domain protein [Arabidopsis thaliana]	1	0.000454773	68.463	ATPAYK(1)ESIQSR	2	1.0454	6
CSA020590.1	125	2.45565	Up	0.000271	K	PREDICTED: 17.3 kDa class I heat shock protein-like [Nelumbo nucifera]	1	2.49e-11	140.91	LPENAK(1)VDQVK	2	1.0595	11
CSA020637.1	96	0.431096	Down	0.0165339	K	PREDICTED: ACT domain-containing protein ACR12 isoform X1 [Daucus carota subsp. sativus]	1	9.92e-17	82.877	DLGLDVAK(1)GTVTTEGSAK	2	0.74737	3
CSA020674.1	162	2.35741	Up	0.0226323	K	PREDICTED: endoplasmin homolog [Ziziphus jujuba]	1	0.0067764	52.391	GIGMTK(1)EDLIK	2	-1.736	1
CSA020674.1	357	2.8966	Up	0.000589454	K	PREDICTED: endoplasmin homolog [Ziziphus jujuba]	1	4.12e-05	91.62	NPK(1)EVTDEEYTK	2	0.16761	7
CSA021191.1	339	1.58777	Up	0.00536387	K	PREDICTED: annexin D1 [Eucalyptus grandis]	1	0.0074771	60.478	IIK(1)EEYHR	3	-0.85546	3
CSA021446.1	17	1.50702	Up	0.0297615	K	PREDICTED: 60S ribosomal protein L8-like [Jatropha curcas]	1	0.000605113	53.034	GAGSVFK(1)SHTHHR	4	-0.37789	1
CSA021528.1	42	1.96891	Up	0.0192352	K	PREDICTED: 40S ribosomal protein S8 isoform X2 [Zea mays]	1	0.00149768	93.162	LSSNK(1)TVR	2	-0.44431	7
CSA021619.1	247	1.59012	Up	0.0326035	K	PREDICTED: peptide methionine sulfoxide reductase A1 [Ricinus communis]	1	0.00400461	80.165	AALESK(1)ER	2	-1.6345	3
CSA021639.1	191	0.215162	Down	0.00043051	K	"PREDICTED: endo-1,3;1,4-beta-D-glucanase [Vitis vinifera]"	1	5.28e-06	60.489	FDEALNAK(1)PEVDGFVK	2	-0.01984	3
CSA021639.1	213	1.5114	Up	0.0492045	K	"PREDICTED: endo-1,3;1,4-beta-D-glucanase [Vitis vinifera]"	1	0.00113141	71.221	YK(1)DEDAGAVK	2	0.27423	9
CSA021656.1	151	2.03513	Up	0.00748173	K	PREDICTED: beta-galactosidase 8 [Vitis vinifera]	1	0.000268867	84.605	TDNEPFK(1)AEMK	2	0.17813	10
CSA021740.1	71	2.01111	Up	0.0203458	K	PREDICTED: MLP-like protein 328 [Juglans regia]	1	0.00266272	120.62	VETYK(1)ER	2	0.8622	6
CSA021791.1	385	1.68126	Up	0.0411629	K	PREDICTED: alcohol dehydrogenase class-3 [Daucus carota subsp. sativus]	1	0.00347876	61.344	GTAFGGFK(1)SR	2	0.40023	8
CSA022649.1	34	1.72594	Up	0.00665335	K	PREDICTED: probable glutathione S-transferase [Ziziphus jujuba]	1	0.000672678	90.15	YEYK(1)EEDLR	2	-0.89685	8
CSA022649.1	53	1.90296	Up	0.0237392	K	PREDICTED: probable glutathione S-transferase [Ziziphus jujuba]	1	6.39e-05	72.29	SSLLLEMNPVHK(1)K	3	-0.5576	3
CSA022696.1	488	1.6191	Up	0.0148709	K	PREDICTED: structural maintenance of chromosomes protein 1 [Vitis vinifera]	1	0.00165438	104.06	HK(1)EELTR	2	-0.57926	2
CSA022844.1	67	0.632062	Down	0.0302042	K	PREDICTED: probable histone H2B.1 [Juglans regia]	1	0.0115474	65.252	IYIFK(1)VLK	2	0.15582	11
CSA022929.1	282	1.552	Up	0.0167227	K	60S ribosomal protein L7a-1-like [Cajanus cajan]	1	0.000622313	95.358	LLAK(1)EAAQR	2	0.014249	4
CSA022992.1	10	0.128441	Down	0.000191584	K	PREDICTED: kirola-like [Erythranthe guttata]	1	1.78e-17	101.53	QVEIK(1)SDGDAFHEIFR	3	0.15897	3
CSA023089.1	156	1.75642	Up	0.0153132	K	PREDICTED: putative glucose-6-phosphate 1-epimerase [Citrus sinensis]	1	2.71e-12	75.215	DPDPK(1)NPLEGEEER	2	0.28287	12
CSA023182.1	128	1.80883	Up	0.0163333	K	"PREDICTED: ribosome-binding factor PSRP1, chloroplastic [Jatropha curcas]"	1	0.00143516	104.01	HVEEK(1)VGK	2	-0.37535	9
CSA023255.1	177	2.09588	Up	0.00483806	K	PREDICTED: peroxidase 3-like [Nelumbo nucifera]	1	0.000761903	95.815	FAAK(1)GLNLK	2	-0.43743	8
CSA023554.1	276	1.69008	Up	0.000614018	K	MALE GAMETOPHYTE DEFECTIVE 1 [Arabidopsis thaliana]	1	0.00498081	81.296	AQLEELK(1)K	2	2.2282	5
CSA023848.1	306	2.04943	Up	0.0173183	K	PREDICTED: peroxidase 4 [Citrus sinensis]	1	0.0172626	52.482	YYK(1)NLINQK	2	0.87854	6
CSA023848.1	53	2.09806	Up	0.000358732	K	PREDICTED: peroxidase 4 [Citrus sinensis]	1	0.000241651	93.345	SVVNSAVSK(1)EK	2	-0.1889	9
CSA024064.1	180	0.109649	Down	0.00121988	K	"PREDICTED: chlorophyll a-b binding protein 6A, chloroplastic [Nicotiana attenuata]"	1	1.46e-20	94.569	YPGGAFDPLGYSK(1)DPVK	2	-0.18031	3
CSA024064.1	85	0.642847	Down	0.0186877	K	"PREDICTED: chlorophyll a-b binding protein 6A, chloroplastic [Nicotiana attenuata]"	1	7.2e-07	120.06	YK(1)ESELIHCR	2	-0.21112	16
CSA025126.1	662	1.69014	Up	0.0433112	K	PREDICTED: protein SIEVE ELEMENT OCCLUSION B-like [Juglans regia]	1	0.00126507	114.97	SFK(1)DHHDK	2	0.76798	16
CSA025432.1	700	1.5805	Up	0.019822	K	PREDICTED: transmembrane 9 superfamily member 1 [Daucus carota subsp. sativus]	1	0.000204742	55.335	AGSCSSCAGK(1)VVGGK	2	2.4917	2
CSA025443.1	152	1.55553	Up	0.00220725	K	"PREDICTED: protein FATTY ACID EXPORT 3, chloroplastic-like isoform X1 [Nicotiana tabacum]"	1	7.62e-08	73.834	EYLSTAAEK(1)SPEPVK	2	-0.91567	6
CSA025443.1	121	1.52465	Up	0.0486798	K	"PREDICTED: protein FATTY ACID EXPORT 3, chloroplastic-like isoform X1 [Nicotiana tabacum]"	1	2.55e-05	97.463	ETSEQLK(1)IQAEK	2	-1.9027	7
CSA025687.1	121	1.75496	Up	0.00554827	K	PREDICTED: 60S ribosomal protein L23a [Cucumis melo]	1	0.00189315	101.43	MYDIQTK(1)K	2	0.72954	7
CSA026004.1	147	0.0396555	Down	0.0163425	K	"PREDICTED: oxygen-evolving enhancer protein 3-2, chloroplastic [Pyrus x bretschneideri]"	1	0.000207665	87.719	DIFNVK(1)GFIDK	2	0.15062	3
CSA026073.1	310	0.308775	Down	0.00376738	K	"PREDICTED: stromal 70 kDa heat shock-related protein, chloroplastic [Vitis vinifera]"	1	0.00221453	65.842	VVDWLAASFK(1)R	2	0.06375	5
CSA026073.1	321	1.60734	Up	0.0138238	K	"PREDICTED: stromal 70 kDa heat shock-related protein, chloroplastic [Vitis vinifera]"	1	0.0102647	89.123	DK(1)QALQR	2	-0.55516	7
CSA026349.1	14	0.159007	Down	0.00129189	K	PREDICTED: carbonic anhydrase 2 isoform X2 [Vitis vinifera]	1	6.25e-30	134.68	ATDSYEEAIAGLK(1)K	2	-0.86488	2
CSA026365.1	205	0.252627	Down	0.00612762	K	"PREDICTED: phosphoenolpyruvate carboxylase, housekeeping isozyme-like [Juglans regia]"	1	1.02e-17	103.79	DITPDDK(1)QELDEALQR	2	1.4477	3
CSA027334.1	139	1.52819	Up	0.0489921	K	PREDICTED: pathogenesis-related protein STH-2 [Theobroma cacao]	1	0.0115539	65.246	DK(1)AMGMFK	2	-3.1439	1
CSA027489.1	195	2.24094	Up	0.0394298	K	PREDICTED: putative germin-like protein 2-1 [Nelumbo nucifera]	1	1.07e-16	96.489	AVFGSNPK(1)ISDDVLAK	2	-1.0632	12
CSA027685.1	18	1.61199	Up	0.00401334	K	PREDICTED: erlin-1 [Sesamum indicum]	1	0.000823855	78.939	VVEK(1)EAETK	2	0.082784	7
CSA027991.1	29	1.84573	Up	0.019487	K	"PREDICTED: peptidyl-prolyl cis-trans isomerase FKBP16-4, chloroplastic isoform X3 [Beta vulgaris subsp.vulgaris]"	1	0.00429222	51.726	VGGGAEAVK(1)GSR	2	0.72457	1
CSA028143.1	326	0.410971	Down	0.0360264	K	"PREDICTED: ADP,ATP carrier protein 3, mitochondrial [Eucalyptus grandis]"	1	3.86e-05	74.987	YK(1)SSIDAFNQIIK	2	-0.54809	3
CSA028293.1	64	1.52195	Up	0.031531	K	"PREDICTED: probable aminopyrimidine aminohydrolase, mitochondrial isoform X2 [Citrus sinensis]"	1	0.0172517	52.49	LATPFEK(1)TK	2	0.80174	2
CSA028455.1	32	1.63742	Up	0.0343465	K	40S ribosomal protein S14-3 [Morus notabilis]	1	7.47e-05	61.409	EPK(1)EETVTLGPSVR	2	-0.99492	5
CSA028599.1	99	1.82261	Up	0.013863	K	PREDICTED: 40S ribosomal protein S15a-1-like [Gossypium hirsutum]	1	0.00369414	60.598	LNK(1)CGVISPR	2	-3.4613	6
CSA028748.1	333	0.56334	Down	0.0467198	K	"PREDICTED: elongation factor Tu, chloroplastic [Juglans regia]"	1	2.3e-08	84.759	VGETVDLVGLK(1)DTR	2	0.41613	6
CSA028806.1	119	1.69071	Up	0.00990017	K	"PREDICTED: ATP synthase subunit gamma, mitochondrial [Juglans regia]"	1	0.00211863	66.056	LNSGPDK(1)ENR	2	-1.271	5
CSA029342.1	70	1.51219	Up	0.0260227	K	PREDICTED: 40S ribosomal protein S3a [Sesamum indicum]	1	0.000640745	86.882	NIGK(1)TLVSR	2	0.017507	8
CSA029482.1	173	2.23395	Up	0.0051194	K	PREDICTED: thylakoid membrane protein slr0575 [Solanum tuberosum]	1	0.0154759	53.756	EK(1)CATPILK	2	-2.8201	1
CSA029580.1	276	1.58805	Up	0.00712114	K	PREDICTED: 26S protease regulatory subunit 7 homolog A isoform X2 [Nicotiana tabacum]	1	0.00294791	49.298	TVTEK(1)DFLDAVNK	2	-2.2094	2
CSA029877.1	95	0.190434	Down	0.00015903	K	PREDICTED: calmodulin-7 isoform X1 [Vitis vinifera]	1	7.23e-25	121.82	VFDK(1)DQNGFISAAELR	2	-2.6188	5
CSA030116.1	94	1.75167	Up	0.00742083	K	PREDICTED: aldehyde dehydrogenase family 7 member B4 isoform X2 [Populus euphratica]	1	0.00484246	76.774	AK(1)LQQLGR	2	-0.085706	4
CSA030173.1	89	1.6267	Up	0.0270624	K	PREDICTED: 14-3-3-like protein A [Theobroma cacao]	1	8.4e-06	80.746	GNEDHVSIIK(1)EYR	3	-0.25577	6
CSA030262.1	211	1.55836	Up	0.0407855	K	PREDICTED: proteasome subunit alpha type-3-like [Populus euphratica]	1	0.0101829	57.532	QAAK(1)TEIEK	2	-0.74963	1
CSA030281.1	170	3.22174	Up	0.00133268	K	PREDICTED: probable nucleoredoxin 1 isoform X1 [Prunus mume]	1	0.00509244	57.347	ELK(1)DQEEAAR	2	-0.13201	2
CSA030516.1	124	1.69881	Up	0.0267239	K	"PREDICTED: glycine--tRNA ligase 1, mitochondrial-like [Nicotiana sylvestris]"	1	0.00291533	84.615	DPK(1)ITEEK	2	-0.18098	6
CSA030638.1	22	0.379773	Down	0.044212	K	PREDICTED: farnesyl pyrophosphate synthase 1 [Arachis duranensis]	1	0.000133218	81.92	GLSVIDSYK(1)LLK	2	0.23408	2
CSA030644.1	61	0.370251	Down	0.00449432	K	"PREDICTED: ATP synthase subunit d, mitochondrial-like [Gossypium hirsutum]"	1	0.000144334	58.079	NK(1)ISTMTAEEYFSK	2	0.66314	2
CSA030644.1	73	0.311191	Down	0.0133424	K	"PREDICTED: ATP synthase subunit d, mitochondrial-like [Gossypium hirsutum]"	1	2.32e-11	67.685	ISTMTAEEYFSK(1)HPEVK	3	0.29766	2
CSA031106.1	163	1.74415	Up	0.0107415	K	PREDICTED: 60S ribosomal protein L6-1-like [Pyrus x bretschneideri]	1	0.00532584	75.696	YFAK(1)QVEK	2	0.51799	8
CSA031106.1	181	1.50819	Up	0.00686286	K	PREDICTED: 60S ribosomal protein L6-1-like [Pyrus x bretschneideri]	1	2.22e-05	79.639	GEGEFFEAEK(1)EEK	2	0.29763	4
CSA032136.1	90	0.215602	Down	0.00437976	K	PREDICTED: 60S acidic ribosomal protein P0 [Vitis vinifera]	1	5.87e-07	72.681	GTVEIITPVELIK(1)K	2	0.19212	3
CSA032691.1	219	1.88159	Up	0.000735097	K	PREDICTED: 60S ribosomal protein L6-1-like [Pyrus x bretschneideri]	1	0.00210666	105.81	NVLPQEK(1)K	2	-0.85831	8
CSA032793.1	588	1.56678	Up	0.0314551	K	PREDICTED: luminal-binding protein 5 [Theobroma cacao]	1	0.00201661	89.698	NQVSDK(1)DK	2	0.59799	10
CSA032793.1	594	1.78448	Up	0.00397431	K	PREDICTED: luminal-binding protein 5 [Theobroma cacao]	1	0.000290316	100.82	LADK(1)LESDEK	2	-1.5869	10
CSA032793.1	88	1.60764	Up	0.0434858	K	PREDICTED: luminal-binding protein 5 [Theobroma cacao]	1	5.85e-06	59.728	LIGEAAK(1)NQAAVNPER	2	1.0738	2
CSA032793.1	125	1.83367	Up	0.00495223	K	PREDICTED: luminal-binding protein 5 [Theobroma cacao]	1	0.00609944	63.673	LAPYK(1)IVNK	2	-1.3532	3
CSA032793.1	377	1.5298	Up	0.0194646	K	PREDICTED: luminal-binding protein 5 [Theobroma cacao]	1	0.00448681	66.568	IPK(1)VQQLLK	2	1.7664	2
CSA032813.1	17	1.55315	Up	0.0085834	K	"PREDICTED: ribosome-recycling factor, chloroplastic [Nelumbo nucifera]"	1	0.000158679	105.98	QVEEGK(1)VALR	2	-0.42445	15
CSA033259.1	119	0.0589093	Down	0.0124577	K	"PREDICTED: oxygen-evolving enhancer protein 2, chloroplastic-like [Nelumbo nucifera]"	1	1.09e-12	102.52	WNPSK(1)EVEFPGQVLR	2	1.3881	7
CSA033259.1	247	1.59818	Up	0.0310213	K	"PREDICTED: oxygen-evolving enhancer protein 2, chloroplastic-like [Nelumbo nucifera]"	1	0.00215786	114.78	AQAGDK(1)R	2	1.2569	6
CSA033458.1	181	1.52541	Up	0.0142971	K	PREDICTED: nucleoside diphosphate kinase 3-like [Nicotiana tabacum]	1	9.42e-17	97.45	LIGATDPQK(1)SEPGTIR	2	-1.0545	8
CSA033628.1	1747	1.52774	Up	0.00674117	K	PREDICTED: putative ABC transporter C family member 15 [Ziziphus jujuba]	1	0.000342522	82.261	DAIK(1)EESGGK	2	1.8415	14
CSA033628.1	1743	1.70313	Up	0.027458	K	PREDICTED: putative ABC transporter C family member 15 [Ziziphus jujuba]	1	0.00218338	56.205	GASYQQIK(1)DAIK	2	0.10933	4
CSA033628.1	1711	0.284423	Down	0.0039701	K	PREDICTED: putative ABC transporter C family member 15 [Ziziphus jujuba]	1	6.23e-10	91.812	VLPALNGK(1)LTGMAFR	2	-0.70886	7
CSA033673.1	55	1.58537	Up	0.016898	K	PREDICTED: 40S ribosomal protein S12 [Vitis vinifera]	1	0.000282882	77.062	GLHEGAK(1)VIEK	3	0.41576	14
CSA033796.1	312	1.51025	Up	0.00983369	K	PREDICTED: hsp70-Hsp90 organizing protein 3-like [Ipomoea nil]	1	0.000290316	94.465	YDECIK(1)DCDK	2	-0.71265	9
CSA034340.1	92	1.80769	Up	0.018749	K	PREDICTED: NADP-dependent glyceraldehyde-3-phosphate dehydrogenase [Sesamum indicum]	1	8.42e-05	78.964	EHK(1)APIGECLVK	3	0.66579	10
CSA034381.1	248	2.18282	Up	0.0329687	K	PREDICTED: enolase [Populus euphratica]	1	0.0014877	42.947	TYDLNFK(1)EENNDGSQK	2	-1.6753	1
CSA034412.1	407	1.77511	Up	0.00544868	K	"PREDICTED: protochlorophyllide reductase, chloroplastic [Jatropha curcas]"	1	0.000815723	63.181	LSEEASDVEK(1)AR	2	0.71606	4
CSA034422.1	370	1.97619	Up	0.006674	K	PREDICTED: sucrose synthase 2 [Ziziphus jujuba]	1	0.000655926	130.77	TEK(1)GILR	2	-0.12386	2
CSA034838.1	39	1.85329	Up	0.00516045	K	"PREDICTED: 6-phosphogluconate dehydrogenase, decarboxylating 3 [Ziziphus jujuba]"	1	2.02e-05	105.2	TTSK(1)VDETVER	2	0.20443	8
CSA035369.1	26	0.270963	Down	0.0149388	K	"PREDICTED: LOW QUALITY PROTEIN: superoxide dismutase [Mn], mitochondrial-like [Malus domestica]"	1	5.68e-05	70.889	VVSWK(1)YASEVYEK	2	-2.8653	3
CSA035726.1	212	1.59533	Up	0.00378399	K	PREDICTED: 60S ribosomal protein L7-2-like [Ipomoea nil]	1	0.000853189	78.113	LK(1)APLGGLK	2	0.10978	4
CSA035726.1	7	1.64128	Up	0.00779099	K	PREDICTED: 60S ribosomal protein L7-2-like [Ipomoea nil]	1	0.000587267	108.24	AEAQAK(1)R	2	0.98923	9
CSA036031.1	84	1.59843	Up	0.0447847	K	PREDICTED: 2-alkenal reductase (NADP(+)-dependent)-like [Prunus mume]	1	0.0132467	55.261	AAPDMIDVVYK(1)R	2	0.99898	5
CSA036160.1	24	1.83796	Up	0.0130289	K	40S ribosomal protein S19-3 [Cajanus cajan]	1	0.00453101	82.671	AYAAHLK(1)R	2	0.57028	3
CSA036554.1	347	1.66531	Up	0.0227654	K	isocitrate dehydrogenase family protein [Populus trichocarpa]	1	0.00400461	80.165	AK(1)LDDNPR	2	0.44652	7
CSA036589.1	242	1.50227	Up	0.0202362	K	"tyrosine phosphatase, putative [Medicago truncatula]"	1	0.00136526	69.672	NAK(1)YEEALEK	2	0.92713	2
CSA036590.1	437	1.974	Up	0.0291323	K	"PREDICTED: ruBisCO large subunit-binding protein subunit beta, chloroplastic [Ziziphus jujuba]"	1	0.00677345	62.463	LASK(1)VDCIK	2	1.3966	3

## Sheet: common DCPs
Protein accession	Position	3hN/DN Ratio	Regulated Type	3hN/DN P value	3dN/DN Ratio	Regulated Type	3dN/DN P value	Amino acid	Protein description	Localization probability	PEP	Score	Modified sequence	Charge	Mass error [ppm]	MS/MS Count
CSA000260.1	188	2.0485	Up	0.000253938	1.84836	Up	0.0299994	K	PREDICTED: 60S ribosomal protein L13a-4 [Sesamum indicum]	1	0.00151831	114.89	AEK(1)IAEEK	2	0.44525	9
CSA000306.1	563	1.71693	Up	0.00139922	2.12609	Up	0.0317153	K	PREDICTED: LOW QUALITY PROTEIN: heat shock cognate 70 kDa protein 2-like [Jatropha curcas]	1	0.000250434	71.153	DEK(1)ISAK	2	-0.61528	3
CSA000627.1	121	0.489549	Down	0.0285983	0.156012	Down	0.00425907	K	"PREDICTED: oxygen-evolving enhancer protein 1, chloroplastic [Ziziphus jujuba]"	1	4.64e-74	128.88	GTGTANQCPTIEGGVDK(1)FAFK	3	-0.052301	11
CSA000963.1	563	1.70851	Up	0.00145699	2.10388	Up	0.031557	K	PREDICTED: heat shock cognate 70 kDa protein 2-like [Nicotiana tabacum]	1	0.000540204	84.821	DEK(1)ISAK	2	-0.61528	16
CSA001213.1	51	0.437702	Down	0.0250593	0.20797	Down	0.000753256	K	"PREDICTED: putative quinone-oxidoreductase homolog, chloroplastic [Ricinus communis]"	1	2.17e-41	151.56	LEATSLNPVDWK(1)IQK	2	0.25608	5
CSA001667.1	373	1.5841	Up	0.0124298	1.75224	Up	0.00550308	K	PREDICTED: elongation factor 1-alpha [Juglans regia]	1	2.91e-05	125.31	SGK(1)ELEK	2	-0.047458	17
CSA001667.1	366	0.463125	Down	0.0399474	0.402619	Down	0.03533	K	PREDICTED: elongation factor 1-alpha [Juglans regia]	1	0.00835147	53.08	FAEILTK(1)IDR	2	1.2122	2
CSA002108.1	304	0.307314	Down	0.000422675	0.0659088	Down	4.5e-05	K	PREDICTED: carbonic anhydrase 2 isoform X1 [Vitis vinifera]	1	2.73e-06	88.075	TLSLK(1)GGYYDFVK	2	-0.12949	5
CSA002213.1	21	1.75627	Up	0.00291619	1.56199	Up	0.0310038	K	PREDICTED: serpin-ZX-like [Malus domestica]	1	0.00030851	73.927	GK(1)DITELIASGR	2	-0.63932	9
CSA002568.1	193	0.464628	Down	0.00848083	0.226566	Down	0.0144823	K	NAD-dependent epimerase/dehydratase [Zea mays]	1	8.82e-17	97.904	ELLVGK(1)DDELLNTETK	2	0.9632	5
CSA002602.1	147	1.80019	Up	0.0151054	2.109	Up	0.00274335	K	PREDICTED: peptidyl-prolyl cis-trans isomerase [Ricinus communis]	1	5.75e-08	97.273	IVEGMDVVK(1)AIEK	2	-0.44087	27
CSA002602.1	132	0.567962	Down	0.0137077	0.301213	Down	0.000451573	K	PREDICTED: peptidyl-prolyl cis-trans isomerase [Ricinus communis]	1	0.000168437	59.227	TEWLDGK(1)HVVFGR	3	1.241	2
CSA003060.1	250	1.93029	Up	0.0475757	2.0103	Up	0.0455094	K	"PREDICTED: linoleate 13S-lipoxygenase 2-1, chloroplastic-like [Pyrus x bretschneideri]"	1	1.91e-05	62.203	LDPK(1)IYGAPESAITK	2	0.43195	8
CSA003078.1	72	1.82387	Up	0.0158738	1.70932	Up	0.0370116	K	PREDICTED: 14-3-3-like protein B [Cicer arietinum]	1	8.96e-20	149.23	ILSSIEQK(1)EESR	2	-0.64153	12
CSA003234.1	5	1.58315	Up	0.0190426	2.06704	Up	0.0176281	K	PREDICTED: transcription factor BTF3 homolog 4 [Citrus sinensis]	1	0.00188024	69.598	MNVEK(1)LMK	2	-0.2292	12
CSA003662.1	387	1.64003	Up	0.0095603	2.34222	Up	0.0171887	K	"PREDICTED: ribulose bisphosphate carboxylase/oxygenase activase, chloroplastic isoform X2 [Vitis vinifera]"	1	1.82e-35	147.1	EGPPTFEQPK(1)MTLEK	2	-0.8581	38
CSA005059.1	173	1.80206	Up	0.00140053	1.6601	Up	0.0205506	K	PREDICTED: putative lactoylglutathione lyase isoform X2 [Vitis vinifera]	1	0.00441758	66.692	FYEK(1)ALGMK	2	-0.28466	9
CSA005116.1	24	0.404135	Down	0.0187337	0.263531	Down	0.00593869	K	"PREDICTED: fructose-bisphosphate aldolase, cytoplasmic isozyme 1 [Theobroma cacao]"	1	1.42e-34	93.5	YIATPGK(1)GILAADESTGTIGK	3	-1.2103	8
CSA005456.1	97	1.67702	Up	0.00376145	1.59869	Up	0.00571904	K	"PREDICTED: myosin heavy chain, striated muscle [Citrus sinensis]"	1	0.00351115	68.847	ATEVYK(1)TSK	2	0.51914	5
CSA005866.1	165	1.72815	Up	0.00848247	2.00377	Up	0.0346438	K	"PREDICTED: PGR5-like protein 1A, chloroplastic [Ziziphus jujuba]"	1	7.25e-13	123.95	PIMSDQEYDK(1)LK	2	-1.0012	15
CSA005888.1	121	2.00194	Up	0.00425226	2.08127	Up	0.00946718	K	photosystem II Pbs27 protein [Medicago truncatula]	0.999971	0.0105743	80.219	KEK(1)ALLGR	2	-1.1317	3
CSA006747.1	7	0.563092	Down	0.0100688	0.384163	Down	0.00386204	K	PREDICTED: 2-alkenal reductase (NADP(+)-dependent)-like [Prunus mume]	1	0.000296053	74.392	EK(1)LGFDDAFNYK	2	0.0075864	4
CSA006880.1	40	1.6455	Up	0.0183397	1.77136	Up	0.00545971	K	copper ion-binding protein [Medicago truncatula]	0.999996	0.000420997	90.05	KIEQEK(1)LEK	2	0.94714	5
CSA007137.1	226	0.478984	Down	0.0391732	0.463419	Down	0.0252045	K	"PREDICTED: mitochondrial phosphate carrier protein 3, mitochondrial [Jatropha curcas]"	1	0.00627196	48.568	FVK(1)SEGILGLYK	2	0.49533	3
CSA007673.1	154	1.51271	Up	0.0267655	1.54267	Up	0.0322748	K	PREDICTED: RNA-binding protein 1 isoform X1 [Vitis vinifera]	1	0.000645994	83.948	PFVGYK(1)EVR	2	0.20895	9
CSA007747.1	494	1.86138	Up	0.000250343	1.51319	Up	0.0069631	K	PREDICTED: T-complex protein 1 subunit eta [Nelumbo nucifera]	1	0.000816421	90.15	SEK(1)ENAEIR	2	-1.2421	9
CSA007815.1	89	1.54217	Up	0.0151355	1.78541	Up	0.0210889	K	PREDICTED: hypersensitive-induced response protein 2 [Solanum tuberosum]	1	0.00034679	72.497	ASDAFYK(1)LSNTK	2	2.6099	9
CSA008625.1	608	1.95266	Up	0.000391246	1.75429	Up	0.000956496	K	"PREDICTED: glycine--tRNA ligase, mitochondrial 1-like [Nicotiana attenuata]"	1	0.00137425	54.898	IAK(1)SLTAAGISYK	2	1.1535	4
CSA009154.1	885	2.153	Up	0.00335832	1.75899	Up	0.0271064	K	PREDICTED: probable alpha-mannosidase At5g13980 [Vitis vinifera]	1	0.0064173	73.26	DEEFK(1)VLR	2	0.56878	9
CSA009227.1	252	1.59603	Up	0.0234931	2.14039	Up	0.00167015	K	PREDICTED: heat shock cognate 70 kDa protein 2-like [Nicotiana tabacum]	1	3.04e-06	112.83	MVNHFVQEFK(1)R	3	1.7873	22
CSA009600.1	88	1.64474	Up	0.0283462	1.89104	Up	0.043419	K	"PREDICTED: citrate synthase, glyoxysomal [Sesamum indicum]"	1	0.00805838	69.598	ITTGK(1)NDK	2	1.0942	2
CSA009793.1	282	1.58252	Up	0.000702401	1.77772	Up	0.0251518	K	"PREDICTED: ATP-dependent zinc metalloprotease FTSH 4, mitochondrial [Vitis vinifera]"	1	1.69e-14	107.5	LPK(1)GVLLVGPPGTGK	2	-1.1364	12
CSA010862.1	232	0.209656	Down	0.0101379	0.0645345	Down	0.00652749	K	"PREDICTED: chlorophyll a-b binding protein CP29.1, chloroplastic [Ricinus communis]"	1	2.69e-08	85.006	FFDPLGLASDPEK(1)K	2	0.14198	5
CSA011054.1	89	0.328998	Down	0.01247	0.247572	Down	0.0115544	K	"PREDICTED: thioredoxin M-type, chloroplastic [Eucalyptus grandis]"	1	2.93e-05	77.204	SIPTVLFFK(1)NGER	2	0.16205	5
CSA011441.1	48	1.53492	Up	0.0225563	1.73903	Up	0.0396954	K	"PREDICTED: 40S ribosomal protein S25-like, partial [Capsicum annuum]"	1	7.77e-09	86.214	VNNMVLFDK(1)ATYDK	2	-0.15649	13
CSA011735.1	26	0.37796	Down	0.0120676	0.339826	Down	0.0186993	K	PREDICTED: glutamate dehydrogenase 2 [Theobroma cacao]	1	0.00117362	70.942	LEK(1)SLLIPFR	2	-1.1876	4
CSA011908.1	172	1.72484	Up	0.00481046	1.66764	Up	0.0137464	K	"PREDICTED: probable fructose-bisphosphate aldolase 3, chloroplastic [Sesamum indicum]"	1	0.00389333	59.908	SAEYYK(1)QGAR	2	-0.068234	4
CSA011928.1	411	1.94858	Up	0.001166	2.00597	Up	0.004903	K	PREDICTED: elongation factor 2 [Citrus sinensis]	1	0.000389765	83.647	SDEK(1)DLMGK	2	-1.078	15
CSA011928.1	719	0.206039	Down	0.000816157	0.171621	Down	0.0101553	K	PREDICTED: elongation factor 2 [Citrus sinensis]	1	0.0010481	60.157	AK(1)ILSEEFGWDK	2	1.5583	2
CSA012375.1	135	1.85824	Up	0.0121734	1.97097	Up	0.000385871	K	PREDICTED: methyl-CpG-binding domain-containing protein 11-like [Nelumbo nucifera]	1	0.000223472	55.011	EK(1)DDIDEDGETAEEK	2	0.60636	1
CSA012532.1	710	1.51608	Up	0.0265806	1.56034	Up	0.0383049	K	"PREDICTED: transketolase, chloroplastic [Nelumbo nucifera]"	1	0.00528786	96.19	HIGSK(1)GK	2	0.34962	8
CSA012532.1	133	1.73378	Up	0.0440617	1.65529	Up	0.0136035	K	"PREDICTED: transketolase, chloroplastic [Nelumbo nucifera]"	1	0.000249787	94.692	YNPK(1)NPCWFNR	2	-0.067754	5
CSA012958.1	234	0.629976	Down	0.0425098	0.541474	Down	0.027876	K	"PREDICTED: protease Do-like 1, chloroplastic [Nelumbo nucifera]"	1	5.2e-09	89.231	VVGFDQDK(1)DVAVLR	2	0.093158	9
CSA012999.1	91	0.607543	Down	0.0280885	0.522259	Down	0.0290448	K	PREDICTED: 40S ribosomal protein S7 [Nelumbo nucifera]	1	0.000389854	70.889	FSGK(1)DVVLIATR	2	-1.213	2
CSA013341.1	216	2.18747	Up	0.00600888	1.64622	Up	0.0489397	K	PREDICTED: carbonic anhydrase 2-like [Citrus sinensis]	1	0.00904293	90.777	VAK(1)GTLK	2	-0.61091	11
CSA013341.1	188	1.95063	Up	0.000669856	1.67887	Up	0.00283963	K	PREDICTED: carbonic anhydrase 2-like [Citrus sinensis]	1	0.012508	86.086	DEEK(1)YAR	2	-0.80004	3
CSA013450.1	142	2.32799	Up	5.31e-05	1.96062	Up	0.00624115	K	PREDICTED: expansin-like A2 [Populus euphratica]	1	0.0176769	51.059	GMEEDLK(1)K	2	-3.2395	4
CSA013811.1	470	1.70872	Up	0.000853477	1.84254	Up	0.0226447	K	PREDICTED: heat shock cognate protein 80 [Ziziphus jujuba]	1	1.87e-07	70.197	EGQSDIYYITGESK(1)K	2	2.9805	6
CSA014079.1	53	1.69292	Up	0.0151387	1.70848	Up	0.012982	K	PREDICTED: transcription factor Pur-alpha 1 [Vitis vinifera]	1	0.0143781	54.539	ISEK(1)TSATR	2	0.30537	2
CSA015476.1	127	2.62778	Up	0.00177877	2.96527	Up	0.00965917	K	PREDICTED: cysteine synthase [Vitis vinifera]	1	0.000718831	96.19	GMK(1)GAVQK	2	-2.4363	7
CSA015733.1	117	0.225827	Down	0.000999754	0.120625	Down	0.000229281	K	"PREDICTED: ATP synthase delta chain, chloroplastic [Nicotiana tomentosiformis]"	1	3.11e-05	98.105	FFVNPTIDLEK(1)K	2	0.68834	3
CSA015797.1	211	1.6113	Up	0.0278873	1.59593	Up	0.0297052	K	PREDICTED: 60S ribosomal protein L7a-1 [Nelumbo nucifera]	1	0.000484584	79.148	NEDK(1)MEFSR	2	-0.16404	8
CSA017084.1	3	1.5358	Up	0.0221684	1.69017	Up	0.00257134	K	PREDICTED: probable aquaporin PIP2-8 [Tarenaya hassleriana]	1	6.35e-10	92.939	SK(1)EVSEEGQTQHGK	2	-0.71836	7
CSA017430.1	305	0.396236	Down	0.000642069	0.242344	Down	0.000892662	K	"PREDICTED: chloroplast stem-loop binding protein of 41 kDa a, chloroplastic-like [Populus euphratica]"	1	0.0118115	47.706	ILESLK(1)VPVAV	2	-0.22258	1
CSA017603.1	65	1.83776	Up	0.021293	1.84197	Up	0.0142734	K	PREDICTED: beta-galactosidase-like [Malus domestica]	1	0.00635398	63.216	VSFK(1)EGIIK	2	-0.85754	4
CSA017776.1	253	0.413451	Down	0.00810122	0.450416	Down	0.0423496	K	"PREDICTED: glucose-1-phosphate adenylyltransferase small subunit, chloroplastic/amyloplastic [Nicotiana sylvestris]"	1	8.5e-05	60.55	ATAFGLMK(1)IDEEGR	2	0.003065	2
CSA018288.1	182	0.601363	Down	0.0331897	0.557287	Down	0.0482389	K	"PREDICTED: 2-Cys peroxiredoxin BAS1, chloroplastic [Juglans regia]"	1	7.38e-13	115.12	YPLISDVTK(1)SISK	2	-0.86895	18
CSA018835.1	101	2.17885	Up	0.048827	2.57799	Up	0.0209	K	PREDICTED: ureidoglycolate hydrolase [Vigna radiata var. radiata]	1	0.0010991	63.091	GGEDLSSVFVK(1)K	2	4.2317	5
CSA019899.1	51	1.59425	Up	0.0200808	1.64872	Up	0.00986058	K	PREDICTED: 14-3-3 protein 7 [Jatropha curcas]	1	2.23e-05	98.406	ILSSIEQK(1)EEGK	2	-2.5201	8
CSA020587.1	84	0.208152	Down	9.87e-05	0.166685	Down	0.000566663	K	"PREDICTED: ribulose bisphosphate carboxylase small chain, chloroplastic isoform X1 [Juglans regia]"	1	9.89e-13	125.54	PQLGK(1)EVDYLIR	2	-1.1796	6
CSA020605.1	190	1.57751	Up	0.00738847	1.74926	Up	0.0279826	K	ribulose bisphosphate carboxylase large chain (chloroplast) [Camellia crapnelliana]	1	0.00149768	93.162	DDYVEK(1)DR	2	0.80007	73
CSA021656.1	340	2.82537	Up	0.0216975	2.27023	Up	0.00826595	K	PREDICTED: beta-galactosidase 8 [Vitis vinifera]	1	0.0133169	84.916	DVHK(1)AIK	2	0.5615	5
CSA021739.1	91	1.5537	Up	0.0418235	2.2443	Up	0.0460247	K	NAD(P)-binding Rossmann-fold superfamily protein [Arabidopsis thaliana]	1	2.49e-42	105.01	ALDLASKPEGTGTPTK(1)DFK	3	0.7211	8
CSA022360.1	151	1.72608	Up	0.0215891	1.65651	Up	0.0193027	K	PREDICTED: methyl-CpG-binding domain-containing protein 11 isoform X1 [Vitis vinifera]	1	0.000823855	78.939	GNAAK(1)EIEK	2	-1.1571	10
CSA022412.1	499	1.83429	Up	0.015723	1.78853	Up	0.0183948	K	"PREDICTED: phosphoglucomutase, cytoplasmic [Daucus carota subsp. sativus]"	1	0.000202257	78.324	LYIEQYEK(1)DTSK	2	-0.38998	8
CSA022564.1	28	2.15399	Up	0.00570425	2.72331	Up	0.0237249	K	PREDICTED: S-formylglutathione hydrolase [Jatropha curcas]	1	0.00384597	49.448	MYDYVVK(1)ELPK	2	1.3262	6
CSA022823.1	40	2.45485	Up	0.0421456	1.82193	Up	0.028444	K	PREDICTED: GTP-binding nuclear protein Ran-3-like [Vigna radiata var. radiata]	1	0.000978088	103.01	HLTGEFEK(1)K	2	-0.074839	4
CSA022844.1	132	0.178641	Down	0.00123991	0.102641	Down	0.00340314	K	PREDICTED: probable histone H2B.1 [Juglans regia]	1	2.4e-23	101.78	LVLPGELAK(1)HAVSEGTK	3	-0.27388	14
CSA022844.1	62	0.15679	Down	0.000232572	0.105907	Down	0.000240251	K	PREDICTED: probable histone H2B.1 [Juglans regia]	1	5.46e-09	130.98	SVETYK(1)IYIFK	3	4.1425	13
CSA022929.1	252	2.13612	Up	0.00661772	2.24382	Up	0.00268206	K	60S ribosomal protein L7a-1-like [Cajanus cajan]	1	0.000831863	74.611	ANFNDK(1)YDEYR	2	-0.65683	8
CSA022929.1	83	1.92673	Up	0.0189645	1.90971	Up	0.00142074	K	60S ribosomal protein L7a-1-like [Cajanus cajan]	1	0.00384194	67.838	WPK(1)VVQIQR	2	-1.4912	5
CSA024499.1	433	1.8063	Up	0.0326397	1.69214	Up	0.0391218	K	"PREDICTED: putative aconitate hydratase, cytoplasmic [Elaeis guineensis]"	1	0.00400461	80.165	EQHDK(1)VAK	2	0.35501	5
CSA024768.1	416	1.60195	Up	0.0220108	2.0493	Up	0.000860259	K	PREDICTED: leukotriene A-4 hydrolase homolog isoform X1 [Nelumbo nucifera]	1	0.0100193	61.161	PAFDDFLK(1)K	2	-0.31476	2
CSA024921.1	4	1.82061	Up	0.00222842	1.70759	Up	0.018174	K	PREDICTED: glutamate--glyoxylate aminotransferase 2-like [Juglans regia]	1	4.26e-12	96.489	SPK(1)ALDYESLNENVK	2	-2.1488	9
CSA025110.1	238	0.523452	Down	0.0300376	0.505629	Down	0.0193393	K	"PREDICTED: ferredoxin--NADP reductase, leaf isozyme, chloroplastic [Ricinus communis]"	1	0.00394418	55.314	MFFEK(1)YDDYK	2	-0.63755	7
CSA025676.1	248	0.408426	Down	0.0148135	0.301522	Down	0.0107417	K	"PREDICTED: UPF0603 protein At1g54780, chloroplastic [Cucumis melo]"	1	3.45e-21	80.316	LVAAIDGLPDTGGPSFK(1)DNK	3	-0.11945	9
CSA025687.1	33	1.61868	Up	0.0100093	1.80575	Up	0.0336941	K	PREDICTED: 60S ribosomal protein L23a [Cucumis melo]	1	0.00535074	80.165	SGSSTFK(1)K	2	4.1837	9
CSA026219.1	141	1.51368	Up	0.00799821	2.05883	Up	0.0044526	K	PREDICTED: alpha-galactosidase 3 [Malus domestica]	1	0.00197879	51.359	ALADYVHEK(1)GLK	3	-0.27325	2
CSA026341.1	354	1.59508	Up	0.0105347	2.31339	Up	0.00772886	K	PREDICTED: patellin-3-like [Gossypium arboreum]	1	0.00357344	68.657	IQFLEK(1)SIR	2	1.633	5
CSA026686.1	202	1.82394	Up	0.0076482	1.72995	Up	0.00995693	K	PREDICTED: auxin-binding protein ABP19a [Eucalyptus grandis]	1	1.2e-07	118.28	VTFLDDAQVK(1)K	2	-1.1256	35
CSA027461.1	255	1.71647	Up	0.024065	1.58722	Up	0.0470003	K	"PREDICTED: calcium sensing receptor, chloroplastic isoform X1 [Citrus sinensis]"	1	5.97e-06	67.136	FTGFSNDIK(1)EASNK	2	1.6519	9
CSA027795.1	276	0.339686	Down	0.00659576	0.240544	Down	0.0229564	K	PREDICTED: monodehydroascorbate reductase isoform X1 [Vitis vinifera]	1	1.01e-05	56.817	GQVEEEK(1)GGIETDSFFK	2	1.5489	2
CSA027795.1	269	0.499364	Down	0.00660769	0.370954	Down	0.00369444	K	PREDICTED: monodehydroascorbate reductase isoform X1 [Vitis vinifera]	1	3.23e-23	128.95	PLTTLFK(1)GQVEEEK	2	0.11229	10
CSA027825.1	130	0.217084	Down	0.00488291	0.159313	Down	0.0163716	K	"PREDICTED: peroxiredoxin-2E-1, chloroplastic [Nelumbo nucifera]"	1	7.27e-06	84.753	HLPSFVEK(1)AAELK	2	-0.30752	10
CSA028194.1	295	1.99422	Up	0.000648497	1.98601	Up	0.000223674	K	"PREDICTED: ATP-dependent zinc metalloprotease FTSH, chloroplastic [Jatropha curcas]"	1	3.99e-06	64.565	IPK(1)GCLLVGPPGTGK	2	-0.21367	4
CSA028552.1	371	0.395326	Down	0.0222096	0.472279	Down	0.0324416	K	"PREDICTED: ribulose bisphosphate carboxylase/oxygenase activase, chloroplastic-like isoform X1 [Nelumbo nucifera]"	1	2.6e-11	109	WISSIGVESIGK(1)R	2	1.5	7
CSA028843.1	218	1.69332	Up	0.0259921	1.98499	Up	0.00961852	K	"PREDICTED: heme-binding-like protein At3g10130, chloroplastic isoform X2 [Theobroma cacao]"	1	0.00221735	47.506	YGSNLPLPK(1)DPSVK	2	0.78722	2
CSA030173.1	36	0.302139	Down	0.0049009	0.327105	Down	0.0168214	K	PREDICTED: 14-3-3-like protein A [Theobroma cacao]	1	1.7e-07	68.481	VAK(1)TVDVEELTVEER	2	-0.21015	4
CSA030262.1	237	1.90695	Up	0.000784953	1.69802	Up	0.0174773	K	PREDICTED: proteasome subunit alpha type-3-like [Populus euphratica]	1	0.00247532	64.82	IIYK(1)VHDEAK	2	2.7347	6
CSA030367.1	588	1.85679	Up	0.00300455	1.6121	Up	0.0174116	K	PREDICTED: luminal-binding protein 5 [Ricinus communis]	1	0.00345121	82.426	NQISDK(1)DK	2	-0.94255	8
CSA031781.1	159	2.05746	Up	0.00250929	1.53566	Up	0.0165336	K	PREDICTED: adenosylhomocysteinase [Ziziphus jujuba]	1	0.000358602	94.692	AEEEFEK(1)CGK	2	-1.5091	13
CSA032584.1	110	1.64863	Up	0.0200251	1.5688	Up	0.015945	K	PREDICTED: 60S ribosomal protein L24-like [Jatropha curcas]	1	0.00203051	74.92	DAAQEAVK(1)K	2	-4.1143	4
CSA032793.1	170	1.64765	Up	0.0098771	1.66524	Up	0.00120486	K	PREDICTED: luminal-binding protein 5 [Theobroma cacao]	1	0.00199048	68.847	ETAEAFLGK(1)K	2	1.695	9
CSA033796.1	261	1.57878	Up	0.0331154	1.58524	Up	0.0375987	K	PREDICTED: hsp70-Hsp90 organizing protein 3-like [Ipomoea nil]	1	0.00389333	59.908	EK(1)EAGNAAYK	2	-0.31595	1
CSA033864.1	159	0.453727	Down	0.00773596	0.508497	Down	0.0324419	K	"PREDICTED: photosystem I reaction center subunit N, chloroplastic-like [Gossypium hirsutum]"	1	9.29e-05	66.989	FLSEDLELECK(1)GK	2	-0.28676	5
CSA034037.1	424	1.80249	Up	0.00281287	1.79584	Up	0.0277563	K	PREDICTED: hydroquinone glucosyltransferase-like [Nicotiana sylvestris]	1	0.0110645	45.28	VVK(1)GLMEGEEGK	2	-2.2525	4
CSA034503.1	16	1.71302	Up	0.0129084	1.61679	Up	0.0112909	K	PREDICTED: DNA ligase 1 [Camelina sativa]	1	0.0143434	43.03	VEPK(1)STEETTSK	2	-0.57492	1
CSA034956.1	17	1.67823	Up	0.0181439	1.60811	Up	0.0240368	K	ATP synthase CF1 beta chain (chloroplast) [Camellia crapnelliana]	1	1.75e-37	136.99	INPATSGPGVSVLEK(1)K	3	0.029329	26
CSA035141.1	32	1.52243	Up	0.0112292	1.5422	Up	0.00969315	K	PREDICTED: histone H4-like [Zea mays]	1	4.93e-05	88.021	DNIQGITK(1)PAIR	2	1.3838	9
CSA035147.1	485	1.96074	Up	0.0186657	2.28335	Up	0.0418647	K	PREDICTED: importin subunit alpha [Nicotiana attenuata]	1	2.15e-17	84.508	IENLQSHDNNEIYEK(1)AVK	3	4.0419	5
CSA036135.1	87	1.96773	Up	0.00210787	1.6235	Up	0.024717	K	PREDICTED: 60S ribosomal protein L12 [Vitis vinifera]	1	0.00463589	97.602	ALK(1)EPER	2	0.14947	13
CSA036589.1	299	0.459876	Down	0.00718656	0.234444	Down	0.00221135	K	"tyrosine phosphatase, putative [Medicago truncatula]"	1	0.00120212	62.088	DALEAGFEDFK(1)R	2	1.5207	5
CSA036938.1	216	0.102903	Down	0.000109255	0.045174	Down	7.93e-05	K	ribulose-1 (chloroplast) [Carpinus putoensis]	1	9.14e-248	249.16	GGLDFTK(1)DDENVNSQPFMR	2	0.1089	29

## Sheet: specific DCPs at 3dNvsDN
Protein accession	Position	3dN/DN Ratio	Regulated Type	3dN/DN P value	Amino acid	Protein description	Localization probability	PEP	Score	Modified sequence	Charge	Mass error [ppm]	MS/MS Count
CSA000107.1	124	1.66828	Up	0.0207567	K	"PREDICTED: photosystem I reaction center subunit III, chloroplastic-like [Daucus carota subsp. sativus]"	1	0.00126781	111.74	ATMEK(1)TSR	2	-0.22016	27
CSA000231.1	231	1.5896	Up	0.0479433	K	PREDICTED: haloacid dehalogenase-like hydrolase domain-containing protein At3g48420 [Pyrus x bretschneideri]	1	0.00687454	52.247	IK(1)IFAGDVVPR	2	0.085527	5
CSA000306.1	539	2.21305	Up	0.00404155	K	PREDICTED: LOW QUALITY PROTEIN: heat shock cognate 70 kDa protein 2-like [Jatropha curcas]	1	0.000875405	73.248	SEDEEHK(1)K	3	-0.81366	4
CSA000531.1	174	0.165245	Down	0.0141085	K	"PREDICTED: 20 kDa chaperonin, chloroplastic-like [Nicotiana tabacum]"	1	2.77e-32	103.71	VAEAEEK(1)TAGGLLLTEASK	3	0.58017	8
CSA000531.1	167	1.57574	Up	0.0294801	K	"PREDICTED: 20 kDa chaperonin, chloroplastic-like [Nicotiana tabacum]"	1	1.49e-06	113.22	VLIK(1)VAEAEEK	2	0.54144	16
CSA000790.1	102	1.55235	Up	0.0178549	K	PREDICTED: methyl-CpG-binding domain-containing protein 11 [Citrus sinensis]	1	1.5e-10	94.487	DSK(1)DTEATAEEIEGK	2	0.050678	8
CSA000795.1	207	1.79243	Up	0.000326816	K	"PREDICTED: phosphoribulokinase, chloroplastic-like [Populus euphratica]"	1	7.38e-14	122.15	FAWK(1)IQR	2	0.082815	16
CSA000795.1	223	0.211803	Down	0.00725166	K	"PREDICTED: phosphoribulokinase, chloroplastic-like [Populus euphratica]"	1	3.48e-07	68.277	GHSLESIK(1)ASIEAR	3	0.75197	2
CSA000931.1	285	1.77649	Up	0.00449072	K	PREDICTED: cinnamoyl-CoA reductase 1 [Ipomoea nil]	1	0.00753095	51.286	LPK(1)DTQPGLLR	2	0.86397	5
CSA001272.1	247	0.311568	Down	0.0164673	K	catalase isozyme 3 [Nicotiana tabacum]	1	4.59e-24	130.01	PTCGVK(1)CLLDDEAIK	2	-0.80507	6
CSA001667.1	51	1.70426	Up	0.022486	K	PREDICTED: elongation factor 1-alpha [Juglans regia]	1	0.00194786	93.429	EAAEMNK(1)R	2	-0.79793	8
CSA001723.1	212	2.004	Up	0.000319934	K	"PREDICTED: probable ribose-5-phosphate isomerase 3, chloroplastic [Nicotiana tomentosiformis]"	1	7.23e-10	110.92	LQELFK(1)GEGVDAK	2	-1.5426	17
CSA001820.1	21	1.54237	Up	0.0271395	K	PREDICTED: mitochondrial outer membrane protein porin of 34 kDa [Nicotiana attenuata]	1	2.28e-15	138.24	DLLYK(1)DYQSDHK	2	-0.91756	26
CSA001820.1	97	1.61311	Up	0.0493452	K	PREDICTED: mitochondrial outer membrane protein porin of 34 kDa [Nicotiana attenuata]	1	0.00282618	58.172	TILSFK(1)VPDQR	2	2.6132	9
CSA002530.1	306	1.55063	Up	0.0218235	K	PREDICTED: U3 small nucleolar RNA-associated protein 25 [Jatropha curcas]	1	0.00345121	82.426	DAAEK(1)EEK	2	1.2906	5
CSA002549.1	419	1.73807	Up	0.00775721	K	"PREDICTED: peptidyl-prolyl cis-trans isomerase, chloroplastic [Ziziphus jujuba]"	1	0.00041125	70.089	IAGVK(1)ALDSVER	2	1.7226	9
CSA002844.1	68	1.89703	Up	0.0204227	K	PREDICTED: 60S ribosomal protein L23a [Citrus sinensis]	1	0.00590339	47.971	NK(1)LDHYQILK	3	-0.20129	1
CSA003143.1	486	1.61941	Up	5.69e-05	K	PREDICTED: guanylate-binding protein 2 [Vitis vinifera]	1	0.0184125	84.244	AFEDFK(1)R	2	-0.35167	5
CSA003213.1	237	0.445426	Down	0.0212618	K	"PREDICTED: thylakoid lumenal 29 kDa protein, chloroplastic [Vitis vinifera]"	1	7.26e-09	104.17	VPLWAK(1)ASVQEMK	2	-0.98854	13
CSA003213.1	135	1.54723	Up	0.000803777	K	"PREDICTED: thylakoid lumenal 29 kDa protein, chloroplastic [Vitis vinifera]"	1	0.000974836	61.11	ATK(1)SGGPNGSVR	2	0.24112	2
CSA003232.1	237	1.66175	Up	0.00747546	K	PREDICTED: elongation factor 1-gamma [Vitis vinifera]	1	0.000208349	104.82	KPTQPK(1)EAAK	2	0.14223	8
CSA003650.1	112	1.72552	Up	0.0422812	K	"PREDICTED: ferredoxin-dependent glutamate synthase, chloroplastic [Ricinus communis]"	1	0.00413083	67.207	DDNLMK(1)EAK	2	-0.94675	2
CSA003654.1	397	1.64164	Up	0.00260381	K	"PREDICTED: ferredoxin-dependent glutamate synthase, chloroplastic [Vitis vinifera]"	1	0.00749865	61.161	DLLEFK(1)SDR	2	-0.44314	7
CSA003658.1	395	1.65315	Up	0.00129901	K	"PREDICTED: ribulose bisphosphate carboxylase/oxygenase activase, chloroplastic isoform X1 [Vitis vinifera]"	1	5.92e-08	101.32	WVSGVGVDTIGK(1)K	2	-1.2886	18
CSA003658.1	411	1.84288	Up	0.033572	K	"PREDICTED: ribulose bisphosphate carboxylase/oxygenase activase, chloroplastic isoform X1 [Vitis vinifera]"	1	1.04e-59	169.94	EGPPTFEQPK(1)MTVEK	2	2.4252	31
CSA003662.1	371	1.9839	Up	0.00250555	K	"PREDICTED: ribulose bisphosphate carboxylase/oxygenase activase, chloroplastic isoform X2 [Vitis vinifera]"	1	3.09e-06	89.231	WISGAGVDTIGK(1)K	2	1.4148	37
CSA003662.1	377	1.70272	Up	0.0191778	K	"PREDICTED: ribulose bisphosphate carboxylase/oxygenase activase, chloroplastic isoform X2 [Vitis vinifera]"	1	6.31e-24	129.15	LVNSK(1)EGPPTFEQPK	3	0.11774	45
CSA003662.1	302	1.94863	Up	0.00613298	K	"PREDICTED: ribulose bisphosphate carboxylase/oxygenase activase, chloroplastic isoform X2 [Vitis vinifera]"	1	2.61e-07	125.97	MEK(1)FYWAPNREDR	3	-0.75864	32
CSA004654.1	63	0.275531	Down	0.0293591	K	PREDICTED: glutathione S-transferase T1 [Nelumbo nucifera]	1	0.000134127	51.591	AK(1)IDSVLDWHHSNLR	4	2.0311	2
CSA004763.1	63	1.75527	Up	0.00675082	K	"PREDICTED: ribulose bisphosphate carboxylase small chain, chloroplastic-like [Juglans regia]"	1	0.0170089	50.04	VWPPLGLK(1)K	2	0.20769	9
CSA004763.1	144	1.63037	Up	0.027838	K	"PREDICTED: ribulose bisphosphate carboxylase small chain, chloroplastic-like [Juglans regia]"	1	0.00864242	94.262	EVEECK(1)K	2	-0.13457	22
CSA004763.1	160	1.53836	Up	0.00188101	K	"PREDICTED: ribulose bisphosphate carboxylase small chain, chloroplastic-like [Juglans regia]"	1	2.4e-08	147.52	IIGFDNK(1)R	2	-0.083949	55
CSA004763.1	110	1.71079	Up	0.00185931	K	"PREDICTED: ribulose bisphosphate carboxylase small chain, chloroplastic-like [Juglans regia]"	1	1.7e-32	162.31	EHNK(1)SPGYYDGR	3	-0.45482	80
CSA005888.1	116	1.73789	Up	0.0289766	K	photosystem II Pbs27 protein [Medicago truncatula]	1	0.000204433	87.184	ETSNTWVSK(1)YR	2	0.91255	5
CSA005888.1	169	2.19382	Up	0.0285433	K	photosystem II Pbs27 protein [Medicago truncatula]	1	3e-09	91.812	ILEEMDTAEK(1)ALSR	2	0.6115	22
CSA005963.1	57	1.71813	Up	0.029077	K	30S ribosomal protein S8 (chloroplast) [Camellia crapnelliana]	1	0.0131717	89.673	NILNLK(1)R	2	0.91327	6
CSA006542.1	113	1.51959	Up	0.0427096	K	"PREDICTED: ferredoxin-thioredoxin reductase, variable chain [Theobroma cacao]"	1	0.0154501	53.775	QYVVVWK(1)GK	2	1.8243	1
CSA007585.1	169	1.99879	Up	0.00610784	K	"PREDICTED: 50S ribosomal protein L29, chloroplastic [Gossypium raimondii]"	1	1.5e-05	66.387	LQEEEAAAEAK(1)EAK	2	0.93323	6
CSA007682.1	66	1.56556	Up	0.0119159	K	"PREDICTED: L-ascorbate peroxidase 3, peroxisomal [Ipomoea nil]"	1	1.833e-05	80.96	GESEGLLK(1)LPTDK	2	2.4816	8
CSA007722.1	437	1.69346	Up	0.0178026	K	"PREDICTED: 30S ribosomal protein S1-like, partial [Nicotiana tabacum]"	1	0.000225149	90.614	EK(1)EAEEAENSR	2	0.54158	9
CSA007724.1	253	1.571	Up	0.0445174	K	PREDICTED: titin-like isoform X1 [Gossypium hirsutum]	1	4.97e-05	50.831	EQPAVAEAK(1)GTVDTPPK	2	0.34783	4
CSA008044.1	157	1.58793	Up	0.0394375	K	PREDICTED: polyadenylate-binding protein RBP45-like [Ipomoea nil]	1	0.00119634	95.815	GAK(1)VVTDR	2	0.51626	7
CSA008456.1	168	1.52643	Up	0.0414285	K	PREDICTED: 3-isopropylmalate dehydratase large subunit-like isoform X1 [Ziziphus jujuba]	1	0.00306021	54.343	DLGDFK(1)ANPDYK	2	0.93556	3
CSA008885.1	30	1.6595	Up	0.000998302	K	PREDICTED: histone H2A.1-like [Prunus mume]	1	0.00125713	58.172	SIK(1)AGLQFPVGR	2	1.8537	9
CSA008945.1	373	1.69503	Up	0.0239488	K	"PREDICTED: ruBisCO large subunit-binding protein subunit beta, chloroplastic [Vitis vinifera]"	1	0.00129188	58.098	EEVGLTLDK(1)ADK	2	0.68784	9
CSA008945.1	71	1.70457	Up	0.00656159	K	"PREDICTED: ruBisCO large subunit-binding protein subunit beta, chloroplastic [Vitis vinifera]"	1	1.03e-05	101.89	DLYFNK(1)DGSAIK	2	1.0484	12
CSA008945.1	188	1.71109	Up	0.00971143	K	"PREDICTED: ruBisCO large subunit-binding protein subunit beta, chloroplastic [Vitis vinifera]"	1	0.00244698	64.918	TAK(1)ALVGELK	2	1.6267	10
CSA008945.1	515	1.67704	Up	0.0346949	K	"PREDICTED: ruBisCO large subunit-binding protein subunit beta, chloroplastic [Vitis vinifera]"	1	2.44e-23	129.77	VDSIK(1)ESLDNDEEK	2	-1.1179	18
CSA009025.1	131	0.246801	Down	0.000513926	K	PREDICTED: NADP-dependent malic enzyme [Sesamum indicum]	1	0.00103441	72.152	ILEVLK(1)NWPEK	2	0.77431	3
CSA009889.1	441	1.50419	Up	0.0105274	K	PREDICTED: serine hydroxymethyltransferase 4 [Sesamum indicum]	1	7.48e-08	113.22	GLVNNK(1)DIEELK	2	-0.77134	8
CSA009895.1	133	1.77277	Up	0.00032372	K	PREDICTED: aspartic proteinase-like isoform X1 [Juglans regia]	1	0.00421038	98.523	SYHK(1)IGK	2	-0.7209	9
CSA009927.1	475	1.85595	Up	0.00159848	K	PREDICTED: glycerol kinase-like [Sesamum indicum]	1	0.000439823	113.71	NEK(1)GEFLLR	2	-0.11491	10
CSA009966.1	80	1.90487	Up	0.0121148	K	"PREDICTED: fructose-bisphosphate aldolase 1, chloroplastic [Solanum pennellii]"	1	1.45e-49	161.21	GILAMDESNATCGK(1)R	2	-0.85685	32
CSA010160.1	146	1.85633	Up	0.00130088	K	"PREDICTED: dihydrolipoyl dehydrogenase 1, mitochondrial [Ricinus communis]"	1	0.00746719	75.109	GIEGLFK(1)K	2	-1.1529	12
CSA010160.1	201	1.57421	Up	0.0128785	K	"PREDICTED: dihydrolipoyl dehydrogenase 1, mitochondrial [Ricinus communis]"	1	0.00163936	69.815	SLPGITIDEK(1)R	2	1.3901	9
CSA010191.1	638	2.08074	Up	0.0185621	K	"PREDICTED: heat shock 70 kDa protein 6, chloroplastic [Gossypium arboreum]"	1	7.25e-12	75.548	LGELK(1)DAISGGSTQTMK	2	0.90141	10
CSA010519.1	83	1.77219	Up	0.0265494	K	"PREDICTED: peroxiredoxin Q, chloroplastic-like [Juglans regia]"	1	3.58e-12	97.797	GGVPPNFSLK(1)DQDGR	2	1.3483	58
CSA010519.1	73	2.20672	Up	0.00406668	K	"PREDICTED: peroxiredoxin Q, chloroplastic-like [Juglans regia]"	1	0.000233786	63.181	VNK(1)GGVPPNFSLK	2	0.46984	15
CSA010842.1	50	1.6472	Up	0.029788	K	"PREDICTED: acyl carrier protein 2, mitochondrial [Ricinus communis]"	1	4.39e-05	90.412	GSFLDK(1)SEVADR	2	0.30462	9
CSA011032.1	196	1.57129	Up	0.0258557	K	PREDICTED: 60S ribosomal protein L18a-like [Nicotiana tabacum]	1	0.000305527	89.673	FPLVFK(1)K	2	0.17921	4
CSA011054.1	59	1.61491	Up	0.00380637	K	"PREDICTED: thioredoxin M-type, chloroplastic [Eucalyptus grandis]"	1	0.00237797	65.157	EYAGK(1)ILCYK	2	-0.53132	8
CSA012055.1	237	1.94228	Up	0.00273259	K	"PREDICTED: 3-ketoacyl-CoA thiolase 2, peroxisomal [Solanum pennellii]"	1	0.00141874	67.519	FK(1)EEIIPVATK	2	-0.34983	8
CSA012185.1	283	0.323362	Down	0.00868498	K	PREDICTED: adenosine kinase 2 [Vitis vinifera]	1	0.000732299	75.819	LFPVILLPK(1)EK	2	-0.023937	7
CSA012222.1	347	1.98111	Up	0.0213893	K	"PREDICTED: protein RETICULATA-RELATED 3, chloroplastic-like [Nicotiana tabacum]"	1	0.00206112	44.252	QLVTDEAGLAAEK(1)EK	2	3.1078	2
CSA012532.1	480	1.75362	Up	0.00231755	K	"PREDICTED: transketolase, chloroplastic [Nelumbo nucifera]"	1	3.71e-26	146.79	MFGDFQK(1)NTPEER	2	-0.94508	35
CSA013503.1	51	1.94538	Up	0.00744268	K	PREDICTED: histone H1 [Vitis vinifera]	1	0.0101371	89.296	EK(1)DGSSR	2	1.5771	5
CSA013547.1	326	1.7328	Up	0.0183802	K	PREDICTED: heat shock cognate protein 80 [Ziziphus jujuba]	1	0.00156813	70.942	APFDLFDTK(1)K	2	-0.57685	7
CSA013811.1	316	1.60246	Up	0.00468975	K	PREDICTED: heat shock cognate protein 80 [Ziziphus jujuba]	1	0.00924611	72.138	AILFVPK(1)R	2	-1.2034	17
CSA013997.1	28	0.583128	Down	0.0220879	K	PREDICTED: galactinol synthase 1 [Vitis vinifera]	1	0.0147827	45.28	LSTTLNPGYSK(1)R	2	0.78622	1
CSA013997.1	277	0.583553	Down	0.0339354	K	PREDICTED: galactinol synthase 1 [Vitis vinifera]	1	0.0153617	46.796	YTGK(1)EVNMDR	2	1.4621	1
CSA013997.1	258	0.602399	Down	0.0269714	K	PREDICTED: galactinol synthase 1 [Vitis vinifera]	1	0.00147927	61.48	HRENIELEK(1)VK	3	-0.74361	2
CSA014195.1	53	1.50253	Up	0.0129372	K	PREDICTED: aspartate aminotransferase [Theobroma cacao]	1	0.00111955	59.227	VK(1)ELVWEPSVSR	2	1.8772	5
CSA014557.1	17	1.80386	Up	0.00857968	K	"PREDICTED: zeaxanthin epoxidase, chloroplastic-like isoform X2 [Daucus carota subsp. sativus]"	1	7.31e-07	68.972	SFSFK(1)DEDESQEVR	2	0.63682	2
CSA014753.1	197	1.81792	Up	0.0461633	K	PREDICTED: oligopeptide transporter 3 [Nicotiana tabacum]	1	0.000689493	105.1	ALHEK(1)EQK	2	1.1136	10
CSA015055.1	169	1.59378	Up	0.0125974	K	transmembrane protein [Arabidopsis thaliana]	1	4.98e-12	102.64	SVQAANK(1)EAEEQDR	2	1.1422	9
CSA015552.1	113	1.90414	Up	0.00256302	K	"PREDICTED: protein CURVATURE THYLAKOID 1D, chloroplastic isoform X2 [Jatropha curcas]"	1	0.00177394	91.318	YLIFK(1)ENR	2	1.535	10
CSA015996.1	478	1.61348	Up	0.0217633	K	"PREDICTED: glycine dehydrogenase (decarboxylating), mitochondrial [Nelumbo nucifera]"	1	0.00143593	119.29	VK(1)CADSK	2	-1.0372	8
CSA016043.1	880	1.9463	Up	0.00521179	K	"PREDICTED: ATP-dependent Clp protease ATP-binding subunit ClpA homolog CD4B, chloroplastic-like [Nicotiana tabacum]"	1	8.4e-06	84.365	LLEDSMAEK(1)MLAR	2	-0.73327	11
CSA016400.1	35	0.423468	Down	0.00753869	K	"PREDICTED: ferritin-1, chloroplastic-like [Eucalyptus grandis]"	1	0.00143593	111.81	FMK(1)YQNK	2	-0.60247	4
CSA016400.1	20	0.560067	Down	0.0383877	K	"PREDICTED: ferritin-1, chloroplastic-like [Eucalyptus grandis]"	1	0.000182358	97.813	FFK(1)ESSEEEREHAEK	4	1.9589	19
CSA016470.1	188	1.88288	Up	0.0447771	K	"dimethylallyl, adenosine tRNA methylthiotransferase [Arabidopsis thaliana]"	1	0.00417388	79.474	ILSSK(1)DVK	2	0.67052	7
CSA016826.1	165	1.78984	Up	0.0338472	K	PREDICTED: probable pyridoxal 5'-phosphate synthase subunit PDX1 [Daucus carota subsp. sativus]	1	5.22e-10	92.38	TK(1)GEAGTGNIIEAVR	2	-0.1026	9
CSA016853.1	176	0.471511	Down	0.0123484	K	PREDICTED: cinnamoyl-CoA reductase 1 [Vitis vinifera]	1	0.00118929	58.32	TLAEDAAWK(1)FTK	2	0.18008	5
CSA016983.1	454	1.85193	Up	0.00873674	K	"PREDICTED: protein TIC110, chloroplastic isoform X1 [Vitis vinifera]"	1	0.000916114	87.323	NIFGLGK(1)R	2	1.3048	7
CSA017776.1	273	1.60333	Up	0.0452636	K	"PREDICTED: glucose-1-phosphate adenylyltransferase small subunit, chloroplastic/amyloplastic [Nicotiana sylvestris]"	1	0.0080672	63.419	GEQLK(1)AMK	2	-0.57955	10
CSA017891.1	356	1.85746	Up	0.00624821	K	PREDICTED: glyoxysomal fatty acid beta-oxidation multifunctional protein MFP-a [Jatropha curcas]	1	0.00418301	67.113	FEK(1)TLSLLK	2	-0.28745	2
CSA017933.1	120	1.56028	Up	0.0164015	K	PREDICTED: proteasome subunit alpha type-2-A [Ipomoea nil]	1	0.00141874	67.519	NVSNAK(1)TFLEK	2	1.8122	5
CSA017933.1	43	0.470137	Down	0.0313198	K	PREDICTED: proteasome subunit alpha type-2-A [Ipomoea nil]	1	0.000661453	57.434	LYK(1)EPIPVTQLVR	2	0.038913	3
CSA018288.1	262	1.88277	Up	0.00191143	K	"PREDICTED: 2-Cys peroxiredoxin BAS1, chloroplastic [Juglans regia]"	0.999916	0.00145639	65.232	SMKPDPK(1)LSK	3	-1.1615	16
CSA019241.1	191	1.76764	Up	0.00487867	K	PREDICTED: ran-binding protein 1 homolog c-like [Ipomoea nil]	0.999875	0.0139505	49.472	SK(1)DEEDKTK	3	0.040967	1
CSA019857.1	559	1.50001	Up	0.0060096	K	PREDICTED: pentatricopeptide repeat-containing protein At3g49240 [Solanum tuberosum]	1	1.56e-05	81.904	AEAAAK(1)EAEAAEK	2	0.62687	7
CSA019996.1	94	1.79001	Up	0.0115944	K	"PREDICTED: aminomethyltransferase, mitochondrial [Nelumbo nucifera]"	1	0.00379301	60.255	GK(1)DCIPFLEK	2	-0.95721	6
CSA020117.1	265	0.477778	Down	0.0125858	K	"PREDICTED: glycine dehydrogenase (decarboxylating), mitochondrial [Nelumbo nucifera]"	1	2.16e-07	52.814	TFIIASNCHPQTIDVCK(1)TR	3	1.525	2
CSA020761.1	375	1.61893	Up	0.0356926	K	tolB protein-like protein [Arabidopsis thaliana]	1	0.00516069	76.064	IVK(1)SDGSK	2	-0.34552	7
CSA021114.1	165	2.09333	Up	0.0212184	K	PREDICTED: ubiquitin-activating enzyme E1 1-like [Juglans regia]	1	0.0181286	59.35	VLNFK(1)SLR	2	-1.2195	1
CSA021143.1	38	1.83464	Up	0.0149977	K	PREDICTED: apoptotic chromatin condensation inducer in the nucleus-like isoform X1 [Populus euphratica]	1	0.00326018	83.206	GLK(1)DDLIR	2	-0.45687	8
CSA021703.1	52	2.05045	Up	0.00325735	K	PREDICTED: protein BOBBER 1 [Sesamum indicum]	1	9.11e-07	72.29	ESDLFK(1)SDSVVR	2	0.80934	6
CSA021739.1	99	2.22099	Up	0.000178384	K	NAD(P)-binding Rossmann-fold superfamily protein [Arabidopsis thaliana]	1	0.00121474	93.649	ALFSK(1)ITTR	2	1.0284	9
CSA021739.1	75	1.86203	Up	0.00033877	K	NAD(P)-binding Rossmann-fold superfamily protein [Arabidopsis thaliana]	1	2.27e-21	94.922	FK(1)ALDLASKPEGTGTPTK	3	-0.35845	24
CSA021739.1	94	2.31044	Up	0.0136392	K	NAD(P)-binding Rossmann-fold superfamily protein [Arabidopsis thaliana]	1	0.001305	107.69	DFK(1)ALFSK	2	-0.30599	14
CSA022255.1	186	1.69327	Up	0.0413929	K	PREDICTED: ankyrin repeat domain-containing protein 2B-like [Juglans regia]	1	0.00181344	67.113	YWNDK(1)DVLQK	2	-1.1272	8
CSA022360.1	225	1.90042	Up	0.0204258	K	PREDICTED: methyl-CpG-binding domain-containing protein 11 isoform X1 [Vitis vinifera]	1	0.000250632	78.548	GK(1)VEDTDVHEK	3	0.9687	8
CSA022360.1	269	1.57577	Up	0.0331428	K	PREDICTED: methyl-CpG-binding domain-containing protein 11 isoform X1 [Vitis vinifera]	1	1.88e-09	106.32	ADQTSNEK(1)EATEK	2	0.34403	8
CSA022844.1	7	1.84511	Up	0.0102712	K	PREDICTED: probable histone H2B.1 [Juglans regia]	0.999999	1.61e-28	172.23	AEK(1)KPAEK	2	-0.81508	8
CSA022929.1	58	1.7219	Up	0.00355372	K	60S ribosomal protein L7a-1-like [Cajanus cajan]	1	0.000941943	101.65	VVNPLFEK(1)R	2	-0.26805	10
CSA022980.1	26	0.491925	Down	0.045421	K	probable glutathione S-transferase [Nicotiana tabacum]	1	3.01e-08	91.62	IALAEK(1)GIDYEYREEDLR	3	-0.20356	15
CSA023147.1	123	0.558723	Down	0.0346115	K	PREDICTED: tetraspanin-3 isoform X2 [Daucus carota subsp. sativus]	1	0.000202779	86.911	LEDYSGWLK(1)DR	2	1.2364	6
CSA023423.1	35	0.273168	Down	0.00318443	K	PREDICTED: inosine-5'-monophosphate dehydrogenase 2-like [Malus domestica]	1	8.99e-08	62.658	IAQGVVGAVADK(1)GSVLK	2	1.2895	3
CSA023424.1	348	2.00386	Up	0.0376456	K	PREDICTED: inosine-5'-monophosphate dehydrogenase 2-like isoform X1 [Nelumbo nucifera]	1	1.36e-07	70.41	GQATAVYK(1)VSSIAER	2	0.30509	7
CSA024142.1	217	1.53638	Up	0.0352786	K	"PREDICTED: protein FLUORESCENT IN BLUE LIGHT, chloroplastic-like isoform X1 [Nelumbo nucifera]"	1	0.0180668	40.475	NQDPEK(1)AFVEFK	2	0.18153	1
CSA024149.1	3	1.52484	Up	0.0293506	K	PREDICTED: mitochondrial outer membrane protein porin of 34 kDa [Ziziphus jujuba]	1	0.00108184	53.448	AK(1)GPGLYTEIGK	2	-0.3319	3
CSA024905.1	240	1.96113	Up	0.046357	K	PREDICTED: probable carboxylesterase 5 [Juglans regia]	1	0.0177298	45.433	VIVFVAEK(1)DR	2	-1.0269	1
CSA024905.1	60	1.89146	Up	0.0141625	K	PREDICTED: probable carboxylesterase 5 [Juglans regia]	1	9.99e-05	77.124	IFLPK(1)INGPDHK	3	1.0323	3
CSA024921.1	35	1.62479	Up	0.0144055	K	PREDICTED: glutamate--glyoxylate aminotransferase 2-like [Juglans regia]	1	0.00237056	72.325	ASELQK(1)EGK	2	1.4974	4
CSA024921.1	357	2.04125	Up	0.00958781	K	PREDICTED: glutamate--glyoxylate aminotransferase 2-like [Juglans regia]	1	0.00840283	53.013	ESK(1)GILESLR	2	0.075695	6
CSA025025.1	215	1.97805	Up	0.0239907	K	beta-glucosidase family protein [Populus trichocarpa]	1	0.0165493	80.229	DDGDK(1)DR	2	0.69277	2
CSA025110.1	203	1.64488	Up	0.00402172	K	"PREDICTED: ferredoxin--NADP reductase, leaf isozyme, chloroplastic [Ricinus communis]"	1	1.79e-06	90.689	VTGPVGK(1)EMLMPK	2	-0.24315	26
CSA025110.1	81	1.56025	Up	0.0236884	K	"PREDICTED: ferredoxin--NADP reductase, leaf isozyme, chloroplastic [Ricinus communis]"	1	4.14e-08	120.06	MEEGVVVNK(1)FR	2	-3.3886	16
CSA025287.1	135	0.358574	Down	0.00385248	K	PREDICTED: V-type proton ATPase catalytic subunit A [Daucus carota subsp. sativus]	1	1.24e-38	128.64	PVASK(1)LAADTPLLTGQR	2	-0.31304	4
CSA025613.1	191	0.608213	Down	0.0175663	K	"PREDICTED: serine hydroxymethyltransferase, mitochondrial [Nicotiana attenuata]"	1	1.16e-07	48.616	IMALDLPHGGHLSHGYQTDTK(1)K	5	-0.051151	1
CSA025613.1	314	1.66363	Up	0.0286162	K	"PREDICTED: serine hydroxymethyltransferase, mitochondrial [Nicotiana attenuata]"	1	0.000467263	67.997	QGK(1)EVLYDYEDK	2	2.8337	8
CSA026073.1	225	1.76168	Up	0.0249537	K	"PREDICTED: stromal 70 kDa heat shock-related protein, chloroplastic [Vitis vinifera]"	1	0.00206113	89.401	TATK(1)DAGR	2	1.854	9
CSA026073.1	589	2.66426	Up	0.0281692	K	"PREDICTED: stromal 70 kDa heat shock-related protein, chloroplastic [Vitis vinifera]"	1	0.00315477	62.466	EAETYAK(1)EDK	2	-2.1146	4
CSA026073.1	601	2.14751	Up	0.0496878	K	"PREDICTED: stromal 70 kDa heat shock-related protein, chloroplastic [Vitis vinifera]"	1	2.97e-39	131.45	DAIDTK(1)NQADSVVYQTEK	2	0.58102	18
CSA026073.1	319	1.74308	Up	0.0143777	K	"PREDICTED: stromal 70 kDa heat shock-related protein, chloroplastic [Vitis vinifera]"	1	0.00840283	53.013	RDEGIDLLK(1)DK	3	0.16977	12
CSA026349.1	20	1.70396	Up	0.0253713	K	PREDICTED: carbonic anhydrase 2 isoform X2 [Vitis vinifera]	1	7.53e-10	91.076	LLSEK(1)GDLEPVAAAK	2	-0.57635	18
CSA026350.1	147	1.55789	Up	0.0237507	K	PREDICTED: 2-methylene-furan-3-one reductase [Theobroma cacao]	1	1.03e-18	122.64	VAATSSTGK(1)LELLK	2	0.60434	17
CSA026351.1	124	1.92912	Up	0.0471612	K	PREDICTED: 2-methylene-furan-3-one reductase [Nicotiana tabacum]	1	9.29e-13	115.57	VVAAALNPVDFK(1)R	3	-0.082631	21
CSA026539.1	64	2.16955	Up	0.0132281	K	PREDICTED: haloacid dehalogenase-like hydrolase domain-containing protein At4g39970 isoform X1 [Lupinus angustifolius]	1	0.0135417	47.844	LMDEAK(1)DAGK	2	-0.18479	3
CSA026777.1	63	1.58199	Up	0.0118619	K	PREDICTED: protein IN2-1 homolog B [Ricinus communis]	1	1.33e-08	148.99	DHVENYK(1)K	2	0.0039565	19
CSA026796.1	237	1.53514	Up	0.000193401	K	"PREDICTED: glyceraldehyde-3-phosphate dehydrogenase A, chloroplastic [Nelumbo nucifera]"	1	0.000122265	107.79	VIDQK(1)FGVIK	2	-0.78492	11
CSA026954.1	332	1.80411	Up	0.034835	K	uncharacterized LOC102580903 [Solanum tuberosum]	0.999966	0.00596217	58.246	AVKEEEFK(1)K	3	-0.039533	2
CSA028194.1	512	1.51181	Up	0.0361775	K	"PREDICTED: ATP-dependent zinc metalloprotease FTSH, chloroplastic [Jatropha curcas]"	1	0.000358602	83.862	ALAK(1)DVDFEK	2	1.441	14
CSA028194.1	552	0.471463	Down	0.0105277	K	"PREDICTED: ATP-dependent zinc metalloprotease FTSH, chloroplastic [Jatropha curcas]"	1	1.21e-07	95.428	EISK(1)DEISDALER	2	-2.0563	6
CSA028455.1	125	2.54672	Up	0.046268	K	40S ribosomal protein S14-3 [Morus notabilis]	1	0.00488514	76.679	ATGGNK(1)TK	2	0.3866	6
CSA028552.1	387	1.53425	Up	0.0319644	K	"PREDICTED: ribulose bisphosphate carboxylase/oxygenase activase, chloroplastic-like isoform X1 [Nelumbo nucifera]"	1	7.6e-15	110.97	EAPPTFEQPK(1)MTLEK	2	0.43171	19
CSA028643.1	21	1.74252	Up	0.0347546	K	PREDICTED: mitochondrial outer membrane protein porin 2-like [Nicotiana attenuata]	1	0.000382168	71.176	DLLTK(1)DYVSDQK	2	0.43113	5
CSA028643.1	13	1.71185	Up	0.00955631	K	PREDICTED: mitochondrial outer membrane protein porin 2-like [Nicotiana attenuata]	1	0.00943043	51.979	GPGLFSDIGK(1)K	2	0.93878	1
CSA028658.1	23	1.95211	Up	0.0250706	K	PREDICTED: histone H2B [Cucumis sativus]	0.999999	5.93e-24	153.81	KPASEKPAEEK(1)K	2	-0.73653	20
CSA028658.1	29	1.80985	Up	0.00874221	K	PREDICTED: histone H2B [Cucumis sativus]	1	0.00106104	96.342	TVAEK(1)TPAEK	2	0.3944	18
CSA029135.1	1221	1.67904	Up	0.00112083	K	"PREDICTED: alpha-glucan water dikinase, chloroplastic isoform X1 [Vitis vinifera]"	1	0.00114448	76.064	VAEK(1)LQLLK	2	0.11296	4
CSA029227.1	221	1.60412	Up	0.000364396	K	"PREDICTED: 50S ribosomal protein L5, chloroplastic [Sesamum indicum]"	1	0.00800111	92.187	TDK(1)EGYR	2	2.4658	5
CSA029227.1	57	1.75048	Up	0.0131243	K	"PREDICTED: 50S ribosomal protein L5, chloroplastic [Sesamum indicum]"	1	0.00644085	73.208	TESEK(1)LNR	2	-2.4867	4
CSA029227.1	257	1.75764	Up	0.00836186	K	"PREDICTED: 50S ribosomal protein L5, chloroplastic [Sesamum indicum]"	1	0.0035848	60.102	SHHFDSK(1)SK	3	0.75214	5
CSA029276.1	194	1.54598	Up	0.0362993	K	"PREDICTED: ATP synthase gamma chain, chloroplastic [Gossypium hirsutum]"	1	0.00127258	69.261	FFEK(1)GNLPTAK	2	-0.9194	16
CSA029655.1	291	1.53959	Up	0.0156599	K	"PREDICTED: bifunctional monothiol glutaredoxin-S16, chloroplastic [Prunus mume]"	1	0.0135723	57.55	GELTGLLK(1)K	2	2.707	8
CSA030198.1	138	1.92832	Up	0.0100125	K	PREDICTED: probable histone H2A.1 [Nicotiana tabacum]	1	0.00276922	101.64	EPK(1)SPSK	2	0.085017	15
CSA030406.1	360	1.62508	Up	0.0153055	K	"PREDICTED: 50S ribosomal protein L1, chloroplastic [Nicotiana tomentosiformis]"	1	0.00749337	57.347	VAQLGK(1)ILGPR	2	-0.69242	1
CSA031519.1	125	1.55224	Up	0.0301085	K	"PREDICTED: phosphoglycerate kinase, cytosolic [Vitis vinifera]"	1	0.000309217	126.28	FYK(1)EEEK	2	0.18176	18
CSA031868.1	22	1.58854	Up	0.0369768	K	PREDICTED: probable histone H2A.1 [Nicotiana attenuata]	1	8.41e-05	85.924	SSK(1)AGLQFPVGR	2	1.6038	12
CSA031881.1	245	2.4575	Up	0.00377098	K	PREDICTED: cinnamate beta-D-glucosyltransferase-like [Juglans regia]	0.995197	0.00179324	41.996	ISPIK(0.005)PVGPLFK(0.995)NPK	3	-0.50445	1
CSA031982.1	108	1.88867	Up	0.0427478	K	ribosomal protein L16 (chloroplast) [Camellia grandibracteata]	1	0.0075193	47.712	AISIAASK(1)MPIR	2	1.3016	1
CSA033458.1	128	1.5576	Up	0.0107241	K	PREDICTED: nucleoside diphosphate kinase 3-like [Nicotiana tabacum]	1	0.00549963	54.259	IVVPSK(1)DFAQK	2	2.4332	1
CSA033458.1	139	1.65886	Up	0.00218699	K	PREDICTED: nucleoside diphosphate kinase 3-like [Nicotiana tabacum]	1	0.000802758	91.069	HYHDLK(1)ER	3	-0.92627	8
CSA033628.1	1549	1.71832	Up	0.0141214	K	PREDICTED: putative ABC transporter C family member 15 [Ziziphus jujuba]	1	5.3e-06	97.734	DSK(1)TLLFGEK	2	-0.28944	18
CSA033802.1	123	2.23315	Up	0.0134366	K	PREDICTED: histone H3.2 [Musa acuminata subsp. malaccensis]	1	1.26e-10	121.02	VTIMPK(1)DIQLAR	3	-1.1793	66
CSA033994.1	179	0.257898	Down	0.0252758	K	"PREDICTED: ATP synthase subunit beta, mitochondrial-like [Solanum lycopersicum]"	1	4.35e-21	113.01	IMNVIGEPIDEK(1)GDLK	2	0.064215	9
CSA034492.1	305	1.50092	Up	0.0475422	K	"chloroplast sedoheptulose-1,7-bisphosphatase [Solanum lycopersicum]"	1	3.57e-34	141.85	EK(1)GIFTNVTSPSSK	2	1.7708	14
CSA034492.1	108	1.50639	Up	0.00518781	K	"chloroplast sedoheptulose-1,7-bisphosphatase [Solanum lycopersicum]"	1	0.00143506	111.28	TIAFK(1)VR	2	-0.59215	12
CSA034503.1	48	1.53963	Up	0.0122259	K	PREDICTED: DNA ligase 1 [Camelina sativa]	1	6.08e-14	109.1	SNVETTTSNK(1)ESSK	2	0.38172	7
CSA034848.1	188	0.277503	Down	0.00417055	K	Succinyl-CoA ligase [ADP-forming] subunit beta [Morus notabilis]	1	4.35e-21	113.01	VPIDVFK(1)GITDEDAAK	2	1.1958	4
CSA035141.1	92	0.474112	Down	0.034736	K	PREDICTED: histone H4-like [Zea mays]	1	1.25e-11	113.61	TVTAMDVVYALK(1)R	2	-1.1682	14
CSA035317.1	52	1.62765	Up	0.00261307	K	PREDICTED: serine--glyoxylate aminotransferase [Capsicum annuum]	1	0.0113499	68.625	TLLEDVK(1)K	2	1.3787	11
CSA035367.1	79	2.10544	Up	0.0292117	K	"PREDICTED: superoxide dismutase [Mn], mitochondrial-like [Nicotiana tabacum]"	1	1.19e-20	81.807	ALEQLDDAMAK(1)GDAPTTVK	3	-0.59449	16
CSA035706.1	198	1.89504	Up	0.00986008	K	"PREDICTED: membrane-associated protein VIPP1, chloroplastic [Nicotiana attenuata]"	1	0.00625169	61.161	LLESK(1)IQEAK	2	-1.3316	2
CSA035706.1	151	2.0751	Up	0.00220271	K	"PREDICTED: membrane-associated protein VIPP1, chloroplastic [Nicotiana attenuata]"	1	1.58e-09	93.478	AQLALGK(1)GDEDLAR	2	0.89898	9
CSA035793.1	300	0.501238	Down	0.0196996	K	ATPase subunit 1 (mitochondrion) [Ziziphus jujuba]	1	6.53e-06	58.817	TGSIVDVPAGK(1)AMLGR	2	0.5586	1
CSA035826.1	38	2.17886	Up	0.000425272	K	"PREDICTED: carotenoid 9,10(9',10')-cleavage dioxygenase 1 [Juglans regia]"	1	0.00601966	63.816	YAK(1)DELLIK	2	0.68332	3
CSA035939.1	190	1.70229	Up	0.0308006	K	peroxisomal (S)-2-hydroxy-acid oxidase GLO1 isoform X1 [Cajanus cajan]	1	2.45e-05	91.62	NFEGLDLGK(1)MDR	2	-0.19807	23
CSA036135.1	41	1.88668	Up	0.0400238	K	PREDICTED: 60S ribosomal protein L12 [Vitis vinifera]	1	0.000343384	64.798	K(1)IGEDIAK(1)ETAK	2	0.4509	4
CSA036135.1	48	1.88668	Up	0.0400238	K	PREDICTED: 60S ribosomal protein L12 [Vitis vinifera]	1	0.000343384	64.798	K(1)IGEDIAK(1)ETAK	2	0.4509	4
CSA036590.1	9	1.91102	Up	0.0158114	K	"PREDICTED: ruBisCO large subunit-binding protein subunit beta, chloroplastic [Ziziphus jujuba]"	1	2.44e-05	97.779	ELYFNK(1)DGSAIK	2	2.2141	7
