# Supplementary material for: Ammonium triggered the response mechanism of lysine crotonylome in tea plants
Source: BMC Genomics. 2019 May 6;20:340. doi: 10.1186/s12864-019-5716-z (PMC6501322; doi:10.1186/s12864-019-5716-z)
Supplement: Supplementary file 13 — The information of GO enrichment analysis of DCPs. (XLSX 18 kb) [file 12864_2019_5716_MOESM13_ESM.xlsx]

## Sheet:  specific DCPs at 3hNvsDN
GO Terms Level 1	GO Terms Description	GO Terms Level	GO Terms ID	Mapping	Background	All Mapping	All Background	Fold Enrichment	Fisher' exact test P value	Fisher's exact test FDR	-log10(p value)	Related Protein
Cellular Component	extrinsic component of membrane	4	GO:0019898	4	6	50	258	3.44	0.0140153	0.0302036	1.85	CSA026004.1 CSA005509.1 CSA000627.1 CSA033259.1
	endoplasmic reticulum	8	GO:0005783	4	7	50	258	2.95	0.0280031	0.0503874	1.55	CSA019161.1 CSA018083.1 CSA010844.1 CSA013417.1
	cytosol	8	GO:0005829	2	2	50	258	5.16	0.0369499	0.0606553	1.43	CSA034381.1 CSA002712.1
	cytosolic part	9	GO:0044445	2	2	50	258	5.16	0.0369499	0.0606553	1.43	CSA034381.1 CSA002712.1
	phosphopyruvate hydratase complex	10	GO:0000015	2	2	50	258	5.16	0.0369499	0.0606553	1.43	CSA034381.1 CSA002712.1
	photosystem II	10	GO:0009523	4	8	50	258	2.58	0.0479956	0.0709722	1.32	CSA026004.1 CSA005509.1 CSA000627.1 CSA033259.1
	thylakoid membrane	9	GO:0042651	4	8	50	258	2.58	0.0479956	0.0709722	1.32	CSA026004.1 CSA005509.1 CSA000627.1 CSA033259.1
	photosystem II oxygen evolving complex	11	GO:0009654	4	8	50	258	2.58	0.0479956	0.0709722	1.32	CSA026004.1 CSA005509.1 CSA000627.1 CSA033259.1
Molecular Function	hydro-lyase activity	5	GO:0016836	5	5	118	690	5.85	0.000136204	0.00582534	3.87	CSA026349.1 CSA013341.1 CSA034381.1 CSA002108.1 CSA002712.1
	carbon-oxygen lyase activity	4	GO:0016835	5	6	118	690	4.87	0.000704882	0.0137466	3.15	CSA026349.1 CSA013341.1 CSA034381.1 CSA002108.1 CSA002712.1
	unfolded protein binding	4	GO:0051082	9	18	118	690	2.92	0.00115996	0.0137466	2.94	CSA026073.1 CSA001864.1 CSA018083.1 CSA012537.1 CSA020674.1 CSA010191.1 CSA019161.1 CSA010844.1 CSA013811.1
	calcium ion binding	6	GO:0005509	9	20	118	690	2.63	0.00294173	0.0200182	2.53	CSA019161.1 CSA018083.1 CSA026004.1 CSA005509.1 CSA021191.1 CSA010844.1 CSA029877.1 CSA000627.1 CSA033259.1
	carbonate dehydratase activity	6	GO:0004089	3	3	118	690	5.85	0.00489631	0.0200182	2.31	CSA026349.1 CSA013341.1 CSA002108.1
	lyase activity	3	GO:0016829	8	18	118	690	2.6	0.00560883	0.0200182	2.25	CSA001818.1 CSA026349.1 CSA013341.1 CSA026365.1 CSA034381.1 CSA009966.1 CSA002108.1 CSA002712.1
	metal ion binding	5	GO:0046872	23	83	118	690	1.62	0.00678659	0.0200182	2.17	CSA018083.1 CSA021191.1 CSA019161.1 CSA027489.1 CSA029877.1 CSA021791.1 CSA005509.1 CSA026004.1 CSA019238.1 CSA013341.1 CSA000627.1 CSA003060.1 CSA026349.1 CSA011933.1 CSA034381.1 CSA009154.1 CSA010844.1 CSA002108.1 CSA011382.1 CSA036554.1 CSA035369.1 CSA002712.1 CSA033259.1
	structural constituent of ribosome	3	GO:0003735	21	74	118	690	1.66	0.00726785	0.0200182	2.14	CSA031106.1 CSA010265.1 CSA011959.1 CSA012836.1 CSA007565.1 CSA012999.1 CSA032691.1 CSA007008.1 CSA036160.1 CSA028599.1 CSA010528.1 CSA029342.1 CSA009317.1 CSA005231.1 CSA021446.1 CSA033673.1 CSA021528.1 CSA028455.1 CSA025687.1 CSA012572.1 CSA008732.1
Biological Process	protein folding	3	GO:0006457	14	33	112	573	2.17	0.00160706	0.0137466	2.79	CSA026073.1 CSA001864.1 CSA010446.1 CSA018083.1 CSA012537.1 CSA020674.1 CSA010191.1 CSA019161.1 CSA017664.1 CSA002602.1 CSA010844.1 CSA002335.1 CSA036590.1 CSA013811.1
	carbon utilization	3	GO:0015976	3	3	112	573	5.12	0.00730713	0.0200182	2.14	CSA026349.1 CSA013341.1 CSA002108.1
	response to biotic stimulus	3	GO:0009607	3	4	112	573	3.84	0.0250365	0.0462469	1.6	CSA027334.1 CSA021740.1 CSA022992.1
	defense response	4	GO:0006952	3	4	112	573	3.84	0.0250365	0.0462469	1.6	CSA027334.1 CSA021740.1 CSA022992.1
	reactive oxygen species metabolic process	4	GO:0072593	4	7	112	573	2.92	0.0299384	0.0518559	1.52	CSA023848.1 CSA035369.1 CSA023255.1 CSA011382.1
	single-organism carbohydrate metabolic process	5	GO:0044723	9	25	112	573	1.84	0.0375277	0.0606553	1.43	CSA034422.1 CSA034381.1 CSA033628.1 CSA009966.1 CSA009154.1 CSA017776.1 CSA000855.1 CSA002712.1 CSA011668.1

## Sheet: common DCPs
GO Terms Level 1	GO Terms Description	GO Terms Level	GO Terms ID	Mapping	Background	All Mapping	All Background	Fold Enrichment	Fisher' exact test P value	Fisher's exact test FDR	-log10(p value)	Related Protein
Molecular Function	lyase activity	3	GO:0016829	8	18	63	690	4.87	6.57674e-05	0.00164419	4.18	CSA013341.1 CSA011908.1 CSA005116.1 CSA036938.1 CSA005059.1 CSA002108.1 CSA020605.1 CSA015476.1
	carbon-carbon lyase activity	4	GO:0016830	4	9	63	690	4.87	0.00562082	0.0972835	2.25	CSA011908.1 CSA036938.1 CSA005116.1 CSA020605.1
	ribulose-bisphosphate carboxylase activity	6	GO:0016984	2	2	63	690	10.95	0.00821607	0.102969	2.09	CSA036938.1 CSA020605.1
	carbon-oxygen lyase activity	4	GO:0016835	3	6	63	690	5.48	0.0118986	0.102969	1.92	CSA013341.1 CSA002108.1 CSA015476.1
	protein domain specific binding	4	GO:0019904	3	6	63	690	5.48	0.0118986	0.102969	1.92	CSA003078.1 CSA019899.1 CSA030173.1
	carbonate dehydratase activity	6	GO:0004089	2	3	63	690	7.3	0.0231913	0.179316	1.63	CSA013341.1 CSA002108.1
	carbohydrate binding	3	GO:0030246	3	9	63	690	3.65	0.0409096	0.185707	1.39	CSA009154.1 CSA017603.1 CSA021656.1
	fructose-bisphosphate aldolase activity	6	GO:0004332	2	4	63	690	5.48	0.0436596	0.185707	1.36	CSA011908.1 CSA005116.1
Biological Process	nuclear transport	6	GO:0051169	2	2	55	573	10.42	0.00906162	0.102969	2.04	CSA035147.1 CSA022823.1
	nucleocytoplasmic transport	7	GO:0006913	2	2	55	573	10.42	0.00906162	0.102969	2.04	CSA035147.1 CSA022823.1
	carbon utilization	3	GO:0015976	2	3	55	573	6.95	0.0255027	0.179316	1.59	CSA013341.1 CSA002108.1
	cellular component biogenesis	3	GO:0044085	4	15	55	573	2.78	0.0465964	0.185707	1.33	CSA022929.1 CSA005888.1 CSA015797.1 CSA035141.1
	ribonucleoprotein complex biogenesis	4	GO:0022613	2	4	55	573	5.21	0.0478711	0.185707	1.32	CSA022929.1 CSA015797.1
	intracellular protein transport	7	GO:0006886	2	4	55	573	5.21	0.0478711	0.185707	1.32	CSA035147.1 CSA022823.1
	carbon fixation	4	GO:0015977	2	4	55	573	5.21	0.0478711	0.185707	1.32	CSA036938.1 CSA020605.1
	cellular protein localization	5	GO:0034613	2	4	55	573	5.21	0.0478711	0.185707	1.32	CSA035147.1 CSA022823.1
	ribosome biogenesis	5	GO:0042254	2	4	55	573	5.21	0.0478711	0.185707	1.32	CSA022929.1 CSA015797.1
	cellular macromolecule localization	4	GO:0070727	2	4	55	573	5.21	0.0478711	0.185707	1.32	CSA035147.1 CSA022823.1

## Sheet: specific DCPs at 3dNvsDN 
GO Terms Level 1	GO Terms Description	GO Terms Level	GO Terms ID	Mapping	Background	All Mapping	All Background	Fold Enrichment	Fisher' exact test P value	Fisher's exact test FDR	-log10(p value)	Related Protein
Cellular Component	chromosomal part	9	GO:0044427	9	18	46	258	2.8	0.00120098	0.0094049	2.92	CSA008885.1 CSA022844.1 CSA035141.1 CSA031868.1 CSA013503.1 CSA030198.1 CSA028658.1 CSA033802.1 CSA028600.1
	protein-DNA complex	3	GO:0032993	9	18	46	258	2.8	0.00120098	0.0094049	2.92	CSA008885.1 CSA022844.1 CSA035141.1 CSA031868.1 CSA013503.1 CSA030198.1 CSA028658.1 CSA033802.1 CSA028600.1
	DNA packaging complex	3	GO:0044815	9	18	46	258	2.8	0.00120098	0.0094049	2.92	CSA008885.1 CSA022844.1 CSA035141.1 CSA031868.1 CSA013503.1 CSA030198.1 CSA028658.1 CSA033802.1 CSA028600.1
	nucleosome	11	GO:0000786	9	18	46	258	2.8	0.00120098	0.0094049	2.92	CSA008885.1 CSA022844.1 CSA035141.1 CSA031868.1 CSA013503.1 CSA030198.1 CSA028658.1 CSA033802.1 CSA028600.1
	chromatin	10	GO:0000785	9	18	46	258	2.8	0.00120098	0.0094049	2.92	CSA008885.1 CSA022844.1 CSA035141.1 CSA031868.1 CSA013503.1 CSA030198.1 CSA028658.1 CSA033802.1 CSA028600.1
	chromosome	8	GO:0005694	9	21	46	258	2.4	0.00468032	0.0276836	2.33	CSA008885.1 CSA022844.1 CSA035141.1 CSA031868.1 CSA013503.1 CSA030198.1 CSA028658.1 CSA033802.1 CSA028600.1
	proton-transporting two-sector ATPase complex, catalytic domain	6	GO:0033178	4	8	46	258	2.8	0.0360172	0.118675	1.44	CSA033994.1 CSA025287.1 CSA035793.1 CSA029276.1
	organelle outer membrane	9	GO:0031968	3	5	46	258	3.37	0.040983	0.118675	1.39	CSA001820.1 CSA024149.1 CSA028643.1
Molecular Function	protein heterodimerization activity	5	GO:0046982	8	14	126	690	3.13	0.00113519	0.0094049	2.94	CSA008885.1 CSA022844.1 CSA035141.1 CSA031868.1 CSA030198.1 CSA028658.1 CSA033802.1 CSA028600.1
	protein dimerization activity	4	GO:0046983	8	16	126	690	2.74	0.00349369	0.0236889	2.46	CSA008885.1 CSA022844.1 CSA035141.1 CSA031868.1 CSA030198.1 CSA028658.1 CSA033802.1 CSA028600.1
	DNA binding	5	GO:0003677	11	29	126	690	2.08	0.00868437	0.0438955	2.06	CSA008885.1 CSA022844.1 CSA000790.1 CSA035141.1 CSA031868.1 CSA022360.1 CSA013503.1 CSA030198.1 CSA028658.1 CSA033802.1 CSA028600.1
	pyridoxal phosphate binding	5	GO:0030170	5	10	126	690	2.74	0.0217568	0.0909534	1.66	CSA014195.1 CSA024921.1 CSA025613.1 CSA009889.1 CSA018092.1
	ATPase activity, coupled to movement of substances	10	GO:0043492	5	10	126	690	2.74	0.0217568	0.0909534	1.66	CSA033994.1 CSA025287.1 CSA033628.1 CSA035793.1 CSA029276.1
	ATPase activity, coupled to transmembrane movement of substances	11	GO:0042626	5	10	126	690	2.74	0.0217568	0.0909534	1.66	CSA033994.1 CSA025287.1 CSA033628.1 CSA035793.1 CSA029276.1
	antioxidant activity	2	GO:0016209	8	21	126	690	2.09	0.0242701	0.0950293	1.61	CSA001272.1 CSA035367.1 CSA003213.1 CSA010519.1 CSA028506.1 CSA018288.1 CSA018282.1 CSA007682.1
	oxidoreductase activity, acting on the CH-NH2 group of donors, disulfide as acceptor	5	GO:0016642	2	2	126	690	5.48	0.0331293	0.118675	1.48	CSA020117.1 CSA015996.1
Biological Process	glycine metabolic process	11	GO:0006544	5	9	109	573	2.92	0.01507	0.072232	1.82	CSA020117.1 CSA015996.1 CSA025613.1 CSA009889.1 CSA019996.1
	glycine catabolic process	12	GO:0006546	3	5	109	573	3.15	0.0499163	0.118675	1.3	CSA020117.1 CSA015996.1 CSA019996.1
	serine family amino acid catabolic process	11	GO:0009071	3	5	109	573	3.15	0.0499163	0.118675	1.3	CSA020117.1 CSA015996.1 CSA019996.1
