# Supplementary material for: Ammonium triggered the response mechanism of lysine crotonylome in tea plants
Source: BMC Genomics. 2019 May 6;20:340. doi: 10.1186/s12864-019-5716-z (PMC6501322; doi:10.1186/s12864-019-5716-z)
Supplement: Supplementary file 14 — The information of KEGG enrichment analysis of DCPs. (XLSX 14 kb) [file 12864_2019_5716_MOESM14_ESM.xlsx]

## Sheet: specific DCPs at 3hNvsDN 
KEGG pathway	Mapping	Background	All Mapping	All Background	Fold enrichment	Fisher's exact test p value	Fisher's exact test FDR	-log10(p value)	Related proteins
Phenylpropanoid biosynthesis	5	7	81	439	3.87	0.00295678	0.0156565	2.53	CSA023848.1 CSA006658.1 CSA004504.1 CSA023255.1 CSA014396.1
Protein processing in endoplasmic reticulum	11	27	81	439	2.21	0.00449398	0.0156565	2.35	CSA026073.1 CSA001864.1 CSA018083.1 CSA020674.1 CSA009227.1 CSA010191.1 CSA019161.1 CSA032793.1 CSA013417.1 CSA020590.1 CSA013811.1
Ribosome	22	77	81	439	1.55	0.011281	0.0193388	1.95	CSA022929.1 CSA031106.1 CSA010265.1 CSA011959.1 CSA012836.1 CSA007565.1 CSA012999.1 CSA007008.1 CSA036160.1 CSA028599.1 CSA010528.1 CSA029342.1 CSA009317.1 CSA005231.1 CSA021446.1 CSA035726.1 CSA033673.1 CSA021528.1 CSA028455.1 CSA025687.1 CSA012572.1 CSA008732.1
Plant-pathogen interaction	5	11	81	439	2.46	0.034883	0.0523244	1.46	CSA001864.1 CSA009927.1 CSA020674.1 CSA029877.1 CSA013811.1

## Sheet: common DCPs
KEGG pathway	Mapping	Background	All Mapping	All Background	Fold enrichment	Fisher's exact test p value	Fisher's exact test FDR	-log10(p value)	Related proteins
Other glycan degradation	2	2	46	439	9.54	0.0107654	0.108926	1.97	CSA009154.1 CSA017603.1
Protein export	2	3	46	439	6.36	0.0301284	0.108926	1.52	CSA030367.1 CSA032793.1
Carbon fixation in photosynthetic organisms	7	31	46	439	2.15	0.0325299	0.108926	1.49	CSA011908.1 CSA024921.1 CSA020587.1 CSA036938.1 CSA005116.1 CSA020605.1 CSA012532.1
Photosynthesis	5	19	46	439	2.51	0.0383034	0.108926	1.42	CSA005888.1 CSA033864.1 CSA015733.1 CSA000627.1 CSA025110.1

## Sheet: specific DCPs at 3dNvsDN 
KEGG pathway	Mapping	Background	All Mapping	All Background	Fold enrichment	Fisher's exact test p value	Fisher's exact test FDR	-log10(p value)	Related proteins
Glyoxylate and dicarboxylate metabolism	13	35	79	439	2.06	0.00404965	0.0218495	2.39	CSA020117.1 CSA001272.1 CSA025704.1 CSA025613.1 CSA004763.1 CSA015996.1 CSA035317.1 CSA024921.1 CSA035939.1 CSA009889.1 CSA003654.1 CSA019996.1 CSA010160.1
Glycine, serine and threonine metabolism	8	18	79	439	2.47	0.00732182	0.0218495	2.14	CSA020117.1 CSA025613.1 CSA015996.1 CSA024921.1 CSA035317.1 CSA009889.1 CSA019996.1 CSA010160.1
Carbon metabolism	22	79	79	439	1.55	0.0113838	0.0218495	1.94	CSA001272.1 CSA009966.1 CSA009025.1 CSA025613.1 CSA001723.1 CSA024921.1 CSA026796.1 CSA009889.1 CSA000795.1 CSA019996.1 CSA031519.1 CSA028548.1 CSA020117.1 CSA025704.1 CSA034492.1 CSA012532.1 CSA034848.1 CSA004763.1 CSA015996.1 CSA035317.1 CSA035939.1 CSA010160.1
Peroxisome	5	10	79	439	2.78	0.0199743	0.0354767	1.7	CSA001272.1 CSA035317.1 CSA012055.1 CSA035367.1 CSA035939.1
Carbon fixation in photosynthetic organisms	10	31	79	439	1.79	0.034543	0.0477979	1.46	CSA009966.1 CSA009025.1 CSA034492.1 CSA012532.1 CSA001723.1 CSA004763.1 CSA026796.1 CSA024921.1 CSA000795.1 CSA031519.1
Propanoate metabolism	3	5	79	439	3.33	0.0427207	0.0571209	1.37	CSA010160.1 CSA034848.1 CSA028548.1
