# Supplementary material for: Ammonium triggered the response mechanism of lysine crotonylome in tea plants
Source: BMC Genomics. 2019 May 6;20:340. doi: 10.1186/s12864-019-5716-z (PMC6501322; doi:10.1186/s12864-019-5716-z)
Supplement: Supplementary file 15 — The information of PPI analysis of DCPs. (XLSX 45 kb) [file 12864_2019_5716_MOESM15_ESM.xlsx]

## Sheet: specific DCPs at 3hNvs0N 
String name	Protein	log2_avg_ratio	#sites	3hNvsDN-Down	3hNvsDN-Up	AverageShortestPathLength	BetweennessCentrality	ClosenessCentrality	ClusteringCoefficient	Degree	Eccentricity	NeighborhoodConnectivity	NumberOfDirectedEdges	Radiality	Stress	TopologicalCoefficient	Subcellular localization	KEGG KO No.	KEGG pathway
PSBO1	CSA000627.1		2	1	1	3.6	0.0571717	0.277778	0.714286	7	7	6.57143	7	0.74	1902	0.410714	chloroplast	K02716	ath00195 Photosynthesis - Arabidopsis thaliana (thale cress); ath01100 Metabolic pathways - Arabidopsis thaliana (thale cress);
AT1G07920	CSA001667.1	0.784757	1	0	1	2.90909	0	0.34375	1	8	7	25.375	8	0.809091	0	0.845833	cytoplasm	K03231	ath03013 RNA transport - Arabidopsis thaliana (thale cress);
CR88	CSA001864.1	0.668911	1	0	1	1.42857	0.0509158	0.7	0.607143	8	2	7.125	8	0.892857	46	0.508929	chloroplast	K09487	ath04141 Protein processing in endoplasmic reticulum - Arabidopsis thaliana (thale cress); ath04626 Plant-pathogen interaction - Arabidopsis thaliana (thale cress);
AT2G37660	CSA002568.1	0.864962	1	0	1	4.69091	0	0.213178	0	1	10	4	1	0.630909	0	0	chloroplast
ROC3	CSA002602.1	0.674343	1	0	1	2.57143	0	0.388889	0	1	4	6	1	0.607143	0	0	cytoplasm	K01802
AT1G09640	CSA003232.1	0.668219	2	0	2	2.30909	0.503922	0.433071	0.752632	20	6	22.3	20	0.869091	13848	0.672727	cytoskeleton	K03233
RCA	CSA003662.1	-2.14532	2	2	0	3.61818	0.077037	0.276382	0.535714	8	7	5.75	8	0.738182	1442	0.383333	chloroplast
BGLU44	CSA004504.1	1.18707	1	0	1	1.66667	0	0.6	0	1	2	3	1	0.666667	0	0	chloroplast	K05350	ath01100 Metabolic pathways - Arabidopsis thaliana (thale cress); ath00460 Cyanoamino acid metabolism - Arabidopsis thaliana (thale cress); ath00500 Starch and sucrose metabolism - Arabidopsis thaliana (thale cress); ath00940 Phenylpropanoid biosynthesis - Arabidopsis thaliana (thale cress); ath01110 Biosynthesis of secondary metabolites - Arabidopsis thaliana (thale cress);
RBCS1A	CSA004763.1	-5.04545	1	1	0	4.49091	0.0713805	0.222672	0.333333	3	8	5.33333	3	0.650909	1928	0.625	chloroplast	K01602	ath01200 Carbon metabolism - Arabidopsis thaliana (thale cress); ath01100 Metabolic pathways - Arabidopsis thaliana (thale cress); ath00630 Glyoxylate and dicarboxylate metabolism - Arabidopsis thaliana (thale cress); ath00710 Carbon fixation in photosynthetic organisms - Arabidopsis thaliana (thale cress);
SAM1	CSA005033.1	0.601871	1	0	1	1	0	1	0	1	1	1	1	1	0	0	cytoskeleton	K00789	ath01230 Biosynthesis of amino acids - Arabidopsis thaliana (thale cress); ath00270 Cysteine and methionine metabolism - Arabidopsis thaliana (thale cress); ath01100 Metabolic pathways - Arabidopsis thaliana (thale cress); ath01110 Biosynthesis of secondary metabolites - Arabidopsis thaliana (thale cress);
BBC1	CSA005231.1	0.719912	2	0	2	2.52727	0.0100218	0.395683	0.974638	24	7	24.9583	24	0.847273	704	0.779948	chloroplast	K02873	ath03010 Ribosome - Arabidopsis thaliana (thale cress);
AT1G70600	CSA007008.1	0.819842	1	0	1	2.83636	0.142439	0.352564	0.824615	26	8	23.0769	26	0.816364	4778	0.719952	cytoplasm	K02900	ath03010 Ribosome - Arabidopsis thaliana (thale cress);
AT3G05560	CSA007565.1	0.701216	1	0	1	2.94545	0	0.339506	1	23	8	25.2174	23	0.805455	0	0.84058	chloroplast	K02891	ath03010 Ribosome - Arabidopsis thaliana (thale cress);
emb2726	CSA007724.1	0.715308	3	1	2	3.09091	0.00296172	0.323529	0.847619	15	8	23.4667	15	0.790909	52	0.782222	chloroplast
AT5G20950	CSA007781.1	0.915485	2	0	2	1.66667	0	0.6	0	1	2	3	1	0.666667	0	0	extracellular
AIM1	CSA008530.1	-0.924346	1	1	0	2	0	0.5	0	1	3	2	1	0.666667	0	0	cytoplasm
AT1G34030	CSA008732.1		2	1	1	2.90909	0.00216913	0.34375	0.91	25	8	24.08	25	0.809091	62	0.802667	cytoplasm	K02964	ath03010 Ribosome - Arabidopsis thaliana (thale cress);
HSC70-1	CSA009227.1	0.849342	1	0	1	1.64286	0.144231	0.608696	0.6	6	3	7.5	6	0.839286	70	0.611111	cytoplasm	K03283	ath04141 Protein processing in endoplasmic reticulum - Arabidopsis thaliana (thale cress); ath03040 Spliceosome - Arabidopsis thaliana (thale cress); ath04144 Endocytosis - Arabidopsis thaliana (thale cress);
AT1G33120	CSA009317.1	1.07854	1	0	1	2.50909	0.0123125	0.398551	0.936667	25	7	24.52	25	0.849091	790	0.76625	cytoplasm	K02940	ath03010 Ribosome - Arabidopsis thaliana (thale cress);
AT3G18240	CSA009418.1	0.87053	1	0	1	3.41818	0	0.292553	1	2	8	27	2	0.758182	0	0.964286	chloroplast	K17413
ATBFRUCT1	CSA009779.1	0.988866	1	0	1	1	1	1	0	3	1	1	3	1	6	0	vacuolar membrane	K01193	ath00052 Galactose metabolism - Arabidopsis thaliana (thale cress); ath01100 Metabolic pathways - Arabidopsis thaliana (thale cress); ath00500 Starch and sucrose metabolism - Arabidopsis thaliana (thale cress);
FBA2	CSA009966.1	0.844212	1	0	1	2.92727	0.394837	0.341615	0.4	10	6	5.8	10	0.807273	10112	0.341176	chloroplast	K01623	ath01230 Biosynthesis of amino acids - Arabidopsis thaliana (thale cress); ath00030 Pentose phosphate pathway - Arabidopsis thaliana (thale cress); ath00051 Fructose and mannose metabolism - Arabidopsis thaliana (thale cress); ath01100 Metabolic pathways - Arabidopsis thaliana (thale cress); ath00010 Glycolysis / Gluconeogenesis - Arabidopsis thaliana (thale cress); ath01200 Carbon metabolism - A…
AT1G67430	CSA010265.1	0.979286	1	0	1	2.49091	0.0170095	0.40146	0.889231	26	7	23.8846	26	0.850909	894	0.746394	nucleus	K02880	ath03010 Ribosome - Arabidopsis thaliana (thale cress);
CPN60A	CSA010446.1	-1.33207	1	1	0	1.42857	0.0266484	0.7	0.75	8	2	7.5	8	0.892857	28	0.535714	chloroplast
AT4G15000	CSA010528.1	0.639525	2	0	2	2.94545	0	0.339506	1	23	8	25.2174	23	0.805455	0	0.84058	cytoplasm	K02901	ath03010 Ribosome - Arabidopsis thaliana (thale cress);
CSD2	CSA011382.1	1.04336	1	0	1	1	0	1	0	1	1	1	1	1	0	0	chloroplast	K04565	ath04146 Peroxisome - Arabidopsis thaliana (thale cress);
GAPC1	CSA011668.1	-2.13669	1	1	0	3.2	0	0.3125	1	4	6	6.5	4	0.78	0	0.541667	cytoplasm
ATMS1	CSA011933.1	1.29774	1	0	1	1	0	1	0	1	1	1	1	1	0	0	chloroplast	K00549	ath01230 Biosynthesis of amino acids - Arabidopsis thaliana (thale cress); ath00270 Cysteine and methionine metabolism - Arabidopsis thaliana (thale cress); ath01100 Metabolic pathways - Arabidopsis thaliana (thale cress); ath00450 Selenocompound metabolism - Arabidopsis thaliana (thale cress); ath01110 Biosynthesis of secondary metabolites - Arabidopsis thaliana (thale cress);
AT3G57490	CSA011959.1	0.678362	1	0	1	2.45455	0.0453279	0.407407	0.785714	28	7	22.4643	28	0.854545	1078	0.702009	endoplasmic reticulum	K02981	ath03010 Ribosome - Arabidopsis thaliana (thale cress);
AT2G45290	CSA012532.1	0.648225	1	0	1	3.18182	0.00830527	0.314286	0.8	5	6	5.6	5	0.781818	452	0.466667	chloroplast	K00615	ath01230 Biosynthesis of amino acids - Arabidopsis thaliana (thale cress); ath00030 Pentose phosphate pathway - Arabidopsis thaliana (thale cress); ath01200 Carbon metabolism - Arabidopsis thaliana (thale cress); ath01100 Metabolic pathways - Arabidopsis thaliana (thale cress); ath00710 Carbon fixation in photosynthetic organisms - Arabidopsis thaliana (thale cress); ath01110 Biosynthesis of seco…
MTHSC70-2	CSA012537.1	0.632667	1	0	1	1.57143	0.0892857	0.636364	0.619048	7	3	7.28571	7	0.857143	62	0.56044	mitochondria	K04043	ath03018 RNA degradation - Arabidopsis thaliana (thale cress);
AT3G09630	CSA012572.1	0.856763	2	0	2	2.47273	0.019402	0.404412	0.843305	27	7	23.2593	27	0.852727	948	0.726852	cytoplasm	K02930	ath03010 Ribosome - Arabidopsis thaliana (thale cress);
EMB2207	CSA012836.1	0.68428	1	0	1	2.47273	0.019402	0.404412	0.843305	27	7	23.2593	27	0.852727	948	0.726852	cytoplasm	K02925	ath03010 Ribosome - Arabidopsis thaliana (thale cress);
AT3G02560	CSA012999.1	0.699684	1	0	1	2.52727	0.0100218	0.395683	0.974638	24	7	24.9583	24	0.847273	704	0.779948	cytoplasm	K02993	ath03010 Ribosome - Arabidopsis thaliana (thale cress);
CA1	CSA013341.1	0.79214	1	0	1	5.43636	0.0363636	0.183946	0	2	9	2	2	0.556364	966	0.5	chloroplast
NPQ4	CSA013374.1	-3.73165	1	1	0	3.6	0.110707	0.277778	0.666667	7	7	6.57143	7	0.74	1926	0.401786	plasma membrane	K03542	ath00195 Photosynthesis - Arabidopsis thaliana (thale cress); ath01100 Metabolic pathways - Arabidopsis thaliana (thale cress);
UNE5	CSA013417.1		3	1	2	2	0	0.5	1	2	3	8	2	0.75	0	0.666667	extracellular	K09584	ath04141 Protein processing in endoplasmic reticulum - Arabidopsis thaliana (thale cress);
Hsp81.4	CSA013811.1	0.77383	3	0	3	1.42857	0.0509158	0.7	0.607143	8	2	7.125	8	0.892857	46	0.508929	cytoplasm	K04079	ath04141 Protein processing in endoplasmic reticulum - Arabidopsis thaliana (thale cress); ath04626 Plant-pathogen interaction - Arabidopsis thaliana (thale cress);
CAD5	CSA014396.1	0.985157	1	0	1	1	1	1	0	2	1	1	2	1	2	0	cytoplasm	K00083	ath01100 Metabolic pathways - Arabidopsis thaliana (thale cress); ath00940 Phenylpropanoid biosynthesis - Arabidopsis thaliana (thale cress); ath01110 Biosynthesis of secondary metabolites - Arabidopsis thaliana (thale cress);
ALDH2B4	CSA015898.1	-2.26766	1	1	0	1.33333	0.666667	0.75	0	2	2	1.5	2	0.888889	4	0.5	cytoplasm
CRT3	CSA018083.1	1.1223	1	0	1	2	0	0.5	1	2	3	8	2	0.75	0	0.666667	cytoplasm	K08057	ath04141 Protein processing in endoplasmic reticulum - Arabidopsis thaliana (thale cress); ath04145 Phagosome - Arabidopsis thaliana (thale cress);
CNX1	CSA019161.1	0.600868	2	0	2	1.85714	0.0164835	0.538462	0.5	4	3	5.5	4	0.785714	6	0.458333	extracellular	K08054	ath04141 Protein processing in endoplasmic reticulum - Arabidopsis thaliana (thale cress); ath04145 Phagosome - Arabidopsis thaliana (thale cress);
AT1G53540	CSA020590.1	1.29611	1	0	1	2.42857	0	0.411765	1	2	4	6	2	0.642857	0	0.857143	cytoplasm	K13993	ath04141 Protein processing in endoplasmic reticulum - Arabidopsis thaliana (thale cress);
SHD	CSA020674.1	1.39342	2	0	2	1.14286	0.376465	0.875	0.409091	12	2	5.75	12	0.964286	120	0.410714	endoplasmic reticulum	K09487	ath04141 Protein processing in endoplasmic reticulum - Arabidopsis thaliana (thale cress); ath04626 Plant-pathogen interaction - Arabidopsis thaliana (thale cress);
AT4G36130	CSA021446.1	0.591697	1	0	1	2.47273	0.0296108	0.404412	0.831909	27	7	23.1111	27	0.852727	1022	0.722222	cytoplasm	K02938	ath03010 Ribosome - Arabidopsis thaliana (thale cress);
AT5G59240	CSA021528.1	0.977398	1	0	1	2.52727	0.0100218	0.395683	0.974638	24	7	24.9583	24	0.847273	704	0.779948	chloroplast	K02995	ath03010 Ribosome - Arabidopsis thaliana (thale cress);
HOT5	CSA021791.1	0.749542	1	0	1	1.33333	0.666667	0.75	0	2	2	1.5	2	0.888889	4	0.5	cytoplasm	K00121	ath00071 Fatty acid degradation - Arabidopsis thaliana (thale cress); ath00350 Tyrosine metabolism - Arabidopsis thaliana (thale cress); ath01200 Carbon metabolism - Arabidopsis thaliana (thale cress); ath01100 Metabolic pathways - Arabidopsis thaliana (thale cress); ath00010 Glycolysis / Gluconeogenesis - Arabidopsis thaliana (thale cress); ath01110 Biosynthesis of secondary metabolites - Arabid…
AT3G62870	CSA022929.1	0.634126	1	0	1	2.50909	0.0119966	0.398551	0.92	25	7	24.24	25	0.849091	752	0.7575	chloroplast	K02936	ath03010 Ribosome - Arabidopsis thaliana (thale cress);
AT5G66530	CSA023089.1	0.812639	1	0	1	3.85455	0	0.259434	1	3	7	7	3	0.714545	0	0.636364	nucleus	K01792	ath01100 Metabolic pathways - Arabidopsis thaliana (thale cress); ath00010 Glycolysis / Gluconeogenesis - Arabidopsis thaliana (thale cress); ath01110 Biosynthesis of secondary metabolites - Arabidopsis thaliana (thale cress);
RCI3	CSA023255.1	1.06756	1	0	1	1.5	0	0.666667	0	1	2	2	1	0.75	0	0	chloroplast	K00430	ath01100 Metabolic pathways - Arabidopsis thaliana (thale cress); ath00940 Phenylpropanoid biosynthesis - Arabidopsis thaliana (thale cress); ath01110 Biosynthesis of secondary metabolites - Arabidopsis thaliana (thale cress);
MGP1	CSA023554.1	0.757093	1	0	1	4.67273	0	0.214008	1	2	10	3	2	0.632727	0	0.75	mitochondria
AT5G58400	CSA023848.1	1.05224	2	0	2	1.5	0	0.666667	0	1	2	2	1	0.75	0	0	chloroplast	K00430	ath01100 Metabolic pathways - Arabidopsis thaliana (thale cress); ath00940 Phenylpropanoid biosynthesis - Arabidopsis thaliana (thale cress); ath01110 Biosynthesis of secondary metabolites - Arabidopsis thaliana (thale cress);
LHCA1	CSA024064.1	-1.41024	2	2	0	3.65455	0.00565657	0.273632	0.933333	6	7	7.33333	6	0.734545	462	0.488889	chloroplast	K08907	ath00196 Photosynthesis - antenna proteins - Arabidopsis thaliana (thale cress);
RPL23AB	CSA025687.1	0.811439	1	0	1	2.49091	0.0245771	0.40146	0.873846	26	7	23.6923	26	0.850909	916	0.740385	nucleus	K02893	ath03010 Ribosome - Arabidopsis thaliana (thale cress);
PSBQ-2	CSA026004.1	-4.65634	1	1	0	4.41818	0	0.226337	1	5	8	7	5	0.658182	0	0.7	chloroplast	K08901	ath00195 Photosynthesis - Arabidopsis thaliana (thale cress); ath01100 Metabolic pathways - Arabidopsis thaliana (thale cress);
cpHsc70-2	CSA026073.1	0.690268	2	1	1	1.78571	0.00137363	0.56	0.9	5	3	8.8	5	0.803571	2	0.733333	chloroplast	K03283	ath04141 Protein processing in endoplasmic reticulum - Arabidopsis thaliana (thale cress); ath03040 Spliceosome - Arabidopsis thaliana (thale cress); ath04144 Endocytosis - Arabidopsis thaliana (thale cress);
CA2	CSA026349.1	-2.65283	1	1	0	6.41818	0	0.155807	0	1	10	2	1	0.458182	0	0	cytoplasm
PPC3	CSA026365.1	-1.98492	1	1	0	4.14545	0	0.241228	0	1	7	6	1	0.685455	0	0	cytoplasm	K01595	ath00620 Pyruvate metabolism - Arabidopsis thaliana (thale cress); ath01200 Carbon metabolism - Arabidopsis thaliana (thale cress); ath01100 Metabolic pathways - Arabidopsis thaliana (thale cress); ath00710 Carbon fixation in photosynthetic organisms - Arabidopsis thaliana (thale cress);
AT3G10060	CSA027991.1	0.884194	1	0	1	5.49091	0	0.182119	0	1	9	3	1	0.550909	0	0	cytoplasm
AT3G11510	CSA028455.1	0.711421	1	0	1	2.89091	0.0119334	0.345912	0.843077	26	8	23.1923	26	0.810909	126	0.773077	cytoplasm	K02955	ath03010 Ribosome - Arabidopsis thaliana (thale cress);
AT5G59850.1	CSA028599.1	0.866007	1	0	1	2.90909	0.00216913	0.34375	0.91	25	8	24.08	25	0.809091	62	0.802667	chloroplast	K02957	ath03010 Ribosome - Arabidopsis thaliana (thale cress);
RABE1b	CSA028748.1	-0.827921	1	1	0	3.27273	0	0.305556	1	9	8	25.1111	9	0.772727	0	0.8659	chloroplast	K02358
ATP3	CSA028806.1	0.757627	1	0	1	3.70909	0.106397	0.269608	0.166667	4	9	7.75	4	0.729091	3532	0.268519	mitochondria	K02136	ath00190 Oxidative phosphorylation - Arabidopsis thaliana (thale cress); ath01100 Metabolic pathways - Arabidopsis thaliana (thale cress);
AT3G04840	CSA029342.1	0.596636	1	0	1	2.50909	0.0119966	0.398551	0.92	25	7	24.24	25	0.849091	752	0.7575	chloroplast	K02984	ath03010 Ribosome - Arabidopsis thaliana (thale cress);
APE1	CSA029482.1	1.15959	1	0	1	5.49091	0	0.182119	0	1	9	3	1	0.550909	0	0	chloroplast
RPT1A	CSA029580.1	0.667254	1	0	1	4.58182	0	0.218254	1	2	8	5	2	0.641818	0	0.625	cytoplasm	K03061	ath03050 Proteasome - Arabidopsis thaliana (thale cress);
ALDH7B4	CSA030116.1	0.808728	1	0	1	2	0	0.5	0	1	3	2	1	0.666667	0	0	cytoplasm	K14085	ath00071 Fatty acid degradation - Arabidopsis thaliana (thale cress); ath00380 Tryptophan metabolism - Arabidopsis thaliana (thale cress); ath00260 Glycine, serine and threonine metabolism - Arabidopsis thaliana (thale cress); ath00620 Pyruvate metabolism - Arabidopsis thaliana (thale cress); ath01100 Metabolic pathways - Arabidopsis thaliana (thale cress); ath00410 beta-Alanine metabolism - Arab…
PAG1	CSA030262.1	0.640032	1	0	1	4.58182	0	0.218254	1	2	8	5	2	0.641818	0	0.625	cytoskeleton	K02727	ath03050 Proteasome - Arabidopsis thaliana (thale cress);
AT1G29880	CSA030516.1	0.764522	1	0	1	3.29091	0	0.303867	0	1	7	20	1	0.770909	0	0	cytoplasm	K01880	ath00970 Aminoacyl-tRNA biosynthesis - Arabidopsis thaliana (thale cress);
ATPQ	CSA030644.1	-1.55334	2	2	0	4.67273	0	0.214008	1	2	10	3	2	0.632727	0	0.75	cytoplasm
AT1G74060	CSA031106.1	0.701479	2	0	2	2.52727	0.0100218	0.395683	0.974638	24	7	24.9583	24	0.847273	704	0.779948	nucleus	K02934	ath03010 Ribosome - Arabidopsis thaliana (thale cress);
AT2G40010	CSA032136.1	-2.21356	1	1	0	2.49091	0.0144806	0.40146	0.886154	26	7	23.8462	26	0.850909	842	0.745192	chloroplast
AT1G74050	CSA032691.1	0.911952	1	0	1	2.52727	0.0100218	0.395683	0.974638	24	7	24.9583	24	0.847273	704	0.779948	chloroplast
BIP2	CSA032793.1	0.735066	5	0	5	1.71429	0.0233517	0.583333	0.666667	6	3	8	6	0.821429	10	0.666667	endoplasmic reticulum	K09490	ath03060 Protein export - Arabidopsis thaliana (thale cress); ath04141 Protein processing in endoplasmic reticulum - Arabidopsis thaliana (thale cress);
RRF	CSA032813.1	0.635198	1	0	1	3.32727	0	0.300546	1	4	8	23.5	4	0.767273	0	0.839286	cytoplasm,nucleus
PSBP-1	CSA033259.1		2	1	1	3.6	0.0571717	0.277778	0.714286	7	7	6.57143	7	0.74	1902	0.410714	chloroplast	K02717	ath00195 Photosynthesis - Arabidopsis thaliana (thale cress); ath01100 Metabolic pathways - Arabidopsis thaliana (thale cress);
AT2G32060	CSA033673.1	0.664818	1	0	1	2.94545	0	0.339506	1	23	8	25.2174	23	0.805455	0	0.84058	cytoplasm	K02951	ath03010 Ribosome - Arabidopsis thaliana (thale cress);
Hop3	CSA033796.1	0.594785	1	0	1	1.71429	0.0508242	0.583333	0.6	5	3	7.4	5	0.821429	38	0.569231	cytoplasm	K09553
ALDH11A3	CSA034340.1	0.85415	1	0	1	3.16364	0.0446689	0.316092	0.533333	6	6	4.66667	6	0.783636	952	0.409091	cytoskeleton	K00131	ath00030 Pentose phosphate pathway - Arabidopsis thaliana (thale cress); ath01200 Carbon metabolism - Arabidopsis thaliana (thale cress); ath01100 Metabolic pathways - Arabidopsis thaliana (thale cress); ath00010 Glycolysis / Gluconeogenesis - Arabidopsis thaliana (thale cress);
LOS2	CSA034381.1	1.1262	1	0	1	2.56364	0.47138	0.390071	0.6	5	5	9	5	0.843636	12992	0.293333	cytoplasm	K01689	ath01230 Biosynthesis of amino acids - Arabidopsis thaliana (thale cress); ath03018 RNA degradation - Arabidopsis thaliana (thale cress); ath01200 Carbon metabolism - Arabidopsis thaliana (thale cress); ath01100 Metabolic pathways - Arabidopsis thaliana (thale cress); ath00010 Glycolysis / Gluconeogenesis - Arabidopsis thaliana (thale cress); ath01110 Biosynthesis of secondary metabolites - Arabi…
SUS3	CSA034422.1	0.98272	1	0	1	1.66667	0	0.6	0	1	2	3	1	0.666667	0	0	mitochondria	K00695	ath01100 Metabolic pathways - Arabidopsis thaliana (thale cress); ath00500 Starch and sucrose metabolism - Arabidopsis thaliana (thale cress);
MSD1	CSA035369.1	-1.88383	1	1	0	1	0	1	0	1	1	1	1	1	0	0	chloroplast
AT3G13580	CSA035726.1	0.694484	2	0	2	2.50909	0.0123125	0.398551	0.936667	25	7	24.52	25	0.849091	790	0.76625	cytoplasm	K02937	ath03010 Ribosome - Arabidopsis thaliana (thale cress);
AT5G61170	CSA036160.1	0.878106	1	0	1	2.50909	0.0119966	0.398551	0.92	25	7	24.24	25	0.849091	752	0.7575	nucleus	K02966	ath03010 Ribosome - Arabidopsis thaliana (thale cress);
ZKT	CSA036589.1	0.587142	1	0	1	4.50909	0.0720539	0.221774	0	3	8	3	3	0.649091	982	0.333333	chloroplast
Cpn60beta2	CSA036590.1	0.981119	1	0	1	1.42857	0.0266484	0.7	0.75	8	2	7.5	8	0.892857	28	0.535714	cytoplasm	K04077	ath03018 RNA degradation - Arabidopsis thaliana (thale cress);

## Sheet:  common DCPs
String name	Protein	log2_avg_ratio	#sites	3dNvsDN-Down	3dNvsDN-Up	3hNvsDN-Down	3hNvsDN-Up	AverageShortestPathLength	BetweennessCentrality	ClosenessCentrality	ClusteringCoefficient	Degree	Eccentricity	NeighborhoodConnectivity	NumberOfDirectedEdges	Radiality	Stress	TopologicalCoefficient	Subcellular localization	KEGG KO No.	KEGG pathway
AT3G24830	CSA000260.1	0.962314	2	0	1	0	1	2.61538	0.052822	0.382353	0.636364	12	5	9.08333	12	0.769231	778	0.378472	cytoplasm	K02872	ath03010 Ribosome - Arabidopsis thaliana (thale cress);
PSBO1	CSA000627.1	-1.63137	2	1	0	1	0	2.25	0.0782858	0.444444	0.681818	12	4	11.9167	12	0.821429	1094	0.408046	chloroplast	K02716	ath00195 Photosynthesis - Arabidopsis thaliana (thale cress); ath01100 Metabolic pathways - Arabidopsis thaliana (thale cress);
HSP70	CSA000963.1	0.930693	2	0	1	0	1	2.48077	0.0651386	0.403101	0.4	6	4	7	6	0.788462	876	0.284722	cytoplasm	K03283	ath04141 Protein processing in endoplasmic reticulum - Arabidopsis thaliana (thale cress); ath03040 Spliceosome - Arabidopsis thaliana (thale cress); ath04144 Endocytosis - Arabidopsis thaliana (thale cress);
AT1G07920	CSA001667.1		4	1	1	1	1	2.73077	0.0161865	0.366197	0.714286	8	5	10.25	8	0.752747	276	0.482143	cytoplasm	K03231	ath03013 RNA transport - Arabidopsis thaliana (thale cress);
AT3G44590	CSA002213.1	0.730426	2	0	1	0	1	2.76923	0.00744633	0.361111	0.888889	10	5	10	10	0.747253	340	0.555556	nucleus
ROC3	CSA002602.1		4	1	1	1	1	3.03846	0.0203897	0.329114	0.333333	3	5	5.66667	3	0.708791	242	0.484848	cytoplasm	K01802
BTF3	CSA003234.1	0.86797	2	0	1	0	1	3.46154	0	0.288889	1	8	6	10	8	0.648352	0	0.833333	cytoplasm	K01527
GLX1	CSA005059.1	0.791674	2	0	1	0	1	1	1	1	0	2	1	1	2	1	2	0	cytoplasm	K01759	ath00620 Pyruvate metabolism - Arabidopsis thaliana (thale cress);
FBA5	CSA005116.1	-1.5828	2	1	0	1	0	2.92308	0.050581	0.342105	0.4	6	6	8.16667	6	0.725275	446	0.355072	cytoplasm	K01623	ath01230 Biosynthesis of amino acids - Arabidopsis thaliana (thale cress); ath00030 Pentose phosphate pathway - Arabidopsis thaliana (thale cress); ath00051 Fructose and mannose metabolism - Arabidopsis thaliana (thale cress); ath01100 Metabolic pathways - Arabidopsis thaliana (thale cress); ath00010 Glycolysis / Gluconeogenesis - Arabidopsis thaliana (thale cress); ath01200 Carbon metabolism - A…
PGRL1A	CSA005866.1	0.899919	2	0	1	0	1	2.30769	0.030363	0.433333	0.637363	14	5	11.1429	14	0.813187	740	0.397959	chloroplast
PSB27	CSA005888.1	1.0297	2	0	1	0	1	2.88462	0.00034162	0.346667	0.933333	6	5	12.3333	6	0.730769	10	0.649123	chloroplast	K08902	ath00195 Photosynthesis - Arabidopsis thaliana (thale cress); ath01100 Metabolic pathways - Arabidopsis thaliana (thale cress);
PHT3;1	CSA007137.1	-1.08559	2	1	0	1	0	3.26923	0	0.305882	0	1	5	5	1	0.675824	0	0	chloroplast	K15102
AT3G11830	CSA007747.1	0.754705	2	0	1	0	1	2.67308	0.0465602	0.374101	0.285714	7	5	7.28571	7	0.760989	578	0.310559	mitochondria	K09499
AT1G29880	CSA008625.1	0.890233	2	0	1	0	1	3.03846	0	0.329114	0	1	5	14	1	0.708791	0	0	chloroplast	K01880	ath00970 Aminoacyl-tRNA biosynthesis - Arabidopsis thaliana (thale cress);
AT5G13980	CSA009154.1	0.967903	2	0	1	0	1	1.5	0	0.666667	0	1	2	2	1	0.75	0	0	chloroplast	K01191	ath00511 Other glycan degradation - Arabidopsis thaliana (thale cress);
HSC70-1	CSA009227.1	0.901655	2	0	1	0	1	2.61538	0.0345701	0.382353	0.380952	7	5	6.71429	7	0.769231	244	0.279762	cytoplasm	K03283	ath04141 Protein processing in endoplasmic reticulum - Arabidopsis thaliana (thale cress); ath03040 Spliceosome - Arabidopsis thaliana (thale cress); ath04144 Endocytosis - Arabidopsis thaliana (thale cress);
CSY2	CSA009600.1	0.822028	2	0	1	0	1	1.75	0.5	0.571429	0	2	3	1.5	2	0.8125	6	0.5	cytoplasm	K01647	ath01230 Biosynthesis of amino acids - Arabidopsis thaliana (thale cress); ath01200 Carbon metabolism - Arabidopsis thaliana (thale cress); ath01100 Metabolic pathways - Arabidopsis thaliana (thale cress); ath00020 Citrate cycle (TCA cycle) - Arabidopsis thaliana (thale cress); ath00630 Glyoxylate and dicarboxylate metabolism - Arabidopsis thaliana (thale cress); ath01210 2-Oxocarboxylic acid met…
LHCB4.2	CSA010862.1	-2.86675	2	1	0	1	0	2.94231	0.00025138	0.339869	0.933333	6	5	12	6	0.722527	4	0.631579	chloroplast	K08915	ath01100 Metabolic pathways - Arabidopsis thaliana (thale cress); ath00196 Photosynthesis - antenna proteins - Arabidopsis thaliana (thale cress);
TRX-M4	CSA011054.1	-1.79443	2	1	0	1	0	1.96154	0.315157	0.509804	0.483516	14	4	11.3571	14	0.862637	4880	0.277003	chloroplast
AT4G39200	CSA011441.1	0.711034	2	0	1	0	1	3.42308	0.00065539	0.292135	0.916667	9	6	9.66667	9	0.653846	12	0.74359	nucleus	K02975	ath03010 Ribosome - Arabidopsis thaliana (thale cress);
GDH2	CSA011735.1	-1.47838	2	1	0	1	0	1.5	0.666667	0.666667	0	2	2	2	2	0.875	8	0.5	cytoplasm	K00261	ath00250 Alanine, aspartate and glutamate metabolism - Arabidopsis thaliana (thale cress); ath00220 Arginine biosynthesis - Arabidopsis thaliana (thale cress); ath01200 Carbon metabolism - Arabidopsis thaliana (thale cress); ath00910 Nitrogen metabolism - Arabidopsis thaliana (thale cress); ath01100 Metabolic pathways - Arabidopsis thaliana (thale cress);
PDE345	CSA011908.1	0.76234	2	0	1	0	1	3.46154	0	0.288889	1	3	6	4.66667	3	0.648352	0	0.583333	chloroplast	K01623	ath01230 Biosynthesis of amino acids - Arabidopsis thaliana (thale cress); ath00030 Pentose phosphate pathway - Arabidopsis thaliana (thale cress); ath00051 Fructose and mannose metabolism - Arabidopsis thaliana (thale cress); ath01100 Metabolic pathways - Arabidopsis thaliana (thale cress); ath00010 Glycolysis / Gluconeogenesis - Arabidopsis thaliana (thale cress); ath01200 Carbon metabolism - A…
LOS1	CSA011928.1		4	1	1	1	1	2.05769	0.355818	0.485981	0.32967	14	4	8.35714	14	0.848901	5074	0.230159	cytoplasm	K03234
AT2G45290	CSA012532.1	0.692757	4	0	2	0	2	2.96154	0.0415064	0.337662	0.5	4	5	4.25	4	0.71978	298	0.4	chloroplast	K00615	ath01230 Biosynthesis of amino acids - Arabidopsis thaliana (thale cress); ath00030 Pentose phosphate pathway - Arabidopsis thaliana (thale cress); ath01200 Carbon metabolism - Arabidopsis thaliana (thale cress); ath01100 Metabolic pathways - Arabidopsis thaliana (thale cress); ath00710 Carbon fixation in photosynthetic organisms - Arabidopsis thaliana (thale cress); ath01110 Biosynthesis of seco…
DEG1	CSA012958.1	-0.771705	2	1	0	1	0	3.19231	0	0.313253	1	3	6	13.6667	3	0.686813	0	0.803922	chloroplast
AT3G02560	CSA012999.1	-0.82393	2	1	0	1	0	2.76923	0.00744633	0.361111	0.888889	10	5	10	10	0.747253	340	0.555556	cytoplasm	K02993	ath03010 Ribosome - Arabidopsis thaliana (thale cress);
CA1	CSA013341.1	0.899792	4	0	2	0	2	2.75	0.0848217	0.363636	0.488889	10	6	10.4	10	0.75	1828	0.371429	chloroplast
Hsp81.4	CSA013811.1	0.828331	2	0	1	0	1	2.48077	0.0571999	0.403101	0.380952	7	4	6.85714	7	0.788462	810	0.274286	cytoplasm	K04079	ath04141 Protein processing in endoplasmic reticulum - Arabidopsis thaliana (thale cress); ath04626 Plant-pathogen interaction - Arabidopsis thaliana (thale cress);
OASA1	CSA015476.1	1.48363	2	0	1	0	1	2.78846	0.00764436	0.358621	0	2	5	8.5	2	0.744505	76	0.5	cytoplasm	K01738	ath01230 Biosynthesis of amino acids - Arabidopsis thaliana (thale cress); ath01200 Carbon metabolism - Arabidopsis thaliana (thale cress); ath00270 Cysteine and methionine metabolism - Arabidopsis thaliana (thale cress); ath01100 Metabolic pathways - Arabidopsis thaliana (thale cress); ath00920 Sulfur metabolism - Arabidopsis thaliana (thale cress); ath01110 Biosynthesis of secondary metabolites…
ATPD	CSA015733.1	-2.52928	2	1	0	1	0	2.25	0.0651352	0.444444	0.55	16	5	10.5	16	0.821429	1414	0.362069	chloroplast	K02113	ath00190 Oxidative phosphorylation - Arabidopsis thaliana (thale cress); ath00195 Photosynthesis - Arabidopsis thaliana (thale cress); ath01100 Metabolic pathways - Arabidopsis thaliana (thale cress);
CSP41A	CSA017430.1	-1.64706	2	1	0	1	0	2.23077	0.0537354	0.448276	0.590476	15	5	10.9333	15	0.824176	988	0.352688	cytoplasm
AT3G54440	CSA017603.1	0.8796	2	0	1	0	1	1.5	0	0.666667	0	1	2	2	1	0.75	0	0	cytoplasm	K01190	ath00511 Other glycan degradation - Arabidopsis thaliana (thale cress); ath00052 Galactose metabolism - Arabidopsis thaliana (thale cress); ath00600 Sphingolipid metabolism - Arabidopsis thaliana (thale cress); ath01100 Metabolic pathways - Arabidopsis thaliana (thale cress);
ADG1	CSA017776.1	-1.21112	2	1	0	1	0	3.09615	0.00643039	0.322981	0	2	6	9.5	2	0.700549	68	0.5	chloroplast	K00975	ath01100 Metabolic pathways - Arabidopsis thaliana (thale cress); ath00520 Amino sugar and nucleotide sugar metabolism - Arabidopsis thaliana (thale cress); ath00500 Starch and sucrose metabolism - Arabidopsis thaliana (thale cress); ath01110 Biosynthesis of secondary metabolites - Arabidopsis thaliana (thale cress);
At5g06290	CSA018288.1	-0.787556	2	1	0	1	0	2.5	0.0152075	0.4	0.678571	8	5	11.625	8	0.785714	380	0.465	chloroplast	K03386
UAH	CSA018835.1	1.25	2	0	1	0	1	2.5	0	0.4	0	1	4	2	1	0.625	0	0	cytoplasm	K18151	ath00230 Purine metabolism - Arabidopsis thaliana (thale cress); ath01100 Metabolic pathways - Arabidopsis thaliana (thale cress);
RBCS1B	CSA020587.1	-2.41567	2	1	0	1	0	3.71154	0	0.26943	1	2	7	6	2	0.612637	0	0.6	chloroplast	K01602	ath01200 Carbon metabolism - Arabidopsis thaliana (thale cress); ath01100 Metabolic pathways - Arabidopsis thaliana (thale cress); ath00630 Glyoxylate and dicarboxylate metabolism - Arabidopsis thaliana (thale cress); ath00710 Carbon fixation in photosynthetic organisms - Arabidopsis thaliana (thale cress);
AT2G37660	CSA021739.1	0.925238	2	0	1	0	1	2.92308	0.00034116	0.342105	0.904762	7	6	13.5714	7	0.725275	6	0.616883	cytoplasm,nucleus
PGM2	CSA022412.1	0.857113	2	0	1	0	1	3.40385	0.00395928	0.293785	0.5	4	6	3.75	4	0.656593	18	0.4375	chloroplast	K01835	ath00052 Galactose metabolism - Arabidopsis thaliana (thale cress); ath00030 Pentose phosphate pathway - Arabidopsis thaliana (thale cress); ath01100 Metabolic pathways - Arabidopsis thaliana (thale cress); ath00500 Starch and sucrose metabolism - Arabidopsis thaliana (thale cress); ath00010 Glycolysis / Gluconeogenesis - Arabidopsis thaliana (thale cress); ath00230 Purine metabolism - Arabidopsi…
SFGH	CSA022564.1	1.28608	2	0	1	0	1	1.5	0	0.666667	0	1	2	2	1	0.75	0	0	mitochondria	K01070	ath01200 Carbon metabolism - Arabidopsis thaliana (thale cress);
RAN3	CSA022823.1	1.09652	2	0	1	0	1	3.40385	0.0444444	0.293785	0.166667	4	6	6.75	4	0.656593	480	0.446429	cytoplasm	K07936	ath03008 Ribosome biogenesis in eukaryotes - Arabidopsis thaliana (thale cress); ath03013 RNA transport - Arabidopsis thaliana (thale cress);
HTB9	CSA022844.1	-2.87838	4	2	0	2	0	1	0	1	0	1	1	1	1	1	0	0	nucleus	K11252
AT3G62870	CSA022929.1	1.0385	4	0	2	0	2	2.71154	0.0331741	0.368794	0.745455	11	5	9.36364	11	0.755495	664	0.468182	chloroplast	K02936	ath03010 Ribosome - Arabidopsis thaliana (thale cress);
ACO3	CSA024499.1	0.806714	2	0	1	0	1	2.5	0	0.4	0	1	4	2	1	0.625	0	0	cytoplasm
AT5G13520	CSA024768.1	0.868391	2	0	1	0	1	3.59615	0.00015083	0.278075	0	2	6	6.5	2	0.629121	2	0.785714	nucleus	K01254	ath00590 Arachidonic acid metabolism - Arabidopsis thaliana (thale cress); ath01100 Metabolic pathways - Arabidopsis thaliana (thale cress);
AOAT2	CSA024921.1	0.818932	2	0	1	0	1	1.75	0.5	0.571429	0	2	3	1.5	2	0.8125	6	0.5	cytoplasm	K14272	ath01230 Biosynthesis of amino acids - Arabidopsis thaliana (thale cress); ath00220 Arginine biosynthesis - Arabidopsis thaliana (thale cress); ath00260 Glycine, serine and threonine metabolism - Arabidopsis thaliana (thale cress); ath01100 Metabolic pathways - Arabidopsis thaliana (thale cress); ath01210 2-Oxocarboxylic acid metabolism - Arabidopsis thaliana (thale cress); ath00250 Alanine, aspa…
FNR2	CSA025110.1	-0.958644	2	1	0	1	0	2.25	0.0608787	0.444444	0.615385	13	5	11.4615	13	0.821429	882	0.367246	chloroplast	K02641	ath00195 Photosynthesis - Arabidopsis thaliana (thale cress); ath01100 Metabolic pathways - Arabidopsis thaliana (thale cress);
TLP18.3	CSA025676.1	-1.49422	2	1	0	1	0	2.34615	0.0267326	0.42623	0.615385	14	5	10.7143	14	0.807692	560	0.412088	chloroplast
RPL23AB	CSA025687.1	0.775866	2	0	1	0	1	2.76923	0.00744633	0.361111	0.888889	10	5	10	10	0.747253	340	0.555556	nucleus	K02893	ath03010 Ribosome - Arabidopsis thaliana (thale cress);
AT3G56310	CSA026219.1	0.83694	2	0	1	0	1	1	1	1	0	2	1	1	2	1	2	0	chloroplast	K07407	ath00603 Glycosphingolipid biosynthesis - globo and isoglobo series - Arabidopsis thaliana (thale cress); ath00052 Galactose metabolism - Arabidopsis thaliana (thale cress); ath00600 Sphingolipid metabolism - Arabidopsis thaliana (thale cress); ath00561 Glycerolipid metabolism - Arabidopsis thaliana (thale cress);
AT3G59780	CSA027461.1	0.724077	2	0	1	0	1	3.01923	0	0.33121	1	5	6	14.8	5	0.711538	0	0.74	chloroplast
MDAR1	CSA027795.1	-1.4634	4	2	0	2	0	1.5	0	0.666667	0	1	2	2	1	0.75	0	0	cytoplasm	K08232	ath00053 Ascorbate and aldarate metabolism - Arabidopsis thaliana (thale cress); ath01100 Metabolic pathways - Arabidopsis thaliana (thale cress);
AT3G52960	CSA027825.1	-2.40967	2	1	0	1	0	2.84615	0	0.351351	1	2	5	11	2	0.736264	0	0.6875	chloroplast
VAR1	CSA028194.1	0.992851	2	0	1	0	1	3.25	0	0.307692	0	1	6	15	1	0.678571	0	0	chloroplast	K03798
RCA	CSA028552.1	-1.20489	2	1	0	1	0	2.32692	0.0630028	0.429752	0.602564	13	5	11.0769	13	0.81044	800	0.407407	chloroplast
PAG1	CSA030262.1	0.849985	2	0	1	0	1	3.30769	0	0.302326	0	1	6	13	1	0.67033	0	0	cytoskeleton	K02727	ath03050 Proteasome - Arabidopsis thaliana (thale cress);
HOG1	CSA031781.1	0.845239	2	0	1	0	1	2.63462	0.0727469	0.379562	0.166667	4	4	6.75	4	0.766484	482	0.284091	cytoplasm	K01251	ath00270 Cysteine and methionine metabolism - Arabidopsis thaliana (thale cress); ath01100 Metabolic pathways - Arabidopsis thaliana (thale cress);
RPL24A	CSA032584.1	0.685907	2	0	1	0	1	2.80769	0.00679094	0.356164	0.944444	9	5	10.3333	9	0.741758	328	0.607843	cytoplasm	K02896	ath03010 Ribosome - Arabidopsis thaliana (thale cress);
BIP2	CSA032793.1	0.728091	2	0	1	0	1	3.13462	0.00015083	0.319018	0.666667	3	5	6.66667	3	0.695055	2	0.606061	endoplasmic reticulum	K09490	ath03060 Protein export - Arabidopsis thaliana (thale cress); ath04141 Protein processing in endoplasmic reticulum - Arabidopsis thaliana (thale cress);
Hop3	CSA033796.1	0.661755	2	0	1	0	1	2.80769	0.0219699	0.356164	0.266667	6	5	5.5	6	0.741758	332	0.303922	cytoplasm	K09553
PSAN	CSA033864.1	-1.05556	2	1	0	1	0	2.40385	0.00674951	0.416	0.818182	11	5	12.5455	11	0.799451	172	0.482517	chloroplast	K02701	ath00195 Photosynthesis - Arabidopsis thaliana (thale cress); ath01100 Metabolic pathways - Arabidopsis thaliana (thale cress);
PB	CSA034956.1	0.716481	2	0	1	0	1	2.28846	0.0594966	0.436975	0.3	5	4	10.4	5	0.815934	814	0.3	chloroplast
AT3G45930.1	CSA035141.1	0.615714	2	0	1	0	1	1	0	1	0	1	1	1	1	1	0	0	nucleus	K11254
IMPA-1	CSA035147.1	1.08546	2	0	1	0	1	4.38462	0	0.22807	0	1	7	4	1	0.516484	0	0	nucleus
AT2G37190	CSA036135.1	0.844482	2	0	1	0	1	2.80769	0.00679094	0.356164	0.944444	9	5	10.3333	9	0.741758	328	0.607843	cytoplasm	K02870	ath03010 Ribosome - Arabidopsis thaliana (thale cress);
ZKT	CSA036589.1	-1.52633	2	1	0	1	0	2.26923	0.093803	0.440678	0.533333	15	5	10.3333	15	0.818681	992	0.377778	chloroplast
RBCL	CSA036938.1	-3.75558	2	1	0	1	0	3.71154	0	0.26943	1	2	7	6	2	0.612637	0	0.6	cytoplasm	K01601	ath01200 Carbon metabolism - Arabidopsis thaliana (thale cress); ath01100 Metabolic pathways - Arabidopsis thaliana (thale cress); ath00630 Glyoxylate and dicarboxylate metabolism - Arabidopsis thaliana (thale cress); ath00710 Carbon fixation in photosynthetic organisms - Arabidopsis thaliana (thale cress);

## Sheet: specific DCPs at 3dNvs0N 
String name	Protein	log2_avg_ratio	#sites	3dNvsDN-Down	3dNvsDN-Up	AverageShortestPathLength	BetweennessCentrality	ClosenessCentrality	ClusteringCoefficient	Degree	Eccentricity	NeighborhoodConnectivity	NumberOfDirectedEdges	Radiality	Stress	TopologicalCoefficient	Subcellular localization	KEGG KO No.	KEGG pathway
PSAF	CSA000107.1	0.738358	1	0	1	3.39394	0	0.294643	1	5	8	11.8	5	0.760606	0	0.491667	chloroplast	K02694	ath00195 Photosynthesis - Arabidopsis thaliana (thale cress); ath01100 Metabolic pathways - Arabidopsis thaliana (thale cress);
AT3G48420	CSA000231.1	0.668664	1	0	1	2.77273	0.0243002	0.360656	0.533333	10	7	11.2	10	0.822727	2102	0.32	chloroplast
HSC70-1	CSA000306.1	1.14604	1	0	1	5.48485	0.0289044	0.18232	0.333333	3	9	4	3	0.551515	5688	0.611111	cytoplasm	K03283	ath04141 Protein processing in endoplasmic reticulum - Arabidopsis thaliana (thale cress); ath03040 Spliceosome - Arabidopsis thaliana (thale cress); ath04144 Endocytosis - Arabidopsis thaliana (thale cress);
CPN20	CSA000531.1		2	1	1	6.40909	0	0.156028	1	3	10	4	3	0.459091	0	0.8	chloroplast	K04078
PRK	CSA000795.1		2	1	1	2.62121	0.0668062	0.381503	0.408333	16	7	10	16	0.837879	6606	0.263158	chloroplast	K00855	ath01200 Carbon metabolism - Arabidopsis thaliana (thale cress); ath01100 Metabolic pathways - Arabidopsis thaliana (thale cress); ath00710 Carbon fixation in photosynthetic organisms - Arabidopsis thaliana (thale cress);
CAT	CSA001272.1	-1.68238	1	1	0	3.93939	0.00141437	0.253846	0	2	8	3	2	0.706061	22	0.5	peroxisome	K03781	ath04146 Peroxisome - Arabidopsis thaliana (thale cress); ath00380 Tryptophan metabolism - Arabidopsis thaliana (thale cress); ath01200 Carbon metabolism - Arabidopsis thaliana (thale cress); ath00630 Glyoxylate and dicarboxylate metabolism - Arabidopsis thaliana (thale cress); ath04016 MAPK signaling pathway - plant - Arabidopsis thaliana (thale cress); ath01110 Biosynthesis of secondary metabol…
AT1G07920	CSA001667.1	0.769149	1	0	1	3.95455	0	0.252874	1	2	7	9	2	0.704545	0	0.75	cytoplasm	K03231	ath03013 RNA transport - Arabidopsis thaliana (thale cress);
EMB3119	CSA001723.1	1.00288	1	0	1	3.07576	0.00319194	0.325123	0.333333	3	7	11.3333	3	0.792424	152	0.478261	chloroplast	K01807	ath01230 Biosynthesis of amino acids - Arabidopsis thaliana (thale cress); ath00030 Pentose phosphate pathway - Arabidopsis thaliana (thale cress); ath01200 Carbon metabolism - Arabidopsis thaliana (thale cress); ath01100 Metabolic pathways - Arabidopsis thaliana (thale cress); ath00710 Carbon fixation in photosynthetic organisms - Arabidopsis thaliana (thale cress); ath01110 Biosynthesis of seco…
VDAC1	CSA001820.1	0.657861	2	0	2	1	0	1	0	1	1	1	1	1	0	0	cytoplasm	K15040
CYP38	CSA002549.1	0.797489	1	0	1	2.4697	0.0666133	0.404908	0.563636	11	6	12.3636	11	0.85303	6926	0.280992	chloroplast
RPL23AB	CSA002844.1	0.923741	1	0	1	3.09091	0.0402324	0.323529	0.854545	11	6	10.4545	11	0.790909	5668	0.580808	nucleus	K02893	ath03010 Ribosome - Arabidopsis thaliana (thale cress);
TL29	CSA003213.1		2	1	1	3.25758	0	0.306977	1	2	7	14	2	0.774242	0	0.736842	chloroplast	K00434	ath00053 Ascorbate and aldarate metabolism - Arabidopsis thaliana (thale cress); ath00480 Glutathione metabolism - Arabidopsis thaliana (thale cress);
AT1G09640	CSA003232.1	0.732705	1	0	1	3.77273	0.1936	0.26506	0.52381	7	7	8.57143	7	0.722727	25556	0.561905	cytoskeleton	K03233
GLU2	CSA003650.1	0.787028	1	0	1	3.36364	0.00756972	0.297297	0.5	4	8	7.5	4	0.763636	490	0.340909	cytoplasm
GLU1	CSA003654.1	0.715136	1	0	1	3.07576	0.0473277	0.325123	0.345455	11	8	9.45455	11	0.792424	3360	0.295455	cytoplasm	K00284	ath00910 Nitrogen metabolism - Arabidopsis thaliana (thale cress); ath00630 Glyoxylate and dicarboxylate metabolism - Arabidopsis thaliana (thale cress);
RBCS1A	CSA004763.1	0.730052	4	0	4	3.48485	0.00431046	0.286957	0.5	4	8	9.5	4	0.751515	924	0.475	chloroplast	K01602	ath01200 Carbon metabolism - Arabidopsis thaliana (thale cress); ath01100 Metabolic pathways - Arabidopsis thaliana (thale cress); ath00630 Glyoxylate and dicarboxylate metabolism - Arabidopsis thaliana (thale cress); ath00710 Carbon fixation in photosynthetic organisms - Arabidopsis thaliana (thale cress);
RPS8	CSA005963.1	0.780837	1	0	1	3.21212	0.00015893	0.311321	0.955556	10	6	10.9	10	0.778788	6	0.641176	chloroplast	K02994	ath03010 Ribosome - Arabidopsis thaliana (thale cress);
FTRA2	CSA006542.1	0.603685	1	0	1	3.92424	0	0.254826	0	1	8	6	1	0.707576	0	0	chloroplast
AT5G65220	CSA007585.1	0.999125	1	0	1	3.09091	0.0402324	0.323529	0.854545	11	6	10.4545	11	0.790909	5668	0.580808	chloroplast	K02904	ath03010 Ribosome - Arabidopsis thaliana (thale cress);
emb2726	CSA007724.1	0.651684	1	0	1	3.25758	0	0.306977	1	8	6	11.25	8	0.774242	0	0.703125	chloroplast
IIL1	CSA008456.1	0.610165	1	0	1	4.66667	0	0.214286	0	1	9	3	1	0.633333	0	0	chloroplast	K01703	ath01230 Biosynthesis of amino acids - Arabidopsis thaliana (thale cress); ath00966 Glucosinolate biosynthesis - Arabidopsis thaliana (thale cress); ath01100 Metabolic pathways - Arabidopsis thaliana (thale cress); ath00660 C5-Branched dibasic acid metabolism - Arabidopsis thaliana (thale cress); ath00290 Valine, leucine and isoleucine biosynthesis - Arabidopsis thaliana (thale cress); ath01210 2…
HTA7	CSA008885.1	0.730749	1	0	1	1.4	0	0.714286	1	3	2	5	3	0.8	0	1	nucleus	K11251
NADP-ME4	CSA009025.1	-2.01858	1	1	0	3.68182	0.0340093	0.271605	0	3	8	5	3	0.731818	424	0.363636	chloroplast	K00029	ath00620 Pyruvate metabolism - Arabidopsis thaliana (thale cress); ath01200 Carbon metabolism - Arabidopsis thaliana (thale cress); ath01100 Metabolic pathways - Arabidopsis thaliana (thale cress); ath00710 Carbon fixation in photosynthetic organisms - Arabidopsis thaliana (thale cress);
SHM4	CSA009889.1	0.588987	1	0	1	2.95455	0	0.338462	1	7	7	10.8571	7	0.804545	0	0.452381	cytoskeleton	K00600	ath00670 One carbon pool by folate - Arabidopsis thaliana (thale cress); ath01230 Biosynthesis of amino acids - Arabidopsis thaliana (thale cress); ath00260 Glycine, serine and threonine metabolism - Arabidopsis thaliana (thale cress); ath01100 Metabolic pathways - Arabidopsis thaliana (thale cress); ath00460 Cyanoamino acid metabolism - Arabidopsis thaliana (thale cress); ath01200 Carbon metabol…
FBA2	CSA009966.1	0.92969	1	0	1	3.12121	0.0208416	0.320388	0.583333	9	8	10.6667	9	0.787879	2492	0.333333	chloroplast	K01623	ath01230 Biosynthesis of amino acids - Arabidopsis thaliana (thale cress); ath00030 Pentose phosphate pathway - Arabidopsis thaliana (thale cress); ath00051 Fructose and mannose metabolism - Arabidopsis thaliana (thale cress); ath01100 Metabolic pathways - Arabidopsis thaliana (thale cress); ath00010 Glycolysis / Gluconeogenesis - Arabidopsis thaliana (thale cress); ath01200 Carbon metabolism - A…
mtLPD1	CSA010160.1	0.778435	2	0	2	2.90909	0.0816084	0.34375	0.75	8	7	9.75	8	0.809091	1050	0.401042	chloroplast	K00382	ath00260 Glycine, serine and threonine metabolism - Arabidopsis thaliana (thale cress); ath00640 Propanoate metabolism - Arabidopsis thaliana (thale cress); ath00620 Pyruvate metabolism - Arabidopsis thaliana (thale cress); ath01100 Metabolic pathways - Arabidopsis thaliana (thale cress); ath00020 Citrate cycle (TCA cycle) - Arabidopsis thaliana (thale cress); ath00010 Glycolysis / Gluconeogenesi…
PRXQ	CSA010519.1	0.992375	2	0	2	2.37879	0.209191	0.420382	0.373626	14	6	10.9286	14	0.862121	16028	0.236025	chloroplast	K03564
mtACP2	CSA010842.1	0.720017	1	0	1	3.24242	0	0.308411	1	2	7	11.5	2	0.775758	0	0.605263	chloroplast	K03955	ath00190 Oxidative phosphorylation - Arabidopsis thaliana (thale cress); ath01100 Metabolic pathways - Arabidopsis thaliana (thale cress);
AT2G34480	CSA011032.1	0.651947	1	0	1	3.10606	0.0387879	0.321951	0.888889	10	6	10.8	10	0.789394	5640	0.6	nucleus	K02882	ath03010 Ribosome - Arabidopsis thaliana (thale cress);
TRX-M4	CSA011054.1	0.691452	1	0	1	2.93939	0.0523979	0.340206	0.2	6	7	8.33333	6	0.806061	1682	0.281609	chloroplast
PKT3	CSA012055.1	0.957754	1	0	1	4.72727	0.030303	0.211538	0	2	9	2	2	0.627273	380	0.5	cytoplasm	K07513	ath01040 Biosynthesis of unsaturated fatty acids - Arabidopsis thaliana (thale cress); ath00071 Fatty acid degradation - Arabidopsis thaliana (thale cress); ath04146 Peroxisome - Arabidopsis thaliana (thale cress); ath01212 Fatty acid metabolism - Arabidopsis thaliana (thale cress); ath00592 alpha-Linolenic acid metabolism - Arabidopsis thaliana (thale cress); ath01100 Metabolic pathways - Arabid…
AT2G45290	CSA012532.1	0.810338	1	0	1	3.48485	0.00097902	0.286957	0.5	4	8	9.5	4	0.751515	14	0.4625	chloroplast	K00615	ath01230 Biosynthesis of amino acids - Arabidopsis thaliana (thale cress); ath00030 Pentose phosphate pathway - Arabidopsis thaliana (thale cress); ath01200 Carbon metabolism - Arabidopsis thaliana (thale cress); ath01100 Metabolic pathways - Arabidopsis thaliana (thale cress); ath00710 Carbon fixation in photosynthetic organisms - Arabidopsis thaliana (thale cress); ath01110 Biosynthesis of seco…
Hsp81.4	CSA013811.1	0.680284	1	0	1	6.39394	0.0003885	0.156398	0.666667	4	10	3.5	4	0.460606	4	0.7	cytoplasm	K04079	ath04141 Protein processing in endoplasmic reticulum - Arabidopsis thaliana (thale cress); ath04626 Plant-pathogen interaction - Arabidopsis thaliana (thale cress);
AT1G80360	CSA014195.1	0.587392	1	0	1	4.04545	0	0.247191	1	2	9	7.5	2	0.695455	0	0.681818	cytoplasm
AT3G51510	CSA015055.1	0.672455	1	0	1	3.36364	0	0.297297	0	1	7	14	1	0.763636	0	0	chloroplast
GLDP1	CSA015996.1	0.69018	1	0	1	2.81818	0.00777232	0.354839	0.722222	9	7	11.3333	9	0.818182	428	0.377778	mitochondria	K00281	ath00260 Glycine, serine and threonine metabolism - Arabidopsis thaliana (thale cress); ath01200 Carbon metabolism - Arabidopsis thaliana (thale cress); ath01100 Metabolic pathways - Arabidopsis thaliana (thale cress); ath00630 Glyoxylate and dicarboxylate metabolism - Arabidopsis thaliana (thale cress); ath01110 Biosynthesis of secondary metabolites - Arabidopsis thaliana (thale cress);
CLPC1	CSA016043.1	0.960736	1	0	1	4.57576	0.170319	0.218543	0	4	8	3.75	4	0.642424	22736	0.305556	chloroplast	K03696	ath01100 Metabolic pathways - Arabidopsis thaliana (thale cress);
TIC110	CSA016983.1	0.889032	1	0	1	5.56061	0	0.179837	0	1	9	4	1	0.543939	0	0	chloroplast
MFP2	CSA017891.1	0.893328	1	0	1	5.71212	0	0.175066	0	1	10	2	1	0.528788	0	0	endoplasmic reticulum	K10527	ath00071 Fatty acid degradation - Arabidopsis thaliana (thale cress); ath01212 Fatty acid metabolism - Arabidopsis thaliana (thale cress); ath00592 alpha-Linolenic acid metabolism - Arabidopsis thaliana (thale cress); ath01100 Metabolic pathways - Arabidopsis thaliana (thale cress); ath01110 Biosynthesis of secondary metabolites - Arabidopsis thaliana (thale cress);
PRC3	CSA017933.1		2	1	1	4.12121	0	0.242647	0	1	9	8	1	0.687879	0	0	chloroplast	K02726	ath03050 Proteasome - Arabidopsis thaliana (thale cress);
At5g06290	CSA018288.1	0.912853	1	0	1	3.22727	0.0223523	0.309859	0.333333	3	7	7.33333	3	0.777273	400	0.388889	chloroplast	K03386
AT1G11860	CSA019996.1	0.839969	1	0	1	2.31818	0.219705	0.431373	0.43956	14	6	11.5714	14	0.868182	9074	0.241071	mitochondria	K00605	ath00670 One carbon pool by folate - Arabidopsis thaliana (thale cress); ath00260 Glycine, serine and threonine metabolism - Arabidopsis thaliana (thale cress); ath01200 Carbon metabolism - Arabidopsis thaliana (thale cress); ath01100 Metabolic pathways - Arabidopsis thaliana (thale cress); ath00630 Glyoxylate and dicarboxylate metabolism - Arabidopsis thaliana (thale cress); ath01110 Biosynthesi…
GLDP2	CSA020117.1	-1.06559	1	1	0	2.95455	0	0.338462	1	7	7	10.8571	7	0.804545	0	0.452381	mitochondria	K00281	ath00260 Glycine, serine and threonine metabolism - Arabidopsis thaliana (thale cress); ath01200 Carbon metabolism - Arabidopsis thaliana (thale cress); ath01100 Metabolic pathways - Arabidopsis thaliana (thale cress); ath00630 Glyoxylate and dicarboxylate metabolism - Arabidopsis thaliana (thale cress); ath01110 Biosynthesis of secondary metabolites - Arabidopsis thaliana (thale cress);
AT2G37660	CSA021739.1	1.09164	3	0	3	2.81818	0.0334861	0.354839	0.533333	6	6	11.8333	6	0.818182	3218	0.358586	cytoplasm,nucleus
AT3G62870	CSA022929.1	0.784005	1	0	1	3.09091	0.0643018	0.323529	0.745455	11	6	9.90909	11	0.790909	6228	0.550505	chloroplast	K02936	ath03010 Ribosome - Arabidopsis thaliana (thale cress);
FLU	CSA024142.1	0.619536	1	0	1	3.48485	0	0.286957	0	1	6	15	1	0.751515	0	0	chloroplast
VDAC3	CSA024149.1	0.608659	1	0	1	1	0	1	0	1	1	1	1	1	0	0	mitochondria
AOAT2	CSA024921.1	0.874225	2	0	2	2.81818	0.0881404	0.354839	0.454545	11	7	8.45455	11	0.818182	1742	0.309764	cytoplasm	K14272	ath01230 Biosynthesis of amino acids - Arabidopsis thaliana (thale cress); ath00220 Arginine biosynthesis - Arabidopsis thaliana (thale cress); ath00260 Glycine, serine and threonine metabolism - Arabidopsis thaliana (thale cress); ath01100 Metabolic pathways - Arabidopsis thaliana (thale cress); ath01210 2-Oxocarboxylic acid metabolism - Arabidopsis thaliana (thale cress); ath00250 Alanine, aspa…
FNR2	CSA025110.1	0.680385	2	0	2	2.77273	0.00443152	0.360656	0.857143	8	7	14.125	8	0.822727	796	0.392361	chloroplast	K02641	ath00195 Photosynthesis - Arabidopsis thaliana (thale cress); ath01100 Metabolic pathways - Arabidopsis thaliana (thale cress);
VHA-A	CSA025287.1	-1.47966	1	1	0	4.51515	0	0.221477	0	1	9	3	1	0.648485	0	0	chloroplast	K02145	ath00190 Oxidative phosphorylation - Arabidopsis thaliana (thale cress); ath01100 Metabolic pathways - Arabidopsis thaliana (thale cress); ath04145 Phagosome - Arabidopsis thaliana (thale cress);
SHM1	CSA025613.1		2	1	1	2.51515	0.0937116	0.39759	0.448529	17	7	11	17	0.848485	4218	0.268293	mitochondria	K00600	ath00670 One carbon pool by folate - Arabidopsis thaliana (thale cress); ath01230 Biosynthesis of amino acids - Arabidopsis thaliana (thale cress); ath00260 Glycine, serine and threonine metabolism - Arabidopsis thaliana (thale cress); ath01100 Metabolic pathways - Arabidopsis thaliana (thale cress); ath00460 Cyanoamino acid metabolism - Arabidopsis thaliana (thale cress); ath01200 Carbon metabol…
cpHsc70-2	CSA026073.1	1.05598	4	0	4	5.4697	0.0578089	0.182825	0.5	4	9	3.75	4	0.55303	8532	0.583333	chloroplast	K03283	ath04141 Protein processing in endoplasmic reticulum - Arabidopsis thaliana (thale cress); ath03040 Spliceosome - Arabidopsis thaliana (thale cress); ath04144 Endocytosis - Arabidopsis thaliana (thale cress);
AOR	CSA026351.1	0.947945	1	0	1	3.40909	0	0.293333	1	3	8	16.6667	3	0.759091	0	0.666667	chloroplast
AT4G39970	CSA026539.1	1.11739	1	0	1	3.27273	0.00072122	0.305556	0.666667	4	8	12	4	0.772727	28	0.444444	chloroplast
GAPA	CSA026796.1	0.618372	1	0	1	3.28788	0.0141386	0.304147	0.527778	9	8	9.22222	9	0.771212	1896	0.341564	chloroplast	K05298	ath01200 Carbon metabolism - Arabidopsis thaliana (thale cress); ath01100 Metabolic pathways - Arabidopsis thaliana (thale cress); ath00710 Carbon fixation in photosynthetic organisms - Arabidopsis thaliana (thale cress);
AT3G11510	CSA028455.1	1.34864	1	0	1	3.21212	0.00015893	0.311321	0.955556	10	6	10.9	10	0.778788	6	0.641176	cytoplasm	K02955	ath03010 Ribosome - Arabidopsis thaliana (thale cress);
RCA	CSA028552.1	0.617537	1	0	1	3.13636	0.0321288	0.318841	0.642857	8	8	11.375	8	0.786364	2458	0.362903	chloroplast
HTB9	CSA028658.1	0.911488	2	0	2	1	0.1	1	0.7	5	1	3.8	5	1	6	0.76	nucleus	K11252
AT4G01310	CSA029227.1	0.768992	3	0	3	2.5	0.332895	0.4	0.47619	15	5	10	15	0.85	24470	0.292157	chloroplast	K02931	ath03010 Ribosome - Arabidopsis thaliana (thale cress);
ATPC1	CSA029276.1	0.628519	1	0	1	2.59091	0.166102	0.385965	0.308824	17	7	8.82353	17	0.840909	9382	0.226244	chloroplast	K02115	ath00190 Oxidative phosphorylation - Arabidopsis thaliana (thale cress); ath00195 Photosynthesis - Arabidopsis thaliana (thale cress); ath01100 Metabolic pathways - Arabidopsis thaliana (thale cress);
HTA12	CSA030198.1	0.947345	1	0	1	1.4	0	0.714286	1	3	2	5	3	0.8	0	1	nucleus	K11251
EMB3126	CSA030406.1	0.700509	1	0	1	2.75758	0.0870841	0.362637	0.69697	12	6	10.5833	12	0.824242	9246	0.391975	chloroplast	K02863	ath03010 Ribosome - Arabidopsis thaliana (thale cress);
PGK	CSA031519.1	0.63435	1	0	1	4.04545	0.0001554	0.247191	0.666667	3	9	7.33333	3	0.695455	2	0.666667	cytoplasm	K00927	ath01230 Biosynthesis of amino acids - Arabidopsis thaliana (thale cress); ath01200 Carbon metabolism - Arabidopsis thaliana (thale cress); ath01100 Metabolic pathways - Arabidopsis thaliana (thale cress); ath00710 Carbon fixation in photosynthetic organisms - Arabidopsis thaliana (thale cress); ath00010 Glycolysis / Gluconeogenesis - Arabidopsis thaliana (thale cress); ath01110 Biosynthesis of s…
HTA10	CSA031868.1	0.667704	1	0	1	1.4	0	0.714286	1	3	2	5	3	0.8	0	1	nucleus	K11251
AtCg00790	CSA031982.1	0.917369	1	0	1	3.21212	0.00015893	0.311321	0.955556	10	6	10.9	10	0.778788	6	0.641176	cytoplasm	K02878	ath03010 Ribosome - Arabidopsis thaliana (thale cress);
AT1G09200	CSA033802.1	1.15908	1	0	1	1	0.1	1	0.7	5	1	3.8	5	1	6	0.76	nucleus	K11253
AT5G08680	CSA033994.1	-1.95513	1	1	0	3.5303	0.030303	0.283262	0.333333	3	8	6.66667	3	0.74697	902	0.372549	mitochondria	K02133	ath00190 Oxidative phosphorylation - Arabidopsis thaliana (thale cress); ath01100 Metabolic pathways - Arabidopsis thaliana (thale cress);
SBPASE	CSA034492.1	0.588474	2	0	2	2.60606	0.0833182	0.383721	0.367647	17	7	9.76471	17	0.839394	6296	0.256966	chloroplast	K01100	ath01200 Carbon metabolism - Arabidopsis thaliana (thale cress); ath01100 Metabolic pathways - Arabidopsis thaliana (thale cress); ath00710 Carbon fixation in photosynthetic organisms - Arabidopsis thaliana (thale cress);
AT2G20420	CSA034848.1	-1.84942	1	1	0	3.77273	0.0601399	0.26506	0	3	8	4.33333	3	0.722727	760	0.37037	mitochondria	K01900	ath00640 Propanoate metabolism - Arabidopsis thaliana (thale cress); ath01200 Carbon metabolism - Arabidopsis thaliana (thale cress); ath01100 Metabolic pathways - Arabidopsis thaliana (thale cress); ath00020 Citrate cycle (TCA cycle) - Arabidopsis thaliana (thale cress); ath01110 Biosynthesis of secondary metabolites - Arabidopsis thaliana (thale cress);
AT3G45930.1	CSA035141.1	-1.0767	1	1	0	1	0.1	1	0.7	5	1	3.8	5	1	6	0.76	nucleus	K11254
AGT	CSA035317.1	0.702787	1	0	1	2.87879	0.0248075	0.347368	0.533333	10	7	9	10	0.812121	562	0.346154	cytoplasm	K00830	ath00250 Alanine, aspartate and glutamate metabolism - Arabidopsis thaliana (thale cress); ath04146 Peroxisome - Arabidopsis thaliana (thale cress); ath00260 Glycine, serine and threonine metabolism - Arabidopsis thaliana (thale cress); ath01200 Carbon metabolism - Arabidopsis thaliana (thale cress); ath01100 Metabolic pathways - Arabidopsis thaliana (thale cress); ath00630 Glyoxylate and dicarbo…
ATP1	CSA035793.1	-0.996433	1	1	0	3.54545	0	0.282051	1	2	8	10	2	0.745455	0	0.555556	cytoplasm	K02132	ath00190 Oxidative phosphorylation - Arabidopsis thaliana (thale cress); ath01100 Metabolic pathways - Arabidopsis thaliana (thale cress);
GOX1	CSA035939.1	0.767473	1	0	1	3.68182	0.00843268	0.271605	0.333333	3	8	7.66667	3	0.731818	94	0.52381	peroxisome	K11517	ath04146 Peroxisome - Arabidopsis thaliana (thale cress); ath01200 Carbon metabolism - Arabidopsis thaliana (thale cress); ath01100 Metabolic pathways - Arabidopsis thaliana (thale cress); ath00630 Glyoxylate and dicarboxylate metabolism - Arabidopsis thaliana (thale cress); ath01110 Biosynthesis of secondary metabolites - Arabidopsis thaliana (thale cress);
AT2G37190	CSA036135.1	0.915852	2	0	2	3.09091	0.0402324	0.323529	0.854545	11	6	10.4545	11	0.790909	5668	0.580808	cytoplasm	K02870	ath03010 Ribosome - Arabidopsis thaliana (thale cress);
Cpn60beta2	CSA036590.1	0.934343	1	0	1	6.39394	0.0003885	0.156398	0.666667	4	10	3.5	4	0.460606	4	0.7	cytoplasm	K04077	ath03018 RNA degradation - Arabidopsis thaliana (thale cress);
