# Supplementary material for: Ammonium triggered the response mechanism of lysine crotonylome in tea plants
Source: BMC Genomics. 2019 May 6;20:340. doi: 10.1186/s12864-019-5716-z (PMC6501322; doi:10.1186/s12864-019-5716-z)
Supplement: Supplementary file 16 — The information of DCPs involved in photosynthesis. (XLSX 12 kb) [file 12864_2019_5716_MOESM16_ESM.xlsx]

## Sheet: specific DCPs at 3hNvsDN 
Protein accession	Position	1 Ratio	Regulated Type	Amino acid	Protein description
CSA000627.1	144	0.0566072	Down	K	"PREDICTED: oxygen-evolving enhancer protein 1, chloroplastic [Ziziphus jujuba]"
CSA000627.1	270	1.623	Up	K	"PREDICTED: oxygen-evolving enhancer protein 1, chloroplastic [Ziziphus jujuba]"
CSA013374.1	185	0.0752771	Down	K	"PREDICTED: photosystem II 22 kDa protein, chloroplastic [Vitis vinifera]"
CSA026004.1	147	0.0396555	Down	K	"PREDICTED: oxygen-evolving enhancer protein 3-2, chloroplastic [Pyrus x bretschneideri]"
CSA033259.1	119	0.0589093	Down	K	"PREDICTED: oxygen-evolving enhancer protein 2, chloroplastic-like [Nelumbo nucifera]"
CSA033259.1	247	1.59818	Up	K	"PREDICTED: oxygen-evolving enhancer protein 2, chloroplastic-like [Nelumbo nucifera]"

## Sheet: common DCPs
Protein accession	Position	3hN/DN Ratio	3dN/DN Ratio	Amino acid	Protein description
CSA033864.1	159	0.453727	0.508497	K	"PREDICTED: photosystem I reaction center subunit N, chloroplastic-like [Gossypium hirsutum]"
CSA000627.1	121	0.489549	0.156012	K	"PREDICTED: oxygen-evolving enhancer protein 1, chloroplastic [Ziziphus jujuba]"
CSA005888.1	121	2.00194	2.08127	K	photosystem II Pbs27 protein [Medicago truncatula]
CSA025110.1	238	0.523452	0.505629	K	"PREDICTED: ferredoxin--NADP reductase, leaf isozyme, chloroplastic [Ricinus communis]"
CSA015733.1	117	0.225827	0.120625	K	"PREDICTED: ATP synthase delta chain, chloroplastic [Nicotiana tomentosiformis]"

## Sheet: specific DCPs at 3dNvsDN 
Protein accession	Position	1 Ratio	Regulated Type	Amino acid	Protein description
CSA000107.1	124	1.66828	Up	K	"PREDICTED: photosystem I reaction center subunit III, chloroplastic-like [Daucus carota subsp. sativus]"
CSA005888.1	116	1.73789	Up	K	photosystem II Pbs27 protein [Medicago truncatula]
CSA005888.1	169	2.19382	Up	K	photosystem II Pbs27 protein [Medicago truncatula]
CSA025110.1	81	1.56025	Up	K	"PREDICTED: ferredoxin--NADP reductase, leaf isozyme, chloroplastic [Ricinus communis]"
CSA025110.1	203	1.64488	Up	K	"PREDICTED: ferredoxin--NADP reductase, leaf isozyme, chloroplastic [Ricinus communis]"
CSA029276.1	194	1.54598	Up	K	"PREDICTED: ATP synthase gamma chain, chloroplastic [Gossypium hirsutum]"
