# Supplementary material for: Ammonium triggered the response mechanism of lysine crotonylome in tea plants
Source: BMC Genomics. 2019 May 6;20:340. doi: 10.1186/s12864-019-5716-z (PMC6501322; doi:10.1186/s12864-019-5716-z)
Supplement: Supplementary file 17 — The information of DCPs involved in carbon fixation. (XLSX 14 kb) [file 12864_2019_5716_MOESM17_ESM.xlsx]

## Sheet: specific DCPs at 3hNvsDN 
Protein accession	Position	Ratio	Regulated Type	Amino acid	Protein description
CSA004763.1	138	0.0302808	Down	K	"PREDICTED: ribulose bisphosphate carboxylase small chain, chloroplastic-like [Juglans regia]"
CSA012532.1	314	1.61637	Up	K	"PREDICTED: transketolase, chloroplastic [Nelumbo nucifera]"

## Sheet: common DCPs
Protein accession	Position	3hN/DN Ratio	3dN/DN Ratio	Amino acid	Protein description
CSA011908.1	172	1.72484	1.66764	K	"PREDICTED: probable fructose-bisphosphate aldolase 3, chloroplastic [Sesamum indicum]"
CSA012532.1	710	1.51608	1.56034	K	"PREDICTED: transketolase, chloroplastic [Nelumbo nucifera]"
CSA012532.1	133	1.82061	1.70759	K	"PREDICTED: transketolase, chloroplastic [Nelumbo nucifera]"
CSA020587.1	84	0.208152	0.166685	K	PREDICTED: ribulose bisphosphate carboxylase small chain, chloroplastic isoform X1 [Juglans regia]"
CSA020605.1	190	1.57751	1.74926	K	ribulose bisphosphate carboxylase large chain (chloroplast) [Camellia crapnelliana]
CSA005116.1	24	0.404135	0.263531	K	"PREDICTED: fructose-bisphosphate aldolase, cytoplasmic isozyme 1 [Theobroma cacao]"

## Sheet: specific DCPs at 3dNvsDN
Protein accession	Position	Ratio	Regulated Type	Amino acid	Protein description
CSA000795.1	207	1.79243	Up	K	"PREDICTED: phosphoribulokinase, chloroplastic-like [Populus euphratica]"
CSA000795.1	233	0.211803	Down	K	"PREDICTED: phosphoribulokinase, chloroplastic-like [Populus euphratica]"
CSA001723.1	212	2.004	Up	K	"PREDICTED: probable ribose-5-phosphate isomerase 3, chloroplastic [Nicotiana tomentosiformis]"
CSA009966.1	80	1.90487	Up	K	"PREDICTED: fructose-bisphosphate aldolase 1, chloroplastic [Solanum pennellii]"
CSA012532.1	480	1.75362	Up	K	"PREDICTED: transketolase, chloroplastic [Nelumbo nucifera]"
CSA024921.1	35	1.83302	Up	K	PREDICTED: glutamate--glyoxylate aminotransferase 2-like [Juglans regia]
CSA024921.1	357	1.83302	Up	K	PREDICTED: glutamate--glyoxylate aminotransferase 2-like [Juglans regia]
CSA026796.1	237	1.53514	Up	K	"PREDICTED: glyceraldehyde-3-phosphate dehydrogenase A, chloroplastic [Nelumbo nucifera]"
CSA031519.1	125	1.55224	Up	K	"PREDICTED: phosphoglycerate kinase, cytosolic [Vitis vinifera]"
CSA034492.1	108	1.50366	Up	K	"chloroplast sedoheptulose-1,7-bisphosphatase [Solanum lycopersicum]"
CSA034492.1	305	1.50366	Up	K	"chloroplast sedoheptulose-1,7-bisphosphatase [Solanum lycopersicum]"
CSA004763.1	63	1.75527	Up	K	"PREDICTED: ribulose bisphosphate carboxylase small chain, chloroplastic-like [Juglans regia]"
CSA004763.1	144	1.63037	Up	K	"PREDICTED: ribulose bisphosphate carboxylase small chain, chloroplastic-like [Juglans regia]"
CSA004763.1	160	1.53836	Up	K	"PREDICTED: ribulose bisphosphate carboxylase small chain, chloroplastic-like [Juglans regia]"
CSA004763.1	110	1.71079	Up	K	"PREDICTED: ribulose bisphosphate carboxylase small chain, chloroplastic-like [Juglans regia]"

## Sheet: DCPs of 3dNvs3hN
Protein accession	Position	3dN/3hN Ratio	Regulated Type	Amino acid	Protein description
CSA001723.1	212	1.51549	Up	K	"PREDICTED: probable ribose-5-phosphate isomerase 3, chloroplastic [Nicotiana tomentosiformis]"
CSA004763.1	63	1.55084	Up	K	"PREDICTED: ribulose bisphosphate carboxylase small chain, chloroplastic-like [Juglans regia]"
CSA004763.1	144	1.59844	Up	K	"PREDICTED: ribulose bisphosphate carboxylase small chain, chloroplastic-like [Juglans regia]"
CSA000795.1	207	1.50285	Up	K	"PREDICTED: phosphoribulokinase, chloroplastic-like [Populus euphratica]"
