# Supplementary material for: Ammonium triggered the response mechanism of lysine crotonylome in tea plants
Source: BMC Genomics. 2019 May 6;20:340. doi: 10.1186/s12864-019-5716-z (PMC6501322; doi:10.1186/s12864-019-5716-z)
Supplement: Supplementary file 18 — The information of DCPs involved in amino acid metabolism. (XLSX 11 kb) [file 12864_2019_5716_MOESM18_ESM.xlsx]

## Sheet:  specific DCPs at 3dNvsDN
Protein accession	Position	1 Ratio	Regulated Type	Amino acid	Protein description
CSA020117.1	265	0.477778	Down	K	"PREDICTED: glycine dehydrogenase (decarboxylating), mitochondrial [Nelumbo nucifera]"
CSA025613.1	191	0.608213	Down	K	"PREDICTED: serine hydroxymethyltransferase, mitochondrial [Nicotiana attenuata]"
CSA025613.1	314	1.66363	Up	K	"PREDICTED: serine hydroxymethyltransferase, mitochondrial [Nicotiana attenuata]"
CSA015996.1	478	1.61348	Up	K	"PREDICTED: glycine dehydrogenase (decarboxylating), mitochondrial [Nelumbo nucifera]"
CSA024921.1	35	1.62479	Up	K	PREDICTED: glutamate--glyoxylate aminotransferase 2-like [Juglans regia]
CSA024921.1	4	1.70759	Up	K	PREDICTED: glutamate--glyoxylate aminotransferase 2-like [Juglans regia]
CSA024921.1	357	2.04125	Up	K	PREDICTED: glutamate--glyoxylate aminotransferase 2-like [Juglans regia]
CSA035317.1	52	1.62765	Up	K	PREDICTED: serine--glyoxylate aminotransferase [Capsicum annuum]
CSA009889.1	441	1.50419	Up	K	PREDICTED: serine hydroxymethyltransferase 4 [Sesamum indicum]
CSA019996.1	94	1.79001	Up	K	"PREDICTED: aminomethyltransferase, mitochondrial [Nelumbo nucifera]"
CSA010160.1	146	1.85633	Up	K	"PREDICTED: dihydrolipoyl dehydrogenase 1, mitochondrial [Ricinus communis]"
CSA010160.1	201	1.57421	Up	K	"PREDICTED: dihydrolipoyl dehydrogenase 1, mitochondrial [Ricinus communis]"

## Sheet: DCPs of 3dNvs3hN
Protein accession	Position	3dN/3hN Ratio	Regulated Type	Amino acid	Protein description
CSA010160.1	146	1.57655	Up	K	"PREDICTED: dihydrolipoyl dehydrogenase 1, mitochondrial [Ricinus communis]"
